# Supplementary material for: Pleomorphic Variants of Borreliella (syn. Borrelia) burgdorferi Express Evolutionary Distinct Transcriptomes
Source: Int J Mol Sci. 2023 Mar 15;24(6):5594. doi: 10.3390/ijms24065594 (PMC10057712; doi:10.3390/ijms24065594)
Supplement: Supplementary file 1 [file ijms-24-05594-s001.zip]

Archive with 33 entries (32 files):
- Supplementary_figures_S1_S3.pdf
- Supplementary_file_S9_v02.pdf
- Supplementary_table_S1.xlsx
- Supplementary_table_S10.xlsx
- Supplementary_table_S11.xlsx
- Supplementary_table_S13.xlsx
- Supplementary_table_S14.xlsx
- Supplementary_table_S15.xlsx
- Supplementary_table_S16.xlsx
- Supplementary_table_S2.xlsx
- Supplementary_table_S3.xlsx
- Supplementary_table_S4.xlsx
- Supplementary_table_S5.xlsx
- Supplementary_table_S6.xlsx
- Supplementary_table_S7.xlsx
- Supplementary_table_S8.xlsx
- __MACOSX/
- __MACOSX/._Supplementary_figures_S1_S3.docx
- __MACOSX/._Supplementary_file_S9_v02.pdf
- __MACOSX/._Supplementary_table_S1.xlsx
- __MACOSX/._Supplementary_table_S10.xlsx
- __MACOSX/._Supplementary_table_S11.xlsx
- __MACOSX/._Supplementary_table_S13.xlsx
- __MACOSX/._Supplementary_table_S14.xlsx
- __MACOSX/._Supplementary_table_S15.xlsx
- __MACOSX/._Supplementary_table_S16.xlsx
- __MACOSX/._Supplementary_table_S2.xlsx
- __MACOSX/._Supplementary_table_S3.xlsx
- __MACOSX/._Supplementary_table_S4.xlsx
- __MACOSX/._Supplementary_table_S5.xlsx
- __MACOSX/._Supplementary_table_S6.xlsx
- __MACOSX/._Supplementary_table_S7.xlsx
- __MACOSX/._Supplementary_table_S8.xlsx
