# Supplementary material for: Pleomorphic Variants of Borreliella (syn. Borrelia) burgdorferi Express Evolutionary Distinct Transcriptomes
Source: Int J Mol Sci. 2023 Mar 15;24(6):5594. doi: 10.3390/ijms24065594 (PMC10057712; doi:10.3390/ijms24065594)
Supplement: Supplementary file 1 [file ijms-24-05594-s001.zip › Supplementary_table_S1.xlsx]

## Sheet: trans. raw counts
Supplementary Table S1. B. burgdorferi B31 morhpotypes transcription data - raw counts.
RefSeq_locus_tag	GeneBank_locus_tag	product_accession	SP1	SP2	SP3	RB1	RB2	RB3	BL1	BL2	BF1	BF2	BF3	gene_name	gene_symbol	gene_locus	feature_interval_length	product_length	attributes	product_type
BB_RS00005	BB_0001	WP_002658391.1	1447	1348	1212	1446	1770	1230	597	1022	1343	1215	1002	hypothetical protein		chr	573	190		protein_coding
BB_RS00010	BB_0002	WP_002658389.1	2814	2991	2104	2999	3687	2875	2638	3271	3462	3553	2421	glycoside hydrolase family 3 protein		chr	1029	342		protein_coding
BB_RS00015	BB_0003		11234	12486	10409	12987	16174	10974	12193	15294	18596	16935	13694	UTP--glucose-1-phosphate uridylyltransferase		chr	1466		pseudo	pseudogene
BB_RS00020	BB_0004	WP_020948671.1	12210	12972	9857	13041	13319	10219	16593	20032	31015	25429	25536	phosphoglucomutase		chr	1794	597		protein_coding
BB_RS00025	BB_0005	WP_010889658.1	8659	9358	6895	9442	13076	8218	7970	7811	10195	9339	7073	tryptophan--tRNA ligase	trpS	chr	1056	351		protein_coding
BB_RS00030	BB_0006	WP_002658381.1	23889	25992	19670	25216	36408	22454	14844	18041	22490	21046	16773	AI-2E family transporter		chr	1089	362		protein_coding
BB_RS00035	BB_0007	WP_002658378.1	22012	22879	18741	25302	34816	22248	16070	18111	22845	19832	17263	haloacid dehalogenase-like hydrolase		chr	858	285		protein_coding
BB_RS00040	BB_0008	WP_002656665.1	1253	1346	1115	1551	1588	1251	1432	1646	5169	4183	4230	TIGR00159 family protein		chr	771	256		protein_coding
BB_RS00045	BB_0009	WP_010889659.1	696	661	570	815	848	620	1247	1362	2935	2463	2395	YbbR-like domain-containing protein		chr	1005	334		protein_coding
BB_RS00050	BB_0010	WP_002556617.1	15000	15728	12977	16498	16443	12231	8805	12261	19098	18055	13945	4'-phosphopantetheinyl transferase superfamily protein		chr	375	124		protein_coding
BB_RS00055	BB_0011	WP_002556618.1	15527	17238	14369	17956	21117	15622	20522	19607	27827	24839	20973	DUF2225 domain-containing protein		chr	840	279		protein_coding
BB_RS00060	BB_0012	WP_010889660.1	10310	10930	8225	9794	13313	8406	6275	6499	10826	10691	7876	tRNA pseudouridine(38-40) synthase TruA	truA	chr	741	246		protein_coding
BB_RS00065	BB_0013	WP_010889661.1	4530	4557	3884	4487	6642	3981	1672	1928	4347	4674	3135	hypothetical protein		chr	600	199		protein_coding
BB_RS00070	BB_0014	WP_002659035.1	15576	16260	12884	15485	23127	14226	5890	5774	12362	12715	8379	primosomal protein N'	priA	chr	1983	660		protein_coding
BB_RS00075	BB_0015	WP_002655979.1	15990	16564	13571	16422	20968	13042	13654	15626	22569	20572	17479	uridine kinase	udk	chr	621	206		protein_coding
BB_RS00080	BB_0016	WP_002658367.1	10586	11822	9474	12027	12198	9457	14981	21915	37617	30711	31288	rhodanese-like domain-containing protein		chr	372	123		protein_coding
BB_RS00085	BB_0017	WP_020948674.1	5536	5830	4418	5574	7828	4781	5960	6015	8372	7699	6381	YitT family protein		chr	960	319		protein_coding
BB_RS00090	BB_0018	WP_002658364.1	19402	19601	15884	19271	23949	15817	12870	12434	21697	19472	16199	RluA family pseudouridine synthase		chr	981	326		protein_coding
BB_RS00095	BB_0019	WP_002658362.1	6995	6758	5758	7167	9684	6090	2711	4397	6717	6545	5063	hypothetical protein		chr	513	170		protein_coding
BB_RS00100	BB_0020	WP_002658359.1	76129	79647	65225	85696	125938	77090	68999	83179	94207	88650	69206	diphosphate--fructose-6-phosphate 1-phosphotransferase		chr	1668	555		protein_coding
BB_RS00105	BB_0021		19177	20246	16471	20966	24642	17032	19567	20875	25337	22692	19431	tRNA preQ1(34) S-adenosylmethionine ribosyltransferase-isomerase QueA	queA	chr	1033		pseudo	pseudogene
BB_RS00110	BB_0022	WP_002556628.1	23595	26063	20200	28015	29896	23703	40941	39616	48539	41822	37864	Holliday junction branch migration DNA helicase RuvB	ruvB	chr	1044	347		protein_coding
BB_RS00115	BB_0023	WP_002658353.1	11545	10823	9756	12340	14655	9709	13449	15248	25574	20942	21320	Holliday junction branch migration protein RuvA	ruvA	chr	594	197		protein_coding
BB_RS00120	BB_0024	WP_010889662.1	31708	35699	26859	33641	43310	29160	27480	27861	47303	50326	34399	sorbosone dehydrogenase family protein		chr	1140	379		protein_coding
BB_RS00125	BB_0025	WP_002556631.1	8804	9886	7121	9441	11899	8293	11798	14102	18241	15539	12410	YebC/PmpR family DNA-binding transcriptional regulator		chr	732	243		protein_coding
BB_RS00130	BB_0026	WP_020948678.1	8641	10303	7533	11554	11391	9718	20658	23705	39285	29850	30039	bifunctional 5,10-methylenetetrahydrofolate dehydrogenase/5,10-methenyltetrahydrofolate cyclohydrolase		chr	906	301		protein_coding
BB_RS00135	BB_0027	WP_002658348.1	50642	53705	42302	51516	53009	38118	33932	42015	99931	88323	76479	hypothetical protein		chr	639	212		protein_coding
BB_RS00140	BB_0028	WP_002655996.1	30194	33005	25376	32829	40040	25922	20722	20851	58598	55792	41264	outer membrane protein assembly factor BamB	bamB	chr	1050	349		protein_coding
BB_RS00145	BB_0029	WP_002655998.1	1797	1901	1539	1786	2525	1440	1948	1798	2286	2111	1630	DUF188 domain-containing protein		chr	432	143		protein_coding
BB_RS00150	BB_0030	WP_002658346.1	1048	988	882	1179	1213	922	1384	1591	1877	1665	1505	signal peptidase I	lepB	chr	636	211		protein_coding
BB_RS00155	BB_0031	WP_002661914.1	7580	7818	6645	8530	9340	6698	13291	18388	27161	22063	21846	signal peptidase I	lepB	chr	981	326		protein_coding
BB_RS00160	BB_0032	WP_002658342.1	7046	7008	6325	7270	8759	6034	8042	10308	19485	18454	15298	SUMF1/EgtB/PvdO family nonheme iron enzyme		chr	1473	490		protein_coding
BB_RS00165	BB_0033	WP_002556639.1	2734	2807	2165	2577	3806	2134	1308	1964	3485	3797	2329	SsrA-binding protein SmpB	smpB	chr	453	150		protein_coding
BB_RS00170	BB_0034	WP_002656384.1	163873	189172	130901	179900	244231	151549	99754	121849	279997	253204	194848	P13 family porin		chr	540	179		protein_coding
BB_RS00175	BB_0035	WP_002656217.1	33213	34188	26775	37746	59926	34457	26616	24184	26727	25698	18172	DNA topoisomerase IV subunit A		chr	1881	626		protein_coding
BB_RS00180	BB_0036	WP_002658339.1	57137	57913	47640	58206	88967	52257	43831	39023	49926	50471	35265	type IIA DNA topoisomerase subunit B		chr	1800	599		protein_coding
BB_RS00185	BB_0037	WP_002665505.1	11577	12211	9191	12633	17722	11256	8732	8309	10727	9872	7373	1-acyl-sn-glycerol-3-phosphate acyltransferase		chr	753	250		protein_coding
BB_RS00190	BB_0038	WP_023003271.1	22117	21483	19093	22602	33713	19354	13976	16713	17936	16338	13620	pallilysin-related adhesin		chr	1518	505		protein_coding
BB_RS00195	BB_0039	WP_002658333.1	41293	42243	34615	42571	56955	36516	32239	49001	82840	73026	67010	peptidyl-prolyl cis-trans isomerase		chr	1503	500		protein_coding
BB_RS00200	BB_0040	WP_002665509.1	4551	4643	3828	4745	5082	3679	5370	4384	6976	6435	5792	protein-glutamate O-methyltransferase		chr	852	283		protein_coding
BB_RS00205	BB_0042	WP_002556647.1	7734	8227	6755	8734	10142	7233	7928	5907	8468	7944	6482	phosphate signaling complex protein PhoU	phoU	chr	672	223		protein_coding
BB_RS00210	BB_0043	WP_010889664.1	6925	6846	5928	7223	9084	6109	7336	8083	11148	10300	8360	hypothetical protein		chr	1041	346		protein_coding
BB_RS00215	BB_0044	WP_002556649.1	2451	2391	2284	2794	3519	2446	1423	2112	4882	4547	4006	hypothetical protein		chr	402	133		protein_coding
BB_RS00220	BB_0045	WP_010889665.1	6907	7305	5856	7648	9768	7194	19314	13748	10137	8539	7983	chromosome segregation protein SMC		chr	2448	815		protein_coding
BB_RS00225	BB_0046	WP_002656722.1	5661	6320	5130	6778	6947	6007	17575	11246	6826	6012	5478	ribonuclease HII		chr	546	181		protein_coding
BB_RS00230	BB_0047	WP_002556652.1	6556	7617	5782	8294	10592	7474	11690	9630	10819	9424	7503	transcriptional regulator BpuR	bpuR	chr	369	122		protein_coding
BB_RS00235	BB_t25		0	0	0	0	0	0	0	0	0	0	0			chr	72			tRNA
BB_RS00240			0	0	0	0	0	0	0	0	0	0	0		ssrA	chr	362			tmRNA
BB_RS00245	BB_0050	WP_010889667.1	8989	9511	7777	9414	11100	7902	16356	18317	21438	18995	15714	queuosine precursor transporter		chr	675	224		protein_coding
BB_RS00250	BB_0051	WP_010889668.1	7284	7216	6085	7307	8700	5739	3922	6691	10843	9791	8273	queuosine precursor transporter		chr	690	229		protein_coding
BB_RS00255	BB_0052	WP_002658321.1	16988	17527	14377	17542	22364	14711	11628	11821	19026	18535	13896	RNA methyltransferase		chr	657	218		protein_coding
BB_RS00260	BB_0053	WP_002656594.1	15076	16321	12714	17147	21026	14635	12971	13715	16573	14802	12246	uracil-DNA glycosylase	ung	chr	672	223		protein_coding
BB_RS00265	BB_0054	WP_002658319.1	8748	8711	6871	9006	15061	9377	6652	7743	8437	7936	5571	preprotein translocase subunit SecG	secG	chr	363	120		protein_coding
BB_RS00270	BB_0055	WP_002658317.1	44301	48501	36764	53562	80423	51332	49157	53818	86501	80577	52890	triose-phosphate isomerase		chr	762	253		protein_coding
BB_RS00275	BB_0056	WP_010255334.1	94478	107818	78023	115231	158728	114005	132199	151800	219135	191382	140074	phosphoglycerate kinase		chr	1182	393		protein_coding
BB_RS00280	BB_0057	WP_002658311.1	162850	186143	143412	203454	270382	189669	217042	232495	433346	361908	307147	type I glyceraldehyde-3-phosphate dehydrogenase	gap	chr	1008	335		protein_coding
BB_RS00285	BB_0058	WP_010889669.1	54281	57944	46805	62973	96788	57912	30944	39028	49362	47589	35315	tetratricopeptide repeat protein		chr	1971	656		protein_coding
BB_RS00290	BB_0059	WP_010889670.1	31836	34553	27915	37714	53600	34467	33493	33317	39353	35465	27934	HlyC/CorC family transporter		chr	780	259		protein_coding
BB_RS00295	BB_0060	WP_002658307.1	13392	14471	12447	15924	21276	14195	9681	14380	17987	16659	13645	rRNA maturation RNase YbeY	ybeY	chr	468	155		protein_coding
BB_RS00300	BB_0061	WP_010889671.1	21091	23491	18113	25203	29218	21750	22096	23986	52052	44726	37394	thioredoxin	trxA	chr	354	117		protein_coding
BB_RS00305	BB_0062	WP_010889672.1	10370	11098	7787	10785	11566	7494	4595	4894	9007	8207	6117	16S rRNA (uracil(1498)-N(3))-methyltransferase		chr	717	238		protein_coding
BB_RS00310	BB_0063	WP_020948684.1	27872	29056	23389	29693	39635	25475	25594	25258	40991	36754	29362	PASTA domain-containing protein		chr	1008	335		protein_coding
BB_RS00315	BB_0064	WP_002658299.1	36903	38801	32998	40102	55728	35698	24750	26016	42380	42093	27640	methionyl-tRNA formyltransferase	fmt	chr	939	312		protein_coding
BB_RS00320	BB_0065	WP_002662034.1	14862	16008	12275	17027	20377	14414	18940	21374	21502	19595	14656	peptide deformylase	def	chr	498	165		protein_coding
BB_RS00325	BB_0066	WP_010889674.1	7768	7610	6610	8340	9775	6445	7048	8309	11543	10614	7772	hypothetical protein		chr	690	229		protein_coding
BB_RS00330	BB_0067	WP_023003273.1	220882	243413	193984	255619	322440	230502	235297	252153	465461	433862	320974	aminopeptidase P family protein		chr	1779	592		protein_coding
BB_RS00335	BB_0068	WP_002658292.1	7990	8425	7121	9804	11961	8085	10434	13314	26421	22735	20632	Cof-type HAD-IIB family hydrolase		chr	882	293		protein_coding
BB_RS00340	BB_0069	WP_002656022.1	27191	31203	22311	32595	38697	27608	28572	32290	58042	54174	40832	aminopeptidase		chr	1239	412		protein_coding
BB_RS00345	BB_0070	WP_002556673.1	10653	12518	8808	12330	14611	10017	10461	11690	18501	19360	12687	divergent PAP2 family protein		chr	462	153		protein_coding
BB_RS00350	BB_0071	WP_002658288.1	4430	4514	3534	4404	6173	3980	3069	3925	7290	7112	5033	hypothetical protein		chr	1473	490		protein_coding
BB_RS00355	BB_0072	WP_010889675.1	11296	11565	9166	11262	15518	9833	7834	9576	16212	16684	12133	RnfABCDGE type electron transport complex subunit D		chr	2322	773		protein_coding
BB_RS00360	BB_0073	WP_002658284.1	1457	1513	1117	1288	1955	1135	345	863	2082	2040	1490	hypothetical protein		chr	561	186		protein_coding
BB_RS00365	BB_0074	WP_096334726.1	27298	30542	23312	28948	38655	26550	39411	39752	57597	54425	40407	peptide chain release factor 2	prfB	chr	1077	358	ribosomal_slippage	protein_coding
BB_RS00370	BB_0075	WP_010889677.1	14176	15060	11946	13725	19707	13131	11192	11984	18448	18573	13413	hypothetical protein		chr	1410	469		protein_coding
BB_RS00375	BB_0076	WP_010889678.1	6503	6787	5531	6480	9385	5807	3750	4143	7345	7150	5337	signal recognition particle-docking protein FtsY	ftsY	chr	846	281		protein_coding
BB_RS00380	BB_0077	WP_020948687.1	5701	5647	4800	5409	8615	5141	1854	2416	4824	5216	3606	hypothetical protein		chr	1029	342		protein_coding
BB_RS00385	BB_0078		4473	4485	3773	4229	5791	3867	1267	1721	2893	3090	2184	ABC transporter permease		chr	1255		pseudo	pseudogene
BB_RS00390	BB_0080	WP_002656931.1	4024	4084	3148	3849	5388	3345	1420	1456	2479	2565	1743	ABC transporter ATP-binding protein		chr	681	226		protein_coding
BB_RS00395	BB_0081	WP_002665479.1	2162	2230	1743	1793	2632	1710	482	827	1300	1300	978	ABC transporter permease		chr	1251	416		protein_coding
BB_RS00400	BB_0082	WP_002656621.1	39528	41719	33366	39561	54325	35488	33793	40499	54883	52038	41266	hypothetical protein		chr	1299	432		protein_coding
BB_RS00405	BB_0083	WP_002656160.1	15220	15824	13327	16037	20440	13726	15425	19187	29546	25227	23099	hypothetical protein		chr	321	106		protein_coding
BB_RS00410	BB_0084	WP_002656576.1	22976	23740	19418	23366	32899	20625	34697	45773	35630	30694	27747	cysteine desulfurase		chr	1269	422		protein_coding
BB_RS00415	BB_0085	WP_010889679.1	7629	8142	6335	7870	9584	6643	3317	3901	8878	8690	6775	iron-sulfur cluster scaffold-like protein		chr	426	141		protein_coding
BB_RS00420	BB_0086	WP_002656860.1	27233	30491	22747	29923	41497	26870	20472	20882	29581	30305	20380	YifB family Mg chelatase-like AAA ATPase		chr	1536	511		protein_coding
BB_RS00425	BB_0087	WP_010889680.1	72761	77283	62648	82311	119102	71355	57996	69310	101290	98052	69888	L-lactate dehydrogenase		chr	951	316		protein_coding
BB_RS00430	BB_0088	WP_080592854.1	124374	131435	105248	133496	209602	118410	74453	76084	166509	162538	117600	elongation factor 4	lepA	chr	1800	599		protein_coding
BB_RS00435	BB_0089	WP_002656179.1	20883	21475	18284	21761	32340	19443	7453	10468	22174	22303	16378	hypothetical protein		chr	975	324		protein_coding
BB_RS00440	BB_0090	WP_002556692.1	24904	28693	18121	27063	36459	21938	9400	10427	19398	19439	11973	ATP synthase subunit K		chr	435	144		protein_coding
BB_RS00445	BB_0091	WP_023003276.1	86270	92821	73853	97482	139599	86221	57931	70512	103431	99092	75663	V-type ATP synthase subunit I		chr	1827	608		protein_coding
BB_RS00450	BB_0092	WP_002556694.1	15541	16115	13337	17860	29209	17179	14984	16389	19387	18270	12917	V-type ATP synthase subunit D		chr	609	202		protein_coding
BB_RS00455	BB_0093	WP_002556695.1	60475	66583	50019	72063	112942	68054	89965	88495	89200	81442	57989	V-type ATP synthase subunit B		chr	1305	434		protein_coding
BB_RS00460	BB_0094	WP_002656082.1	65913	73450	54945	77991	111396	71502	100697	100799	103996	87585	69877	V-type ATP synthase subunit A		chr	1728	575		protein_coding
BB_RS00465	BB_0095	WP_002658266.1	7957	8744	7350	9292	14422	8678	9519	12763	11828	10498	8549	hypothetical protein		chr	546	181		protein_coding
BB_RS00470	BB_0096	WP_002655964.1	27460	29216	23284	30669	41335	27459	36930	40377	41713	36568	29726	V-type ATP synthase subunit E		chr	600	199		protein_coding
BB_RS00475	BB_0097	WP_002556699.1	16284	17963	14139	19595	27080	17002	18057	21074	31751	29332	23082	hypothetical protein		chr	387	128		protein_coding
BB_RS00480	BB_0098	WP_010889681.1	11532	12042	9575	13642	18297	11781	6661	7742	10406	9684	7341	endonuclease MutS2		chr	2343	780		protein_coding
BB_RS00485	BB_0099	WP_002556701.1	10211	10602	8945	11569	14906	9871	7281	8120	8522	7458	6295	ribosome small subunit-dependent GTPase A	rsgA	chr	924	307		protein_coding
BB_RS00490	BB_0100	WP_010889682.1	17146	17858	14661	19053	21570	15054	8423	14396	15329	13750	12362	glutamate racemase	murI	chr	786	261		protein_coding
BB_RS00495	BB_0101	WP_002665039.1	9258	10205	7774	10297	11602	9067	15067	15950	37525	32442	27598	asparagine--tRNA ligase	asnS	chr	1389	462		protein_coding
BB_RS00500	BB_0102	WP_002656934.1	1516	1669	1275	1438	2061	1405	1286	2217	3928	3904	2809	hypothetical protein		chr	522	173		protein_coding
BB_RS00505	BB_0103	WP_002657101.1	5079	4998	3952	5641	7991	4973	2557	3152	4536	4535	3143	phosphoribosyltransferase		chr	594	197		protein_coding
BB_RS00510	BB_0104	WP_002656852.1	46947	52560	38240	54451	76435	50426	35198	38306	65499	59178	42160	DegQ family serine endoprotease		chr	1425	474		protein_coding
BB_RS00515	BB_0105	WP_010889683.1	12575	12787	9378	13464	19776	12039	9817	10303	15360	14442	10164	type I methionyl aminopeptidase	map	chr	756	251		protein_coding
BB_RS00520	BB_0106	WP_038376999.1	12615	12672	10529	13671	20302	12376	7419	12911	20254	18363	14956	tetratricopeptide repeat protein		chr	1668	555		protein_coding
BB_RS00525	BB_0107	WP_010889684.1	5416	5807	4527	6105	7612	4884	6841	8750	13295	12231	10035	transcription antitermination factor NusB	nusB	chr	429	142		protein_coding
BB_RS00530	BB_0108	WP_002655997.1	19967	20582	17521	21860	28473	19181	30318	36068	61699	52845	46749	peptidylprolyl isomerase		chr	1011	336		protein_coding
BB_RS00535	BB_0109	WP_010889685.1	26680	30379	24066	34100	37121	27692	36548	41992	42355	35791	32235	acetyl-CoA C-acyltransferase		chr	1197	398		protein_coding
BB_RS00540	BB_0110	WP_002656911.1	4175	4262	3680	4466	5056	3680	9032	10685	15200	12517	12196	hypothetical protein		chr	1365	454		protein_coding
BB_RS00545	BB_0111	WP_002656583.1	43757	49219	37069	49234	60825	45728	58674	64112	82669	77861	57092	replicative DNA helicase	dnaB	chr	1368	455		protein_coding
BB_RS00550	BB_0112	WP_002656726.1	17965	20020	15984	20940	25735	19899	21827	28763	35472	32614	25569	50S ribosomal protein L9		chr	522	173		protein_coding
BB_RS00555	BB_0113	WP_002556715.1	7286	7910	6291	8383	9895	7730	8730	11384	14415	11784	10686	30S ribosomal protein S18	rpsR	chr	291	96		protein_coding
BB_RS00560	BB_0114	WP_002657080.1	9323	9764	8049	10695	14493	9793	11811	14372	21412	18259	14370	single-stranded DNA-binding protein		chr	450	149		protein_coding
BB_RS00565	BB_0115	WP_010889686.1	16888	17694	15332	22022	25889	18567	21993	30424	43876	36503	33037	30S ribosomal protein S6		chr	420	139		protein_coding
BB_RS00570	BB_0116	WP_002656218.1	10579	11746	9066	12333	15629	10828	12923	11790	19154	17404	14131	PTS transporter subunit EIIC		chr	1695	564		protein_coding
BB_RS00575	BB_0117	WP_010889687.1	4304	4885	3656	4588	5517	3593	4628	4080	6231	5776	4556	hemolysin III family protein		chr	702	233		protein_coding
BB_RS00580	BB_0118	WP_010889688.1	14649	15283	12723	15364	20811	13645	8686	9180	18498	18955	13141	RIP metalloprotease RseP	rseP	chr	1302	433		protein_coding
BB_RS00585	BB_0119	WP_020948696.1	90274	92505	74259	70568	93942	55597	61510	60092	73669	80791	51467	phosphatidate cytidylyltransferase		chr	864	287		protein_coding
BB_RS00590	BB_0120	WP_002658236.1	38802	40867	32996	39715	53296	36554	24292	26879	43708	42468	29986	di-trans,poly-cis-decaprenylcistransferase	uppS	chr	693	230		protein_coding
BB_RS00595	BB_0121	WP_002658231.1	30738	34609	24624	33929	46803	31819	31343	29523	54415	51885	35011	ribosome recycling factor	frr	chr	555	184		protein_coding
BB_RS00600	BB_0122	WP_010889689.1	34744	39566	29920	41236	59217	41375	36261	38679	82026	72579	55119	translation elongation factor Ts	tsf	chr	840	279		protein_coding
BB_RS00605	BB_0123	WP_002658226.1	36652	40835	31283	42535	58984	42247	37508	39866	85731	74726	58136	30S ribosomal protein S2	rpsB	chr	783	260		protein_coding
BB_RS00610	BB_0124	WP_002658224.1	750	538	601	696	908	788	548	671	401	404	325	hypothetical protein		chr	279	92		protein_coding
BB_RS00615	BB_0125	WP_010889690.1	24905	26350	21328	27303	39258	24978	17907	18050	25510	24687	17287	hypothetical protein		chr	723	240		protein_coding
BB_RS00620	BB_0126	WP_002658220.1	20440	21762	17376	23004	33809	21605	15899	17272	28358	27474	19095	hypothetical protein		chr	612	203		protein_coding
BB_RS00625	BB_0127	WP_010889691.1	63139	69375	54434	70836	100764	68808	59355	61184	95977	91875	65016	30S ribosomal protein S1		chr	1656	551		protein_coding
BB_RS00630	BB_0128	WP_002656008.1	16936	18598	14704	19046	25404	16736	13108	14856	30267	28084	20893	(d)CMP kinase	cmk	chr	666	221		protein_coding
BB_RS00635	BB_0129	WP_002556731.1	10447	10826	9584	11851	16932	10699	7257	8754	12873	12392	8404	rRNA pseudouridine synthase		chr	750	249		protein_coding
BB_RS00640	BB_0130	WP_002656795.1	5713	6038	4809	6372	9209	5962	4371	5534	7098	6867	4697	hypothetical protein		chr	768	255		protein_coding
BB_RS00645	BB_0131	WP_002658212.1	67358	77347	56608	72067	98565	67492	82317	70930	94536	90837	57453	recombinase RecA	recA	chr	1098	365		protein_coding
BB_RS00650	BB_0132	WP_002665455.1	200571	222127	175016	217296	268845	209464	220688	204939	272412	272900	186883	transcription elongation factor GreA	greA	chr	2706	901		protein_coding
BB_RS00655	BB_0133	WP_002656953.1	101190	111698	88719	115439	133059	102055	114611	119734	165047	150101	117553	tetratricopeptide repeat protein		chr	945	314		protein_coding
BB_RS00660	BB_0134	WP_002658204.1	4303	4427	3669	4246	5335	3735	6033	8290	10500	9522	7767	hypothetical protein		chr	1128	375		protein_coding
BB_RS00665	BB_0135	WP_002656264.1	9350	9721	8052	10356	13062	9792	27038	33819	27862	23030	21653	histidine--tRNA ligase		chr	1371	456		protein_coding
BB_RS00670	BB_0136	WP_010889692.1	7491	8133	6337	7932	10155	7129	12477	12695	18118	16559	13927	transpeptidase family protein		chr	1890	629		protein_coding
BB_RS00675	BB_0137	WP_002658199.1	128547	146857	108535	148225	176034	134306	186636	214011	231134	211211	166735	long-chain fatty acid--CoA ligase		chr	1893	630		protein_coding
BB_RS00685	BB_0139	WP_002656352.1	5039	5260	4440	5308	8557	4866	3239	3633	6481	7102	4512	hypothetical protein		chr	312	103		protein_coding
BB_RS00690	BB_0140		72040	76883	59838	73948	108484	66258	51582	51424	85132	88185	56692	efflux RND transporter permease subunit		chr	3214		pseudo	pseudogene
BB_RS00695	BB_0141	WP_002658190.1	25402	27569	22251	27474	42267	24491	17062	16381	28367	30388	18562	efflux RND transporter periplasmic adaptor subunit		chr	954	317		protein_coding
BB_RS00700	BB_0142	WP_002665464.1	16837	17960	14265	18356	26170	16162	12251	14451	23751	24405	16033	TolC family protein		chr	1287	428		protein_coding
BB_RS00705	BB_0143	WP_002663648.1	6056	6731	4731	5245	8526	4253	1405	3982	7656	7663	5430	membrane protein insertion efficiency factor YidD	yidD	chr	291	96		protein_coding
BB_RS00710	BB_0144	WP_002663645.1	73483	79915	59906	70048	96086	60768	54781	52381	86776	87881	55800	glycine betaine ABC transporter substrate-binding protein		chr	873	290		protein_coding
BB_RS00715	BB_0145	WP_002656468.1	11373	13035	9246	12988	16119	11306	11047	12096	23738	22429	15781	proline/glycine betaine ABC transporter permease		chr	900	299		protein_coding
BB_RS00720	BB_0146	WP_002556747.1	12203	13245	10365	15188	17040	12519	19195	23363	38137	33005	28337	glycine betaine/L-proline ABC transporter ATP-binding protein		chr	1119	372		protein_coding
BB_RS00725	BB_0147	WP_002661938.1	511047	599668	417595	586185	627915	470378	454643	593478	929141	915100	623496	flagellin FlaB	flaB	chr	1011	336		protein_coding
BB_RS00730	BB_0149	WP_002659773.1	79606	83665	70308	88704	105398	77012	66073	74852	178152	159322	133591	flagellar filament capping protein FliD	fliD	chr	1998	665		protein_coding
BB_RS00735	BB_0151	WP_010889694.1	25599	29642	22154	29142	37348	27519	40119	36593	60682	57585	41747	N-acetylglucosamine-6-phosphate deacetylase	nagA	chr	1206	401		protein_coding
BB_RS00740	BB_0152	WP_002556751.1	14481	16417	11888	16159	21369	13774	14528	15209	17841	17794	12407	glucosamine-6-phosphate deaminase		chr	807	268		protein_coding
BB_RS00745	BB_0153	WP_002556752.1	44900	49450	36874	47550	58119	38996	42594	55704	55378	50564	35781	superoxide dismutase		chr	612	203		protein_coding
BB_RS00750	BB_0154	WP_002665461.1	112551	121590	92180	133735	209801	128409	152698	178035	170003	148188	112006	preprotein translocase subunit SecA	secA	chr	2700	899		protein_coding
BB_RS00755	BB_0155	WP_002655952.1	7442	7540	6187	7062	8747	5931	6460	8426	19339	17766	14237	lipoprotein		chr	1137	378		protein_coding
BB_RS00760	BB_0156	WP_010889695.1	739	754	621	709	924	571	753	1009	1556	1537	999	hypothetical protein		chr	435	144		protein_coding
BB_RS00765	BB_0157	WP_002556755.1	11148	11893	9570	11395	13583	9923	3418	8676	21014	21301	16739	hypothetical protein		chr	417	138		protein_coding
BB_RS00770	BB_0158	WP_002662830.1	24433	26773	21876	27061	29912	21963	25382	27574	60006	51761	46127	S2/P23 family protein		chr	717	238		protein_coding
BB_RS00775	BB_0159	WP_002663639.1	7679	8169	7196	8459	9571	6902	7998	9061	17490	15193	13271	S2/P23 family protein		chr	675	224		protein_coding
BB_RS00780	BB_0160	WP_002658168.1	5486	5621	4867	5646	6495	4823	4402	4777	7144	6853	5392	alanine racemase	alr	chr	1119	372		protein_coding
BB_RS00785	BB_0161	WP_002658164.1	23430	23588	20196	23090	29654	19218	11092	13819	21369	22740	16310	hypothetical protein		chr	1602	533		protein_coding
BB_RS00790	BB_0163	WP_002658161.1	36056	37766	31616	38307	50239	33225	18269	24845	42686	41391	30780	hypothetical protein		chr	1749	582		protein_coding
BB_RS00795	BB_0164	WP_002658159.1	2064	2164	1902	2390	3180	2150	2800	3747	4342	3681	3117	calcium/sodium antiporter		chr	987	328		protein_coding
BB_RS00800	BB_0165	WP_002658157.1	10820	11457	9424	11500	13050	8920	13869	16419	17448	15286	12632	hypothetical protein		chr	1845	614		protein_coding
BB_RS00805	BB_0166	WP_010889696.1	5047	5520	4118	5234	6156	5359	5447	6877	11815	10953	8487	4-alpha-glucanotransferase	malQ	chr	1521	506		protein_coding
BB_RS00810	BB_0167	WP_002655999.1	4190	4465	3817	4925	5606	3849	5998	10220	12147	10188	10022	OmpA family protein		chr	1170	389		protein_coding
BB_RS00815	BB_0168	WP_002663978.1	11457	11734	9854	12796	15114	10143	9663	12614	17918	14817	14349	TraR/DksA family transcriptional regulator		chr	378	125		protein_coding
BB_RS00820	BB_0169	WP_002556767.1	6369	6412	5342	7134	8947	5532	9425	11181	14354	12036	10682	translation initiation factor IF-1	infA	chr	222	73		protein_coding
BB_RS00825	BB_0170	WP_010889697.1	35213	36001	30754	36972	49241	30705	22546	27297	33735	32941	24822	BatD family protein		chr	2004	667		protein_coding
BB_RS00830	BB_0171	WP_002659754.1	15735	16922	14321	17629	23540	14754	8911	10783	16501	15323	12099	tetratricopeptide repeat protein		chr	588	195		protein_coding
BB_RS00835	BB_0172	WP_020948707.1	7728	8012	6303	8278	11798	7699	3915	4160	7385	7305	5162	VWA domain-containing protein		chr	987	328		protein_coding
BB_RS00840	BB_0173	WP_023003278.1	5949	6467	4868	7162	10248	6595	3961	3855	6634	6229	4825	VWA domain-containing protein		chr	1002	333		protein_coding
BB_RS00845	BB_0174	WP_002656117.1	4382	4810	3318	4736	7462	4326	1775	2211	3122	3036	2110	hypothetical protein		chr	906	301		protein_coding
BB_RS00850	BB_0175	WP_002656651.1	16247	17354	13579	19544	31083	18054	13551	14293	19614	18109	13820	DUF58 domain-containing protein		chr	876	291		protein_coding
BB_RS00855	BB_0176	WP_002556774.1	30780	33959	25175	36047	52157	32517	33657	32243	40839	37427	28511	MoxR family ATPase		chr	993	330		protein_coding
BB_RS00860	BB_0177	WP_002665606.1	2457	2416	2246	2851	5166	2776	1523	2064	2219	2139	1561	16S rRNA (guanine(527)-N(7))-methyltransferase RsmG	rsmG	chr	627	208		protein_coding
BB_RS00865	BB_0178	WP_002657592.1	48840	53562	40526	57121	87745	54885	61221	65163	88410	80416	58595	tRNA uridine-5-carboxymethylaminomethyl(34) synthesis enzyme MnmG	mnmG	chr	1866	621		protein_coding
BB_RS00870	BB_0179	WP_002656499.1	33914	37061	28908	39575	54945	35293	43150	48951	58771	50548	45238	tRNA uridine-5-carboxymethylaminomethyl(34) synthesis GTPase MnmE	mnmE	chr	1395	464		protein_coding
BB_RS00875	BB_0180	WP_002656867.1	12142	12851	11061	12174	15941	10104	12097	15626	26544	24313	19838	FlbF protein		chr	495	164		protein_coding
BB_RS00880	BB_0181	WP_002656068.1	52279	56265	43816	58004	77905	50501	72210	77781	124480	119217	86695	flagellar hook-associated protein FlgK	flgK	chr	1884	627		protein_coding
BB_RS00885	BB_0182	WP_002657594.1	28672	29984	22875	31070	43794	26951	30288	32657	54889	55523	35979	flagellar hook-associated protein 3		chr	1275	424		protein_coding
BB_RS00890	BB_0183	WP_002556781.1	10214	10512	8529	10074	13101	8283	5801	7058	10296	10800	6987	flagellar assembly protein FliW	fliW	chr	393	130		protein_coding
BB_RS00895	BB_0184	WP_002556782.1	927	897	778	891	1093	676	186	535	876	909	583	carbon storage regulator CsrA	csrA	chr	246	81		protein_coding
BB_RS00900	BB_0185	WP_002657596.1	11374	11544	9812	11712	15359	9954	3957	4616	5631	5461	3948	tRNA (adenosine(37)-N6)-threonylcarbamoyltransferase complex dimerization subunit type 1 TsaB	tsaB	chr	654	217		protein_coding
BB_RS00905	BB_0186	WP_002663946.1	9440	10025	7834	10169	12366	8469	7290	7729	8025	8322	5873	tRNA (adenosine(37)-N6)-threonylcarbamoyltransferase complex ATPase subunit type 1 TsaE	tsaE	chr	414	137		protein_coding
BB_RS00910	BB_0187	WP_002556785.1	12732	14169	10507	14028	18001	11661	6432	9780	13924	13250	9553	hypothetical protein		chr	261	86		protein_coding
BB_RS00915	BB_0188	WP_023003280.1	29956	33737	25597	34955	45964	31884	19815	28011	37615	34482	25706	50S ribosomal protein L20	rplT	chr	348	115		protein_coding
BB_RS00920	BB_0189	WP_002556787.1	5533	6736	4900	6716	10371	6086	3922	5820	8593	7862	5522	50S ribosomal protein L35	rpmI	chr	201	66		protein_coding
BB_RS00925	BB_0190	WP_002556788.1	38306	44349	32984	45113	57394	39535	52695	62564	89400	79027	64611	translation initiation factor IF-3		chr	561	186		protein_coding
BB_RS00930	BB_0192	WP_002662769.1	2636	2655	2084	2295	2856	2017	960	2632	5496	5148	4437	hypothetical protein		chr	654	217		protein_coding
BB_RS00935	BB_0193	WP_002662778.1	1067	1127	906	973	1262	771	349	694	1547	1571	1098	lipoprotein		chr	741	246		protein_coding
BB_RS00940	BB_0194	WP_010889700.1	21316	23257	18299	22696	32894	20757	11332	16564	24090	24254	17049	TatD family hydrolase		chr	810	269		protein_coding
BB_RS00945	BB_0195	WP_002657606.1	51928	55926	45620	58787	78057	52053	39171	45637	71700	67707	51213	tetratricopeptide repeat protein		chr	1140	379		protein_coding
BB_RS00950	BB_0196	WP_002656432.1	3617	3918	2976	3926	4755	3405	4430	5086	6017	5711	4424	peptide chain release factor 1	prfA	chr	1074	357		protein_coding
BB_RS00955	BB_0197	WP_010889701.1	12227	13986	11082	14199	14414	12005	9046	9276	17826	16601	12293	peptide chain release factor N(5)-glutamine methyltransferase	prmC	chr	861	286		protein_coding
BB_RS00960	BB_0198	WP_002657610.1	61097	74846	54723	77170	77942	66134	53268	46614	60794	59620	43759	guanosine-3',5'-bis(diphosphate) 3'-pyrophosphohydrolase	spoT	chr	2004	667		protein_coding
BB_RS00965	BB_0199	WP_023003282.1	4211	4233	3263	4159	5150	3481	1646	2820	4572	4707	3308	hypothetical protein		chr	2265	754		protein_coding
BB_RS00970	BB_0200	WP_010889702.1	12301	13175	10178	13405	17528	11880	8183	9607	17349	16644	12273	D-alanine--D-alanine ligase		chr	1086	361		protein_coding
BB_RS00975	BB_0201	WP_002657618.1	19143	20763	16792	22622	29798	20283	16808	18850	37774	33296	28395	UDP-N-acetylmuramoyl-L-alanyl-D-glutamate--2,6-diaminopimelate ligase		chr	1527	508		protein_coding
BB_RS00980	BB_t01		0	0	0	0	0	0	0	0	0	0	0			chr	73			tRNA
BB_RS00985	BB_0202	WP_002656686.1	23421	24695	20036	24493	31250	20381	24045	23792	43301	39827	31818	HlyC/CorC family transporter		chr	1239	412		protein_coding
BB_RS00990	BB_0203	WP_002556800.1	14182	15146	11703	15113	20928	13096	9438	10528	16952	17505	12086	FtsH protease activity modulator HflK	hflK	chr	936	311		protein_coding
BB_RS00995	BB_0204	WP_002655940.1	23938	25681	19454	24352	32987	21915	12809	15138	37679	36474	27426	protease modulator HflC	hflC	chr	972	323		protein_coding
BB_RS01000	BB_t30		0	0	0	0	0	0	0	0	0	0	0			chr	73			tRNA
BB_RS01005	BB_t02		0	0	0	0	0	0	0	0	0	0	0			chr	73			tRNA
BB_RS01010	BB_0205	WP_010889704.1	9253	9801	7982	9593	10737	8546	20978	20229	23345	20512	18345	hypothetical protein		chr	1578	525		protein_coding
BB_RS01015	BB_0206	WP_002656751.1	2241	2271	1860	2704	2862	1927	3229	4297	3383	3074	2863	16S rRNA (guanine(966)-N(2))-methyltransferase RsmD	rsmD	chr	570	189		protein_coding
BB_RS01020	BB_0207	WP_002657628.1	2098	2149	1888	2570	2867	1949	6361	7440	5363	4667	4277	UTP--glucose-1-phosphate uridylyltransferase		chr	837	278		protein_coding
BB_RS01025	BB_0208	WP_023003284.1	1524	1488	1215	1408	1961	1215	1284	1966	1972	1873	1561	hypothetical protein		chr	1746	581		protein_coding
BB_RS01030	BB_0209	WP_002556806.1	17654	20027	15010	19585	23964	17280	26346	23908	30933	29818	22154	tetratricopeptide repeat protein		chr	768	255		protein_coding
BB_RS01035	BB_0210	WP_020948717.1	62249	68222	52104	65599	93334	64759	64911	60440	91368	96159	63383	surface-located membrane protein Lmp1	lmp1	chr	3360	1119		protein_coding
BB_RS01040	BB_0211	WP_002656028.1	28414	30122	23411	28417	39227	26302	13912	13240	21321	23195	15073	DNA mismatch repair endonuclease MutL	mutL	chr	1833	610		protein_coding
BB_RS01045	BB_0212	WP_010889706.1	9571	10464	6889	8420	10042	8404	958	3092	8386	10646	6263	hypothetical protein		chr	1035	344		protein_coding
BB_RS01050	BB_t31		0	0	0	0	0	0	0	0	0	0	0			chr	74			tRNA
BB_RS01055	BB_0213	WP_002660925.1	8887	9058	7697	8691	9947	7294	13400	18097	16483	14753	13649	lipoprotein		chr	654	217		protein_coding
BB_RS01060	BB_0214	WP_002656805.1	3687	4146	3069	4422	4902	3847	9211	9819	16240	12579	12530	elongation factor P	efp	chr	579	192		protein_coding
BB_RS01065	BB_0215	WP_002556814.1	11359	11799	10181	11771	13642	9938	22395	23574	49077	42266	38582	extracellular solute-binding protein		chr	840	279		protein_coding
BB_RS01070	BB_0216	WP_002556815.1	13367	14712	10968	13177	15268	10573	11588	13690	20481	19818	15620	phosphate ABC transporter permease subunit PstC	pstC	chr	909	302		protein_coding
BB_RS01075	BB_0217	WP_010889707.1	11934	12467	10247	12061	15051	9878	9915	9886	18577	17751	13970	phosphate ABC transporter permease PstA	pstA	chr	1437	478		protein_coding
BB_RS01080	BB_0218	WP_002657006.1	15311	16826	12489	16519	21619	13888	15028	15709	19636	19034	13152	phosphate ABC transporter ATP-binding protein		chr	783	260		protein_coding
BB_RS01085	BB_0219	WP_002556818.1	18625	21287	14704	21285	29601	19653	24538	26723	31477	27507	21199	ZIP family metal transporter		chr	822	273		protein_coding
BB_RS01090	BB_0220	WP_010889708.1	34991	38251	29597	39917	60098	37416	37091	39040	43019	42756	29250	alanine--tRNA ligase		chr	1785	594		protein_coding
BB_RS01095	BB_0221	WP_002656919.1	8349	8580	7109	10147	13314	8554	8754	10092	11903	10775	8775	flagellar motor switch protein FliG		chr	1218	405		protein_coding
BB_RS01100	BB_0222	WP_002661712.1	3594	4187	3030	4066	4754	3450	2568	3247	5838	5705	4345	6-phosphogluconolactonase		chr	708	235		protein_coding
BB_RS01105	BB_0223	WP_002556822.1	638	631	489	581	661	483	99	613	1336	1179	1135	SIMPL domain-containing protein		chr	354	117		protein_coding
BB_RS01110	BB_0224	WP_002657652.1	1385	1379	1139	1636	1460	1202	697	894	2831	2374	1984	SIMPL domain-containing protein		chr	285	94		protein_coding
BB_RS01115	BB_0225	WP_002657653.1	6315	6717	5432	7016	8853	5901	7423	7678	12351	10953	9863	tRNA dihydrouridine(20/20a) synthase DusA	dusA	chr	1008	335		protein_coding
BB_RS01120	BB_0226	WP_002657654.1	23739	26140	21099	25382	33428	22639	26867	29158	37000	34149	27877	serine--tRNA ligase	serS	chr	1278	425		protein_coding
BB_RS01125	BB_0227	WP_010889709.1	3444	3394	2885	3525	4007	2845	4611	5618	10745	9756	8505	hypothetical protein		chr	702	233		protein_coding
BB_RS01130	BB_0228	WP_002665373.1	47004	51704	39023	49953	65471	44297	53503	67599	72455	67920	54295	insulinase family protein		chr	2916	971		protein_coding
BB_RS01135	BB_0229	WP_010889710.1	18066	19276	15638	20594	26033	16289	21745	26539	42143	33288	31953	type B 50S ribosomal protein L31		chr	246	81		protein_coding
BB_RS01140	BB_0230	WP_010889711.1	77954	85256	63761	86508	128054	77775	62032	60064	59602	56785	39746	transcription termination factor Rho	rho	chr	1548	515		protein_coding
BB_RS01145	BB_0231	WP_002656070.1	11226	11510	9663	11827	18434	10834	6706	8859	10450	10676	7150	polymer-forming cytoskeletal protein		chr	408	135		protein_coding
BB_RS01150	BB_0232	WP_002655986.1	18694	20181	16125	19591	26087	16812	14474	19530	26832	25059	18038	integration host factor subunit beta		chr	327	108		protein_coding
BB_RS01155	BB_0233	WP_002556832.1	44261	48106	39036	49758	62979	39949	29466	36273	63242	55694	44137	30S ribosomal protein S20		chr	258	85		protein_coding
BB_RS01160	BB_0234	WP_002662521.1	3061	2958	2486	2940	3529	2617	813	1294	1869	1859	1464	membrane protein		chr	828	275		protein_coding
BB_RS01165	BB_0235	WP_002664905.1	30481	33191	24962	33694	48024	29863	16755	17671	29213	28651	19275	redox-regulated ATPase YchF	ychF	chr	1107	368		protein_coding
BB_RS01170	BB_0236	WP_010889712.1	109018	114741	92214	116933	166270	102412	66311	69662	118717	118016	84081	hypothetical protein		chr	2007	668		protein_coding
BB_RS01175	BB_0237	WP_010889713.1	32464	37607	28877	37865	43765	32076	30884	30122	49954	45205	35442	apolipoprotein N-acyltransferase	lnt	chr	1566	521		protein_coding
BB_RS01180	BB_0238	WP_002556837.1	105834	116118	92923	112322	130252	94679	74919	83325	190688	175299	145233	hypothetical protein		chr	771	256		protein_coding
BB_RS01185	BB_0239	WP_002663810.1	3279	3291	2835	4210	4764	3529	4406	4921	4821	4051	3890	deoxynucleoside kinase		chr	603	200		protein_coding
BB_RS01190	BB_0240	WP_002556839.1	91011	101994	79940	105369	186909	105484	42118	48349	79363	79176	55190	aquaporin family protein		chr	765	254		protein_coding
BB_RS01195	BB_0241	WP_002656192.1	144212	159651	115661	160303	292322	162520	54772	58718	84068	95244	52325	glycerol kinase GlpK	glpK	chr	1506	501		protein_coding
BB_RS01200	BB_0243	WP_002660591.1	82328	89819	66746	98399	181291	100322	22059	26661	44143	48747	28200	glycerol-3-phosphate dehydrogenase/oxidase		chr	1584	527		protein_coding
BB_RS01205	BB_0244	WP_002656987.1	10874	11378	9510	12609	17041	10379	5504	6168	11964	11718	8294	YaaR family protein		chr	495	164		protein_coding
BB_RS01210	BB_0245	WP_002556844.1	11859	12455	9417	12742	18262	11303	7048	7845	12498	12882	8110	polymer-forming cytoskeletal protein		chr	555	184		protein_coding
BB_RS01215	BB_0246	WP_010889715.1	33762	37335	28146	36996	53043	32745	21873	22888	40822	37900	26466	peptidoglycan DD-metalloendopeptidase family protein		chr	1026	341		protein_coding
BB_RS01220	BB_0247	WP_002656090.1	1093	987	957	1129	1294	877	967	1232	2743	2359	2016	RdgB/HAM1 family non-canonical purine NTP pyrophosphatase	rdgB	chr	606	201		protein_coding
BB_RS01225	BB_0248	WP_010889716.1	32100	33691	26744	32774	47960	30271	22250	26924	40959	41640	30030	oligoendopeptidase F	pepF	chr	1773	590		protein_coding
BB_RS01230	BB_0249	WP_002556848.1	8357	8907	7009	8435	12545	7514	5907	6552	8347	8709	6044	phosphatidylcholine/phosphatidylserine synthase		chr	705	234		protein_coding
BB_RS01235	BB_0250	WP_002657683.1	9226	9672	7677	9693	11132	7114	8225	10549	15345	12999	11916	DedA family protein		chr	615	204		protein_coding
BB_RS01240			0	0	0	0	0	0	0	0	0	0	0			chr	84			tRNA
BB_RS01245	BB_0251	WP_010889717.1	33441	37990	28411	39495	46800	34142	59459	62424	82204	67771	60297	leucine--tRNA ligase	leuS	chr	2523	840		protein_coding
BB_RS01250	BB_0252	WP_020948722.1	25575	27266	20784	27538	31591	22860	19962	22096	33720	31496	24670	RND family transporter		chr	2304	767		protein_coding
BB_RS01255	BB_0253	WP_002656104.1	124184	142712	107631	136905	159158	130384	130059	130495	261713	245081	177736	endopeptidase La	lon	chr	2421	806		protein_coding
BB_RS01260	BB_0254	WP_010889718.1	35734	36179	30659	36558	45162	29984	19892	23925	47886	47183	36393	single-stranded-DNA-specific exonuclease RecJ	recJ	chr	2127	708		protein_coding
BB_RS01265	BB_0255	WP_002556854.1	17879	18452	14296	18238	24624	14689	7454	6963	16890	17352	11736	M23 family metallopeptidase		chr	945	314		protein_coding
BB_RS01270	BB_0256	WP_002656880.1	20735	22584	18114	23036	29824	17989	24206	29143	52341	46303	41760	30S ribosomal protein S21		chr	210	69		protein_coding
BB_RS01275	BB_0257	WP_023591458.1	27822	30469	23608	30008	38522	25473	31666	28353	51234	45832	36421	DNA translocase FtsK		chr	2364	787		protein_coding
BB_RS01280	BB_0258	WP_002657697.1	2508	2884	2385	2658	4018	2340	1629	2220	3070	2915	2372	undecaprenyl-diphosphate phosphatase		chr	801	266		protein_coding
BB_RS01285	BB_0259	WP_010889719.1	25855	26580	22998	28311	37827	25528	18384	22446	33484	33355	23758	lytic transglycosylase domain-containing protein		chr	2154	717		protein_coding
BB_RS01290	BB_0260	WP_010889720.1	36248	35436	31551	36641	49057	31716	24417	30542	53529	49611	39899	hypothetical protein		chr	1014	337		protein_coding
BB_RS01295	BB_0261	WP_002663563.1	16895	17213	14382	17858	21614	15197	11233	13682	25081	24198	18681	hypothetical protein		chr	1383	460		protein_coding
BB_RS01300	BB_0262	WP_002657705.1	3669	3989	2852	3668	4509	3152	6795	5783	6259	6032	4340	M23 family metallopeptidase		chr	1254	417		protein_coding
BB_RS01305	BB_0263	WP_002656888.1	2990	3103	2519	3227	3716	2539	2866	3985	3624	3382	2854	signal peptidase I	lepB	chr	507	168		protein_coding
BB_RS01310	BB_0264	WP_002656040.1	24132	26430	20214	27554	40766	25569	19656	19357	28654	27141	19249	Hsp70 family protein		chr	1470	489		protein_coding
BB_RS01315	BB_0265	WP_002556864.1	12829	13450	10344	14091	18207	11749	6101	6584	10755	10867	7648	hypothetical protein		chr	522	173		protein_coding
BB_RS01320	BB_0266	WP_002657707.1	6530	6657	5820	8205	12728	7470	3700	4274	6777	6209	4601	hypothetical protein		chr	303	100		protein_coding
BB_RS01325	BB_0267	WP_002657709.1	39391	43265	32055	47828	67529	46063	29989	30940	38729	35093	25036	DUF342 domain-containing protein		chr	1905	634		protein_coding
BB_RS01330	BB_0268	WP_010889722.1	7111	7770	6269	8430	12877	8623	4694	6478	8526	7753	5937	RNA chaperone Hfq	hfq	chr	480	159		protein_coding
BB_RS01335	BB_0269	WP_002556868.1	37293	41203	33740	45528	61937	40085	32142	34658	62529	60386	44902	MinD/ParA family protein		chr	888	295		protein_coding
BB_RS01340	BB_0270	WP_002556869.1	21235	22493	18019	26164	38688	23815	14187	13122	22126	21271	15401	flagellar biosynthesis protein FlhF	flhF	chr	1167	388		protein_coding
BB_RS01345	BB_0271	WP_010889723.1	88169	98786	74861	98916	137565	88889	85269	79671	112200	103191	80090	flagellar biosynthesis protein FlhA	flhA	chr	2094	697		protein_coding
BB_RS01350	BB_0272	WP_002657716.1	45951	49169	39785	52798	66914	46386	44073	46277	79041	70024	58231	flagellar biosynthesis protein FlhB	flhB	chr	1119	372		protein_coding
BB_RS01355	BB_0273	WP_002657717.1	2319	2365	1837	2375	3774	2251	1066	1197	1639	1730	1248	flagellar biosynthetic protein FliR	fliR	chr	789	262		protein_coding
BB_RS01360	BB_0274	WP_002655982.1	828	915	584	651	1189	694	55	388	585	657	407	flagellar biosynthesis protein FliQ	fliQ	chr	264	87		protein_coding
BB_RS01365	BB_0275	WP_002556874.1	17739	19808	14796	19908	27696	17085	10459	10354	16193	16972	10981	flagellar type III secretion system pore protein FliP	fliP	chr	765	254		protein_coding
BB_RS01370	BB_0276	WP_002665214.1	10801	11035	9062	11352	17321	9242	6203	6256	11096	11484	7380	flagella biosynthesis regulatory protein FliZ		chr	627	208		protein_coding
BB_RS01375	BB_0277	WP_002556876.1	16028	17723	12573	17361	24335	14400	11475	10547	15657	15264	9777	flagellar motor switch protein FliN	fliN	chr	342	113		protein_coding
BB_RS01380	BB_0278	WP_002656446.1	43913	49296	38599	52546	73620	47691	48155	42213	62871	59915	40926	flagellar motor switch protein FliM	fliM	chr	1059	352		protein_coding
BB_RS01385	BB_0279	WP_002656257.1	15461	16790	13590	19839	26738	18333	14968	13151	22847	21023	15679	flagellar basal body-associated protein FliL	fliL	chr	537	178		protein_coding
BB_RS01390	BB_0280	WP_002556879.1	20742	23002	17621	25702	34630	23618	21482	20187	31930	30522	21641	flagellar motor protein MotB	motB	chr	783	260		protein_coding
BB_RS01395	BB_0281	WP_002556880.1	23038	26638	19440	29312	39660	28474	29814	26385	36994	34481	22553	motility protein A		chr	783	260		protein_coding
BB_RS01400	BB_0282	WP_002556881.1	2466	2673	2064	2741	4748	2834	2584	3071	3725	3813	2217	flagellar FlbD family protein		chr	225	74		protein_coding
BB_RS01405	BB_0283	WP_002657723.1	58710	68868	49816	73039	96798	69188	80580	72726	106430	97390	66227	flagellar hook protein FlgE	flgE	chr	1329	442		protein_coding
BB_RS01410	BB_0284	WP_002657724.1	9465	10063	7813	10491	13735	8791	6408	7729	13619	14105	9299	flagellar hook assembly protein FlgD	flgD	chr	444	147		protein_coding
BB_RS01415	BB_0285	WP_002665219.1	22438	23023	19096	24181	29359	20073	14223	17184	31115	28559	22239	flagellar hook-length control protein FliK		chr	1179	392		protein_coding
BB_RS01420	BB_0286	WP_002665266.1	14136	14853	12867	15499	20419	13631	8587	8531	19198	18157	13784	flagellar protein		chr	618	205		protein_coding
BB_RS01425	BB_0287	WP_002665319.1	767	811	606	748	1083	679	211	558	785	800	587	flagellar protein FlbA		chr	432	143		protein_coding
BB_RS01430	BB_0288	WP_002660657.1	19537	21229	15886	22101	31064	20280	19373	19759	23437	21263	14588	flagellar protein export ATPase FliI	fliI	chr	1311	436		protein_coding
BB_RS01435	BB_0289	WP_002556888.1	17915	19572	14858	20061	30304	18550	18460	18296	22297	22320	14696	flagellar assembly protein FliH	fliH	chr	921	306		protein_coding
BB_RS01440	BB_0290	WP_002556889.1	39745	44157	34769	45547	61613	40860	48309	44624	63338	59830	41336	flagellar motor switch protein FliG	fliG	chr	1035	344		protein_coding
BB_RS01445	BB_0291	WP_002556890.1	79979	86970	66191	87092	116712	77754	86338	83712	120244	114379	80538	flagellar M-ring protein FliF	fliF	chr	1710	569		protein_coding
BB_RS01450	BB_0292	WP_002660553.1	19638	21501	16824	21589	31767	18951	16407	18104	31537	30828	21031	flagellar hook-basal body complex protein FliE	fliE	chr	336	111		protein_coding
BB_RS01455	BB_0293	WP_002657104.1	47440	55005	40271	55490	75081	51122	63832	61345	106195	98276	72456	flagellar basal body rod protein FlgC	flgC	chr	459	152		protein_coding
BB_RS01460	BB_0294	WP_002665200.1	23399	25353	21077	26182	35017	22595	14311	20180	41208	39294	32327	flagellar basal body rod protein FlgB	flgB	chr	408	135		protein_coding
BB_RS01465	BB_0295	WP_002656077.1	16742	18037	13268	19996	30328	19115	17349	15793	19524	18587	13108	HslU--HslV peptidase ATPase subunit	hslU	chr	1347	448		protein_coding
BB_RS01470	BB_0296	WP_002556895.1	4387	4975	3480	5547	8490	5183	5440	4982	5652	5119	3426	ATP-dependent protease subunit HslV	hslV	chr	549	182		protein_coding
BB_RS01475	BB_0297	WP_010254014.1	10027	10611	8481	12777	18358	12072	13176	12194	14644	13394	9367	DNA-protecting protein DprA	dprA	chr	945	314		protein_coding
BB_RS01480	BB_0298	WP_002556897.1	4120	4285	3545	5706	8906	5532	3778	5783	6866	6081	4420	hypothetical protein		chr	693	230		protein_coding
BB_RS01485	BB_0299	WP_002656388.1	25807	31700	20511	33234	40948	32726	45767	45192	52635	47261	31150	cell division protein FtsZ	ftsZ	chr	1200	399		protein_coding
BB_RS01490	BB_0300	WP_002656287.1	77710	94170	65444	96811	111559	94971	136137	139557	141835	124413	93253	cell division protein FtsA	ftsA	chr	1242	413		protein_coding
BB_RS01495	BB_0301	WP_002656475.1	7258	7761	6504	9161	12664	8019	8916	11950	13728	12432	9546	cell division protein FtsQ/DivIB		chr	744	247		protein_coding
BB_RS01500	BB_0302	WP_002664864.1	10085	10580	7645	10706	14689	9318	8200	8840	14995	13572	11054	putative lipid II flippase FtsW	ftsW	chr	1059	352		protein_coding
BB_RS01505	BB_0303	WP_002556902.1	6018	6088	4754	6514	9349	5727	4244	4505	6557	6075	4851	phospho-N-acetylmuramoyl-pentapeptide-transferase		chr	1056	351		protein_coding
BB_RS01510	BB_0304	WP_010889724.1	6879	6832	5857	7175	10308	6452	4958	5143	6313	5700	4450	UDP-N-acetylmuramoyl-tripeptide--D-alanyl-D-alanine ligase		chr	1395	464		protein_coding
BB_RS01515	BB_0305	WP_002556904.1	543	547	477	606	881	523	274	395	548	558	407	hypothetical protein		chr	282	93		protein_coding
BB_RS01520	BB_0306	WP_002556905.1	3613	3868	3145	4465	6124	3818	3281	3835	5680	5264	3845	16S rRNA (cytosine(1402)-N(4))-methyltransferase RsmH	rsmH	chr	891	296		protein_coding
BB_RS01525	BB_0307	WP_002556906.1	2559	2550	2109	2695	3883	2373	2074	2729	3469	3194	2378	hypothetical protein		chr	837	278		protein_coding
BB_RS01530	BB_0308	WP_002665364.1	463	427	327	464	607	396	205	630	482	466	359	hypothetical protein		chr	1077	358		protein_coding
BB_RS01535	BB_0309	WP_002556908.1	1871	2057	1654	2282	2733	1925	1566	2697	3034	2780	2417	hypothetical protein		chr	759	252		protein_coding
BB_RS01540	BB_0311	WP_010889725.1	2991	3289	2482	3366	4040	2862	2639	2505	3763	3737	2794	NAD(+)/NADH kinase		chr	840	279		protein_coding
BB_RS01545	BB_0312	WP_002556910.1	5681	6054	4691	6036	6356	5026	4884	5206	8670	7926	6546	chemotaxis protein CheW		chr	531	176		protein_coding
BB_RS01550	BB_0313	WP_002657752.1	5845	6296	5125	6314	6591	5160	5684	6769	9214	8871	7366	RlmE family RNA methyltransferase		chr	579	192		protein_coding
BB_RS01555	BB_0314	WP_010889726.1	1862	1967	1692	2104	2257	1707	2408	2960	5410	4646	4241	polyprenyl synthetase family protein		chr	1044	347		protein_coding
BB_RS01560	BB_0315	WP_002657754.1	1383	1350	982	1192	1443	1017	361	1139	1942	1790	1635	hypothetical protein		chr	687	228		protein_coding
BB_RS01565	BB_0316	WP_010889727.1	3952	4230	3303	4248	6179	3558	1451	1779	2616	2452	2058	ABC transporter permease		chr	807	268		protein_coding
BB_RS01570	BB_0317	WP_002656259.1	4595	4647	3940	5006	8697	4892	1206	1657	2263	2349	1641	ABC transporter permease		chr	933	310		protein_coding
BB_RS01575	BB_0318	WP_002661849.1	26749	27426	22042	29160	45140	25703	10395	12148	14983	14748	10421	sugar ABC transporter ATP-binding protein		chr	1461	486		protein_coding
BB_RS01580	BB_0319	WP_002657760.1	17935	18760	15374	19349	30212	17582	6849	8647	11244	11598	8016	BMP family protein		chr	1053	350		protein_coding
BB_RS01590	BB_0322	WP_002657762.1	25027	25524	20817	25823	35473	22467	7907	14808	28283	27454	21983	hypothetical protein		chr	1059	352		protein_coding
BB_RS01595	BB_0323	WP_002657765.1	141902	168453	120561	158999	178859	138548	111902	108647	238575	218134	169748	LysM peptidoglycan-binding domain-containing protein		chr	1134	377		protein_coding
BB_RS01600	BB_0324	WP_002556921.1	9707	10058	7806	9448	10540	7398	6493	7173	16074	14709	11621	outer membrane protein assembly factor BamD	bamD	chr	360	119		protein_coding
BB_RS01605	BB_0325	WP_002556922.1	15309	16312	13272	17256	21802	15059	12527	15110	22010	20632	16137	VWA domain-containing protein		chr	1110	369		protein_coding
BB_RS01610	BB_0326	WP_002660668.1	55031	56035	46771	63814	87627	53951	42417	53549	64007	59333	44983	hypothetical protein		chr	2796	931		protein_coding
BB_RS01615	BB_0327	WP_002556924.1	72233	76610	63050	87588	106758	68977	49632	62905	84271	76006	64318	1-acyl-sn-glycerol-3-phosphate acyltransferase		chr	897	298		protein_coding
BB_RS01620	BB_0328	WP_002663145.1	91705	100620	78369	104361	154490	94598	41369	46102	71807	76900	49352	peptide ABC transporter substrate-binding protein		chr	1572	523		protein_coding
BB_RS01625	BB_0329	WP_002656717.1	86910	95799	71265	97094	135331	87092	52879	53194	71107	76590	48222	peptide ABC transporter substrate-binding protein		chr	1587	528		protein_coding
BB_RS01630	BB_0330	WP_010889728.1	65815	71692	56527	71773	105136	66037	67795	81036	95897	99142	66897	peptide ABC transporter substrate-binding protein		chr	1626	541		protein_coding
BB_RS01635	BB_0332	WP_002657779.1	24934	26246	22448	28015	31034	22048	53363	58225	72114	62072	53032	ABC transporter permease		chr	921	306		protein_coding
BB_RS01640	BB_0333	WP_002556930.1	16824	18466	13803	18742	22060	16477	46677	47644	57563	50629	39801	ABC transporter permease subunit		chr	1050	349		protein_coding
BB_RS01645	BB_0334	WP_002556931.1	15294	17232	13711	17758	24291	16641	43569	42012	45386	43153	30946	ABC transporter ATP-binding protein		chr	873	290		protein_coding
BB_RS01650	BB_0335	WP_002556932.1	33129	37889	29050	36284	44603	33133	59064	50951	49801	47818	35853	ATP-binding cassette domain-containing protein		chr	972	323		protein_coding
BB_RS01655	BB_0336	WP_002657781.1	54947	57507	46558	55386	61599	44925	36372	44186	66388	62323	51128	hypothetical protein		chr	732	243		protein_coding
BB_RS01660	BB_0337	WP_010889730.1	47623	54762	40126	54861	73143	52643	59105	55440	95750	95138	63188	phosphopyruvate hydratase	eno	chr	1302	433		protein_coding
BB_RS01665	BB_0338	WP_002656683.1	31364	34253	24529	34199	44296	28616	16266	19591	40504	38490	26728	30S ribosomal protein S9	rpsI	chr	411	136		protein_coding
BB_RS01670	BB_0339	WP_002556936.1	48545	55426	41700	58969	68610	49748	50830	56191	111651	96514	80988	50S ribosomal protein L13	rplM	chr	441	146		protein_coding
BB_RS01675	BB_0340	WP_002664835.1	7328	7299	6032	7590	11317	6750	2429	3564	5384	5424	3793	hypothetical protein		chr	810	269		protein_coding
BB_RS01680	BB_0341	WP_002657789.1	36734	38871	30203	41206	57401	34759	25775	24666	41901	39765	28719	Asp-tRNA(Asn)/Glu-tRNA(Gln) amidotransferase subunit GatB	gatB	chr	1458	485		protein_coding
BB_RS01685	BB_0342	WP_010889731.1	26871	28767	23654	31133	42688	27254	17760	19490	36671	34259	26539	Asp-tRNA(Asn)/Glu-tRNA(Gln) amidotransferase subunit GatA	gatA	chr	1446	481		protein_coding
BB_RS01690	BB_0343	WP_002657793.1	1025	1100	951	1084	1774	960	140	962	1903	1735	1446	Asp-tRNA(Asn)/Glu-tRNA(Gln) amidotransferase subunit GatC	gatC	chr	276	91		protein_coding
BB_RS01695	BB_0344	WP_010889732.1	29824	30568	25325	32126	46588	27467	8738	12079	22506	22789	15830	ATP-dependent helicase		chr	2097	698		protein_coding
BB_RS01700	BB_0345	WP_002656254.1	30864	31922	26264	33031	44409	29733	8233	12217	28653	29348	21489	helix-turn-helix domain-containing protein		chr	1197	398		protein_coding
BB_RS01705	BB_0346	WP_002656012.1	28612	31131	25245	31822	43268	27657	12363	14834	38530	35232	27740	outer membrane lipoprotein carrier protein LolA		chr	651	216		protein_coding
BB_RS01710	BB_0347	WP_002665247.1	1492	1455	1310	1502	2113	1400	806	1076	1734	1758	1270	fibronectin-binding domain-containing protein		chr	1419	472		protein_coding
BB_RS01715	BB_0348	WP_002661716.1	55425	63269	47377	67669	85618	60244	62763	69750	139617	127565	101399	pyruvate kinase	pyk	chr	1434	477		protein_coding
BB_RS01720	BB_0349	WP_002657801.1	2420	2459	1966	2556	3321	2329	1132	2955	3956	3877	2874	AmmeMemoRadiSam system protein B	amrB	chr	741	246		protein_coding
BB_RS01725	BB_0350	WP_002556947.1	1876	1832	1411	1967	2217	1784	1552	2070	2626	2633	1824	50S ribosomal protein L28		chr	279	92		protein_coding
BB_RS01730	BB_0351	WP_002657803.1	11952	13197	10289	13989	15366	11145	11627	19337	24912	22120	19801	hypothetical protein		chr	1566	521		protein_coding
BB_RS01735	BB_0352	WP_002665356.1	7238	7139	5740	6833	7995	5343	2059	3494	9938	9441	7359	hypothetical protein		chr	1134	377		protein_coding
BB_RS01740	BB_0353	WP_002657807.1	14001	14214	11538	12830	16557	10968	4492	5844	11500	12052	8549	hypothetical protein		chr	1800	599		protein_coding
BB_RS01745	BB_0354	WP_002663410.1	18332	18486	16265	17799	24105	15841	5243	10269	14520	14166	10218	hypothetical protein		chr	951	316		protein_coding
BB_RS01750	BB_0355	WP_002656642.1	65359	71111	57113	67472	86522	59848	43348	42616	69704	67342	48419	transcription factor		chr	489	162		protein_coding
BB_RS01755	BB_0357		1221	1222	964	1170	1714	1028	552	915	1500	1491	1061	hypothetical protein		chr	594		pseudo	pseudogene
BB_RS01760	BB_0358	WP_010889733.1	12414	13219	10565	13510	16567	11209	8907	10429	14204	13810	10167	16S rRNA (uracil(1498)-N(3))-methyltransferase		chr	732	243		protein_coding
BB_RS01765	BB_0359	WP_023003289.1	42342	46370	37052	47007	58924	40786	25691	26889	49611	46500	36228	S41 family peptidase		chr	1428	475		protein_coding
BB_RS01775	BB_0361	WP_002657813.1	14648	16148	12988	16056	21648	13995	11075	11523	24426	23894	17543	MinD/ParA family protein		chr	1143	380		protein_coding
BB_RS01780	BB_0362	WP_010889735.1	14385	15293	12109	14886	20002	12212	11557	11802	20390	19975	14310	prolipoprotein diacylglyceryl transferase		chr	987	328		protein_coding
BB_RS01785	BB_0363	WP_002665233.1	12018	12220	10095	12152	17894	10997	4221	5409	10879	11866	7940	cyclic di-GMP phosphodiesterase PdeA	pdeA	chr	2013	670		protein_coding
BB_RS01790	BB_0364	WP_002657078.1	15057	16315	12449	17053	22612	13591	21148	27780	18057	16201	11981	methylglyoxal synthase	mgsA	chr	381	126		protein_coding
BB_RS01795	BB_0365	WP_002657819.1	36539	38239	31620	41665	56202	33491	53878	73561	49247	42029	37792	hypothetical protein		chr	585	194		protein_coding
BB_RS01800	BB_0366	WP_002657823.1	71851	82634	60536	81805	107010	76032	58243	64996	96992	93952	69999	aminopeptidase		chr	1377	458		protein_coding
BB_RS01805	BB_0367	WP_002657824.1	10401	11531	8959	10592	14140	9409	4319	6434	9754	10433	6774	DNA mismatch repair protein MutT		chr	279	92		protein_coding
BB_RS01810	BB_0368	WP_002665278.1	12788	13894	10540	14925	19093	12903	9525	12704	15064	13558	11281	NAD(P)H-dependent glycerol-3-phosphate dehydrogenase		chr	1059	352		protein_coding
BB_RS01815	BB_0369	WP_002665304.1	14078	14900	11652	16052	23729	14858	8983	9115	11665	11178	8441	ATP-dependent Clp protease ATP-binding subunit		chr	2292	763		protein_coding
BB_RS01820	BB_0370	WP_002656396.1	19059	20940	16168	20680	31843	18534	12782	12860	20489	20418	14144	tyrosine--tRNA ligase		chr	1218	405		protein_coding
BB_RS01825	BB_0371	WP_002656113.1	26495	29439	22313	31018	45344	28456	21967	20602	31880	30210	21137	glycine--tRNA ligase		chr	1338	445		protein_coding
BB_RS01830	BB_0372	WP_002665196.1	47834	53526	40416	53418	64753	45811	43031	40496	58077	55143	38905	glutamate--tRNA ligase	gltX	chr	1473	490		protein_coding
BB_RS01835	BB_0373	WP_010889737.1	2969	3126	2693	3143	4245	2723	1122	2083	3703	3768	2905	hypothetical protein		chr	768	255		protein_coding
BB_RS01840	BB_0374	WP_002556969.1	29653	29769	25840	30484	38628	24842	24493	28340	45625	43142	34547	cyclic di-GMP phosphodiesterase PdeB	pdeB	chr	1140	379		protein_coding
BB_RS01845	BB_0375	WP_002556970.1	10304	10559	8547	10801	15125	9371	8476	8303	14595	14584	10171	5'-methylthioadenosine/adenosylhomocysteine nucleosidase		chr	714	237		protein_coding
BB_RS01850	BB_0376	WP_002663127.1	15880	17461	12791	16557	24496	14767	13821	11932	19202	19885	12381	methionine adenosyltransferase	metK	chr	1179	392		protein_coding
BB_RS01855	BB_0377	WP_002656744.1	6040	6897	5164	6621	9911	5565	4641	3666	6234	6306	3944	S-ribosylhomocysteine lyase		chr	474	157		protein_coding
BB_RS01860	BB_0378	WP_002665195.1	9975	10675	8173	9982	12746	8363	5861	7232	9433	9297	6794	hypothetical protein		chr	663	220		protein_coding
BB_RS01865	BB_0379	WP_002656400.1	5652	6221	5131	6430	8924	5638	5935	5826	6697	7028	4559	HIT family protein		chr	420	139		protein_coding
BB_RS01870	BB_0380	WP_010889738.1	36385	38963	30085	39982	51701	34120	37173	38050	42172	42067	30088	magnesium transporter	mgtE	chr	1365	454		protein_coding
BB_RS01875	BB_0381	WP_010889739.1	55895	58217	48948	63447	78231	54262	71357	84363	94408	84640	71581	hypothetical protein		chr	1428	475		protein_coding
BB_RS01880	BB_0382	WP_010889740.1	23560	25306	18837	26513	35461	22999	32708	34617	31492	28628	21386	BMP family protein		chr	1026	341		protein_coding
BB_RS01885	BB_0383	WP_002656850.1	27519	30671	22055	33358	46606	29964	44430	54082	55446	48337	39156	BMP family protein		chr	1020	339		protein_coding
BB_RS01890	BB_0384	WP_002657842.1	10568	11779	9506	14314	15642	13109	20725	18369	17439	15432	13044	BMP family protein		chr	1062	353		protein_coding
BB_RS01895	BB_0385	WP_002656205.1	25482	26951	20684	28648	43889	27916	16062	16170	21377	21881	13301	BMP family protein		chr	1026	341		protein_coding
BB_RS01900	BB_0386	WP_002556981.1	170273	190750	138407	189932	191640	156389	129165	125344	284162	251034	196998	30S ribosomal protein S7	rpsG	chr	474	157		protein_coding
BB_RS01905	BB_0387	WP_002656492.1	93703	110701	80786	117445	140359	104907	156475	143124	275331	230548	189856	30S ribosomal protein S12		chr	375	124		protein_coding
BB_RS01910	BB_0388	WP_010889741.1	241353	270124	198457	316188	436832	298055	235113	236940	386482	379087	239352	DNA-directed RNA polymerase subunit beta'	rpoC	chr	4134	1377		protein_coding
BB_RS01915	BB_0389	WP_002660664.1	234010	266823	194137	313133	424006	290421	269358	271693	387533	376874	244215	DNA-directed RNA polymerase subunit beta	rpoB	chr	3468	1155		protein_coding
BB_RS01920	BB_0390	WP_010889742.1	26663	31262	22661	35163	40398	30847	30975	36405	43243	39212	26996	50S ribosomal protein L7/L12	rplL	chr	375	124		protein_coding
BB_RS01925	BB_0391	WP_002657848.1	20280	23149	17258	26642	31322	24099	25298	28449	37027	34238	25175	50S ribosomal protein L10		chr	489	162		protein_coding
BB_RS01930	BB_0392	WP_002656139.1	35300	39850	31456	46077	59150	42608	45935	50859	64862	57342	42891	50S ribosomal protein L1		chr	681	226		protein_coding
BB_RS01935	BB_0393	WP_002657853.1	24440	28606	20883	32690	34365	27338	25734	31824	40653	38165	25857	50S ribosomal protein L11	rplK	chr	432	143		protein_coding
BB_RS01940	BB_0394	WP_002657855.1	25329	29577	22580	33779	40042	29879	41840	47137	66483	57018	44067	transcription termination/antitermination factor NusG	nusG	chr	555	184		protein_coding
BB_RS01945	BB_0395	WP_002556990.1	4977	5512	4178	7215	8814	6264	6041	8168	13279	12058	9229	preprotein translocase subunit SecE	secE	chr	171	56		protein_coding
BB_RS01950	BB_t03		0	0	0	0	0	0	0	0	0	0	0			chr	73			tRNA
BB_RS01955	BB_0396	WP_002556991.1	18635	21684	14771	23491	23769	17344	16588	21355	40003	35494	28119	50S ribosomal protein L33	rpmG	chr	180	59		protein_coding
BB_RS01960	BB_t33		0	0	0	0	0	0	0	0	0	0	0			chr	73			tRNA
BB_RS01965	BB_0397	WP_002665340.1	6950	7073	6154	7719	9566	6325	4619	6169	11293	10672	8282	hypothetical protein		chr	849	282		protein_coding
BB_RS01970	BB_0398	WP_002662994.1	8942	9390	7650	9132	12295	7751	4162	6687	14058	14280	9866	lipoprotein		chr	1032	343		protein_coding
BB_RS01975	BB_0399	WP_010889743.1	366	308	308	381	421	252	288	496	443	406	276	ankyrin repeat domain-containing protein		chr	660	219		protein_coding
BB_RS01980	BB_0400	WP_002664038.1	5301	5707	4508	6144	7658	5274	7385	7384	8413	7035	6244	hypothetical protein		chr	1551	516		protein_coding
BB_RS01985	BB_0401	WP_002657864.1	17086	18179	13674	17386	18552	13246	6436	10648	20170	19987	15370	dicarboxylate/amino acid:cation symporter		chr	1203	400		protein_coding
BB_RS01990	BB_0402	WP_010889744.1	27281	30464	23096	31682	40708	27794	32307	31770	43393	41281	29880	proline--tRNA ligase	proS	chr	1467	488		protein_coding
BB_RS01995	BB_0403	WP_020948739.1	9199	9487	8441	10313	13297	8862	6221	8868	14846	13983	12015	DUF2259 domain-containing protein		chr	678	225		protein_coding
BB_RS02000	BB_0404	WP_002556999.1	93	101	64	88	113	70	41	139	107	104	74	hypothetical protein		chr	417	138		protein_coding
BB_RS02005	BB_0405	WP_002557000.1	4884	5666	4376	6829	7289	5752	7732	8041	16048	12089	11809	DUF3996 domain-containing protein		chr	612	203		protein_coding
BB_RS02010	BB_0406	WP_002657869.1	2642	2943	2074	2992	3224	2371	4002	4767	5190	4653	3918	DUF3996 domain-containing protein		chr	612	203		protein_coding
BB_RS02015	BB_0407	WP_002661081.1	8614	9169	7028	10093	14278	8820	10956	14300	12537	11211	8627	mannose-6-phosphate isomerase, class I	manA	chr	1119	372		protein_coding
BB_RS02020	BB_0408	WP_002657873.1	24901	27585	19761	30953	42304	27850	40162	51202	39263	34450	26862	PTS sugar transporter subunit IIA		chr	1878	625		protein_coding
BB_RS02025	BB_0409	WP_002657875.1	6979	7058	6165	7220	9581	5874	5580	5422	10450	9368	7550	hypothetical protein		chr	630	209		protein_coding
BB_RS02030	BB_0411		4881	4984	3925	4491	6482	3794	3155	2957	6113	6125	4542	DNA/RNA non-specific endonuclease		chr	879		pseudo	pseudogene
BB_RS02035	BB_0412	WP_002557006.1	3595	3607	2992	3654	4518	2840	1300	1487	3161	3404	2219	hypothetical protein		chr	780	259		protein_coding
BB_RS02040	BB_0413	WP_010889745.1	3816	3821	3014	3718	4719	3162	2084	2549	3849	4167	2880	membrane protein		chr	621	206		protein_coding
BB_RS02045	BB_0414	WP_002557008.1	997	1126	942	1170	1309	959	1536	1567	1159	1145	846	protein-glutamate O-methyltransferase		chr	858	285		protein_coding
BB_RS02050	BB_0415	WP_002657881.1	3676	3922	3028	4095	5458	3676	4977	4642	8324	7661	6102	chemotaxis protein CheB		chr	1128	375		protein_coding
BB_RS02055	BB_0416	WP_002656981.1	14623	15240	12995	16736	22889	15278	24303	26846	28909	25312	21456	TraB family protein		chr	1215	404		protein_coding
BB_RS02060	BB_0417	WP_002655966.1	8189	8581	7238	8939	10907	7630	8240	9013	8037	7641	5888	adenylate kinase		chr	636	211		protein_coding
BB_RS02065	BB_0418	WP_002658797.1	12141	13341	10190	13651	17870	11638	20979	15408	13531	12506	9601	hypothetical protein		chr	1029	342		protein_coding
BB_RS02070	BB_0419	WP_010256898.1	13335	14286	11330	16286	19743	13765	21733	15849	17619	15282	12886	cyclic-di-GMP-producing response regulator Rrp1	rrp1	chr	924	307		protein_coding
BB_RS02075	BB_0420	WP_010889746.1	32876	35677	28627	39640	47090	34300	50712	53127	43339	38412	34258	response regulator		chr	4485	1494		protein_coding
BB_RS02080	BB_r01		0	0	0	0	0	0	0	0	0	0	0		rrf	chr	111			rRNA
BB_RS02085	BB_r02		0	0	0	0	0	0	0	0	0	0	0			chr	2929			rRNA
BB_RS02095	BB_r03		0	0	0	0	0	0	0	0	0	0	0		rrf	chr	111			rRNA
BB_RS02100	BB_r04		0	0	0	0	0	0	0	0	0	0	0			chr	2929			rRNA
BB_RS02110	BB_0421	WP_002657892.1	8452	9434	7556	11126	12760	10242	32334	30093	15168	12001	13189	Cof-type HAD-IIB family hydrolase		chr	840	279		protein_coding
BB_RS02115	BB_0422	WP_002657895.1	6454	7243	5799	8595	9834	7728	20990	17323	9329	7658	7809	DNA-3-methyladenine glycosylase		chr	561	186		protein_coding
BB_RS02120	BB_t04		0	0	0	0	0	0	0	0	0	0	0			chr	74			tRNA
BB_RS02125	BB_t05		0	0	0	0	0	0	0	0	0	0	0			chr	74			tRNA
BB_RS02130	BB_r05		0	0	0	0	0	0	0	0	0	0	0			chr	1536			rRNA
BB_RS02135	BB_0426	WP_010889747.1	18228	20967	16299	26557	25268	22015	37961	43123	73883	58162	63479	2'-deoxyribosyltransferase		chr	549	182		protein_coding
BB_RS02140	BB_0427	WP_193345632.1	1117	1392	1123	1673	1640	1464	3483	3123	2287	1648	1655	16S rRNA (cytidine(1402)-2'-O)-methyltransferase	rsmI	chr	696	231		protein_coding
BB_RS02145	BB_0428	WP_002657899.1	34966	36696	29081	35472	34954	27545	31893	37076	88591	79673	69931	hypothetical protein		chr	318	105		protein_coding
BB_RS02150	BB_0429	WP_002557021.1	3888	4286	3504	5165	4280	4286	6598	7206	15269	13195	12240	DUF1893 domain-containing protein		chr	390	129		protein_coding
BB_RS02155	BB_0430	WP_044283515.1	601	530	466	705	685	536	1818	1525	1843	1495	1314	YigZ family protein		chr	606	201		protein_coding
BB_RS02160	BB_0431	WP_002656688.1	3316	3565	2844	3723	4486	3445	6520	7562	8452	7779	6352	ParA family protein		chr	753	250		protein_coding
BB_RS02165	BB_0432	WP_002657904.1	1592	1629	1381	1518	2035	1490	2438	2742	3514	3212	2451	hypothetical protein		chr	714	237		protein_coding
BB_RS02170	BB_0434	WP_002657907.1	2560	2753	2251	2982	3059	2626	3730	4175	7693	6650	6541	ParB/RepB/Spo0J family partition protein		chr	783	260		protein_coding
BB_RS02175	BB_0435	WP_002656784.1	224626	239718	192324	275169	403474	245373	152138	158433	253711	234636	175605	DNA topoisomerase (ATP-hydrolyzing) subunit A	gyrA	chr	2433	810		protein_coding
BB_RS02180	BB_0436	WP_010889750.1	115179	127365	97876	147052	197962	136975	119672	128804	146414	130259	101044	DNA topoisomerase (ATP-hydrolyzing) subunit B	gyrB	chr	1905	634		protein_coding
BB_RS02185	BB_0437	WP_002656657.1	3491	3732	3035	4494	5003	4081	8821	10286	10606	8854	8403	chromosomal replication initiator protein DnaA	dnaA	chr	1461	486		protein_coding
BB_RS02190	BB_0438	WP_002657061.1	9600	9906	8246	11983	13374	10052	7876	10707	29546	23913	24031	DNA polymerase III subunit beta		chr	1158	385		protein_coding
BB_RS02195	BB_0439	WP_002657913.1	3183	3449	2919	4033	4913	3555	1862	3689	7452	6275	5806	hypothetical protein		chr	300	99		protein_coding
BB_RS02200	BB_0440	WP_002557032.1	2882	3287	2543	3828	5596	3138	2718	3863	8931	7170	5977	50S ribosomal protein L34	rpmH	chr	156	51		protein_coding
BB_RS02205	BB_0441	WP_002664778.1	2636	2893	2391	3014	3691	2417	3579	4254	6116	5447	4325	ribonuclease P protein component	rnpA	chr	360	119		protein_coding
BB_RS02210	BB_0442	WP_020948745.1	23513	24545	20140	28070	33015	24762	34491	36931	45249	39440	34202	membrane protein insertase YidC	yidC	chr	1635	544		protein_coding
BB_RS02215	BB_0443	WP_010889751.1	13837	14241	11520	16827	25435	15664	12155	13871	18644	16814	12796	protein jag		chr	729	242		protein_coding
BB_RS02220	BB_0444	WP_002557036.1	19845	21375	15930	24429	34633	21504	19697	21320	29463	25924	21030	NAD-dependent epimerase		chr	1068	355		protein_coding
BB_RS02225	BB_0445	WP_002557037.1	46780	52816	37155	54852	68985	49683	42303	43522	89029	78455	61367	class II fructose-bisphosphate aldolase	fbaA	chr	1080	359		protein_coding
BB_RS02235	BB_0446	WP_002657924.1	22256	24385	19133	24912	30094	22539	23828	23801	41001	40339	29266	aspartate--tRNA ligase	aspS	chr	1761	586		protein_coding
BB_RS02240	BB_0447	WP_002665246.1	28500	31153	24199	31440	45232	28284	21821	21941	33186	32117	23356	cation:proton antiporter		chr	2106	701		protein_coding
BB_RS02245	BB_0448	WP_002557040.1	4320	4735	3192	4537	6250	3867	2953	3101	4242	4479	3006	HPr family phosphocarrier protein		chr	276	91		protein_coding
BB_RS02250	BB_0449	WP_002656958.1	2618	2803	2460	2924	4969	2619	1439	2014	2934	2942	1951	HPF/RaiA family ribosome-associated protein		chr	294	97		protein_coding
BB_RS02255	BB_0450	WP_002662392.1	6812	7108	5905	7234	10873	6812	5741	6071	9815	9258	7402	RNA polymerase factor sigma-54	rpoN	chr	1260	419		protein_coding
BB_RS02260	BB_0451	WP_002661253.1	1357	1452	1076	1317	1608	1206	1863	2423	2088	1821	1570	chromate transporter		chr	534	177		protein_coding
BB_RS02265	BB_0452	WP_002656679.1	1886	1914	1593	1792	2026	1586	2366	3585	2731	2314	2124	chromate transporter		chr	588	195		protein_coding
BB_RS02270	BB_0453	WP_002655969.1	4864	4963	4229	4961	5773	4349	6410	8217	7189	6573	5734	mechanosensitive ion channel family protein		chr	843	280		protein_coding
BB_RS02275	BB_0454	WP_002557046.1	14215	15468	12416	14898	16155	14135	16067	18905	42525	36905	33235	lipid galactosyltransferase		chr	1152	383		protein_coding
BB_RS02280	BB_0455	WP_002657937.1	4929	4925	4136	5431	6252	4126	2705	3521	5741	5055	4490	DNA polymerase III subunit delta		chr	990	329		protein_coding
BB_RS02285	BB_0456	WP_002657938.1	652	640	586	681	839	561	372	657	708	660	539	hypothetical protein		chr	606	201		protein_coding
BB_RS02290	BB_0457	WP_002657940.1	16584	17570	13802	17251	21080	14675	10378	10477	17370	16917	12548	excinuclease ABC subunit C	uvrC	chr	1812	603		protein_coding
BB_RS02295	BB_0458	WP_023003291.1	97697	104527	86441	109071	150319	100076	65548	66454	127451	121108	91638	fibronectin type III domain-containing protein		chr	1521	506		protein_coding
BB_RS02300	BB_0459	WP_002656661.1	75174	78860	63001	71628	90242	59492	21195	20830	65478	71346	45053	hypothetical protein		chr	1311	436		protein_coding
BB_RS02305	BB_t19		0	0	0	0	0	0	0	0	0	0	0			chr	89			tRNA
BB_RS02310	BB_t20		0	0	0	0	0	0	0	0	0	0	0			chr	87			tRNA
BB_RS02315	BB_0460	WP_002557052.1	7100	7073	5983	8129	9373	5833	3874	6479	8917	9120	6592	lipoprotein		chr	714	237		protein_coding
BB_RS02320	BB_t21		0	0	0	0	0	0	0	0	0	0	0			chr	74			tRNA
BB_RS02325	BB_t06		0	0	0	0	0	0	0	0	0	0	0			chr	87			tRNA
BB_RS02330			0	0	0	0	0	0	0	0	0	0	0		ffs	chr	97			SRP_RNA
BB_RS02335	BB_0461	WP_010889753.1	31517	34973	27664	39682	49907	33813	55207	59535	33916	30044	25318	DNA polymerase III subunit gamma/tau	dnaX	chr	1683	560		protein_coding
BB_RS02340	BB_0462	WP_002557054.1	5455	5582	4758	6440	8770	5419	3931	5169	4694	4279	3322	nucleoid-associated protein EbfC	efbC	chr	300	99		protein_coding
BB_RS02345	BB_0463	WP_002657947.1	13158	14164	11354	16522	20566	13950	15382	15733	14302	12403	10353	nucleoside-diphosphate kinase		chr	510	169		protein_coding
BB_RS02350	BB_0464	WP_002557056.1	4936	5021	4248	5909	7588	5013	5785	6685	5065	4442	3965	hypothetical protein		chr	528	175		protein_coding
BB_RS02355	BB_0465	WP_002655955.1	9952	10961	9136	12599	15580	10222	10782	10825	17335	14997	12768	hypothetical protein		chr	696	231		protein_coding
BB_RS02360	BB_0466	WP_010889754.1	14537	16537	12330	18270	18962	15020	18046	15889	19527	18709	13962	LPS export ABC transporter ATP-binding protein	lptB	chr	792	263		protein_coding
BB_RS02365	BB_0467	WP_002665243.1	1929	2029	1756	2563	2939	2139	2780	2859	2567	2491	2017	peptidoglycan editing factor PgeF	pgeF	chr	690	229		protein_coding
BB_RS02370	BB_0468	WP_002656266.1	13413	15007	11481	16443	19251	12858	15214	13841	17198	15403	13116	Nif3-like dinuclear metal center hexameric protein		chr	747	248		protein_coding
BB_RS02375	BB_0469	WP_002655974.1	3894	3962	3126	4221	5713	3936	3334	3371	3628	3426	2920	signal peptidase II		chr	513	170		protein_coding
BB_RS02380	BB_0470	WP_002656066.1	57	66	51	62	107	49	63	170	83	67	54	hypothetical protein		chr	180	59		protein_coding
BB_RS02385	BB_0471	WP_010889755.1	11321	11947	9530	13433	16443	11027	10733	8635	9661	8628	7177	YmdB family metallophosphoesterase		chr	822	273		protein_coding
BB_RS02390	BB_0472	WP_002656466.1	10952	12056	9321	14016	20375	12566	18192	14060	9922	9189	6727	UDP-N-acetylglucosamine 1-carboxyvinyltransferase	murA	chr	1284	427		protein_coding
BB_RS02395	BB_0473	WP_002657956.1	5881	6009	4844	6749	8335	5747	8103	6685	4877	4597	3802	MATE family efflux transporter		chr	1365	454		protein_coding
BB_RS02400	BB_0475	WP_010889756.1	547	558	465	526	606	462	360	412	1010	904	743	lipoprotein		chr	390	129		protein_coding
BB_RS02405	BB_0476	WP_002657015.1	139531	172860	123657	209244	221021	205287	260401	288432	351600	292256	250231	elongation factor Tu	tuf	chr	1185	394		protein_coding
BB_RS02410	BB_0477	WP_002557068.1	34183	42441	29249	49513	50868	49961	56639	63871	78243	64843	51631	30S ribosomal protein S10	rpsJ	chr	312	103		protein_coding
BB_RS02415	BB_0478	WP_002557069.1	49348	60510	41905	67774	81907	69809	88724	101950	97295	85907	61915	50S ribosomal protein L3	rplC	chr	621	206		protein_coding
BB_RS02420	BB_0479	WP_002557070.1	27325	32352	23582	38988	46703	40338	47460	57507	53793	45398	34991	50S ribosomal protein L4	rplD	chr	630	209		protein_coding
BB_RS02425	BB_0480	WP_002557071.1	16326	18715	14926	23418	28195	21361	22609	27825	30367	25904	19817	50S ribosomal protein L23	rplW	chr	297	98		protein_coding
BB_RS02430	BB_0481	WP_002557072.1	60848	74141	52019	85404	105051	87631	116418	122311	130062	111447	84022	50S ribosomal protein L2	rplB	chr	834	277		protein_coding
BB_RS02435	BB_0482	WP_002557073.1	36718	45383	34882	47874	47987	48591	72364	66288	59440	54993	39891	30S ribosomal protein S19	rpsS	chr	279	92		protein_coding
BB_RS02440	BB_0483	WP_002656402.1	11986	14626	9898	18128	22952	18434	23511	25867	28072	24196	16581	50S ribosomal protein L22	rplV	chr	363	120		protein_coding
BB_RS02445	BB_0484	WP_002656551.1	18740	22462	15922	27077	33684	29158	34767	37925	38085	33193	24013	30S ribosomal protein S3	rpsC	chr	882	293		protein_coding
BB_RS02450	BB_0485	WP_002656214.1	6376	7909	5273	9736	13398	10168	12111	13227	15227	12979	8619	50S ribosomal protein L16	rplP	chr	417	138		protein_coding
BB_RS02455	BB_0486	WP_002557077.1	701	892	662	1327	2161	1341	694	1013	1654	1396	969	50S ribosomal protein L29		chr	201	66		protein_coding
BB_RS02460	BB_0487	WP_002557078.1	3655	4277	3208	5759	7702	5494	4207	4972	7539	6396	4622	30S ribosomal protein S17	rpsQ	chr	255	84		protein_coding
BB_RS02465	BB_0488	WP_002557079.1	6837	8681	6480	10600	14964	10743	11062	11605	15657	13767	9158	50S ribosomal protein L14	rplN	chr	369	122		protein_coding
BB_RS02470	BB_0489	WP_002557080.1	5716	7224	4652	8563	10966	8886	9957	10904	13152	11800	8045	50S ribosomal protein L24		chr	306	101		protein_coding
BB_RS02475	BB_0490	WP_002557081.1	18892	21997	15806	25505	30663	25304	41997	41490	58017	47401	38842	50S ribosomal protein L5	rplE	chr	549	182		protein_coding
BB_RS02480	BB_0491	WP_002557082.1	3651	4171	2837	5247	7348	5133	4763	5567	9194	7805	5652	type Z 30S ribosomal protein S14		chr	186	61		protein_coding
BB_RS02485	BB_0492	WP_002657008.1	8379	9332	7095	10691	13365	11169	14031	16795	20533	18190	14238	30S ribosomal protein S8	rpsH	chr	399	132		protein_coding
BB_RS02490	BB_0493	WP_002656835.1	11395	13109	9170	15521	21161	16338	20054	20774	27954	23919	17927	50S ribosomal protein L6	rplF	chr	543	180		protein_coding
BB_RS02495	BB_0494	WP_002657971.1	5688	6364	5034	7798	10720	8109	7903	9813	13748	12294	9049	50S ribosomal protein L18		chr	360	119		protein_coding
BB_RS02500	BB_0495	WP_002657973.1	13248	16192	10381	16873	22104	16921	23932	25513	32386	26957	19359	30S ribosomal protein S5	rpsE	chr	498	165		protein_coding
BB_RS02505	BB_0496	WP_002657975.1	3059	3423	2611	3850	5692	4016	1999	6086	7003	6327	4928	50S ribosomal protein L30	rpmD	chr	306	101		protein_coding
BB_RS02510	BB_0497	WP_002656004.1	8956	10694	6987	11943	15719	11178	13651	16508	23235	19934	14361	50S ribosomal protein L15	rplO	chr	438	145		protein_coding
BB_RS02515	BB_0498	WP_002665241.1	35735	41404	29861	47313	62694	44731	53956	53191	82384	76395	55169	preprotein translocase subunit SecY	secY	chr	1305	434		protein_coding
BB_RS02520	BB_0499	WP_002557090.1	1071	1268	996	1549	2068	1107	609	1145	2210	1801	1358	50S ribosomal protein L36	rpmJ	chr	114	37		protein_coding
BB_RS02525	BB_0500	WP_002656307.1	15763	17735	13394	20618	28440	20063	12546	13332	22669	20612	14970	30S ribosomal protein S13	rpsM	chr	378	125		protein_coding
BB_RS02530	BB_0501	WP_002557092.1	19965	23530	16149	24706	30163	21379	17669	18231	31615	30236	20028	30S ribosomal protein S11	rpsK	chr	393	130		protein_coding
BB_RS02535	BB_0502	WP_002659006.1	62108	70171	54001	79967	110102	76784	65673	63865	107362	103264	71937	DNA-directed RNA polymerase subunit alpha		chr	1035	344		protein_coding
BB_RS02540	BB_0503	WP_002658786.1	21514	24920	18823	27265	39535	25769	19789	20558	35499	33666	24164	50S ribosomal protein L17	rplQ	chr	372	123		protein_coding
BB_RS02545	BB_0504	WP_002656978.1	69685	79448	57827	87761	121985	85110	80756	73415	98257	91567	62980	ribonuclease Y	rny	chr	1533	510		protein_coding
BB_RS02550	BB_0505	WP_002656072.1	28459	30269	24809	33829	41175	29783	31382	29904	35864	32378	24451	TIGR00282 family metallophosphoesterase		chr	789	262		protein_coding
BB_RS02555	BB_0506	WP_002656367.1	12385	12857	10153	13542	17287	11956	7245	7326	9042	8703	6367	TlyA family RNA methyltransferase		chr	792	263		protein_coding
BB_RS02560	BB_0507	WP_002657982.1	4836	4719	4209	4620	5793	3828	2628	3289	6232	5742	4785	GerMN domain-containing protein		chr	747	248		protein_coding
BB_RS02565	BB_0508	WP_002657984.1	48985	53929	40887	50827	72191	43667	54905	57665	64259	64588	46609	ribosome biogenesis GTPase Der	der	chr	1302	433		protein_coding
BB_RS02570	BB_0509	WP_002657986.1	17369	17891	14321	16153	19997	13022	17661	16997	21317	21131	16180	hypothetical protein		chr	1260	419		protein_coding
BB_RS02575	BB_0511		3819	4007	3461	4393	6601	4080	4686	4568	4369	4266	3193	HAD family hydrolase		chr	694		pseudo	pseudogene
BB_RS02580	BB_0512	WP_010889758.1	33936	33981	28832	37238	53298	33875	39013	31767	32114	30084	23467	membrane protein		chr	6501	2166		protein_coding
BB_RS02585	BB_0513	WP_002665337.1	21187	23374	18628	24798	33688	21868	28129	23632	26590	24733	19061	phenylalanine--tRNA ligase subunit alpha		chr	1572	523		protein_coding
BB_RS02590	BB_0514	WP_010889759.1	10502	10715	8878	11547	16287	10700	10512	9677	12051	11153	8608	phenylalanine--tRNA ligase subunit beta		chr	1701	566		protein_coding
BB_RS02595	BB_0515	WP_002656440.1	5914	6074	5030	7164	8977	5941	7045	6394	5400	4893	3669	thioredoxin-disulfide reductase	trxB	chr	981	326		protein_coding
BB_RS02600	BB_0516		2017	2128	1672	2190	2693	2004	5240	5432	8912	8502	6637	23S rRNA (guanosine(2251)-2'-O)-methyltransferase RlmB	rlmB	chr	742		pseudo	pseudogene
BB_RS02605	BB_0517	WP_002656231.1	4437	5614	4106	5706	6642	5746	30523	28891	39980	36806	28517	molecular chaperone DnaJ	dnaJ	chr	1095	364		protein_coding
BB_RS02610	BB_0518	WP_002557108.1	67701	88397	62319	92403	86062	88596	203319	212398	273630	236772	200044	molecular chaperone DnaK	dnaK	chr	1908	635		protein_coding
BB_RS02615	BB_0519	WP_002557109.1	3321	4019	3123	4337	4532	4180	13562	21820	40101	31964	35473	nucleotide exchange factor GrpE	grpE	chr	564	187		protein_coding
BB_RS02620	BB_0522		33037	36418	29080	36400	43266	32157	32802	39680	70643	67223	53912	NAD(+) synthase	nadE	chr	1538		pseudo	pseudogene
BB_RS02625	BB_0524	WP_002658001.1	5519	5898	4673	6299	6946	5110	5826	5861	6421	5738	5168	inositol monophosphatase		chr	855	284		protein_coding
BB_RS02630	BB_0525	WP_002557113.1	12046	13441	10327	12848	13557	10853	19460	22166	49779	44779	39873	hypothetical protein		chr	423	140		protein_coding
BB_RS02635	BB_0526	WP_010889760.1	14276	15313	12594	15613	19349	14202	15422	20506	32143	29706	23867	hypothetical protein		chr	1824	607		protein_coding
BB_RS02640	BB_0527	WP_020948753.1	1722	1953	1333	1755	2530	1555	1874	2175	2950	2933	2183	type III pantothenate kinase		chr	789	262		protein_coding
BB_RS02645	BB_0528	WP_002658007.1	10191	10952	9245	10899	13085	9358	6433	7250	11853	11904	8865	aldo/keto reductase		chr	948	315		protein_coding
BB_RS02650	BB_0530		5109	5426	4263	5340	6362	4202	5444	5602	6749	6476	4695	TIGR02757 family protein		chr	809		pseudo	pseudogene
BB_RS02655	BB_0531	WP_023591459.1	2339	2374	1916	2369	3137	1960	4130	4602	6367	5934	4295	glucosaminidase domain-containing protein		chr	615	204		protein_coding
BB_RS02660	BB_0532		6602	6747	5388	6643	7788	5899	11080	18243	24219	20804	18978	hypothetical protein		chr	1294		pseudo	pseudogene
BB_RS02665	BB_0533	WP_002658011.1	40480	44061	32280	46110	49084	36988	58064	61077	62205	55197	49491	MBL fold metallo-hydrolase		chr	762	253		protein_coding
BB_RS02670	BB_0534	WP_002656039.1	6663	7319	5777	7531	10681	7070	6818	7217	5536	5169	3847	exodeoxyribonuclease III	xth	chr	768	255		protein_coding
BB_RS02675	BB_0535	WP_002656837.1	1670	1704	1479	1996	2479	1717	1837	2214	2256	2256	1510	hypothetical protein		chr	774	257		protein_coding
BB_RS02680	BB_0536	WP_010889761.1	27892	29430	24566	30308	39910	26622	27457	30728	38768	38363	28455	insulinase family protein		chr	2802	933		protein_coding
BB_RS02685	BB_t23		0	0	0	0	0	0	0	0	0	0	0			chr	73			tRNA
BB_RS02690	BB_t07		0	0	0	0	0	0	0	0	0	0	0			chr	73			tRNA
BB_RS02695	BB_0537	WP_002656128.1	7811	8346	6652	9904	13490	8625	9938	13553	14291	13889	9673	tetratricopeptide repeat protein		chr	645	214		protein_coding
BB_RS02700	BB_0538	WP_002665254.1	4246	4399	3924	5624	8695	5139	8157	10407	9584	9007	6337	polymer-forming cytoskeletal protein		chr	399	132		protein_coding
BB_RS02705	BB_0539	WP_002656001.1	46153	51127	39400	57624	79286	49698	50276	58847	99569	97023	67262	Bax inhibitor-1/YccA family protein		chr	699	232		protein_coding
BB_RS02710	BB_0540	WP_002557127.1	139352	156347	118789	177223	245263	160602	208314	227170	324655	305645	223646	elongation factor G		chr	2082	693		protein_coding
BB_RS02715			812183	787864	668430	838341	893621	649952	185253	156434	392121	354362	300276	KTSC domain-containing protein		chr	229		pseudo	pseudogene
BB_RS02720	BB_0542	WP_002657002.1	12478	12894	10367	13915	15968	12085	4220	6574	10111	9203	8391	hypothetical protein		chr	528	175		protein_coding
BB_RS02725	BB_0543	WP_002557130.1	39130	45363	33808	47426	56888	42192	26866	27861	70630	62031	52260	hypothetical protein		chr	651	216		protein_coding
BB_RS02730	BB_0544	WP_002557131.1	90299	96995	80530	101526	120297	88025	58698	56664	81080	74531	57132	ribose-phosphate diphosphokinase	prs	chr	1221	406		protein_coding
BB_RS02735	BB_0545	WP_010889762.1	25961	29653	22382	27527	34408	23910	14261	16004	21280	20192	15470	FGGY-family carbohydrate kinase		chr	1365	454		protein_coding
BB_RS02740	BB_0546	WP_002664796.1	3924	4154	3277	4208	5180	4571	7497	7765	6176	6443	4793	SPOR domain-containing protein		chr	861	286		protein_coding
BB_RS02745	BB_0547	WP_002658855.1	1063	1140	842	914	1337	719	283	369	984	915	606	dephospho-CoA kinase		chr	618	205		protein_coding
BB_RS02750	BB_0548	WP_010889763.1	20300	21554	17393	21500	31877	19713	13041	11682	31464	31011	22402	DNA polymerase I	polA	chr	2727	908		protein_coding
BB_RS02755	BB_0549	WP_002658032.1	1194	1267	789	1025	1406	891	40	689	1757	1648	1215	hypothetical protein		chr	399	132		protein_coding
BB_RS02760	BB_0550	WP_002658034.1	6737	7139	5589	6898	9204	5619	6153	6893	17745	15118	13591	flagellar export chaperone FliS	fliS	chr	438	145		protein_coding
BB_RS02765	BB_0551	WP_002658036.1	8558	8721	7541	9094	10358	7623	9875	10430	23706	20471	19907	response regulator		chr	381	126		protein_coding
BB_RS02770	BB_0552	WP_010889764.1	5011	5378	4274	5979	6190	5031	13256	15110	19535	15132	16570	NAD-dependent DNA ligase LigA	ligA	chr	1983	660		protein_coding
BB_RS02775	BB_0553	WP_023591460.1	21667	21699	18811	20131	26541	18598	24578	27193	41183	38945	32084	hypothetical protein		chr	1494	497		protein_coding
BB_RS02780	BB_0554	WP_010889765.1	6573	6955	5227	8083	9465	6960	5045	5511	8078	7206	6089	hypothetical protein		chr	1869	622		protein_coding
BB_RS02785	BB_0555	WP_002557143.1	826	876	692	934	1315	791	367	648	769	770	620	hypothetical protein		chr	468	155		protein_coding
BB_RS02790	BB_0556	WP_002557144.1	1615	1523	1287	1724	2149	1493	613	1081	1550	1573	1301	xanthine dehydrogenase family protein subunit M		chr	870	289		protein_coding
BB_RS02795	BB_0557	WP_002557145.1	18234	20922	15937	22207	28856	19001	10923	12665	25329	22073	17242	HPr family phosphocarrier protein		chr	261	86		protein_coding
BB_RS02800	BB_0558	WP_002656738.1	199451	221923	170960	223596	290308	199203	155039	168439	270977	253440	189543	phosphoenolpyruvate--protein phosphotransferase	ptsP	chr	1722	573		protein_coding
BB_RS02805	BB_0559	WP_002557147.1	65172	72374	57719	76773	96812	62464	29064	32982	65850	63420	44886	PTS glucose transporter subunit IIA	crr	chr	570	189		protein_coding
BB_RS02810	BB_0560	WP_002557148.1	78493	85613	67859	88019	113834	79146	75329	85661	177266	162581	126936	molecular chaperone HtpG	htpG	chr	1851	616		protein_coding
BB_RS02815	BB_0561	WP_010889766.1	26261	28796	23196	30127	41782	27992	38908	42693	63900	55489	45228	decarboxylating NADP(+)-dependent phosphogluconate dehydrogenase	gnd	chr	1395	464		protein_coding
BB_RS02820	BB_0562	WP_002657001.1	7781	8257	6344	8124	9715	6749	7139	8962	11946	10688	8881	DUF3996 domain-containing protein		chr	543	180		protein_coding
BB_RS02825	BB_0563	WP_002656613.1	8860	9621	7851	9999	13284	8605	6421	6667	12062	11348	8213	DUF3996 domain-containing protein		chr	519	172		protein_coding
BB_RS02830	BB_0564	WP_002662669.1	8137	8424	7058	8478	9970	7308	1950	2356	10280	11036	7489	DUF3996 domain-containing protein		chr	606	201		protein_coding
BB_RS02835	BB_0565	WP_002557153.1	3426	3452	2947	4490	6138	3951	3539	3859	4683	4141	3510	chemotaxis protein CheW		chr	543	180		protein_coding
BB_RS02840	BB_0566	WP_002557154.1	854	926	758	1078	1679	1022	520	1058	1141	969	766	STAS domain-containing protein		chr	312	103		protein_coding
BB_RS02845	BB_0567	WP_010889767.1	15441	17028	12911	19202	24828	17267	16583	15747	17605	15570	12242	chemotaxis protein CheA		chr	2145	714		protein_coding
BB_RS02850	BB_0568	WP_002557156.1	18279	20612	16422	22184	26764	19343	20810	23035	47913	42819	34453	chemotaxis protein CheB		chr	1158	385		protein_coding
BB_RS02855	BB_0569	WP_002658057.1	10803	11459	9322	12245	16340	11285	8953	11443	18801	18380	12834	hypothetical protein		chr	1773	590		protein_coding
BB_RS02860	BB_0570	WP_002658059.1	21582	25212	17194	23753	30581	20270	17526	20069	37764	35622	25476	response regulator		chr	375	124		protein_coding
BB_RS02865	BB_t24		0	0	0	0	0	0	0	0	0	0	0			chr	84			tRNA
BB_RS02870	BB_0571	WP_002665224.1	6936	7555	6131	8157	9759	6755	7337	8497	11898	10454	8983	UMP kinase		chr	690	229		protein_coding
BB_RS02875	BB_0572	WP_002665235.1	14510	15077	12117	16994	20855	14482	10781	14918	22794	19818	17765	glycosyltransferase family 2 protein		chr	1077	358		protein_coding
BB_RS02880	BB_0573	WP_023003296.1	6856	7339	5952	8102	10062	7178	9622	11826	14172	12158	10822	ABC transporter ATP-binding protein		chr	807	268		protein_coding
BB_RS02885	BB_0574	WP_002557162.1	477	461	385	496	623	403	387	816	502	547	389	membrane protein		chr	852	283		protein_coding
BB_RS02890	BB_0575	WP_002657046.1	14989	16654	12802	17390	24140	15146	15024	17086	18324	17168	12699	CTP synthase (glutamine hydrolyzing)	pyrG	chr	1602	533		protein_coding
BB_RS02895	BB_0576	WP_002661355.1	1953	1876	1647	2066	2520	1704	959	1832	2214	2205	1670	DUF1761 domain-containing protein		chr	525	174		protein_coding
BB_RS02900	BB_0577	WP_002656054.1	9812	9897	8201	10271	10452	8199	12144	13313	19461	16701	15465	hypothetical protein		chr	588	195		protein_coding
BB_RS02905	BB_0578	WP_002658072.1	37080	37911	32505	40399	47861	34066	42789	49381	50539	44346	39739	methyl-accepting chemotaxis protein		chr	1170	389		protein_coding
BB_RS02910	BB_0579	WP_010889768.1	87635	95770	74405	102395	144087	92967	80400	80298	109879	105965	76544	DNA polymerase III subunit alpha	dnaE	chr	3486	1161		protein_coding
BB_RS02915	BB_0580	WP_010889769.1	5565	5379	4518	5589	8227	5062	2957	4013	6825	6567	4529	YggT family protein		chr	579	192		protein_coding
BB_RS02920	BB_0581	WP_002656646.1	22452	24244	18759	24066	31664	20442	18457	18184	30233	29958	21074	ATP-dependent DNA helicase RecG	recG	chr	2061	686		protein_coding
BB_RS02925	BB_0582	WP_010889770.1	16478	16955	14705	17288	21378	14232	17410	20393	36121	30835	29028	D-alanyl-D-alanine carboxypeptidase family protein		chr	789	262		protein_coding
BB_RS02930	BB_0583	WP_002656553.1	9827	10793	8069	11141	13140	9330	17617	21994	20191	17120	16386	MATE family efflux transporter		chr	1350	449		protein_coding
BB_RS02935	BB_0584	WP_002656270.1	8777	9556	7597	9948	12281	8290	9269	11374	10799	10003	8278	MATE family efflux transporter		chr	1335	444		protein_coding
BB_RS02940	BB_0585	WP_010889771.1	10211	11054	9250	11681	14705	10079	10597	12058	16280	14410	11855	UDP-N-acetylmuramoyl-L-alanine--D-glutamate ligase	murD	chr	1356	451		protein_coding
BB_RS02945	BB_0586	WP_002658082.1	1064	1133	832	1068	1389	963	1282	1622	2031	1971	1445	lipid II:glycine glycyltransferase FemX		chr	1044	347		protein_coding
BB_RS02950	BB_0587	WP_010889772.1	14780	15784	13136	15356	17119	13823	15785	17047	28286	26319	20579	methionine--tRNA ligase	metG	chr	2205	734		protein_coding
BB_RS02955	BB_0588	WP_002657094.1	6143	6707	4823	6600	7606	6194	10010	11743	14610	12398	10508	5'-methylthioadenosine/adenosylhomocysteine nucleosidase		chr	798	265		protein_coding
BB_RS02960	BB_0589	WP_193345633.1	17491	19070	15625	20951	23535	16930	22087	22240	26519	25281	19115	phosphate acetyltransferase	pta	chr	1056	351		protein_coding
BB_RS02965	BB_0590	WP_002656878.1	3699	3546	3290	4245	4534	3243	4075	5234	5047	4774	3953	16S rRNA (adenine(1518)-N(6)/adenine(1519)-N(6))-dimethyltransferase RsmA	rsmA	chr	846	281		protein_coding
BB_RS02970	BB_0591	WP_010889773.1	10001	10235	8809	10741	12827	8727	5320	6582	7039	6589	5312	ComEC/Rec2 family competence protein		chr	1251	416		protein_coding
BB_RS02975	BB_0592	WP_002658835.1	11465	12280	9617	13704	15804	11143	8791	15506	16661	14137	13168	CPBP family intramembrane metalloprotease		chr	714	237		protein_coding
BB_RS02980	BB_0593	WP_002658995.1	60047	63454	49482	70724	98007	62743	54278	64063	67469	58358	45159	AMP-binding protein		chr	1938	645		protein_coding
BB_RS02985	BB_0594	WP_010889774.1	32450	34406	26399	33010	45745	28541	21954	23273	39775	40950	26290	arginine--tRNA ligase		chr	1758	585		protein_coding
BB_RS02990	BB_0595	WP_002665384.1	5101	5471	4252	5016	6159	4211	2136	3444	4904	5137	3468	hypothetical protein		chr	627	208		protein_coding
BB_RS02995	BB_0596	WP_002658100.1	26576	28615	22577	28170	35577	24482	35658	38016	66493	64966	46126	methyl-accepting chemotaxis protein		chr	2148	715		protein_coding
BB_RS03000	BB_0597	WP_002665216.1	30562	31551	27274	34273	38980	29352	25165	33381	60755	53026	47940	methyl-accepting chemotaxis protein		chr	2208	735		protein_coding
BB_RS03005	BB_0598	WP_010889775.1	8211	8893	6665	8657	9762	6832	6270	6686	11285	10692	8193	UDP-N-acetylmuramate dehydrogenase		chr	909	302		protein_coding
BB_RS03010	BB_0599	WP_002662611.1	59809	65090	51877	69137	91205	59456	39764	44799	68572	64137	50584	cysteine--tRNA ligase		chr	1443	480		protein_coding
BB_RS03015	BB_0600	WP_010889776.1	13965	14543	11551	15354	22521	13759	7793	10374	14342	13867	10305	DNA-binding protein		chr	1557	518		protein_coding
BB_RS03020	BB_0601	WP_002656965.1	36748	41499	31210	45147	66874	40785	30849	32026	48326	43898	32424	serine hydroxymethyltransferase		chr	1254	417		protein_coding
BB_RS03025	BB_0602	WP_002656803.1	12951	13637	11123	14506	19543	12709	4046	6161	10144	9730	7202	J domain-containing protein		chr	753	250		protein_coding
BB_RS03030	BB_0603	WP_002656762.1	134781	151091	116858	150645	214314	140958	73851	75553	236069	251192	158643	integrin-binding adhesin P66		chr	1857	618		protein_coding
BB_RS03035	BB_0604	WP_002656884.1	9951	11703	8559	11931	13588	10588	19837	20138	20724	18627	15349	L-lactate permease		chr	1503	500		protein_coding
BB_RS03040	BB_0605	WP_044283526.1	7101	7651	6174	7936	9320	6817	9032	12287	13105	11313	10442	D-alanyl-D-alanine carboxypeptidase		chr	1218	405		protein_coding
BB_RS03045	BB_0606	WP_002658115.1	7203	8131	6095	8513	10391	7677	11515	11785	18537	15641	12777	chemoreceptor glutamine deamidase CheD	cheD	chr	492	163		protein_coding
BB_RS03050	BB_0607	WP_002665417.1	13107	13824	11299	14337	18978	12466	12692	14564	18375	16620	13382	ATP-dependent helicase		chr	1980	659		protein_coding
BB_RS03055	BB_0608	WP_010889778.1	30547	32701	26105	35018	47413	31427	29962	37675	47213	42302	34820	aminoacyl-histidine dipeptidase		chr	1431	476		protein_coding
BB_RS03060	BB_t08		0	0	0	0	0	0	0	0	0	0	0			chr	73			tRNA
BB_RS03065	BB_t26		0	0	0	0	0	0	0	0	0	0	0			chr	74			tRNA
BB_RS03070	BB_t27		0	0	0	0	0	0	0	0	0	0	0			chr	81			tRNA
BB_RS03075	BB_t09		0	0	0	0	0	0	0	0	0	0	0			chr	72			tRNA
BB_RS03080	BB_0610	WP_010889779.1	54344	61341	51543	68787	73710	65123	114697	121648	163750	139474	125220	trigger factor		chr	1365	454		protein_coding
BB_RS03085	BB_0611	WP_002658123.1	37735	42795	31016	46815	49448	37092	36195	37263	54308	49665	33556	ATP-dependent Clp endopeptidase proteolytic subunit ClpP	clpP	chr	585	194		protein_coding
BB_RS03090	BB_0612	WP_002557199.1	49711	55828	41809	61467	77152	55846	66133	58476	93078	80610	63001	ATP-dependent protease ATP-binding subunit ClpX	clpX	chr	1293	430		protein_coding
BB_RS03095	BB_0613	WP_002658127.1	79904	85457	67035	93344	129913	84791	79698	74047	111100	104897	73999	endopeptidase La	lon	chr	2391	796		protein_coding
BB_RS03100	BB_0615	WP_002557202.1	106550	123789	93978	126505	129166	104926	171972	178912	319509	290138	232837	30S ribosomal protein S4	rpsD	chr	627	208		protein_coding
BB_RS03105	BB_t28		0	0	0	0	0	0	0	0	0	0	0			chr	73			tRNA
BB_RS03110	BB_0616	WP_010889780.1	6312	6680	5386	6551	7328	5855	14495	17207	24249	20710	19454	cation transporter		chr	1356	451		protein_coding
BB_RS03115	BB_0617	WP_002557204.1	965	910	755	967	785	762	500	563	759	933	638	hypothetical protein		chr	369	122		protein_coding
BB_RS03120	BB_0618	WP_002657321.1	8255	8882	7244	9240	9637	6712	9571	11585	15596	12693	12187	cytidine deaminase	cdd	chr	465	154		protein_coding
BB_RS03125	BB_0619	WP_002657323.1	10857	11641	9663	12068	15245	10810	11449	14000	31043	27409	24315	bifunctional oligoribonuclease/PAP phosphatase NrnA		chr	963	320		protein_coding
BB_RS03130	BB_0620	WP_010889781.1	5572	5990	4403	6158	6301	5024	6184	6430	11077	9775	8901	glycoside hydrolase family 3 protein		chr	1596	531		protein_coding
BB_RS03135	BB_t10		0	0	0	0	0	0	0	0	0	0	0			chr	74			tRNA
BB_RS03140	BB_0621	WP_002657326.1	20446	22503	18073	23783	26161	18901	35154	37551	54473	45325	41670	DJ-1/PfpI family protein		chr	555	184		protein_coding
BB_RS03145	BB_0622	WP_002665689.1	11301	12690	9813	12634	15301	10915	20291	23715	19159	17800	14848	acetate kinase		chr	1218	405		protein_coding
BB_RS03150	BB_0623	WP_010889782.1	2296	2302	1949	2529	3278	2462	6025	6623	4397	3794	3360	transcription-repair coupling factor	mfd	chr	3378	1125		protein_coding
BB_RS03155	BB_0624	WP_002557211.1	20377	20958	16853	20935	25058	17291	19388	24302	37721	34724	28424	hypothetical protein		chr	963	320		protein_coding
BB_RS03160	BB_0625	WP_044283530.1	20489	21646	17834	22811	31029	19132	21281	20836	23295	21989	16151	LysM peptidoglycan-binding domain-containing protein		chr	2094	697		protein_coding
BB_RS03165	BB_t11		0	0	0	0	0	0	0	0	0	0	0			chr	72			tRNA
BB_RS03170	BB_0626	WP_002657333.1	3346	3676	2835	3620	4188	3202	2531	3242	4607	4432	3490	ribonuclease M5	rnmV	chr	546	181		protein_coding
BB_RS03175	BB_0627	WP_023003298.1	10675	12518	9843	13015	14852	12215	17063	16258	31370	28160	22768	M18 family aminopeptidase		chr	1272	423		protein_coding
BB_RS03180	BB_0628	WP_002656050.1	12530	12574	10652	12624	15813	10646	12594	16378	25970	23318	22144	lipoprotein		chr	726	241		protein_coding
BB_RS03185	BB_0629	WP_002657338.1	59267	69280	49533	65318	77701	55686	60877	63424	109774	103647	75111	PTS sugar transporter subunit IIA		chr	1872	623		protein_coding
BB_RS03190	BB_0630	WP_010889784.1	3123	3601	2669	3354	3446	3161	14570	16682	9019	7656	6547	1-phosphofructokinase	pfkB	chr	924	307		protein_coding
BB_RS03195	BB_0631	WP_010889785.1	657219	717523	496471	667480	661656	545905	170389	189712	309995	305839	222244	hypothetical protein		chr	315	104		protein_coding
BB_RS03200	BB_t12		0	0	0	0	0	0	0	0	0	0	0			chr	74			tRNA
BB_RS03205	BB_0632	WP_002661535.1	1522	1609	1221	1634	2394	1471	1063	1268	1263	1210	933	exodeoxyribonuclease V subunit alpha	recD	chr	1833	610		protein_coding
BB_RS03210	BB_0633	WP_010889786.1	4873	4717	3972	4980	7135	4507	1980	2840	4041	4006	2956	exodeoxyribonuclease V subunit beta	recB	chr	3510	1169		protein_coding
BB_RS03215	BB_0634		7873	7820	6468	7754	10721	6924	3866	5627	8718	8607	6389	exodeoxyribonuclease V subunit gamma		chr	3241		pseudo	pseudogene
BB_RS03220	BB_0635	WP_020948779.1	2968	3033	2554	3499	3350	2689	5972	7185	9501	7952	7142	nicotinate phosphoribosyltransferase	pncB	chr	1446	481		protein_coding
BB_RS03225	BB_0636	WP_002656376.1	10159	10503	8710	11866	15948	10358	7368	9949	17642	17089	12934	glucose-6-phosphate dehydrogenase		chr	1437	478		protein_coding
BB_RS03230	BB_0637	WP_002661671.1	15702	18001	13154	18167	22156	15560	16842	21446	19459	17710	14481	Na+/H+ antiporter NhaC family protein		chr	1344	447		protein_coding
BB_RS03235	BB_0638	WP_002557225.1	12934	13457	10207	14049	19251	11639	9366	11688	13136	12716	9044	Na+/H+ antiporter NhaC family protein		chr	1389	462		protein_coding
BB_RS03240	BB_0639	WP_002657068.1	3568	3888	3065	3756	5029	3124	2799	3262	5304	5098	3853	ABC transporter substrate-binding protein		chr	1047	348		protein_coding
BB_RS03245	BB_0640	WP_010889788.1	1323	1377	1111	1397	1842	1196	1202	1549	2108	2111	1646	ABC transporter permease		chr	792	263		protein_coding
BB_RS03250	BB_0641	WP_002657355.1	2406	2487	2133	2530	3329	2104	3042	3192	4657	4109	3399	ABC transporter permease		chr	804	267		protein_coding
BB_RS03255	BB_0642	WP_002557229.1	7190	7862	6361	8197	10218	6519	12632	14027	19568	16397	15023	ABC transporter ATP-binding protein		chr	1044	347		protein_coding
BB_RS03260	BB_0643	WP_002656555.1	1771	1683	1559	1805	1960	1525	1400	2424	5421	4645	4347	ribosome biogenesis GTPase YlqF	ylqF	chr	840	279		protein_coding
BB_RS03265	BB_0644	WP_002557231.1	3350	3494	2724	3707	4484	3229	6990	9282	6242	5486	4918	N-acetylmannosamine-6-phosphate 2-epimerase		chr	699	232		protein_coding
BB_RS03270	BB_0645	WP_010254518.1	7296	8042	5642	8242	10819	7914	14824	17659	13408	11429	9344	PTS transporter subunit EIIC		chr	1545	514		protein_coding
BB_RS03275	BB_0646	WP_002660364.1	15453	16566	12541	17108	21997	14414	13259	14103	26439	25920	17094	lipase		chr	984	327		protein_coding
BB_RS03280	BB_0647	WP_002557234.1	9157	9429	7578	9544	10874	7451	8747	8914	18412	17034	13694	oxidative stress transcriptional regulator BosR	bosR	chr	531	176		protein_coding
BB_RS03285	BB_0648	WP_002656740.1	5164	5306	4603	5687	6380	4747	5656	6913	10632	9631	8649	hypothetical protein		chr	1689	562		protein_coding
BB_RS03290	BB_0649	WP_002657108.1	289220	354342	251196	389852	456861	353715	214030	258101	454963	419046	294824	chaperonin GroEL	groL	chr	1638	545		protein_coding
BB_RS03295	BB_0650	WP_002656076.1	10478	11815	8858	12712	16499	10750	10296	11821	17343	15865	12709	hypothetical protein		chr	297	98		protein_coding
BB_RS03300	BB_0651	WP_002657363.1	17946	19852	16559	21169	29673	19406	12115	14903	22174	21595	15205	preprotein translocase subunit YajC	yajC	chr	318	105		protein_coding
BB_RS03305	BB_0652	WP_010889789.1	128827	139906	108373	144041	199810	134083	106316	121874	173641	169002	114477	protein translocase subunit SecD	secD	chr	1761	586		protein_coding
BB_RS03310	BB_0653	WP_002665673.1	19847	20591	16724	21288	30472	19054	8240	15749	30692	30929	22397	protein translocase subunit SecF	secF	chr	900	299		protein_coding
BB_RS03315	BB_0654	WP_002656938.1	10874	11299	9363	11477	16121	10586	4578	8141	12281	12555	8945	hypothetical protein		chr	1143	380		protein_coding
BB_RS03320	BB_0655	WP_002657369.1	5645	6267	5123	6366	8836	5737	7471	8785	12280	10787	9404	J domain-containing protein		chr	831	276		protein_coding
BB_RS03325	BB_0656	WP_010889790.1	4108	4202	3251	4070	5674	3486	5236	8001	3215	3045	2670	HemN-related non-iron pseudo-SAM protein PsgB	psgB	chr	1134	377		protein_coding
BB_RS03330	BB_0657	WP_002663487.1	18364	19650	16264	17237	20289	13196	12121	19918	19231	19254	14357	ribose 5-phosphate isomerase A	rpiA	chr	687	228		protein_coding
BB_RS03335	BB_0658	WP_002657375.1	13458	15946	11691	16561	17729	14613	23665	26094	38756	31804	28698	2,3-diphosphoglycerate-dependent phosphoglycerate mutase	gpmA	chr	747	248		protein_coding
BB_RS03340	BB_0659	WP_002663481.1	49960	59283	45251	61521	68200	55700	120569	116853	135006	119905	96261	lysine--tRNA ligase	lysS	chr	1566	521		protein_coding
BB_RS03345	BB_0660	WP_002657380.1	5893	6223	4986	6120	7724	5277	7502	8674	11927	10603	8765	GTPase Era	era	chr	873	290		protein_coding
BB_RS03350	BB_0661	WP_002663478.1	19295	23115	17851	23967	24330	19989	20431	18025	52922	43901	38815	hypothetical protein		chr	357	118		protein_coding
BB_RS03355	BB_0662	WP_010889791.1	8655	9632	7276	9450	10337	7635	3683	4658	10936	10885	7967	hypothetical protein		chr	411	136		protein_coding
BB_RS03360	BB_0663	WP_010889792.1	10030	10956	8704	10975	12480	9111	8042	7828	12322	11863	8684	DUF192 domain-containing protein		chr	450	149		protein_coding
BB_RS03365	BB_0664	WP_002661205.1	10384	11104	9421	10404	12062	8869	8865	10424	23062	21488	18771	lipoprotein		chr	669	222		protein_coding
BB_RS03370	BB_0665	WP_002655993.1	14556	15333	12282	15577	20158	13184	6787	6805	14591	14848	10398	hypothetical protein		chr	960	319		protein_coding
BB_RS03375	BB_0666	WP_010889793.1	24458	25043	20253	25745	35503	20714	12129	12661	25817	26149	18892	N-acetylmuramoyl-L-alanine amidase		chr	999	332		protein_coding
BB_RS03380	BB_0667	WP_002657394.1	13007	13505	11099	13447	22825	12442	4256	6827	9947	10709	6979	GerMN domain-containing protein		chr	552	183		protein_coding
BB_RS03385	BB_0668	WP_002656539.1	129706	141019	112876	139339	208005	121686	78148	83310	98446	99816	67085	flagellar filament outer layer protein FlaA	flaA	chr	1026	341		protein_coding
BB_RS03390	BB_0669	WP_010889794.1	43991	44818	37023	47530	70928	41784	31744	35420	36901	36206	25549	chemotaxis protein CheA		chr	2595	864		protein_coding
BB_RS03395	BB_0670	WP_010889795.1	26236	27597	22822	27337	41170	24640	16783	21132	23483	21795	17490	chemotaxis protein CheW		chr	1401	466		protein_coding
BB_RS03400	BB_0671	WP_002557258.1	9374	9889	7095	10619	14958	9201	6890	7383	9962	9572	6646	chemotaxis protein CheX		chr	486	161		protein_coding
BB_RS03405	BB_0672	WP_002557259.1	17300	17848	14586	18000	25237	15149	10454	9274	17354	17734	12200	response regulator		chr	441	146		protein_coding
BB_RS03410	BB_0673	WP_002657403.1	667	711	496	558	821	504	112	388	775	806	619	hypothetical protein		chr	516	171		protein_coding
BB_RS03415	BB_0674	WP_002657405.1	4268	4288	3603	4253	6029	3750	3486	4021	8276	8312	6098	hypothetical protein		chr	1047	348		protein_coding
BB_RS03420	BB_0675	WP_002656630.1	7533	7802	6215	7559	10325	6959	6516	7187	14463	14116	9901	hypothetical protein		chr	864	287		protein_coding
BB_RS03425	BB_0676	WP_010889796.1	14821	15273	12416	15005	17071	12380	14067	14733	29223	26950	22151	HAD family hydrolase		chr	663	220		protein_coding
BB_RS03430	BB_0677	WP_002657011.1	15603	16850	13577	20801	26338	18377	26182	29271	53222	43794	38406	ABC transporter ATP-binding protein		chr	1611	536		protein_coding
BB_RS03435	BB_0678	WP_002655968.1	24069	26273	19404	26076	31235	22085	17460	18801	41727	40969	28816	ABC transporter permease		chr	1152	383		protein_coding
BB_RS03440	BB_0679	WP_002656061.1	12639	14865	10040	14628	21141	12851	8089	8518	18090	17869	11678	ABC transporter permease		chr	927	308		protein_coding
BB_RS03445	BB_0680	WP_010889797.1	32399	35437	26625	39155	60439	35241	21533	19625	32883	32284	22652	methyl-accepting chemotaxis protein		chr	2262	753		protein_coding
BB_RS03450	BB_0681	WP_002657417.1	28427	30508	23579	32626	49150	29431	17492	15438	27221	26740	18626	methyl-accepting chemotaxis protein		chr	1902	633		protein_coding
BB_RS03455	BB_0682	WP_002657419.1	10417	11089	9052	11109	12946	9511	18351	19723	26838	23040	20096	tRNA 2-thiouridine(34) synthase MnmA	mnmA	chr	1068	355		protein_coding
BB_RS03460	BB_0683	WP_010889798.1	23420	26824	20587	32200	30706	26284	32974	36703	119939	99842	91373	hydroxymethylglutaryl-CoA synthase		chr	1224	407		protein_coding
BB_RS03465	BB_0684	WP_002657423.1	13400	15008	11430	18383	21196	16373	16726	17417	33862	30351	22739	type 2 isopentenyl-diphosphate Delta-isomerase	fni	chr	1065	354		protein_coding
BB_RS03470	BB_0685	WP_010889799.1	4372	4804	3711	6266	7480	5460	6322	6437	8610	6984	5952	hydroxymethylglutaryl-CoA reductase, degradative		chr	1296	431		protein_coding
BB_RS03475	BB_0686	WP_002656862.1	4901	5583	4033	6015	7401	5197	4322	4880	7183	6770	5053	diphosphomevalonate decarboxylase	mvaD	chr	939	312		protein_coding
BB_RS03480	BB_0687	WP_002657428.1	11385	12808	9328	13347	17781	11995	10677	11224	14376	12343	9170	phosphomevalonate kinase		chr	954	317		protein_coding
BB_RS03485	BB_0688	WP_010889800.1	10635	12228	9166	12666	14391	11293	30794	26376	24665	19593	18823	mevalonate kinase	mvk	chr	894	297		protein_coding
BB_RS03490	BB_t13		0	0	0	0	0	0	0	0	0	0	0			chr	74			tRNA
BB_RS03495	BB_0689	WP_002662208.1	2389	2544	1968	2809	3282	2149	3216	3131	3212	2626	2564	CAP domain-containing protein		chr	468	155		protein_coding
BB_RS03500	BB_0690	WP_002656543.1	159579	195525	144879	193139	203870	163340	64875	82506	183494	179451	135750	neutrophil-activating protein NapA	napA	chr	537	178		protein_coding
BB_RS03505	BB_0691	WP_010889801.1	210015	257541	180524	242885	270100	217537	164237	175277	313127	306320	211721	elongation factor G		chr	2010	669		protein_coding
BB_RS03510	BB_0693	WP_002557280.1	16109	17447	13549	18540	25522	16979	16589	19013	23453	22436	15952	ROK family protein		chr	1209	402		protein_coding
BB_RS03515	BB_0694	WP_010889802.1	63639	70580	54701	74488	91319	69938	99049	112697	124513	112460	84119	signal recognition particle protein	ffh	chr	1335	444		protein_coding
BB_RS03520	BB_0695	WP_002557282.1	2563	2680	1997	2998	4605	2930	2660	3540	4807	4092	2597	30S ribosomal protein S16	rpsP	chr	261	86		protein_coding
BB_RS03525	BB_0696	WP_002557283.1	2276	2570	1762	2598	3987	2334	1583	2520	3208	2960	1667	KH domain-containing protein		chr	249	82		protein_coding
BB_RS03530	BB_0697	WP_002664616.1	10145	11065	8901	11986	15075	10855	9718	11978	16859	15782	11473	16S rRNA processing protein RimM	rimM	chr	501	166		protein_coding
BB_RS03535	BB_0698	WP_002657057.1	67430	72036	57689	74820	84864	62839	93360	96958	188734	163624	133907	tRNA (guanosine(37)-N1)-methyltransferase TrmD	trmD	chr	720	239		protein_coding
BB_RS03540	BB_0699	WP_002656814.1	21476	22928	18228	24504	28168	23326	32604	36062	37693	32702	25732	50S ribosomal protein L19	rplS	chr	366	121		protein_coding
BB_RS03545	BB_0701	WP_002656268.1	10189	10820	8752	11362	13172	9641	8681	15418	10954	9923	8443	hypothetical protein		chr	540	179		protein_coding
BB_RS03550	BB_0702	WP_002656002.1	4999	5628	4549	5681	8206	5565	3020	6585	4812	4674	3623	pantetheine-phosphate adenylyltransferase	coaD	chr	492	163		protein_coding
BB_RS03555	BB_0703	WP_002557290.1	13192	14862	11617	15447	19737	13156	14640	15297	18544	15991	13336	50S ribosomal protein L32	rpmF	chr	183	60		protein_coding
BB_RS03560	BB_0704	WP_002656801.1	13497	15348	11969	15483	21031	13642	17349	18592	20400	19123	14246	acyl carrier protein	acpP	chr	243	80		protein_coding
BB_RS03565	BB_0705	WP_002557292.1	27948	31921	23480	29399	41351	27201	35411	35993	37127	36561	25986	ribonuclease III	rnc	chr	738	245		protein_coding
BB_RS03570	BB_0706	WP_010889803.1	3266	3434	2571	3362	3280	2598	3588	4035	3582	3552	2966	CCA tRNA nucleotidyltransferase		chr	1233	410		protein_coding
BB_RS03575	BB_0707	WP_010889804.1	28147	29681	24532	30843	39008	26749	19446	21147	28892	27113	22228	hypothetical protein		chr	1773	590		protein_coding
BB_RS03580	BB_0708	WP_002557295.1	74	58	42	104	78	87	81	127	63	57	40	hypothetical protein		chr	324	107		protein_coding
BB_RS03585	BB_t14		0	0	0	0	0	0	0	0	0	0	0			chr	74			tRNA
BB_RS03590	BB_t29		0	0	0	0	0	0	0	0	0	0	0			chr	82			tRNA
BB_RS03595	BB_0709	WP_010889805.1	14330	15260	12553	16647	21153	14304	16910	22170	18134	16527	14440	endolytic transglycosylase MltG	mltG	chr	1032	343		protein_coding
BB_RS03600	BB_0710		24445	26058	20771	29665	40590	25558	21145	24363	35688	32709	25571	DNA primase	dnaG	chr	1781		pseudo	pseudogene
BB_RS03605	BB_0712	WP_002656292.1	55459	60366	46817	66073	86938	61476	77356	71463	102382	91587	71740	RNA polymerase sigma factor RpoD	rpoD	chr	1896	631		protein_coding
BB_RS03610	BB_0713	WP_002656707.1	17287	18650	15242	21327	31629	18903	11179	11692	21332	20747	14364	zinc ribbon domain-containing protein		chr	759	252		protein_coding
BB_RS03615			0	0	0	0	0	0	0	0	0	0	0		rnpB	chr	351			RNase_P_RNA
BB_RS03620	BB_0714	WP_002656871.1	10468	10890	9492	12669	17455	10856	9686	10527	14563	13631	9948	tetratricopeptide repeat protein		chr	969	322		protein_coding
BB_RS03625	BB_0715	WP_002557301.1	66698	76288	53657	73669	91523	65741	100688	104014	111928	95957	75517	rod shape-determining protein		chr	1050	349		protein_coding
BB_RS03630	BB_0716	WP_002660415.1	24308	24561	19915	26433	35646	22185	21877	21569	22349	20615	16738	rod shape-determining protein MreC	mreC	chr	846	281		protein_coding
BB_RS03635	BB_0717	WP_002663439.1	335	321	292	336	353	253	287	522	494	423	404	rod shape-determining protein MreD	mreD	chr	483	160		protein_coding
BB_RS03640	BB_0718	WP_002656186.1	36171	38575	29281	38736	56575	33209	25488	22035	33370	33077	23165	penicillin-binding protein 2	mrdA	chr	1800	599		protein_coding
BB_RS03645	BB_0719	WP_010889807.1	12209	13126	9804	13480	19311	11675	7230	7302	11342	10946	8228	rod shape-determining protein RodA	rodA	chr	1317	438		protein_coding
BB_RS03650	BB_0720	WP_002665762.1	33831	35721	29168	39392	57449	34936	41466	45068	56705	51660	40110	threonine--tRNA ligase		chr	1746	581		protein_coding
BB_RS03655	BB_0721	WP_010889808.1	2261	2444	1713	2152	3204	1883	1144	1811	2591	2508	1914	CDP-diacylglycerol--glycerol-3-phosphate 3-phosphatidyltransferase	pgsA	chr	630	209		protein_coding
BB_RS03660	BB_0722	WP_002657465.1	8170	8099	6823	8264	11992	7404	3817	4799	8168	8162	6214	hypothetical protein		chr	1422	473		protein_coding
BB_RS03665	BB_0723	WP_002657467.1	430	431	308	383	437	326	98	438	678	697	553	class IV adenylate cyclase	cyaB	chr	534	177		protein_coding
BB_RS03670	BB_0724	WP_002657469.1	9825	11238	8536	12679	14518	11377	10547	10403	28922	23355	21609	TrkH family potassium uptake protein		chr	1323	440		protein_coding
BB_RS03675	BB_0725	WP_002557311.1	13196	13805	11233	15539	18939	13783	19300	20281	34843	28640	26706	TrkA family potassium uptake protein		chr	783	260		protein_coding
BB_RS03680	BB_0726	WP_002557312.1	8252	9103	6944	10554	13483	9744	9291	12577	16354	14661	11513	MinD/ParA family protein		chr	972	323		protein_coding
BB_RS03685	BB_0727	WP_002656298.1	56229	64489	46803	63204	83811	56742	69286	77042	93950	87234	64827	ATP-dependent 6-phosphofructokinase		chr	1344	447		protein_coding
BB_RS03690	BB_0728	WP_002665679.1	21840	24204	17654	24316	33622	21681	20180	22704	23490	22962	16421	CoA-disulfide reductase		chr	1332	443		protein_coding
BB_RS03695	BB_0729	WP_002656177.1	12613	14310	10031	14440	19200	12102	10586	10554	13092	12869	8794	L-cystine transporter		chr	1392	463		protein_coding
BB_RS03700	BB_0730	WP_002660427.1	21295	22658	17602	23841	31764	20948	16105	17996	25848	25145	18557	glucose-6-phosphate isomerase		chr	1593	530		protein_coding
BB_RS03705	BB_0731	WP_002557318.1	2597	2654	2494	3125	4130	2566	1077	1356	2763	2905	1792	ParB N-terminal domain-containing protein		chr	402	133		protein_coding
BB_RS03710	BB_0732	WP_002657480.1	37634	41004	31895	40282	53482	34952	36210	37013	70720	65590	50087	PBP1A family penicillin-binding protein		chr	2799	932		protein_coding
BB_RS03715	BB_0733	WP_002557320.1	9781	10429	7761	11457	12666	9169	16961	22543	18364	14561	15089	c-di-GMP-binding receptor PlzA	plzA	chr	786	261		protein_coding
BB_RS03720	BB_0734	WP_002657482.1	11242	12215	9894	12968	15112	10344	20112	19980	29394	26682	22283	threonylcarbamoyl-AMP synthase		chr	1014	337		protein_coding
BB_RS03725	BB_0735	WP_010889809.1	60302	70176	51523	72172	74574	60510	74463	77552	145523	132701	106121	septal ring lytic transglycosylase RlpA family protein		chr	789	262		protein_coding
BB_RS03730	BB_0737	WP_002665666.1	14170	14750	12371	16671	21727	14511	9022	9657	10207	9897	7617	tRNA-dihydrouridine synthase		chr	990	329		protein_coding
BB_RS03735	BB_0738	WP_002657488.1	59631	64924	50644	66249	88919	59487	64607	70352	56879	55178	39860	valine--tRNA ligase	valS	chr	2628	875		protein_coding
BB_RS03740	BB_0739	WP_023003300.1	5530	5286	4728	5789	6670	4706	3673	5231	25054	19721	20986	hypothetical protein		chr	588	195		protein_coding
BB_RS03745	BB_0740	WP_010889810.1	7083	7189	5874	6660	7737	5300	4985	6765	6243	6271	4597	tRNA (5-methylaminomethyl-2-thiouridine)(34)-methyltransferase MnmD	mnmD	chr	678	225		protein_coding
BB_RS03750	BB_0741	WP_002557327.1	33676	34743	30404	38131	45099	30644	34408	46397	81943	71855	61271	co-chaperone GroES	groES	chr	273	90		protein_coding
BB_RS03755	BB_0742	WP_010889811.1	30496	32141	25204	31509	41265	28029	38248	43667	59676	53966	42749	ATP-binding cassette domain-containing protein		chr	1632	543		protein_coding
BB_RS03760	BB_0743	WP_010889812.1	11746	12213	9937	13016	19715	12021	10176	11934	10939	10146	7992	PQQ-like beta-propeller repeat protein		chr	1698	565		protein_coding
BB_RS03765	BB_0744	WP_010889813.1	95336	103106	82790	103123	136645	95337	123783	146896	170543	163142	123771	hypothetical protein		chr	2103	700		protein_coding
BB_RS03770	BB_t15		0	0	0	0	0	0	0	0	0	0	0			chr	73			tRNA
BB_RS03775	BB_t16		0	0	0	0	0	0	0	0	0	0	0			chr	74			tRNA
BB_RS03780	BB_0745	WP_002657503.1	3815	3890	3682	4141	5037	3366	2840	3263	5618	4995	4366	endonuclease III		chr	636	211		protein_coding
BB_RS03785	BB_0746	WP_002656250.1	10267	10928	8282	10338	12992	8378	5737	5875	9866	10206	7423	ABC transporter permease subunit		chr	861	286		protein_coding
BB_RS03790	BB_0747	WP_010889814.1	14296	15284	12610	14430	19810	11348	6824	8985	15639	15263	11563	ABC transporter permease		chr	981	326		protein_coding
BB_RS03795	BB_0748	WP_002663748.1	11336	11589	10201	11739	13845	9587	13806	15763	32139	27628	26068	septum formation initiator family protein		chr	459	152		protein_coding
BB_RS03800	BB_0749	WP_010889815.1	42727	46362	36259	45637	55367	38711	50742	60973	93587	81687	68183	hypothetical protein		chr	1275	424		protein_coding
BB_RS03805	BB_0751	WP_002657509.1	8880	8941	7285	9423	13266	8477	5190	7596	12468	12105	8932	DUF4340 domain-containing protein		chr	1014	337		protein_coding
BB_RS03810	BB_0752	WP_023003302.1	12974	13935	10935	14665	20622	13039	10370	11685	24144	23344	17105	GldG family protein		chr	1509	502		protein_coding
BB_RS03815	BB_0753	WP_002557338.1	7886	8818	6778	9228	12786	8220	7659	8706	17266	16137	12613	ABC transporter permease subunit		chr	735	244		protein_coding
BB_RS03820	BB_0754	WP_002655975.1	9906	10597	7976	11359	14629	9692	6990	8340	18069	16884	13115	ABC transporter ATP-binding protein		chr	930	309		protein_coding
BB_RS03825	BB_0755	WP_002657513.1	7289	8092	6205	9115	10652	7538	8965	9563	18293	16020	14037	ribonuclease Z		chr	960	319		protein_coding
BB_RS03830	BB_0756	WP_002661162.1	1735	1648	1442	1633	2283	1522	2329	2786	3577	3151	2768	FAD-binding oxidoreductase		chr	1068	355		protein_coding
BB_RS03835	BB_0757	WP_002657518.1	7745	9157	6720	9806	10713	8251	13712	18017	20615	16972	16043	ATP-dependent Clp protease proteolytic subunit		chr	597	198		protein_coding
BB_RS03840	BB_0758	WP_002665764.1	1171	1217	951	1167	1520	1009	478	1294	1622	1515	1312	hypothetical protein		chr	660	219		protein_coding
BB_RS03845	BB_t17		0	0	0	0	0	0	0	0	0	0	0			chr	83			tRNA
BB_RS03850	BB_0759	WP_002657522.1	5712	5769	4715	6091	6558	4743	6019	7677	6996	6671	5230	DUF368 domain-containing protein		chr	858	285		protein_coding
BB_RS03855	BB_0760	WP_002557347.1	3263	3376	2955	3676	4422	3044	4239	4761	5327	4622	3877	nucleoside triphosphate pyrophosphohydrolase family protein		chr	330	109		protein_coding
BB_RS03860	BB_0761	WP_023003304.1	5799	5689	4925	5673	7113	4587	4455	4914	4524	4414	3265	M23 family metallopeptidase		chr	888	295		protein_coding
BB_RS03865	BB_0763	WP_023003305.1	8265	9580	7351	9597	11269	9114	16256	13850	17016	15168	12589	sigma-54-dependent Fis family transcriptional regulator		chr	1356	451		protein_coding
BB_RS03870	BB_0764	WP_010889816.1	2445	2537	1939	2444	3471	2414	2442	2183	2161	2013	1715	GHKL domain-containing protein		chr	1149	382		protein_coding
BB_RS03875	BB_0765	WP_002656659.1	1420	1454	1087	1448	2153	1382	1009	1238	1217	1110	865	hypothetical protein		chr	1047	348		protein_coding
BB_RS03880	BB_0766	WP_002557352.1	1280	1328	1184	1419	2113	1295	1412	1297	1287	1350	1026	CvpA family protein		chr	489	162		protein_coding
BB_RS03885	BB_0767	WP_002657532.1	4160	4364	3400	4453	6668	3965	3628	3297	3347	3350	2266	undecaprenyldiphospho-muramoylpentapeptide beta-N-acetylglucosaminyltransferase	murG	chr	1092	363		protein_coding
BB_RS03890	BB_0768	WP_002656605.1	5890	6298	5144	6672	9768	6312	3607	4272	6016	6074	4415	bifunctional hydroxymethylpyrimidine kinase/phosphomethylpyrimidine kinase		chr	795	264		protein_coding
BB_RS03895	BB_0769	WP_002557356.1	8264	8649	6783	9187	12465	7934	9219	9376	10819	10416	7871	tRNA (adenosine(37)-N6)-threonylcarbamoyltransferase complex transferase subunit TsaD	tsaD	chr	1041	346		protein_coding
BB_RS03900	BB_0770	WP_002657537.1	5011	5195	4286	5628	7583	4810	5409	7404	8809	8015	6857	divergent polysaccharide deacetylase family protein		chr	882	293		protein_coding
BB_RS03905	BB_0771	WP_002557358.1	2318	2431	2050	2484	3299	2350	3484	3143	3896	3269	3064	RNA polymerase sigma factor RpoS	rpoS	chr	801	266		protein_coding
BB_RS03910	BB_0771a	WP_010889817.1	6432	6605	5395	6485	8289	5181	2390	2378	4632	4690	3233	rod-binding protein		chr	321	106		protein_coding
BB_RS03915	BB_0772	WP_010889818.1	5648	5646	4841	5464	7014	4619	6656	7598	11493	10390	8316	flagellar P-ring protein		chr	1008	335		protein_coding
BB_RS03920	BB_0773	WP_002557361.1	1105	1019	940	970	1428	999	822	1114	1696	1672	1219	hypothetical protein		chr	435	144		protein_coding
BB_RS03925	BB_0774	WP_002657111.1	22272	25464	18892	24358	33087	22331	29492	31409	60791	58388	41528	flagellar basal-body rod protein FlgG	flgG	chr	798	265		protein_coding
BB_RS03930	BB_0775	WP_002557363.1	29772	32815	24692	34910	42028	30595	51556	54541	94412	81422	69069	flagellar basal-body rod protein FlgF	flgF	chr	849	282		protein_coding
BB_RS03935	BB_0776	WP_002661617.1	3211	3419	2689	4256	4389	3636	5246	6614	14809	11377	12545	DUF2147 domain-containing protein		chr	561	186		protein_coding
BB_RS03940	BB_0777	WP_002656149.1	1418	1714	1201	1994	2256	1736	2626	3441	5906	4430	4454	adenine phosphoribosyltransferase		chr	531	176		protein_coding
BB_RS03945	BB_0778	WP_002557366.1	10274	10726	9319	12674	15267	11271	12392	12338	36911	28430	29220	50S ribosomal protein L21	rplU	chr	312	103		protein_coding
BB_RS03950	BB_0779	WP_002657548.1	3789	4086	3314	4526	5515	4155	3344	5775	13932	11469	10546	ribosomal-processing cysteine protease Prp		chr	321	106		protein_coding
BB_RS03955	BB_0780	WP_002656482.1	1075	1321	999	1815	2353	1871	2080	2386	4741	3712	3096	50S ribosomal protein L27	rpmA	chr	246	81		protein_coding
BB_RS03960	BB_0781	WP_002656945.1	5357	6801	4714	7905	8911	8241	11796	12293	15062	12109	9911	Obg family GTPase CgtA	cgtA	chr	987	328		protein_coding
BB_RS03965	BB_0782	WP_002656094.1	2078	2106	1794	2918	3053	2440	2577	2818	3899	3441	2921	nicotinate (nicotinamide) nucleotide adenylyltransferase	nadD	chr	582	193		protein_coding
BB_RS03970	BB_0783	WP_002557372.1	3240	3192	2648	3518	5042	3206	2494	3667	4222	4078	3125	LCP family protein		chr	1185	394		protein_coding
BB_RS03975	BB_0784	WP_002657555.1	1440	1408	1170	1691	2328	1359	1119	1319	1752	1732	1380	ribosome silencing factor	rsfS	chr	351	116		protein_coding
BB_RS03980	BB_0785	WP_002557374.1	48308	54035	42200	54494	76430	45981	32192	40209	78239	76158	55376	DNA-binding protein SpoVG	spoVG	chr	294	97		protein_coding
BB_RS03985	BB_t18		0	0	0	0	0	0	0	0	0	0	0			chr	72			tRNA
BB_RS03990	BB_0786	WP_010889819.1	48449	56730	42370	60588	72328	50151	93398	97267	147584	127389	112255	50S ribosomal protein L25/general stress protein Ctc		chr	549	182		protein_coding
BB_RS03995	BB_0787	WP_002660982.1	22205	24563	20063	26698	34586	24271	28298	36174	39286	34463	28566	aminoacyl-tRNA hydrolase		chr	567	188		protein_coding
BB_RS04000	BB_0788	WP_002657033.1	21136	22508	18451	23960	30289	19100	19104	21835	20850	18662	15454	tRNA lysidine(34) synthetase TilS	tilS	chr	1323	440		protein_coding
BB_RS04005	BB_0789	WP_002656600.1	116542	137091	95889	147309	178531	132258	135611	144372	225563	203961	139695	ATP-dependent zinc metalloprotease FtsH	ftsH	chr	1920	639		protein_coding
BB_RS04010	BB_0790	WP_002657212.1	12057	11889	9430	11702	17005	10769	3096	8925	14137	13854	10549	hypothetical protein		chr	1482	493		protein_coding
BB_RS04015	BB_0791	WP_002657215.1	18530	19281	15072	19775	24619	16223	13958	14462	20404	20110	14898	thymidine kinase		chr	1104	367		protein_coding
BB_RS04020	BB_0792	WP_010889820.1	2199	2125	1893	2194	2564	1683	1374	2109	3509	3313	2708	hypothetical protein		chr	624	207		protein_coding
BB_RS04025	BB_0793	WP_002557382.1	1418	1669	1247	1719	1902	1354	1594	1868	2043	1646	1650	dTMP kinase	tmk	chr	609	202		protein_coding
BB_RS04030	BB_0794	WP_023003307.1	39628	40822	33800	40711	56347	35752	18509	24857	56020	52792	39913	hypothetical protein		chr	4398	1465		protein_coding
BB_RS04035	BB_0795	WP_010889821.1	87770	95288	79103	99304	140767	87364	56671	66545	116871	111683	80293	outer membrane protein assembly factor BamA	bamA	chr	2466	821		protein_coding
BB_RS04040	BB_0796	WP_002656507.1	13095	13297	10384	14631	19450	12144	3733	5200	11361	11888	8084	OmpH family outer membrane protein		chr	534	177		protein_coding
BB_RS04045	BB_0797	WP_002657221.1	39876	41035	33349	44260	56878	35980	21615	23185	37473	35179	28321	DNA mismatch repair protein MutS	mutS	chr	2589	862		protein_coding
BB_RS04050	BB_0798	WP_002656609.1	4822	4656	3809	4929	6266	3817	856	947	3181	3463	2235	ComF family protein		chr	618	205		protein_coding
BB_RS04055	BB_0799	WP_002660709.1	3438	3738	3308	4882	6481	4538	3516	5489	7377	6352	5731	ribosome maturation factor RimP	rimP	chr	438	145		protein_coding
BB_RS04060	BB_0800	WP_002657224.1	47425	51795	41309	60636	84096	58525	68198	73812	103412	90317	70043	transcription termination/antitermination protein NusA	nusA	chr	1449	482		protein_coding
BB_RS04065	BB_0801	WP_010889822.1	136534	151217	108905	162796	256346	162158	187512	188373	197219	191068	120845	translation initiation factor IF-2	infB	chr	2649	882		protein_coding
BB_RS04070	BB_0802	WP_002657228.1	35700	38849	29548	40517	47894	35181	27323	29898	58014	52567	42503	30S ribosome-binding factor RbfA	rbfA	chr	363	120		protein_coding
BB_RS04075	BB_0803	WP_002657230.1	32580	33691	28441	36683	49187	32541	16439	17958	31151	29786	22173	tRNA pseudouridine(55) synthase TruB	truB	chr	849	282		protein_coding
BB_RS04080	BB_0804	WP_002557393.1	21337	23200	17308	26264	34506	22668	23945	29853	46903	39466	35852	30S ribosomal protein S15	rpsO	chr	267	88		protein_coding
BB_RS04085	BB_0805	WP_002656770.1	130330	150987	108529	155246	208895	152385	244489	262984	336036	297635	226044	polyribonucleotide nucleotidyltransferase	pnp	chr	2169	722		protein_coding
BB_RS04090	BB_0806	WP_002660787.1	22219	22843	18339	24618	33864	21907	17418	23329	25899	25509	18959	lipoprotein		chr	1521	506		protein_coding
BB_RS04095	BB_0807	WP_002660997.1	3594	3724	2988	3958	5986	3449	1275	2212	2771	2958	2074	YjgP/YjgQ family permease		chr	1290	429		protein_coding
BB_RS04100	BB_0808	WP_002656570.1	6440	6386	5087	6856	10527	6252	4085	3664	5419	5517	3734	YjgP/YjgQ family permease		chr	1068	355		protein_coding
BB_RS04105	BB_0809	WP_010889823.1	13436	14100	11480	16142	24771	13969	8702	7731	12782	12086	9150	tRNA guanosine(34) transglycosylase Tgt	tgt	chr	1128	375		protein_coding
BB_RS04110	BB_0810	WP_010889824.1	10031	10450	8384	10056	14418	8074	6583	7368	11771	11313	8656	murein biosynthesis integral membrane protein MurJ	murJ	chr	1521	506		protein_coding
BB_RS04115	BB_0811	WP_010889825.1	12879	13488	10801	14450	21753	13216	11927	12104	16161	15326	11384	HEAT repeat domain-containing protein		chr	1410	469		protein_coding
BB_RS04120	BB_0812	WP_010889826.1	4126	4758	3718	4903	5318	4013	9825	10475	14186	11453	11790	bifunctional phosphopantothenoylcysteine decarboxylase/phosphopantothenate--cysteine ligase CoaBC	coaBC	chr	1173	390		protein_coding
BB_RS04125		WP_002657246.1	219	207	196	249	308	220	169	369	272	202	193	DUF997 family protein		chr	177	58		protein_coding
BB_RS04130	BB_0814	WP_080651861.1	13433	15023	10983	13685	18456	12104	10504	13286	10171	9725	7382	sodium/pantothenate symporter	panF	chr	1383	460		protein_coding
BB_RS04135	BB_0815		3903	3887	3154	3981	4926	3237	2475	2984	2780	2635	2239	RluA family pseudouridine synthase		chr	947		pseudo	pseudogene
BB_RS04140	BB_0816	WP_002557405.1	70730	77488	58953	74896	87327	58422	25702	28414	54461	57407	38734	hypothetical protein		chr	948	315		protein_coding
BB_RS04145	BB_0817	WP_002656222.1	17572	19072	14912	18913	27294	17137	9553	13614	18763	18306	13135	UDP-N-acetylmuramate--L-alanine ligase		chr	1407	468		protein_coding
BB_RS04150	BB_0818	WP_010889828.1	14647	15799	12386	16209	23141	13659	7140	8012	12008	11851	8268	YicC family protein		chr	867	288		protein_coding
BB_RS04155	BB_0819	WP_010889829.1	6994	7504	5766	7587	10218	6293	3368	3439	5368	4929	3648	AAA family ATPase		chr	543	180		protein_coding
BB_RS04160	BB_0820	WP_002557409.1	3696	3914	2920	4180	5727	3353	2460	2998	5708	4778	3982	DNA-directed RNA polymerase subunit omega		chr	201	66		protein_coding
BB_RS04165	BB_0821	WP_010889830.1	52000	55748	46964	57896	79343	48729	29205	37846	55539	49479	42500	tRNA (adenosine(37)-N6)-dimethylallyltransferase MiaA	miaA	chr	921	306		protein_coding
BB_RS04170	BB_0823	WP_002557412.1	45702	48522	39002	45412	55214	40270	25908	36355	48061	44220	35468	lipoprotein		chr	372	123		protein_coding
BB_RS04175	BB_0824	WP_002655947.1	25318	27640	22651	29897	34323	25340	35907	31666	46031	40284	35812	hypothetical protein		chr	546	181		protein_coding
BB_RS04180	BB_0825	WP_002656235.1	7003	7453	5145	7357	8717	6006	7407	7686	11902	10379	8299	phosphodiester glycosidase family protein		chr	648	215		protein_coding
BB_RS04185	BB_0826	WP_002656362.1	166	151	142	119	137	113	88	209	111	139	120	hypothetical protein		chr	516	171		protein_coding
BB_RS04190	BB_0827	WP_002660733.1	57404	61819	48105	58939	79601	50568	62900	60650	99670	94874	72217	ATP-dependent RNA helicase		chr	2472	823		protein_coding
BB_RS04195	BB_0828	WP_002657022.1	8708	9091	7318	9170	11275	7934	19370	23248	25207	22009	19337	type I DNA topoisomerase	topA	chr	2547	848		protein_coding
BB_RS04200	BB_0829	WP_010889831.1	14153	14640	12151	15028	21298	12728	17265	23117	18977	16582	14613	exonuclease SbcCD subunit D		chr	1242	413		protein_coding
BB_RS04205	BB_0830	WP_020948810.1	15994	16172	13412	16250	25825	14094	10437	12292	13542	13175	10091	SMC family ATPase		chr	2847	948		protein_coding
BB_RS04210	BB_0831	WP_002660752.1	13930	15051	12468	16534	20136	13622	17152	21663	44316	36788	35561	ROK family protein		chr	936	311		protein_coding
BB_RS04215	BB_0832	WP_002662320.1	18301	19667	15612	18438	24645	16105	14756	14674	27247	26442	20472	lipoprotein		chr	825	274		protein_coding
BB_RS04220	BB_0833	WP_010889833.1	68534	71467	57260	70064	101846	61660	42919	46465	79847	76985	57735	isoleucine--tRNA ligase		chr	3129	1042		protein_coding
BB_RS04225	BB_0834	WP_010889834.1	21844	22528	19236	23746	31240	20211	23851	27257	50871	43653	39963	ATP-dependent Clp protease ATP-binding subunit		chr	2220	739		protein_coding
BB_RS04230	BB_0835	WP_010889835.1	889	817	695	1067	1175	892	1994	2544	1962	1574	1581	phospho-sugar mutase		chr	1710	569		protein_coding
BB_RS04235	BB_0836	WP_023003309.1	12854	13606	11399	17036	24602	14793	12716	14786	18164	15752	13850	excinuclease ABC subunit B	uvrB	chr	2007	668		protein_coding
BB_RS04240	BB_0837	WP_010889836.1	13094	14464	10990	17015	24118	15177	13022	15610	18615	16871	13673	excinuclease ABC subunit UvrA	uvrA	chr	2853	950		protein_coding
BB_RS04245	BB_0838	WP_010889837.1	3660	3684	3036	4143	5819	3727	3230	4468	4800	4297	3676	LPS-assembly protein LptD		chr	3441	1146		protein_coding
BB_RS04250	BB_0838a	WP_002657290.1	758	720	661	742	1079	598	414	643	850	733	639	hypothetical protein		chr	549	182		protein_coding
BB_RS04255	BB_0839	WP_002657293.1	5570	5882	4850	6318	7951	4972	3525	4542	6465	5956	4691	viroplasmin family protein		chr	600	199		protein_coding
BB_RS04260	BB_0840	WP_002657295.1	17228	17522	14632	18995	22277	14950	22271	28039	46019	39652	36166	lipoprotein		chr	1617	538		protein_coding
BB_RS04265	BB_0841	WP_002557431.1	19606	22156	17825	28798	34232	23306	24252	31339	45997	36339	34028	arginine deiminase	arcA	chr	1233	410		protein_coding
BB_RS04270	BB_0842	WP_002657012.1	16319	18307	12883	21507	32151	19341	15113	20535	22589	19064	13899	ornithine carbamoyltransferase	argF	chr	984	327		protein_coding
BB_RS04275	BB_0843	WP_010889838.1	45614	52478	37476	58055	82870	52479	52417	61243	58099	53243	40152	YfcC family protein		chr	1425	474		protein_coding
BB_RS04280	BB_0844	WP_010889839.1	977	1032	730	1138	1253	934	1740	1999	908	822	736	P12 family lipoprotein		chr	972	323		protein_coding
BB_RS04285	BB_0848a		12	14	4	15	6	13	24	36	4	5	8	helix-turn-helix domain-containing protein		chr	222		pseudo	pseudogene
BB_RS04290			22	22	19	36	27	24	36	61	19	29	15	hypothetical protein		chr	329		pseudo	pseudogene
BB_RS04300	BB_0852	WP_002665626.1	1795	1976	1680	2248	2243	1807	2236	2811	5624	4985	4538	type I restriction enzyme HsdR N-terminal domain-containing protein		chr	1185	394		protein_coding
BB_RS07735	BB_0162	WP_002657037.1	2732	3091	2303	2569	3528	2327	3211	4906	4077	3516	2918	hypothetical protein		chr	168	55		protein_coding
BB_RS07740	BB_0614	WP_002658128.1	5310	5946	4955	6654	9634	5082	2860	3324	6804	6674	4649	hypothetical protein		chr	153	50		protein_coding
BB_RS07745		WP_002657306.1	16	18	14	12	7	13	47	45	24	20	25	hypothetical protein		chr	147	48		protein_coding
BB_RS05480	BB_B01	WP_010890591.1	6030	6961	5226	7158	9766	6032	4839	6676	11986	11875	7968	acylphosphatase		cp26	279	92		protein_coding
BB_RS05485	BB_B02	WP_010890597.1	10660	11271	9304	11966	12932	9669	6012	9613	14694	13959	10695	hypothetical protein		cp26	444	147		protein_coding
BB_RS05490	BB_B03	WP_010256138.1	20892	23432	18525	25304	25961	20431	22651	24357	27312	26630	20691	telomere resolvase ResT	resT	cp26	1350	449		protein_coding
BB_RS05495	BB_B04	WP_010890590.1	12512	15382	11434	15502	16843	14667	18124	15646	30314	29030	21839	PTS cellobiose transporter subunit IIC	celB	cp26	1323	440		protein_coding
BB_RS05500	BB_B05	WP_010258204.1	1653	2024	1373	1872	2009	1747	8294	5316	7149	5676	5285	PTS lactose/cellobiose transporter subunit IIA		cp26	348	115		protein_coding
BB_RS05505	BB_B06	WP_012593119.1	1951	2411	1878	2472	3020	2287	5108	3673	6091	5092	4306	PTS sugar transporter subunit IIB		cp26	318	105		protein_coding
BB_RS05510	BB_B07	WP_010890588.1	8020	9420	7488	9947	12092	9334	16815	13693	18269	16593	13136	alpha3-beta1 integrin-binding protein		cp26	1098	365		protein_coding
BB_RS05515	BB_B08	WP_012686628.1	3383	3698	2910	4153	3729	3348	2092	3975	5609	5600	4500	hypothetical protein		cp26	630	209		protein_coding
BB_RS05520	BB_B09	WP_010890596.1	4018	4368	3503	4612	4800	3927	5555	6545	4867	4731	3903	lipoprotein		cp26	1038	345		protein_coding
BB_RS05525	BB_B10	WP_010890587.1	3687	3969	3586	4694	4224	4107	26386	27201	31625	21524	25914	hypothetical protein		cp26	930	309		protein_coding
BB_RS05530	BB_B11	WP_010256164.1	189	201	158	217	229	182	146	320	354	311	245	DUF226 domain-containing protein		cp26	519	172		protein_coding
BB_RS05535	BB_B12	WP_010890586.1	5603	6235	4849	6254	6519	5333	8051	8262	10034	9387	7497	ParA family protein		cp26	762	253		protein_coding
BB_RS05540	BB_B13	WP_010890585.1	3056	2893	2314	3040	3338	2483	555	2051	2630	2521	2005	chromosome replication/partitioning protein		cp26	549	182		protein_coding
BB_RS05545	BB_B14	WP_010890584.1	7178	7143	6816	8638	9685	7262	7433	10389	5018	4714	3914	hypothetical protein		cp26	498	165		protein_coding
BB_RS05550	BB_B16	WP_010890583.1	31796	37877	30349	43738	44696	38773	71440	72120	74071	66494	54067	peptide ABC transporter substrate-binding protein		cp26	1593	530		protein_coding
BB_RS05555	BB_B17	WP_010890582.1	66334	83119	58990	88485	96636	81455	127939	122970	118698	115659	77407	inosine-5'-monophosphate dehydrogenase	guaB	cp26	1215	404		protein_coding
BB_RS05560	BB_B18	WP_010890581.1	205927	237318	199840	276166	265685	240176	249117	254525	308759	277562	218035	glutamine-hydrolyzing GMP synthase	guaA	cp26	1536	511		protein_coding
BB_RS05565	BB_B19	WP_010890595.1	29807	29887	24189	25233	37142	20764	6926	7026	23715	26085	16493	outer surface protein OspC	ospC	cp26	633	210		protein_coding
BB_RS05570	BB_B22	WP_010890594.1	69186	85263	61396	91751	82205	72158	73402	72168	130533	119082	93530	NCS2 family permease		cp26	1356	451		protein_coding
BB_RS05575	BB_B23	WP_010890593.1	13743	16625	11877	18551	17178	14582	22952	21755	11308	9309	8430	NCS2 family permease		cp26	1356	451		protein_coding
BB_RS05580	BB_B24	WP_010256197.1	3125	3350	2697	3296	3692	2775	1417	3888	2906	2708	2330	hypothetical protein		cp26	507	168		protein_coding
BB_RS05585	BB_B25	WP_012672918.1	1991	2107	1615	2225	2193	1668	2010	2747	3513	3182	2583	hypothetical protein		cp26	513	170		protein_coding
BB_RS05590	BB_B26	WP_010890600.1	3867	3972	3248	4073	3968	3436	1655	3334	4738	4461	3695	ImmA/IrrE family metallo-endopeptidase		cp26	696	231		protein_coding
BB_RS05595	BB_B27	WP_010890599.1	2688	2845	1971	2709	3020	2301	256	2390	3164	2958	2446	lipoprotein		cp26	552	183		protein_coding
BB_RS05600	BB_B28	WP_010890598.1	4451	4343	3869	4660	4648	3536	6623	12151	12263	11152	9984	ankyrin repeat domain-containing protein		cp26	1245	414		protein_coding
BB_RS05605	BB_B29	WP_010890592.1	370891	435912	318167	482889	606484	427285	375202	347576	798718	711839	548687	PTS transporter subunit EIIC		cp26	1629	542		protein_coding
BB_RS05845	BB_P01	WP_010257444.1	8312	9484	7057	10071	9006	9244	65132	41588	54264	46670	36548	DUF1073 domain-containing protein		cp32-1	1224	407		protein_coding
BB_RS05850	BB_P02	WP_002658634.1	1719	2071	1536	2157	2262	2245	17638	11897	15373	13199	9219	DUF1357 domain-containing protein		cp32-1	693	230		protein_coding
BB_RS05855	BB_P03	WP_002658736.1	1298	1621	1091	1726	1870	2007	14506	9931	11776	9919	6236	DUF228 domain-containing protein		cp32-1	558	185		protein_coding
BB_RS05860	BB_P04	WP_010883743.1	1327	1522	1117	1632	1879	1746	10848	7462	10448	10091	5497	DUF228 domain-containing protein		cp32-1	765	254		protein_coding
BB_RS05865	BB_P05	WP_044283624.1	840	883	593	1027	1008	1089	6194	4223	4354	3953	2511	DUF228 domain-containing protein		cp32-1	573	190		protein_coding
BB_RS05870	BB_P06	WP_002658423.1	2187	2918	2063	2921	2768	3066	20864	13652	16195	15490	9635	hypothetical protein		cp32-1	960	319		protein_coding
BB_RS05875	BB_P07	WP_002658643.1	1036	1345	932	1368	1286	1306	8244	5187	6950	6446	3852	DUF3890 domain-containing protein		cp32-1	456	151		protein_coding
BB_RS05880	BB_P08	WP_002658662.1	1012	1066	844	1110	1143	984	3055	2019	3638	3256	2300	DUF1506 family protein		cp32-1	384	127		protein_coding
BB_RS05885	BB_P09	WP_002658432.1	501	665	444	647	583	626	3572	2093	2844	2508	1755	hypothetical protein		cp32-1	390	129		protein_coding
BB_RS05890	BB_P10	WP_010883726.1	621	735	501	774	749	744	3399	2214	2627	2301	1705	DUF764 family protein		cp32-1	567	188		protein_coding
BB_RS05895	BB_P11	WP_010883744.1	4334	5012	3768	5388	5686	4431	13464	8897	9722	8117	6841	DUF787 family protein		cp32-1	1113	370		protein_coding
BB_RS05900	BB_P12	WP_002658441.1	613	598	461	812	788	774	3026	1889	1638	1471	1062	DUF1463 domain-containing protein		cp32-1	429	142		protein_coding
BB_RS05905	BB_P13	WP_002658668.1	407	498	352	515	586	466	1190	1119	1057	1000	748	DUF1473 family protein		cp32-1	456	151		protein_coding
BB_RS05910	BB_P14	WP_002658671.1	118	132	97	160	181	159	295	279	303	288	223	DUF1322 family protein		cp32-1	237	78		protein_coding
BB_RS05915	BB_P15	WP_010883745.1	2588	2927	1934	3507	3292	3530	11303	7511	5130	4529	3441	DUF759 family protein		cp32-1	1275	424		protein_coding
BB_RS05920	BB_P16	WP_010883746.1	1274	1449	1081	1588	1610	1437	3906	3095	2470	2260	1904	DUF792 family protein		cp32-1	684	227		protein_coding
BB_RS05925	BB_P17	WP_010883747.1	5436	6564	4833	7189	6824	6700	19634	16404	16140	12908	12366	DUF693 family protein		cp32-1	951	316		protein_coding
BB_RS05930	BB_P18	WP_010883748.1	1370	1526	1110	1543	1487	1300	2160	1938	3359	3062	2524	DUF777 family protein		cp32-1	546	181		protein_coding
BB_RS05935	BB_P19	WP_002658459.1	1363	1419	1265	1437	1520	1088	3851	3131	5430	4434	4158	DUF2634 domain-containing protein		cp32-1	333	110		protein_coding
BB_RS05940	BB_P20	WP_010257824.1	9917	10567	8138	11002	11863	9485	26430	16472	31822	28780	21081	DUF276 domain-containing protein		cp32-1	876	291		protein_coding
BB_RS05945	BB_P21	WP_002658699.1	4960	5617	4550	6397	7167	5619	12784	11370	14837	13217	10252	DUF735 family protein		cp32-1	606	201		protein_coding
BB_RS05950	BB_P22	WP_010883727.1	12885	14978	11302	15240	14920	13381	24494	16994	31737	28580	21270	DUF685 domain-containing protein		cp32-1	816	271		protein_coding
BB_RS05955	BB_P23	WP_002658481.1	2537	3051	2313	3070	3620	2626	5281	4908	9919	8509	7328	holin BlyA	blyA	cp32-1	204	67		protein_coding
BB_RS05960	BB_P24	WP_010883728.1	4421	5015	3876	5467	5547	4591	13220	9936	16117	12880	11653	holin, BlyB family		cp32-1	348	115		protein_coding
BB_RS05965	BB_P25	WP_010883729.1	2345	2811	2266	2635	3327	2394	3113	4173	6742	5890	5117	hypothetical protein		cp32-1	336	111		protein_coding
BB_RS05970	BB_P26	WP_010258449.1	5114	5887	4669	5867	7504	5141	9699	6429	13692	13046	9657	hypothetical protein		cp32-1	354	117		protein_coding
BB_RS05975	BB_P27	WP_010883730.1	2203	2387	1756	2348	2325	1898	4481	3318	3775	3345	2854	fibronectin-binding protein RevA	revA	cp32-1	483	160		protein_coding
BB_RS05980	BB_P28	WP_010883731.1	2799	3202	2195	2549	3077	2374	5078	3159	4719	4608	3252	Mlp family lipoprotein		cp32-1	447	148		protein_coding
BB_RS05985	BB_P29	WP_010883732.1	4874	5751	4329	5711	5292	5712	19212	13044	19522	16565	14600	ERF family protein		cp32-1	1014	337		protein_coding
BB_RS05990	BB_P30	WP_010883733.1	10674	12600	9596	11341	10001	11867	50645	39745	60693	53977	41126	hypothetical protein		cp32-1	1101	366		protein_coding
BB_RS05995	BB_P31	WP_010883734.1	3699	4288	3416	4289	4597	4042	15962	15835	20935	18350	14482	DUF226 domain-containing protein		cp32-1	567	188		protein_coding
BB_RS06000	BB_P32	WP_010883735.1	2581	2630	2242	2797	3190	2665	5113	6956	8357	8315	5783	ParA family protein		cp32-1	741	246		protein_coding
BB_RS06005	BB_P33	WP_010883736.1	1630	1655	1329	1683	2438	1628	1923	4070	3871	3911	2962	chromosome replication/partitioning protein		cp32-1	558	185		protein_coding
BB_RS06010	BB_P34	WP_010883737.1	4115	4393	3404	4347	5337	3766	5937	7646	9125	8989	6580	hypothetical protein		cp32-1	633	210		protein_coding
BB_RS06015	BB_P35	WP_010883738.1	3404	3718	2721	4007	3753	3408	4192	3003	5133	5145	3642	DUF244 domain-containing protein		cp32-1	1326	441		protein_coding
BB_RS06020	BB_P36	WP_010883739.1	548	616	409	585	599	460	445	404	827	883	562	DUF261 domain-containing protein		cp32-1	426	141		protein_coding
BB_RS06025	BB_P37	WP_010883740.1	286	323	239	342	370	337	318	489	407	402	321	tyrosine-type recombinase/integrase		cp32-1	777	258		protein_coding
BB_RS06030	BB_P38	WP_010883723.1	1620	1588	1278	2063	2090	1884	2531	3253	5825	4485	4199	plasminogen-binding protein ErpA	erpA	cp32-1	534	177		protein_coding
BB_RS06035	BB_P39	WP_010883724.1	8226	9082	6459	11985	13256	12589	20270	22212	31852	26374	22776	ErpB		cp32-1	1137	378		protein_coding
BB_RS06040	BB_P40	WP_010883741.1	2396	2369	2104	2707	2988	2358	2975	3638	9792	7531	7583	DUF643 domain-containing protein		cp32-1	540	179		protein_coding
BB_RS06045	BB_P41	WP_010883742.1	987	1019	754	1322	1521	1218	2091	1781	1863	1454	1405	DUF603 domain-containing protein		cp32-1	567	188		protein_coding
BB_RS06050	BB_P42	WP_010883725.1	1871	2240	1602	2346	2503	1962	4499	3823	3865	3504	2860	PBSX family phage terminase large subunit		cp32-1	1353	450		protein_coding
BB_RS06055	BB_S01	WP_010257444.1	737	821	630	936	997	854	9345	6485	6430	5788	4007	DUF1073 domain-containing protein		cp32-3	1224	407		protein_coding
BB_RS06060	BB_S02	WP_002658634.1	98	143	113	148	151	152	1937	1265	935	824	586	DUF1357 domain-containing protein		cp32-3	693	230		protein_coding
BB_RS06065	BB_S03	WP_010883767.1	62	68	54	90	111	112	1256	876	546	491	373	DUF228 domain-containing protein		cp32-3	558	185		protein_coding
BB_RS06070	BB_S04	WP_010883768.1	276	272	240	316	375	363	4654	2968	2929	2897	1676	DUF228 domain-containing protein		cp32-3	765	254		protein_coding
BB_RS06075	BB_S05	WP_012662345.1	137	113	86	139	126	146	1501	1047	719	680	453	DUF228 domain-containing protein		cp32-3	573	190		protein_coding
BB_RS06080	BB_S06	WP_002658423.1	3	6	1	1	6	4	30	24	14	24	16	hypothetical protein		cp32-3	960	319		protein_coding
BB_RS06085	BB_S07	WP_002658643.1	46	66	37	64	47	53	705	350	354	338	223	DUF3890 domain-containing protein		cp32-3	456	151		protein_coding
BB_RS06090	BB_S08	WP_002658662.1	0	0	0	0	1	0	0	0	0	0	0	DUF1506 family protein		cp32-3	384	127		protein_coding
BB_RS06095	BB_S09	WP_002658432.1	96	117	94	137	132	129	894	533	506	454	390	hypothetical protein		cp32-3	390	129		protein_coding
BB_RS06100	BB_S10	WP_002658435.1	73	106	64	94	91	83	575	305	359	383	253	DUF764 family protein		cp32-3	567	188		protein_coding
BB_RS06105	BB_S11	WP_010883744.1	3	4	5	2	6	5	11	9	5	8	3	DUF787 family protein		cp32-3	1113	370		protein_coding
BB_RS06110	BB_S12	WP_002658441.1	1	2	0	0	0	1	0	0	0	0	1	DUF1463 domain-containing protein		cp32-3	429	142		protein_coding
BB_RS06115	BB_S13	WP_002658668.1	2	0	0	0	1	0	0	0	1	0	0	DUF1473 family protein		cp32-3	456	151		protein_coding
BB_RS06120	BB_S14	WP_002658671.1	0	0	1	0	0	0	0	1	0	0	0	DUF1322 family protein		cp32-3	237	78		protein_coding
BB_RS06125	BB_S15	WP_010883769.1	563	556	418	868	733	824	2249	1737	1003	882	728	DUF759 family protein		cp32-3	1275	424		protein_coding
BB_RS06130	BB_S16	WP_010883770.1	420	456	341	417	525	403	1137	908	863	754	646	DUF792 family protein		cp32-3	684	227		protein_coding
BB_RS06135	BB_S17	WP_010883771.1	161	165	144	171	184	156	348	307	272	231	200	DUF693 family protein		cp32-3	951	316		protein_coding
BB_RS06140	BB_S18	WP_010883748.1	1	3	2	5	2	1	4	2	9	9	5	DUF777 family protein		cp32-3	546	181		protein_coding
BB_RS06145	BB_S19	WP_002658459.1	0	2	2	1	0	2	2	0	3	4	4	DUF2634 domain-containing protein		cp32-3	333	110		protein_coding
BB_RS06150	BB_S20	WP_010257824.1	4	3	3	5	4	3	5	5	15	4	2	DUF276 domain-containing protein		cp32-3	876	291		protein_coding
BB_RS06155	BB_S21	WP_010883749.1	151	192	155	170	216	181	582	358	419	427	313	DUF735 family protein		cp32-3	606	201		protein_coding
BB_RS06160	BB_S22	WP_012663368.1	1073	1289	1024	1262	1342	1135	2346	1671	3195	2859	1999	DUF685 domain-containing protein		cp32-3	813	270		protein_coding
BB_RS06165	BB_S23	WP_002658481.1	0	0	1	0	0	0	0	0	1	1	1	holin BlyA	blyA	cp32-3	204	67		protein_coding
BB_RS06170	BB_S24	WP_010883728.1	0	0	0	0	0	0	2	0	1	4	1	holin, BlyB family		cp32-3	348	115		protein_coding
BB_RS06175	BB_S25	WP_010883750.1	1180	1279	1005	1366	1592	1213	3622	2480	3359	3002	2394	hypothetical protein		cp32-3	336	111		protein_coding
BB_RS06180	BB_S26	WP_010883751.1	860	871	736	922	1107	782	1260	964	1728	1747	1221	hypothetical protein		cp32-3	354	117		protein_coding
BB_RS06185	BB_S27	WP_010883765.1	159	145	114	179	156	172	261	216	206	163	157	hypothetical protein		cp32-3	318	105		protein_coding
BB_RS06190	BB_S29	WP_010883752.1	12181	12390	9968	12778	14155	10456	6841	8026	26194	24011	17820	hypothetical protein		cp32-3	609	202		protein_coding
BB_RS06195	BB_S30	WP_010883753.1	8594	9586	7124	9387	10197	8192	9430	6616	8634	7276	6297	Mlp family lipoprotein		cp32-3	447	148		protein_coding
BB_RS06200	BB_S31	WP_010883754.1	1043	1195	941	1267	1048	1179	3508	2854	2681	2298	1981	ERF family protein		cp32-3	942	313		protein_coding
BB_RS06205	BB_S33	WP_010883755.1	17591	19873	15399	16630	17664	16826	68287	47094	103809	99222	67809	hypothetical protein		cp32-3	1101	366		protein_coding
BB_RS06210	BB_S34	WP_010883756.1	5936	6661	5492	6702	7115	6441	27993	22829	35903	32091	23499	DUF226 domain-containing protein		cp32-3	567	188		protein_coding
BB_RS06215	BB_S35	WP_010883757.1	1560	1824	1551	1713	2036	1542	4125	4649	7612	7464	5002	ParA family protein		cp32-3	741	246		protein_coding
BB_RS06220	BB_S36	WP_012593001.1	2655	2928	2456	2740	3281	2658	5476	5417	9674	9631	6726	chromosome replication/partitioning protein		cp32-3	543	180		protein_coding
BB_RS06225	BB_S37	WP_010883758.1	4667	4771	4006	4642	5951	4172	11648	12388	18105	17680	13172	hypothetical protein		cp32-3	591	196		protein_coding
BB_RS06230	BB_S38	WP_010883759.1	1239	1295	986	1329	1339	1289	2411	1764	2216	2218	1711	DUF244 domain-containing protein		cp32-3	1326	441		protein_coding
BB_RS06235	BB_S39	WP_010883760.1	199	205	163	211	208	174	264	176	303	288	217	DUF261 domain-containing protein		cp32-3	426	141		protein_coding
BB_RS06240	BB_S40	WP_010883761.1	466	467	389	529	572	476	1139	1011	1432	1170	951	site-specific integrase		cp32-3	777	258		protein_coding
BB_RS06245	BB_S41	WP_010883762.1	801	894	719	1007	982	916	1657	1839	2091	1821	1612	outer surface protein ErpG		cp32-3	591	196		protein_coding
BB_RS06250	BB_S42	WP_010883763.1	265	278	205	312	269	268	436	561	682	520	540	exported protein A EppA	eppA	cp32-3	510	169		protein_coding
BB_RS06255		WP_012664891.1	50	51	42	71	79	51	51	99	132	126	101	hypothetical protein		cp32-3	183	60		protein_coding
BB_RS06260	BB_S44	WP_038955004.1	249	214	175	320	376	369	425	347	206	188	131	DUF603 domain-containing protein		cp32-3	567	188		protein_coding
BB_RS06265	BB_S45	WP_010883764.1	1219	1349	965	1438	1717	1211	2180	1656	2060	1858	1373	PBSX family phage terminase large subunit		cp32-3	1353	450		protein_coding
BB_RS06270	BB_R01	WP_010883789.1	377	403	315	481	579	466	3328	2112	2213	1966	1413	DUF1073 domain-containing protein		cp32-4	1224	407		protein_coding
BB_RS06275	BB_R02		311	363	263	414	446	435	2630	1720	2202	1963	1304	DUF1357 family protein		cp32-4	696		pseudo	pseudogene
BB_RS06280	BB_R03	WP_010883790.1	398	408	267	570	514	535	2482	1811	1561	1405	879	DUF228 domain-containing protein		cp32-4	564	187		protein_coding
BB_RS06285	BB_R04	WP_010883791.1	684	810	600	865	1040	973	4348	2864	3353	3146	2013	DUF228 domain-containing protein		cp32-4	768	255		protein_coding
BB_RS06290	BB_R05	WP_010883792.1	560	678	483	763	691	650	2385	1551	1931	1672	1264	DUF228 domain-containing protein		cp32-4	576	191		protein_coding
BB_RS06295	BB_R06	WP_010883774.1	944	1104	814	1197	1277	1199	4640	2858	3695	3522	2363	hypothetical protein		cp32-4	960	319		protein_coding
BB_RS06300	BB_R07	WP_010883775.1	171	247	148	255	252	218	862	568	754	740	446	DUF3890 domain-containing protein		cp32-4	456	151		protein_coding
BB_RS06305	BB_R08	WP_010256287.1	292	374	293	402	495	388	1107	828	999	918	623	DUF1506 family protein		cp32-4	384	127		protein_coding
BB_RS06310	BB_R09	WP_002658432.1	1	0	0	0	0	0	0	0	0	0	0	hypothetical protein		cp32-4	390	129		protein_coding
BB_RS06315	BB_R10	WP_010883776.1	185	215	150	252	241	216	729	436	519	499	354	DUF764 family protein		cp32-4	567	188		protein_coding
BB_RS06320	BB_R11	WP_010883793.1	938	966	687	1047	1108	935	2303	1522	1548	1289	1189	DUF787 family protein		cp32-4	1113	370		protein_coding
BB_RS06325	BB_R12	WP_010258866.1	94	103	59	125	151	113	501	294	193	185	126	DUF1463 domain-containing protein		cp32-4	429	142		protein_coding
BB_RS06330	BB_R13	WP_010883794.1	40	46	36	50	59	53	190	149	92	104	84	DUF1473 family protein		cp32-4	456	151		protein_coding
BB_RS06335	BB_R14	WP_010257901.1	107	148	98	168	178	124	270	244	245	209	176	DUF1322 family protein		cp32-4	237	78		protein_coding
BB_RS06340	BB_R15	WP_010883795.1	613	727	502	817	716	810	2545	1438	1047	941	745	DUF759 family protein		cp32-4	1296	431		protein_coding
BB_RS06345	BB_R16	WP_010883796.1	468	538	406	564	554	475	1602	1138	801	661	585	DUF792 family protein		cp32-4	597	198		protein_coding
BB_RS06350	BB_R17	WP_010883797.1	2240	2813	2113	3048	2689	2600	9376	7813	7841	6172	6106	DUF693 family protein		cp32-4	951	316		protein_coding
BB_RS06355	BB_R18	WP_010883798.1	1212	1308	951	1279	1520	979	1054	938	2909	2846	1776	DUF777 family protein		cp32-4	555	184		protein_coding
BB_RS06360	BB_R19	WP_002658459.1	1117	1168	848	1240	1101	940	7398	6962	7998	6263	6700	DUF2634 domain-containing protein		cp32-4	333	110		protein_coding
BB_RS06365	BB_R20	WP_010883777.1	3558	3889	3021	4306	4577	3478	13075	9606	17053	15138	10637	DUF276 domain-containing protein		cp32-4	876	291		protein_coding
BB_RS06370	BB_R21	WP_002658699.1	750	861	755	1058	1075	935	2292	1496	2334	2147	1475	DUF735 family protein		cp32-4	606	201		protein_coding
BB_RS06375	BB_R22	WP_010883778.1	3967	4651	3555	4824	4896	3894	8581	5739	8991	8803	5991	DUF685 domain-containing protein		cp32-4	816	271		protein_coding
BB_RS06380	BB_R23	WP_002658481.1	597	711	516	787	953	656	2288	2839	3253	2783	2651	holin BlyA	blyA	cp32-4	204	67		protein_coding
BB_RS06385	BB_R24	WP_010883728.1	0	0	0	0	1	0	1	0	0	1	1	holin, BlyB family		cp32-4	348	115		protein_coding
BB_RS06390	BB_R25	WP_002658486.1	678	757	641	840	977	760	3694	2459	3016	2750	2202	hypothetical protein		cp32-4	336	111		protein_coding
BB_RS06395	BB_R26	WP_010883779.1	631	661	549	747	938	655	1460	888	1690	1657	1001	hypothetical protein		cp32-4	354	117		protein_coding
BB_RS06400	BB_R27	WP_010259736.1	18116	19391	15321	20288	20309	17100	21662	20871	53735	48554	38373	hypothetical protein		cp32-4	501	166		protein_coding
BB_RS06405	BB_R28	WP_010883780.1	8088	9622	7124	9655	9877	8901	14699	12223	14960	11589	11438	Mlp family lipoprotein		cp32-4	423	140		protein_coding
BB_RS06410	BB_R29	WP_010883781.1	2935	3543	2721	3422	3356	3230	7185	4955	6151	5333	4472	ERF family protein		cp32-4	1011	336		protein_coding
BB_RS06415	BB_R31	WP_010883782.1	10865	11624	9822	10830	10416	10841	42943	36192	64945	59577	48251	hypothetical protein		cp32-4	1098	365		protein_coding
BB_RS06420	BB_R32	WP_010257938.1	2464	2583	2191	2414	2842	2457	11050	11566	17009	15205	11929	DUF226 domain-containing protein		cp32-4	567	188		protein_coding
BB_RS06425	BB_R33	WP_010883783.1	980	995	819	1040	1214	1037	2254	2648	4056	3840	2993	ParA family protein		cp32-4	756	251		protein_coding
BB_RS06430	BB_R34	WP_002658520.1	1832	1807	1500	1671	2070	1595	3296	5008	5738	5760	4319	chromosome replication/partitioning protein		cp32-4	546	181		protein_coding
BB_RS06435	BB_R35		3289	3397	2715	3258	3708	2700	4743	7377	10382	10281	7455	DUF1640 domain-containing protein		cp32-4	387		pseudo	pseudogene
BB_RS06440	BB_R36	WP_010883784.1	1346	1434	1135	1605	1740	1392	2966	1808	2503	2412	1718	DUF244 domain-containing protein		cp32-4	1326	441		protein_coding
BB_RS06445	BB_R37	WP_010883785.1	701	739	577	761	825	583	841	796	1288	1224	885	DUF261 domain-containing protein		cp32-4	426	141		protein_coding
BB_RS06450	BB_R38	WP_010883786.1	321	347	257	429	371	396	1186	1181	1081	932	862	site-specific integrase		cp32-4	795	264		protein_coding
BB_RS06455			25	26	23	36	24	34	14	58	66	42	32	regulator		cp32-4	96		partial;pseudo	pseudogene
BB_RS06460	BB_R41	WP_010883799.1	2519	2814	2045	2985	3463	2661	4457	4435	6166	5278	4329	Erp family outer-surface lipoprotein		cp32-4	816	271		protein_coding
BB_RS06465	BB_R42	WP_010883772.1	1509	1572	1257	1825	2294	1744	2131	2240	2657	2391	1915	ErpY		cp32-4	675	224		protein_coding
BB_RS06470	BB_R43	WP_010883787.1	726	721	647	919	1017	762	1420	1469	1820	1600	1351	DUF643 domain-containing protein		cp32-4	528	175		protein_coding
BB_RS06475	BB_R44	WP_010883788.1	1097	1166	1020	1315	1795	1135	2112	1676	2522	2269	1714	DUF603 domain-containing protein		cp32-4	567	188		protein_coding
BB_RS06480	BB_R45	WP_010883773.1	1346	1376	1009	1466	1716	1275	2549	1887	2535	2393	1764	PBSX family phage terminase large subunit		cp32-4	1353	450		protein_coding
BB_RS06485	BB_M01	WP_010257444.1	12	30	13	27	17	18	72	50	77	67	50	DUF1073 domain-containing protein		cp32-6	1224	407		protein_coding
BB_RS06490	BB_M02	WP_010883821.1	109	124	92	128	145	151	971	751	926	892	528	DUF1357 domain-containing protein		cp32-6	693	230		protein_coding
BB_RS06495	BB_M03	WP_010883822.1	226	293	199	356	378	345	2378	1689	1775	1594	863	DUF228 domain-containing protein		cp32-6	564	187		protein_coding
BB_RS06500	BB_M04	WP_010883823.1	993	1095	791	1321	1422	1281	6399	4932	4025	4022	2595	DUF228 domain-containing protein		cp32-6	768	255		protein_coding
BB_RS06505	BB_M05	WP_010883824.1	370	407	315	511	522	487	2732	1860	1487	1332	913	DUF228 domain-containing protein		cp32-6	576	191		protein_coding
BB_RS06510	BB_M06	WP_010883814.1	977	1190	947	1464	1391	1388	6198	4150	4027	3933	2569	hypothetical protein		cp32-6	960	319		protein_coding
BB_RS06515	BB_M07	WP_010883815.1	273	321	200	326	416	348	1364	900	853	868	566	DUF3890 domain-containing protein		cp32-6	456	151		protein_coding
BB_RS06520	BB_M08	WP_002658726.1	0	0	0	0	0	0	0	0	0	0	0	DUF1506 family protein		cp32-6	384	127		protein_coding
BB_RS06525	BB_M09	WP_002658723.1	0	0	0	0	0	0	0	0	0	0	0	hypothetical protein		cp32-6	390	129		protein_coding
BB_RS06530	BB_M10	WP_010883816.1	0	2	1	7	2	3	7	5	15	9	3	DUF764 family protein		cp32-6	570	189		protein_coding
BB_RS06535	BB_M11	WP_010883825.1	92	89	72	91	130	104	129	187	210	152	126	DUF787 family protein		cp32-6	1113	370		protein_coding
BB_RS06540	BB_M12	WP_002658441.1	0	0	0	0	0	0	0	0	0	0	0	DUF1463 domain-containing protein		cp32-6	429	142		protein_coding
BB_RS06545	BB_M13	WP_002658668.1	0	0	0	0	0	0	0	0	0	0	0	DUF1473 family protein		cp32-6	456	151		protein_coding
BB_RS06550	BB_M14	WP_002658446.1	0	0	0	0	0	0	0	0	0	0	0	DUF1322 family protein		cp32-6	237	78		protein_coding
BB_RS06555	BB_M15	WP_010883826.1	5	2	1	2	3	5	7	5	5	5	1	DUF759 family protein		cp32-6	1275	424		protein_coding
BB_RS06560	BB_M16	WP_010883746.1	14	20	12	23	26	11	61	61	64	43	36	DUF792 family protein		cp32-6	684	227		protein_coding
BB_RS06565	BB_M17	WP_010883817.1	6	0	3	11	8	3	19	10	10	9	9	DUF693 family protein		cp32-6	951	316		protein_coding
BB_RS06570	BB_M18	WP_010883818.1	28	28	23	24	34	39	51	67	88	75	79	DUF777 family protein		cp32-6	555	184		protein_coding
BB_RS06575	BB_M19	WP_002658459.1	312	296	272	272	351	202	1414	1089	1217	1041	1166	DUF2634 domain-containing protein		cp32-6	333	110		protein_coding
BB_RS06580	BB_M20	WP_010883800.1	2321	2531	2044	2871	3210	2493	16904	12510	16594	14261	11549	DUF276 domain-containing protein		cp32-6	876	291		protein_coding
BB_RS06585	BB_M21	WP_010883801.1	537	548	476	606	628	510	766	723	959	914	654	DUF735 family protein		cp32-6	606	201		protein_coding
BB_RS06590	BB_M22	WP_044283645.1	1127	1399	1074	1444	1390	1103	3301	2031	2628	2581	1931	DUF685 domain-containing protein		cp32-6	813	270		protein_coding
BB_RS06595	BB_M23	WP_002658481.1	0	0	0	1	0	0	1	1	0	0	1	holin BlyA	blyA	cp32-6	204	67		protein_coding
BB_RS06600	BB_M24	WP_010883802.1	225	224	201	277	298	228	500	407	707	540	460	holin, BlyB family		cp32-6	348	115		protein_coding
BB_RS06605	BB_M25	WP_002658486.1	0	0	0	2	0	1	3	1	3	2	4	hypothetical protein		cp32-6	336	111		protein_coding
BB_RS06610	BB_M26	WP_010883803.1	68	80	54	93	106	84	46	56	81	53	40	hypothetical protein		cp32-6	354	117		protein_coding
BB_RS06615	BB_M27	WP_010258452.1	102	110	68	90	125	81	156	234	158	132	80	fibronectin-binding protein RevA	revA	cp32-6	483	160		protein_coding
BB_RS06620	BB_M28	WP_010883804.1	20	23	20	33	46	28	76	63	33	30	23	Mlp family lipoprotein		cp32-6	450	149		protein_coding
BB_RS06625	BB_M29	WP_010883805.1	354	449	344	532	512	504	3270	2722	2333	1678	1758	ERF family protein		cp32-6	948	315		protein_coding
BB_RS06630	BB_M30	WP_010883806.1	151	183	134	116	142	115	201	577	665	603	500	hypothetical protein		cp32-6	1101	366		protein_coding
BB_RS06635	BB_M31	WP_010883807.1	345	326	336	425	475	414	1982	2117	3103	2531	1964	DUF226 domain-containing protein		cp32-6	567	188		protein_coding
BB_RS06640	BB_M32	WP_010883808.1	13	19	10	23	25	17	22	38	118	86	56	ParA family protein		cp32-6	750	249		protein_coding
BB_RS06645	BB_M33	WP_008882906.1	67	70	41	65	83	62	66	99	243	219	136	chromosome replication/partitioning protein		cp32-6	579	192		protein_coding
BB_RS06650	BB_M34	WP_010258659.1	375	383	295	390	497	307	831	925	1705	1652	1053	hypothetical protein		cp32-6	669	222		protein_coding
BB_RS06655	BB_M35	WP_010883809.1	281	256	235	283	272	285	666	526	557	550	461	DUF244 domain-containing protein		cp32-6	1326	441		protein_coding
BB_RS06660	BB_M36	WP_010883810.1	173	182	149	221	233	193	337	242	381	394	316	DUF261 domain-containing protein		cp32-6	426	141		protein_coding
BB_RS06665	BB_M37	WP_044283646.1	5	5	4	3	7	1	15	9	9	6	5	site-specific integrase		cp32-6	777	258		protein_coding
BB_RS06670	BB_M38	WP_010883812.1	0	0	0	0	0	0	0	0	0	0	0	ErpK protein		cp32-6	759	252		protein_coding
BB_RS06675	BB_M39	WP_010883819.1	0	0	0	0	0	0	0	0	0	0	0	hypothetical protein		cp32-6	669	222		protein_coding
BB_RS06680	BB_M41	WP_010883820.1	64	68	49	75	115	68	116	160	170	140	101	DUF603 domain-containing protein		cp32-6	567	188		protein_coding
BB_RS06685	BB_M42	WP_010883813.1	99	113	70	101	143	100	299	182	184	189	150	PBSX family phage terminase large subunit		cp32-6	1353	450		protein_coding
BB_RS06690	BB_O01	WP_010883851.1	112	126	107	151	171	149	1963	1407	1828	1583	955	DUF1073 domain-containing protein		cp32-7	1224	407		protein_coding
BB_RS06695	BB_O02	WP_010883852.1	6	5	0	9	4	8	21	41	16	14	8	DUF1357 domain-containing protein		cp32-7	693	230		protein_coding
BB_RS06700	BB_O03	WP_010883767.1	0	0	0	0	0	0	3	1	0	1	0	DUF228 domain-containing protein		cp32-7	558	185		protein_coding
BB_RS06705	BB_O04	WP_010883853.1	2	1	0	2	1	0	12	11	7	8	5	DUF228 domain-containing protein		cp32-7	765	254		protein_coding
BB_RS06710	BB_O05	WP_010257433.1	1	1	0	0	1	0	4	2	1	3	5	DUF228 domain-containing protein		cp32-7	573	190		protein_coding
BB_RS06715	BB_O06	WP_002658423.1	3	4	5	4	8	8	67	36	27	27	22	hypothetical protein		cp32-7	960	319		protein_coding
BB_RS06720	BB_O07	WP_002658643.1	0	0	0	1	4	0	2	2	1	1	2	DUF3890 domain-containing protein		cp32-7	456	151		protein_coding
BB_RS06725	BB_O08	WP_002658726.1	0	0	0	0	0	0	0	0	0	0	0	DUF1506 family protein		cp32-7	384	127		protein_coding
BB_RS06730	BB_O09	WP_010883839.1	0	0	0	0	0	0	0	0	0	0	0	hypothetical protein		cp32-7	390	129		protein_coding
BB_RS06735	BB_O10	WP_002658721.1	0	0	0	1	2	0	0	0	0	1	0	DUF764 family protein		cp32-7	570	189		protein_coding
BB_RS06740	BB_O11	WP_010883854.1	1	1	0	2	2	0	2	1	1	2	1	DUF787 family protein		cp32-7	1113	370		protein_coding
BB_RS06745	BB_O12	WP_002658441.1	1	0	0	0	1	0	6	0	3	2	1	DUF1463 domain-containing protein		cp32-7	429	142		protein_coding
BB_RS06750	BB_O13	WP_010257808.1	0	0	0	0	0	0	0	0	0	0	0	DUF1473 family protein		cp32-7	456	151		protein_coding
BB_RS06755	BB_O14	WP_010883855.1	0	0	0	0	0	0	0	0	0	0	0	DUF1322 family protein		cp32-7	237	78		protein_coding
BB_RS06760	BB_O15	WP_010883856.1	0	0	0	0	0	0	0	0	0	0	0	DUF759 family protein		cp32-7	1335	444		protein_coding
BB_RS06765	BB_O16	WP_010257818.1	0	0	0	0	0	0	0	0	0	0	0	DUF792 family protein		cp32-7	642	213		protein_coding
BB_RS06770	BB_O17	WP_010257820.1	0	0	0	0	0	0	0	0	0	0	0	DUF693 family protein		cp32-7	942	313		protein_coding
BB_RS06775	BB_O18	WP_010257822.1	0	0	0	0	0	0	0	0	0	0	0	DUF777 family protein		cp32-7	546	181		protein_coding
BB_RS06780	BB_O19	WP_010883840.1	82	84	69	82	94	83	281	177	337	262	257	DUF2634 domain-containing protein		cp32-7	333	110		protein_coding
BB_RS06785	BB_O20	WP_010883841.1	4	2	4	3	3	5	1	2	3	5	1	DUF276 domain-containing protein		cp32-7	879	292		protein_coding
BB_RS06790	BB_O21	WP_010883842.1	1	2	1	3	4	5	1	2	3	5	1	DUF735 family protein		cp32-7	606	201		protein_coding
BB_RS06795	BB_O22	WP_010883727.1	3	4	9	7	4	3	5	4	10	10	1	DUF685 domain-containing protein		cp32-7	816	271		protein_coding
BB_RS06800	BB_O23	WP_002658481.1	0	0	0	0	0	0	0	0	0	0	0	holin BlyA	blyA	cp32-7	204	67		protein_coding
BB_RS06805	BB_O24	WP_010883843.1	184	229	141	202	221	179	558	418	639	522	468	holin, BlyB family		cp32-7	357	118		protein_coding
BB_RS06810	BB_O25	WP_010883844.1	0	1	1	1	0	0	1	1	2	5	1	hypothetical protein		cp32-7	336	111		protein_coding
BB_RS06815	BB_O26	WP_010883869.1	77	88	50	75	91	55	31	44	108	102	70	hypothetical protein		cp32-7	354	117		protein_coding
BB_RS06820	BB_O27	WP_012663395.1	2531	2710	2070	2769	2765	2308	3445	2749	7202	6311	5365	hypothetical protein		cp32-7	588	195		protein_coding
BB_RS06825	BB_O28	WP_010883847.1	5102	6571	4608	6495	5508	6432	11134	7488	5254	4364	3802	Mlp family lipoprotein		cp32-7	423	140		protein_coding
BB_RS06830	BB_O29	WP_044283627.1	186	190	133	197	100	125	398	309	494	321	363	ERF family protein		cp32-7	1017	338		protein_coding
BB_RS06835	BB_O30	WP_010883827.1	8704	9610	8005	8761	8255	8246	34341	33270	48261	42038	37319	hypothetical protein		cp32-7	1098	365		protein_coding
BB_RS06840	BB_O31	WP_010883828.1	904	957	763	913	1002	871	4314	4650	4798	4314	3619	DUF226 domain-containing protein		cp32-7	567	188		protein_coding
BB_RS06845	BB_O32	WP_010883829.1	7191	7983	6054	6887	7285	5720	9797	13676	19554	18386	14538	ParA family protein		cp32-7	750	249		protein_coding
BB_RS06850	BB_O33	WP_012621303.1	2414	2498	2124	2423	3126	2101	6645	7801	9673	9175	6809	chromosome replication/partitioning protein		cp32-7	522	173		protein_coding
BB_RS06855	BB_O34	WP_010883831.1	1798	1723	1429	1700	2005	1343	2787	4333	6166	6247	4470	hypothetical protein		cp32-7	573	190		protein_coding
BB_RS06860	BB_O36	WP_012663423.1	116	97	66	108	99	125	338	348	269	215	219	DUF244 domain-containing protein		cp32-7	1326	441		protein_coding
BB_RS06865	BB_O37	WP_010883833.1	77	103	68	77	83	70	71	112	120	135	103	DUF261 domain-containing protein		cp32-7	426	141		protein_coding
BB_RS06870	BB_O38	WP_002658529.1	0	1	0	0	1	0	1	0	1	0	0	site-specific integrase		cp32-7	777	258		protein_coding
BB_RS06875	BB_O39	WP_010883834.1	0	0	1	1	0	0	0	1	1	0	0	hypothetical protein		cp32-7	690	229		protein_coding
BB_RS06880	BB_O40	WP_010883835.1	1291	1474	1044	1756	1907	1838	3207	2809	5245	4796	3558	ErpM		cp32-7	1092	363		protein_coding
BB_RS06885	BB_O42	WP_044283630.1	0	1	0	1	0	0	0	0	1	2	0	DUF643 domain-containing protein		cp32-7	528	175		protein_coding
BB_RS06890	BB_O43	WP_010883850.1	37	33	33	51	55	37	100	94	113	87	74	DUF603 domain-containing protein		cp32-7	567	188		protein_coding
BB_RS06895	BB_O44	WP_010883836.1	200	223	165	244	249	193	444	362	386	348	253	PBSX family phage terminase large subunit		cp32-7	1353	450		protein_coding
BB_RS06900	BB_L01	WP_010257444.1	8	11	13	10	15	16	239	148	136	127	81	DUF1073 domain-containing protein		cp32-8	1224	407		protein_coding
BB_RS06905	BB_L02	WP_002658634.1	1	0	0	0	0	0	3	2	3	4	2	DUF1357 domain-containing protein		cp32-8	693	230		protein_coding
BB_RS06910	BB_L03	WP_002658736.1	1	0	0	0	0	0	6	4	2	3	0	DUF228 domain-containing protein		cp32-8	558	185		protein_coding
BB_RS06915	BB_L04	WP_010883743.1	2	5	1	1	4	7	18	12	21	14	4	DUF228 domain-containing protein		cp32-8	765	254		protein_coding
BB_RS06920	BB_L05	WP_044283624.1	0	1	1	2	2	2	1	4	2	3	2	DUF228 domain-containing protein		cp32-8	573	190		protein_coding
BB_RS06925	BB_L06	WP_002658423.1	0	0	0	0	0	0	1	0	0	0	0	hypothetical protein		cp32-8	960	319		protein_coding
BB_RS06930	BB_L07	WP_002658643.1	0	0	0	1	0	0	1	1	0	0	0	DUF3890 domain-containing protein		cp32-8	456	151		protein_coding
BB_RS06935	BB_L08	WP_002658662.1	0	0	0	0	0	0	0	0	0	0	0	DUF1506 family protein		cp32-8	384	127		protein_coding
BB_RS06940	BB_L09	WP_002658432.1	0	0	0	0	0	0	0	0	0	0	0	hypothetical protein		cp32-8	390	129		protein_coding
BB_RS06945	BB_L10	WP_010883726.1	0	0	0	0	0	0	3	0	2	0	1	DUF764 family protein		cp32-8	567	188		protein_coding
BB_RS06950	BB_L11	WP_010883744.1	0	0	0	0	0	0	1	0	0	0	1	DUF787 family protein		cp32-8	1113	370		protein_coding
BB_RS06955	BB_L12	WP_002658441.1	0	0	0	0	0	0	0	0	0	0	0	DUF1463 domain-containing protein		cp32-8	429	142		protein_coding
BB_RS06960	BB_L13	WP_002658668.1	0	0	0	0	0	0	0	0	0	0	0	DUF1473 family protein		cp32-8	456	151		protein_coding
BB_RS06965	BB_L14	WP_002658671.1	0	0	0	0	0	0	0	0	0	0	0	DUF1322 family protein		cp32-8	237	78		protein_coding
BB_RS06970	BB_L15	WP_010883745.1	0	0	0	0	0	0	0	0	0	2	1	DUF759 family protein		cp32-8	1275	424		protein_coding
BB_RS06975	BB_L16	WP_010883746.1	0	0	0	0	0	0	1	0	1	0	1	DUF792 family protein		cp32-8	684	227		protein_coding
BB_RS06980	BB_L17	WP_010883747.1	0	0	0	0	0	2	0	0	1	1	0	DUF693 family protein		cp32-8	951	316		protein_coding
BB_RS06985	BB_L18	WP_010883748.1	0	0	0	0	0	0	1	0	0	0	0	DUF777 family protein		cp32-8	546	181		protein_coding
BB_RS06990	BB_L19	WP_002658459.1	2676	2855	2142	3035	2499	2372	8496	5871	10392	8250	8984	DUF2634 domain-containing protein		cp32-8	333	110		protein_coding
BB_RS06995	BB_L20	WP_010883867.1	3904	4270	3330	4740	4498	4007	10956	6832	14819	12861	10688	DUF276 domain-containing protein		cp32-8	876	291		protein_coding
BB_RS07000	BB_L21	WP_002658699.1	1	2	1	0	0	0	0	0	2	1	0	DUF735 family protein		cp32-8	606	201		protein_coding
BB_RS07005	BB_L22	WP_010883727.1	0	1	0	0	0	0	0	0	3	1	1	DUF685 domain-containing protein		cp32-8	816	271		protein_coding
BB_RS07010	BB_L23	WP_002658481.1	0	0	0	0	0	0	0	0	0	0	0	holin BlyA	blyA	cp32-8	204	67		protein_coding
BB_RS07015	BB_L24	WP_010883868.1	102	123	97	127	107	114	267	179	275	220	257	holin, BlyB family		cp32-8	348	115		protein_coding
BB_RS07020	BB_L25	WP_002658486.1	571	516	438	516	655	504	1041	576	673	524	459	hypothetical protein		cp32-8	336	111		protein_coding
BB_RS07025	BB_L26	WP_010883869.1	57	81	63	80	100	64	85	93	101	91	85	hypothetical protein		cp32-8	354	117		protein_coding
BB_RS07030	BB_L27	WP_164928173.1	3437	3728	3126	3959	4358	3374	4659	4596	11282	10166	8432	hypothetical protein		cp32-8	576	191		protein_coding
BB_RS07035	BB_L28	WP_010883871.1	40	36	38	35	44	51	115	89	55	47	47	Mlp family lipoprotein		cp32-8	447	148		protein_coding
BB_RS07040	BB_L29	WP_010883872.1	43	38	24	41	27	28	226	228	329	263	326	ERF family protein		cp32-8	1014	337		protein_coding
BB_RS07045	BB_L30	WP_010883859.1	663	668	631	668	613	684	1210	2146	2759	2463	2160	hypothetical protein		cp32-8	1098	365		protein_coding
BB_RS07050	BB_L31	WP_010883860.1	533	512	449	566	653	457	4274	4750	4052	3532	3063	DUF226 domain-containing protein		cp32-8	567	188		protein_coding
BB_RS07055	BB_L32	WP_010883861.1	0	0	0	0	0	0	0	0	0	1	0	ParA family protein		cp32-8	741	246		protein_coding
BB_RS07060	BB_L34	WP_010257492.1	3	1	0	1	0	1	3	4	9	6	3	chromosome replication/partitioning protein		cp32-8	561	186		protein_coding
BB_RS07065	BB_L35	WP_010883862.1	14	24	16	25	44	21	44	60	124	101	72	hypothetical protein		cp32-8	579	192		protein_coding
BB_RS07070	BB_L36	WP_010883863.1	20	16	9	24	17	20	95	82	33	31	28	DUF244 domain-containing protein		cp32-8	1326	441		protein_coding
BB_RS07075	BB_L37	WP_010883833.1	0	0	0	0	1	0	0	0	0	1	1	DUF261 domain-containing protein		cp32-8	426	141		protein_coding
BB_RS07080	BB_L38	WP_010883864.1	80	111	92	117	119	113	220	202	153	127	85	tyrosine-type recombinase/integrase		cp32-8	777	258		protein_coding
BB_RS07085	BB_L39	WP_010883723.1	3	6	3	10	6	3	10	8	14	4	12	plasminogen-binding protein ErpA	erpA	cp32-8	534	177		protein_coding
BB_RS07090	BB_L40	WP_010883724.1	13	11	8	20	20	27	37	45	67	50	44	ErpB		cp32-8	1137	378		protein_coding
BB_RS07095	BB_L41	WP_010257458.1	192	163	167	207	252	162	345	451	729	607	590	DUF643 domain-containing protein		cp32-8	540	179		protein_coding
BB_RS07100	BB_L42	WP_010883742.1	5	9	2	6	13	6	21	16	25	18	6	DUF603 domain-containing protein		cp32-8	567	188		protein_coding
BB_RS07105	BB_L43	WP_010883866.1	194	208	206	275	276	202	394	338	346	316	257	PBSX family phage terminase large subunit		cp32-8	1353	450		protein_coding
BB_RS07110	BB_N01	WP_010883889.1	2949	3265	2405	3922	3418	2907	12471	7508	13363	12280	8252	DUF1073 domain-containing protein		cp32-9	1227	408		protein_coding
BB_RS07115	BB_N02	WP_010883890.1	798	898	668	1035	1131	1017	7362	4463	7269	6439	3906	DUF1357 domain-containing protein		cp32-9	693	230		protein_coding
BB_RS07120	BB_N03	WP_010883891.1	378	419	302	540	597	528	2571	1638	1903	1794	1115	DUF228 domain-containing protein		cp32-9	567	188		protein_coding
BB_RS07125	BB_N04	WP_010883892.1	822	917	727	1008	1176	1066	5189	3108	4617	4479	2575	DUF228 domain-containing protein		cp32-9	768	255		protein_coding
BB_RS07130	BB_N05		752	911	691	1075	1149	1041	3627	2278	3084	2696	1907	DUF228 domain-containing protein		cp32-9	575		pseudo	pseudogene
BB_RS07135	BB_N06		429	474	407	569	748	570	1966	1139	1391	1345	884	hypothetical protein		cp32-9	964		pseudo	pseudogene
BB_RS07140	BB_N07	WP_010883873.1	251	269	202	312	384	270	1056	707	715	655	381	DUF3890 domain-containing protein		cp32-9	456	151		protein_coding
BB_RS07145	BB_N08	WP_010256287.1	39	48	37	34	64	48	229	134	110	112	80	DUF1506 family protein		cp32-9	384	127		protein_coding
BB_RS07150	BB_N09	WP_002658432.1	123	158	125	159	165	145	618	332	370	341	247	hypothetical protein		cp32-9	390	129		protein_coding
BB_RS07155	BB_N10	WP_010883874.1	92	92	80	106	122	110	322	203	183	168	138	DUF764 family protein		cp32-9	567	188		protein_coding
BB_RS07160	BB_N11	WP_044283636.1	666	712	513	752	864	690	1711	1112	1188	1045	853	DUF787 family protein		cp32-9	1089	362		protein_coding
BB_RS07165	BB_N12	WP_010883893.1	76	70	49	95	91	78	307	171	117	95	82	DUF1463 domain-containing protein		cp32-9	429	142		protein_coding
BB_RS07170	BB_N13		79	103	84	92	120	95	220	167	149	137	112	DUF1473 family protein		cp32-9	457		pseudo	pseudogene
BB_RS07175	BB_N14	WP_010257901.1	0	0	0	0	0	0	1	0	0	0	0	DUF1322 family protein		cp32-9	237	78		protein_coding
BB_RS07180	BB_N15	WP_010883894.1	475	555	385	647	599	693	1676	1232	751	639	495	DUF759 family protein		cp32-9	1275	424		protein_coding
BB_RS07185		WP_044283637.1	8	4	0	3	3	4	6	3	2	6	1	hypothetical protein		cp32-9	222	73		protein_coding
BB_RS07190	BB_N16	WP_080745459.1	349	360	280	394	441	342	774	552	596	501	411	DUF792 family protein		cp32-9	591	196		protein_coding
BB_RS07195	BB_N17	WP_010883895.1	808	1092	707	1135	1007	1044	2944	2244	2442	1805	1814	DUF693 family protein		cp32-9	951	316		protein_coding
BB_RS07200	BB_N18		561	664	430	610	716	439	526	475	1248	1220	766	DUF777 family protein		cp32-9	555		pseudo	pseudogene
BB_RS07205	BB_N19	WP_010883875.1	1404	1414	1210	1591	1374	1108	2266	1550	3454	2982	2535	DUF2634 domain-containing protein		cp32-9	333	110		protein_coding
BB_RS07210	BB_N20	WP_010883876.1	5422	5670	4671	6229	6454	5117	6803	3936	11608	10699	7427	DUF276 domain-containing protein		cp32-9	876	291		protein_coding
BB_RS07215	BB_N21		1728	1905	1469	2005	2456	1619	1626	1131	2340	2164	1520	DUF735 family protein		cp32-9	607		pseudo	pseudogene
BB_RS07220	BB_N22		4675	5684	4247	6063	5825	4960	5376	2813	3667	3315	2526	DUF685 domain-containing protein		cp32-9	808		pseudo	pseudogene
BB_RS07225	BB_N23	WP_002658481.1	632	689	525	669	858	539	1079	1035	1852	1594	1417	holin BlyA	blyA	cp32-9	204	67		protein_coding
BB_RS07230	BB_N24	WP_010883868.1	0	0	0	0	1	0	1	2	0	0	1	holin, BlyB family		cp32-9	348	115		protein_coding
BB_RS07235	BB_N25	WP_002658486.1	215	256	190	259	336	253	340	217	237	232	165	hypothetical protein		cp32-9	336	111		protein_coding
BB_RS07240	BB_N26	WP_010883877.1	774	896	718	965	1222	809	835	658	791	775	549	hypothetical protein		cp32-9	354	117		protein_coding
BB_RS07245	BB_N27	WP_010883878.1	16554	17553	14430	18665	19560	16603	16126	15799	42278	38724	31388	hypothetical protein		cp32-9	555	184		protein_coding
BB_RS07250	BB_N28	WP_010883879.1	9132	11387	8306	11179	11045	10887	15960	12276	13096	10972	9420	Mlp family lipoprotein		cp32-9	429	142		protein_coding
BB_RS07255	BB_N29		1677	1876	1415	1902	1737	1626	3240	2167	1939	1767	1463	ERF family protein		cp32-9	1011		pseudo	pseudogene
BB_RS07260	BB_N30	WP_010883880.1	15778	18300	13836	15439	14682	15494	36443	27653	59882	56552	40278	hypothetical protein		cp32-9	1101	366		protein_coding
BB_RS07265	BB_N31	WP_010883881.1	2274	2570	2168	2474	2946	2273	4338	5059	7999	7256	5695	DUF226 domain-containing protein		cp32-9	567	188		protein_coding
BB_RS07270	BB_N32	WP_010883882.1	1911	2083	1701	1938	2509	1725	2743	3896	6381	6328	4554	ParA family protein		cp32-9	756	251		protein_coding
BB_RS07275	BB_N33	WP_010258840.1	1792	1856	1557	1735	2155	1555	1934	3584	4353	4327	3148	chromosome replication/partitioning protein		cp32-9	561	186		protein_coding
BB_RS07280	BB_N34	WP_010883883.1	1991	2084	1721	1965	2396	1670	2067	4087	5671	5544	4122	hypothetical protein		cp32-9	540	179		protein_coding
BB_RS07285	BB_N35	WP_010883884.1	583	554	462	654	673	638	1607	1085	1099	1011	884	DUF244 domain-containing protein		cp32-9	1326	441		protein_coding
BB_RS07290	BB_N36	WP_010883885.1	232	275	221	366	427	240	299	294	491	457	317	DUF261 domain-containing protein		cp32-9	426	141		protein_coding
BB_RS07295	BB_N37		580	605	504	663	780	604	1209	1167	1054	864	778	site-specific integrase		cp32-9	777		pseudo	pseudogene
BB_RS07300	BB_N38	WP_010883886.1	938	890	725	1270	1310	1172	1240	1543	2506	2083	1930	plasminogen-binding protein ErpP	erpP	cp32-9	561	186		protein_coding
BB_RS07305	BB_N39	WP_010883887.1	2506	2906	2080	3471	3611	3347	4349	4419	7758	6289	5522	ErpQ		cp32-9	1032	343		protein_coding
BB_RS07310	BB_N41	WP_010883896.1	1593	1654	1333	1640	1910	1379	1522	1777	2922	2738	2014	DUF643 domain-containing protein		cp32-9	519	172		protein_coding
BB_RS07315	BB_N42	WP_044283640.1	752	805	631	1004	1310	989	1502	1259	1378	1196	970	DUF603 domain-containing protein		cp32-9	567	188		protein_coding
BB_RS07320	BB_N43	WP_010883888.1	985	1021	793	1082	1240	945	1713	1412	1477	1331	1075	PBSX family phage terminase large subunit		cp32-9	1353	450		protein_coding
BB_RS05435	BB_C01	WP_010890608.1	0	0	0	0	0	0	0	0	0	0	0	hypothetical protein		cp9	1110	369		protein_coding
BB_RS05440	BB_C02	WP_010890602.1	0	0	0	0	0	0	0	0	0	0	0	DUF226 domain-containing protein		cp9	558	185		protein_coding
BB_RS05445	BB_C03	WP_002663300.1	0	0	0	0	0	0	0	0	0	0	0	chromosome replication/partitioning protein		cp9	561	186		protein_coding
BB_RS05450	BB_C05	WP_010890603.1	0	0	0	0	0	0	0	0	0	0	0	ERF family protein		cp9	909	302		protein_coding
BB_RS05455	BB_C06	WP_010890604.1	0	0	0	0	0	0	0	0	0	0	0	exported protein A EppA	eppA	cp9	525	174		protein_coding
BB_RS05460	BB_C07	WP_010890610.1	0	0	0	0	0	0	0	0	0	0	0	hypothetical protein		cp9	285	94		protein_coding
BB_RS05465	BB_C10	WP_010890606.1	0	0	0	0	0	0	0	0	0	0	0	fibronectin-binding protein RevA	revA	cp9	528	175		protein_coding
BB_RS05470	BB_C11	WP_010258297.1	0	0	0	0	0	0	0	0	0	0	0	site-specific integrase		cp9	798	265		protein_coding
BB_RS05475	BB_C12	WP_164928170.1	74	88	61	118	104	93	158	145	194	158	129	DUF244 domain-containing protein		cp9	1278	425		protein_coding
BB_RS05610	BB_D01	WP_010890249.1	741	597	406	687	494	622	1194	1709	727	614	582	hypothetical protein		lp17	474	157		protein_coding
BB_RS05615		WP_012614969.1	155	188	139	212	162	177	185	418	330	237	329	hypothetical protein		lp17	150	49		protein_coding
BB_RS05620	BB_D04	WP_032488775.1	250	172	169	217	143	182	400	551	215	172	167	hypothetical protein		lp17	327	108		protein_coding
BB_RS05625			4927	5435	4560	6207	5845	5711	7335	7769	5560	4562	4602	hypothetical protein		lp17	365		pseudo	pseudogene
BB_RS05630	BB_D05a		258	101	97	169	88	141	233	376	111	79	91	hypothetical protein		lp17	620		pseudo	pseudogene
BB_RS05635		WP_100215638.1	43	42	30	60	20	42	72	138	63	32	39	hypothetical protein		lp17	270	89		protein_coding
BB_RS05640	BB_D09	WP_010890251.1	4655	4848	4172	5836	5492	4447	3648	6692	13736	12349	10857	hypothetical protein		lp17	684	227		protein_coding
BB_RS05645	BB_D10	WP_010890252.1	2447	2641	2255	2841	3071	2827	4215	5844	4835	4209	3683	lipoprotein		lp17	579	192		protein_coding
BB_RS05650	BB_D11	WP_044283697.1	4091	4428	3760	5682	4254	4602	10414	11363	10907	8603	9736	hypothetical protein		lp17	954	317		protein_coding
BB_RS05655	BB_D13	WP_010890253.1	34608	38665	29644	36980	36169	32730	25854	33852	54449	55687	41629	hypothetical protein		lp17	327	108		protein_coding
BB_RS05660	BB_D14	WP_010890254.1	31488	37030	29322	33117	29548	34094	91255	89556	52380	48818	36371	hypothetical protein		lp17	1113	370		protein_coding
BB_RS05665	BB_D15	WP_011117334.1	833	925	753	1271	887	962	711	1231	2717	2228	2133	DUF5425 family lipoprotein		lp17	297	98		protein_coding
BB_RS05670	BB_D18	WP_010257672.1	6438	6659	6261	8553	8711	6858	25068	31807	30508	22764	25217	hypothetical protein		lp17	663	220		protein_coding
BB_RS05675	BB_D20		1453	1475	1059	1690	1563	1326	2684	4472	2354	1965	2165	helix-turn-helix domain-containing protein		lp17	816		pseudo	pseudogene
BB_RS05680	BB_D21	WP_010257677.1	16500	19300	16011	21989	21960	19636	41378	49144	60265	42549	52288	ParA family protein		lp17	741	246		protein_coding
BB_RS05685	BB_D22	WP_010890256.1	2833	3317	2752	3596	4295	3084	5597	6857	8969	7109	7601	hypothetical protein		lp17	270	89		protein_coding
BB_RS05690			483	350	293	383	307	354	753	1016	246	205	216	helix-turn-helix domain-containing protein		lp17	413		pseudo	pseudogene
BB_RS07325	BB_U01	WP_002657161.1	0	0	0	0	0	0	0	0	0	0	0	hypothetical protein		lp21	366	121		protein_coding
BB_RS07330	BB_U02	WP_010883898.1	3	1	1	0	0	0	1	0	1	1	0	hypothetical protein		lp21	369	122		protein_coding
BB_RS07335	BB_U04	WP_044283695.1	0	0	0	0	0	0	0	0	0	0	0	hypothetical protein		lp21	1110	369		protein_coding
BB_RS07340	BB_U05	WP_010883900.1	0	0	0	0	0	0	0	0	0	0	0	ParA family protein		lp21	789	262		protein_coding
BB_RS07345	BB_U06	WP_002657148.1	0	0	0	0	0	0	0	0	0	0	0	chromosome replication/partitioning protein		lp21	588	195		protein_coding
BB_RS07350	BB_U07	WP_080745466.1	0	0	0	0	0	0	0	0	0	0	0	hypothetical protein		lp21	549	182		protein_coding
BB_RS07355	BB_U08	WP_010883902.1	0	0	0	0	0	0	0	0	0	0	0	SUA5 subfamily protein		lp21	294	97		protein_coding
BB_RS07360	BB_U09	WP_014023068.1	0	0	0	0	0	0	0	0	0	0	0	TM2 domain-containing protein		lp21	285	94		protein_coding
BB_RS07365	BB_U10		0	0	0	0	0	0	0	0	0	0	0	hypothetical protein		lp21	189		partial;pseudo	pseudogene
BB_RS07370	BB_U11	WP_002657157.1	0	0	0	0	0	0	0	0	0	0	0	threonylcarbamoyl-AMP synthase		lp21	993	330		protein_coding
BB_RS07375	BB_U12	WP_002657151.1	0	0	0	0	0	0	0	0	0	0	0	P52 family lipoprotein		lp21	432	143		protein_coding
BB_RS04420	BB_E02	WP_164928169.1	0	1	0	0	1	0	1	1	3	0	0	class I SAM-dependent DNA methyltransferase		lp25	3834	1277		protein_coding
BB_RS04425		WP_012614985.1	0	0	0	0	0	0	0	0	0	0	0	complement regulator-acquiring protein		lp25	141	46		protein_coding
BB_RS04430	BB_E09	WP_010890262.1	24	25	16	33	34	32	27	101	170	118	138	S2/P23 family protein		lp25	864	287		protein_coding
BB_RS04435	BB_E16	WP_010890264.1	0	0	0	0	0	0	0	0	0	0	0	virulence-associated protein BptA	bptA	lp25	621	206		protein_coding
BB_RS04440	BB_E17	WP_044283684.1	0	0	0	0	0	0	0	0	0	0	0	hypothetical protein		lp25	510	169		protein_coding
BB_RS04445	BB_E18	WP_010890263.1	18	36	20	16	27	25	68	127	94	104	94	chromosome replication/partitioning protein		lp25	582	193		protein_coding
BB_RS04450	BB_E19	WP_010258956.1	0	0	0	0	0	0	0	0	0	0	0	ParA family protein		lp25	759	252		protein_coding
BB_RS04455	BB_E20	WP_010258957.1	0	0	0	0	0	0	0	0	0	0	0	DUF226 domain-containing protein		lp25	564	187		protein_coding
BB_RS04460	BB_E21	WP_044283689.1	0	0	0	0	0	0	0	0	0	0	0	hypothetical protein		lp25	1074	357		protein_coding
BB_RS04465	BB_E22	WP_080511132.1	0	0	0	0	0	0	0	0	0	0	0	isochorismatase family protein		lp25	573	190		protein_coding
BB_RS04470			4	5	0	1	5	3	0	11	18	15	12	chromosome replication/partitioning protein		lp25	582		pseudo	pseudogene
BB_RS04475		WP_029357333.1	0	0	0	0	0	0	0	0	0	0	0	hypothetical protein		lp25	216	71		protein_coding
BB_RS04480			0	0	0	0	0	0	0	0	0	0	0	hypothetical protein		lp25	261		pseudo	pseudogene
BB_RS04485	BB_E31	WP_010890261.1	0	0	0	0	0	0	0	0	0	0	0	virulence associated lipoprotein		lp25	732	243		protein_coding
BB_RS04490		WP_080511133.1	0	0	0	0	0	0	0	0	0	0	0	hypothetical protein		lp25	216	71		protein_coding
BB_RS04495		WP_049755624.1	0	0	0	0	0	0	0	0	0	0	0	hypothetical protein		lp25	342	113		protein_coding
BB_RS05695	BB_F01	WP_010890266.1	384	313	177	350	219	347	1126	824	191	142	151	ErpD protein		lp28-1	999	332		protein_coding
BB_RS05700	BB_F03	WP_044283652.1	3371	3688	3126	4434	3707	3423	2630	3719	5581	4604	4549	hypothetical protein		lp28-1	543	180		protein_coding
BB_RS05705		WP_157659661.1	31	38	19	48	26	39	55	78	46	45	33	hypothetical protein		lp28-1	150	49		protein_coding
BB_RS05710	BB_F05	WP_044283653.1	62	65	50	90	83	70	123	158	52	48	45	hypothetical protein		lp28-1	300	99		protein_coding
BB_RS05715	BB_F06	WP_010890269.1	126	155	106	168	157	141	519	379	151	105	137	hypothetical protein		lp28-1	180	59		protein_coding
BB_RS05720	BB_F08	WP_010890270.1	35	37	36	60	54	48	184	151	56	44	37	hypothetical protein		lp28-1	168	55		protein_coding
BB_RS05725	BB_F09		128	97	84	144	108	110	561	582	74	61	77	hypothetical protein		lp28-1	221		pseudo	pseudogene
BB_RS05730	BB_F10	WP_044283655.1	460	567	418	736	429	626	3253	2203	296	267	308	hypothetical protein		lp28-1	498	165		protein_coding
BB_RS05735			36	42	49	56	40	32	93	131	42	29	26	AAA family ATPase		lp28-1	342		pseudo	pseudogene
BB_RS05740	BB_F12		125	98	71	128	96	100	507	539	108	107	119	chromosome replication/partitioning protein		lp28-1	588		pseudo	pseudogene
BB_RS05745	BB_F13	WP_014540418.1	44	40	25	49	50	43	102	198	43	42	35	ParA family protein		lp28-1	750	249		protein_coding
BB_RS05750	BB_F14	WP_044283657.1	21	11	13	26	14	31	132	160	21	18	24	DUF226 domain-containing protein		lp28-1	558	185		protein_coding
BB_RS05755	BB_F17	WP_010890273.1	295	267	274	414	378	367	540	789	249	197	233	hypothetical protein		lp28-1	258	85		protein_coding
BB_RS05760	BB_F19		7589	8696	7127	10065	7940	7565	11465	13679	13612	12461	10931	transposase		lp28-1	524		partial;pseudo	pseudogene
BB_RS05765	BB_F20	WP_010258312.1	6799	7748	6849	9730	7988	7843	6905	12529	13473	11940	11661	DUF5425 domain-containing protein		lp28-1	294	97		protein_coding
BB_RS05770		WP_012665401.1	915	867	747	1026	856	871	2632	2712	614	523	575	hypothetical protein		lp28-1	228	75		protein_coding
BB_RS05775	BB_F23	WP_010890275.1	1241	1376	1105	1645	1815	1330	3725	4962	3997	3414	3006	chromosome replication/partitioning protein		lp28-1	552	183		protein_coding
BB_RS05780	BB_F24	WP_010890276.1	985	991	848	1217	1163	1054	2253	3291	2565	2163	2093	ParA family protein		lp28-1	765	254		protein_coding
BB_RS05785	BB_F25	WP_010890277.1	347	355	324	434	458	402	1261	1856	1083	851	957	DUF226 domain-containing protein		lp28-1	561	186		protein_coding
BB_RS05790	BB_F26	WP_010890278.1	1758	1904	1637	2314	1859	1686	4812	7289	4977	4269	4310	hypothetical protein		lp28-1	1101	366		protein_coding
BB_RS05795		WP_157659660.1	3369	3700	3124	4731	4490	3447	12703	12043	4442	3457	3836	hypothetical protein		lp28-1	171	56		protein_coding
BB_RS05800	BB_F29		40	14	10	30	28	25	3	31	12	11	9	hypothetical protein		lp28-1	320		pseudo	pseudogene
BB_RS05805			64	71	60	118	106	77	75	146	54	36	39	hypothetical protein		lp28-1	493		pseudo	pseudogene
BB_RS05810			42	39	49	71	97	68	47	128	46	39	44	DUF226 domain-containing protein		lp28-1	415		pseudo	pseudogene
BB_RS05815			139	114	89	151	163	107	83	206	127	140	117	hypothetical protein		lp28-1	87		partial;pseudo	pseudogene
BB_RS05820		WP_106404826.1	1024	853	516	913	594	716	1493	2827	591	521	309	variable large family protein		lp28-1	408	135		protein_coding
BB_RS05825		WP_052403612.1	2171	1748	1061	1819	1291	1312	4176	7421	1525	1417	713	variable large family protein		lp28-1	1110	369		protein_coding
BB_RS05830		WP_052403613.1	2783	2136	1368	2548	1759	1775	5341	10196	2460	2411	1170	variable large family protein		lp28-1	1293	430		protein_coding
BB_RS05835		WP_164928171.1	10345	7956	4996	9573	6263	6335	19679	37916	8338	8042	4012	variable large family protein		lp28-1	5193	1730		protein_coding
BB_RS05840	BB_F0041	WP_164928172.1	701	705	524	1223	1127	1054	3675	6411	2094	1422	1428	variable surface antigen VlsE		lp28-1	1071	356		protein_coding
BB_RS04500	BB_G01	WP_010890300.1	4520	5314	4278	4862	4086	4738	3988	5584	11679	10118	8924	P12 family lipoprotein		lp28-2	894	297		protein_coding
BB_RS04505	BB_G02	WP_010890283.1	786	945	681	881	797	914	3489	2459	1517	1415	1137	hypothetical protein		lp28-2	882	293		protein_coding
BB_RS04510	BB_G03		1962	2636	1731	2946	2058	2893	13545	10097	4043	3402	2947	P13 family porin		lp28-2	513		pseudo	pseudogene
BB_RS04515	BB_G05		274	142	106	220	124	163	1460	1041	263	207	210	transposase		lp28-2	1166		pseudo	pseudogene
BB_RS04520	BB_G06	WP_012666107.1	5006	5532	4276	5371	4374	4680	20491	24344	23145	19326	19492	hypothetical protein		lp28-2	1089	362		protein_coding
BB_RS04525	BB_G07	WP_010890284.1	1532	1829	1407	1833	2004	1734	6068	8231	6548	5752	5077	DUF226 domain-containing protein		lp28-2	573	190		protein_coding
BB_RS04530	BB_G08	WP_010890285.1	2304	2576	2095	2557	2535	2379	7558	8758	6395	6022	5081	ParA family protein		lp28-2	768	255		protein_coding
BB_RS04535	BB_G09	WP_010890286.1	1774	1880	1562	2018	1800	1848	3316	4697	3891	3652	2991	chromosome replication/partitioning protein		lp28-2	552	183		protein_coding
BB_RS04540	BB_G10	WP_044283648.1	1628	1537	1058	1738	1404	1695	5730	5456	1598	1324	1270	tape measure protein		lp28-2	3297	1098		protein_coding
BB_RS04545		WP_010256686.1	38	36	27	57	58	56	100	89	50	39	43	hypothetical protein		lp28-2	198	65		protein_coding
BB_RS04550	BB_G12	WP_010890301.1	388	519	367	614	479	497	1738	1879	1229	897	987	hypothetical protein		lp28-2	429	142		protein_coding
BB_RS04555	BB_G13	WP_010256678.1	292	371	255	424	455	408	638	670	428	331	328	hypothetical protein		lp28-2	819	272		protein_coding
BB_RS04560	BB_G14	WP_010256673.1	104	125	89	193	169	164	268	257	153	116	121	hypothetical protein		lp28-2	444	147		protein_coding
BB_RS04565	BB_G15	WP_010890302.1	87	118	82	132	140	143	205	250	140	80	115	hypothetical protein		lp28-2	393	130		protein_coding
BB_RS04570	BB_G16	WP_010259656.1	87	98	78	124	116	126	185	141	141	113	93	hypothetical protein		lp28-2	339	112		protein_coding
BB_RS04575	BB_G17	WP_010890292.1	331	385	277	496	410	446	897	887	638	447	460	hypothetical protein		lp28-2	834	277		protein_coding
BB_RS04580	BB_G18	WP_010890293.1	213	236	127	276	226	261	339	441	204	141	126	hypothetical protein		lp28-2	510	169		protein_coding
BB_RS04585	BB_G19	WP_010890294.1	84	95	77	137	120	117	194	185	133	109	112	hypothetical protein		lp28-2	546	181		protein_coding
BB_RS04590	BB_G20	WP_010890295.1	202	186	145	291	213	242	614	554	301	243	259	DUF1073 domain-containing protein		lp28-2	1026	341		protein_coding
BB_RS04595	BB_G21	WP_010890296.1	348	446	273	474	378	433	1486	1861	820	531	653	PBSX family phage terminase large subunit		lp28-2	1191	396		protein_coding
BB_RS04600	BB_G0036	WP_010256648.1	24	24	25	40	40	39	143	158	107	78	96	hypothetical protein		lp28-2	339	112		protein_coding
BB_RS04605	BB_G22	WP_010890297.1	69	69	48	76	52	90	579	579	315	209	230	hypothetical protein		lp28-2	798	265		protein_coding
BB_RS04610	BB_G23	WP_010890298.1	103	110	82	133	97	135	1138	1169	206	166	173	hypothetical protein		lp28-2	783	260		protein_coding
BB_RS04615	BB_G24	WP_010890299.1	225	226	138	238	184	243	1367	1384	283	208	241	right-handed parallel beta-helix repeat-containing protein		lp28-2	2640	879		protein_coding
BB_RS04620	BB_G25	WP_010890282.1	33	22	11	20	5	8	107	145	34	22	17	hypothetical protein		lp28-2	387	128		protein_coding
BB_RS04625	BB_G26	WP_010256627.1	22	13	12	12	7	14	76	99	31	24	25	hypothetical protein		lp28-2	375	124		protein_coding
BB_RS04630	BB_G27	WP_010890287.1	14	13	9	22	9	21	189	176	41	35	45	DUF261 family protein		lp28-2	693	230		protein_coding
BB_RS04635	BB_G28	WP_010256620.1	20	10	14	30	15	23	145	161	53	42	46	hypothetical protein		lp28-2	387	128		protein_coding
BB_RS04640	BB_G29	WP_010890288.1	1632	1723	1177	1994	1589	1709	4606	5173	3283	2513	2549	hypothetical protein		lp28-2	1467	488		protein_coding
BB_RS04645	BB_G30	WP_010890303.1	245	173	108	209	153	190	426	546	275	196	186	hypothetical protein		lp28-2	411	136		protein_coding
BB_RS04650	BB_G31	WP_010890289.1	147	177	107	217	158	206	529	551	374	258	254	DUF226 domain-containing protein		lp28-2	516	171		protein_coding
BB_RS04655	BB_G32	WP_010890290.1	1017	1458	994	1559	1274	1319	1389	1461	1163	1003	823	AAA family ATPase		lp28-2	828	275		protein_coding
BB_RS04660	BB_G33	WP_010890291.1	34531	38448	30328	39946	37295	34163	33205	33773	77407	67945	57189	hypothetical protein		lp28-2	801	266		protein_coding
BB_RS04665	BB_G34	WP_010890304.1	8614	9475	7411	10069	10116	8079	6683	7436	9052	7950	7105	hypothetical protein		lp28-2	765	254		protein_coding
BB_RS04305	BB_H02	WP_010890309.1	140	176	132	211	192	168	276	480	363	288	302	hypothetical protein		lp28-3	468	155		protein_coding
BB_RS04310		WP_012614969.1	1	0	0	0	0	2	1	4	1	0	1	hypothetical protein		lp28-3	150	49		protein_coding
BB_RS04315	BB_H04	WP_010890305.1	63	42	23	56	41	37	19	103	76	63	67	hypothetical protein		lp28-3	324	107		protein_coding
BB_RS04320	BB_H06	WP_010890313.1	3035	3402	2838	4443	3807	3478	6054	7461	19203	14460	17322	factor H-binding protein CspZ	cspZ	lp28-3	711	236		protein_coding
BB_RS04325	BB_H07		13	15	11	22	6	21	19	61	9	13	15	DUF226 domain-containing protein		lp28-3	432		pseudo	pseudogene
BB_RS04330		WP_012614973.1	21	16	11	20	19	20	62	70	38	26	32	hypothetical protein		lp28-3	141	46		protein_coding
BB_RS04335	BB_H09	WP_010890314.1	853	818	689	1112	983	1009	4984	4120	953	698	827	class I SAM-dependent DNA methyltransferase		lp28-3	3837	1278		protein_coding
BB_RS04340		WP_012622757.1	50	60	45	70	72	61	50	264	49	45	51	hypothetical protein		lp28-3	204	67		protein_coding
BB_RS04345	BB_H13	WP_010259844.1	70402	73458	60979	78851	79797	67013	19526	38166	78996	69411	66358	hypothetical protein		lp28-3	669	222		protein_coding
BB_RS04350	BB_H18	WP_164928168.1	2118	2387	1973	2960	2809	2303	16398	18953	14354	10248	12754	hypothetical protein		lp28-3	1095	364		protein_coding
BB_RS04355	BB_H20		681	499	390	564	518	546	1507	1732	810	628	734	OMS28 family porin		lp28-3	772		pseudo	pseudogene
BB_RS04360	BB_H26	WP_010890315.1	2057	2342	2008	2637	2174	2093	7242	10244	7209	5895	6568	hypothetical protein		lp28-3	897	298		protein_coding
BB_RS04365	BB_H27	WP_010890310.1	713	814	693	812	731	716	1531	2540	2280	1937	1840	DUF226 domain-containing protein		lp28-3	567	188		protein_coding
BB_RS04370	BB_H28	WP_010890311.1	1352	1527	1299	1602	1291	1393	2995	5874	4663	4062	4092	ParA family protein		lp28-3	756	251		protein_coding
BB_RS04375	BB_H29	WP_010890312.1	947	982	834	1172	1107	1019	2978	5256	4721	3804	4079	chromosome replication/partitioning protein		lp28-3	630	209		protein_coding
BB_RS04380	BB_H32	WP_010256558.1	1302	1401	1075	1518	1473	1481	5471	3460	2867	2396	2463	virulence associated lipoprotein		lp28-3	750	249		protein_coding
BB_RS04385	BB_H33	WP_010890316.1	404	471	361	559	571	478	2179	1335	935	718	875	amidohydrolase family protein		lp28-3	276	91		protein_coding
BB_RS04390	BB_H34	WP_012665167.1	408	468	364	517	412	475	1858	1341	781	732	732	hypothetical protein		lp28-3	195	64		protein_coding
BB_RS04395	BB_H36a	WP_012665179.1	88	116	104	130	93	132	1050	441	81	68	86	hypothetical protein		lp28-3	153	50		protein_coding
BB_RS04400	BB_H36b		141	174	147	210	142	162	309	350	204	174	180	hypothetical protein		lp28-3	335		pseudo	pseudogene
BB_RS04405	BB_H37	WP_012672184.1	8055	9158	6905	9100	10115	7930	7001	10067	16230	15034	12968	P12 family lipoprotein		lp28-3	912	303		protein_coding
BB_RS04410	BB_H40	WP_010890306.1	94	47	41	64	43	62	67	48	52	45	42	helix-turn-helix domain-containing protein		lp28-3	468	155		protein_coding
BB_RS04415	BB_H41	WP_010890307.1	90	82	60	71	64	67	301	115	152	134	97	P13 family porin		lp28-3	573	190		protein_coding
BB_RS04995	BB_I01	WP_044283674.1	0	0	0	0	0	0	0	0	0	0	0	hypothetical protein		lp28-4	366	121		protein_coding
BB_RS05000	BB_I0044	WP_010890321.1	0	1	0	0	1	0	0	0	0	0	0	hypothetical protein		lp28-4	369	122		protein_coding
BB_RS05005	BB_I02b		0	0	0	0	0	0	0	0	0	0	0	hypothetical protein		lp28-4	243		partial;pseudo	pseudogene
BB_RS05010	BB_I06	WP_010256945.1	0	0	0	0	0	0	0	0	0	0	0	5'-methylthioadenosine/adenosylhomocysteine nucleosidase		lp28-4	816	271		protein_coding
BB_RS05015		WP_012665263.1	0	0	0	0	0	0	0	0	0	0	0	hypothetical protein		lp28-4	138	45		protein_coding
BB_RS05020		WP_044283669.1	0	0	0	0	0	0	0	0	0	0	0	hypothetical protein		lp28-4	393	130		protein_coding
BB_RS05025	BB_I12	WP_010256964.1	0	0	0	0	0	0	0	0	0	0	0	hypothetical protein		lp28-4	219	72		protein_coding
BB_RS05030			0	0	0	0	0	0	0	0	0	0	0	virulence associated lipoprotein		lp28-4	675		pseudo	pseudogene
BB_RS05035	BB_I16	WP_010890325.1	0	0	0	0	0	0	0	0	0	0	0	virulence associated lipoprotein		lp28-4	1356	451		protein_coding
BB_RS05040	BB_I19	WP_010890320.1	0	0	0	0	0	0	0	0	0	0	0	hypothetical protein		lp28-4	1113	370		protein_coding
BB_RS05045	BB_I20	WP_010256990.1	0	0	0	0	0	0	0	0	0	0	0	DUF226 domain-containing protein		lp28-4	555	184		protein_coding
BB_RS05050	BB_I21	WP_010256993.1	0	0	0	0	1	0	1	1	0	0	0	ParA family protein		lp28-4	753	250		protein_coding
BB_RS05055	BB_I22	WP_010256998.1	0	6	0	0	2	2	15	30	4	4	13	chromosome replication/partitioning protein		lp28-4	573	190		protein_coding
BB_RS05060	BB_I26	WP_010890322.1	0	0	0	0	0	0	0	0	0	0	0	MFS transporter		lp28-4	1179	392		protein_coding
BB_RS05065	BB_I28		0	0	0	0	0	0	0	0	0	0	0	complement regulator-acquiring protein		lp28-4	782		pseudo	pseudogene
BB_RS05070	BB_I29	WP_010890330.1	0	0	0	0	0	0	0	0	0	0	0	virulence associated lipoprotein		lp28-4	666	221		protein_coding
BB_RS05075	BB_I31	WP_012665269.1	0	0	0	0	0	0	0	0	0	0	0	P13 family porin		lp28-4	495	164		protein_coding
BB_RS05080	BB_I34	WP_010890331.1	0	0	0	0	0	0	0	0	0	0	0	lipoprotein P35		lp28-4	792	263		protein_coding
BB_RS05085	BB_I36	WP_010890324.1	0	0	0	0	0	0	0	0	0	0	0	complement regulator-acquiring protein		lp28-4	837	278		protein_coding
BB_RS05090	BB_I38	WP_010890326.1	0	0	0	0	0	0	0	0	0	0	0	complement regulator-acquiring protein		lp28-4	837	278		protein_coding
BB_RS05095	BB_I39	WP_010890327.1	0	0	0	0	0	0	0	0	0	0	0	complement regulator-acquiring protein		lp28-4	867	288		protein_coding
BB_RS05100	BB_I40		0	0	0	0	0	0	0	0	0	0	0	chromosome replication/partitioning protein		lp28-4	423		pseudo	pseudogene
BB_RS05105			1	0	0	0	1	0	0	1	1	0	0	helix-turn-helix domain-containing protein		lp28-4	150		partial;pseudo	pseudogene
BB_RS05110	BB_I42	WP_010890323.1	7	6	6	14	12	12	42	32	22	22	13	P52 family lipoprotein		lp28-4	555	184		protein_coding
BB_RS05115	BB_I43		0	0	0	0	0	0	0	0	0	0	1	TM2 domain-containing protein		lp28-4	202		pseudo	pseudogene
BB_RS04835	BB_K01	WP_010890342.1	0	1	0	2	0	0	0	1	0	2	3	P12 family lipoprotein		lp36	894	297		protein_coding
BB_RS04840	BB_K02a		0	0	0	0	0	0	0	0	0	0	0	class I SAM-dependent DNA methyltransferase		lp36	2554		partial;pseudo	pseudogene
BB_RS04845	BB_K07	WP_010890343.1	0	0	0	0	0	0	0	0	0	0	0	lipoprotein		lp36	753	250		protein_coding
BB_RS04850	BB_K09	WP_010890344.1	0	0	0	0	0	0	0	0	0	0	0	hypothetical protein		lp36	285	94		protein_coding
BB_RS04855	BB_K10		0	0	0	0	0	0	0	0	0	0	0	hypothetical protein		lp36	215		pseudo	pseudogene
BB_RS04860	BB_K12	WP_044283619.1	0	0	0	0	0	0	0	0	0	0	0	hypothetical protein		lp36	699	232		protein_coding
BB_RS04865	BB_K13	WP_010890332.1	0	0	0	0	0	0	0	0	0	0	0	SIMPL domain-containing protein		lp36	696	231		protein_coding
BB_RS04870	BB_K15	WP_127850762.1	0	0	0	0	0	0	0	0	0	0	0	complement regulator-acquiring protein		lp36	753	250		protein_coding
BB_RS04875	BB_K17	WP_010890337.1	0	0	0	0	0	0	0	0	0	0	0	adenine deaminase	ade	lp36	1647	548		protein_coding
BB_RS04880	BB_K19	WP_010259178.1	0	0	0	0	0	0	0	0	0	0	0	lipoprotein		lp36	636	211		protein_coding
BB_RS04885	BB_K21	WP_010890338.1	0	0	0	0	0	0	0	0	0	0	0	ParA family protein		lp36	750	249		protein_coding
BB_RS04890	BB_K22	WP_010258166.1	0	0	0	0	0	0	0	0	0	0	0	DUF226 domain-containing protein		lp36	540	179		protein_coding
BB_RS04895	BB_K23	WP_010890347.1	0	0	0	0	0	0	0	0	0	0	0	hypothetical protein		lp36	927	308		protein_coding
BB_RS04900	BB_K24	WP_010258176.1	0	0	0	0	0	0	0	0	0	0	0	chromosome replication/partitioning protein		lp36	612	203		protein_coding
BB_RS04905	BB_K54	WP_010258180.1	0	0	0	0	0	0	0	0	0	0	0	hypothetical protein		lp36	204	67		protein_coding
BB_RS04910			0	0	0	0	0	0	0	0	0	0	0	class I SAM-dependent DNA methyltransferase		lp36	1363		partial;pseudo	pseudogene
BB_RS04915	BB_K32	WP_010258321.1	0	0	0	0	0	0	0	0	0	0	0	fibronectin-binding protein		lp36	1065	354		protein_coding
BB_RS04920	BB_K37	WP_146124613.1	51	45	57	45	50	36	24	37	84	85	97	hypothetical protein		lp36	564	187		protein_coding
BB_RS04925	BB_K0058	WP_010890351.1	0	0	0	0	0	0	0	0	0	0	0	hypothetical protein		lp36	177	58		protein_coding
BB_RS04930	BB_K39	WP_015899368.1	0	0	0	0	0	0	0	0	0	0	0	hypothetical protein		lp36	378	125		protein_coding
BB_RS04935	BB_K40	WP_010890339.1	0	0	0	0	0	0	0	0	0	0	0	hypothetical protein		lp36	555	184		protein_coding
BB_RS04940	BB_K41	WP_010890348.1	7	2	7	15	10	7	34	34	10	1	7	hypothetical protein		lp36	546	181		protein_coding
BB_RS04945	BB_K42	WP_010890349.1	1	3	1	2	1	3	14	19	2	1	3	hypothetical protein		lp36	219	72		protein_coding
BB_RS04950	BB_K45	WP_080745458.1	0	0	0	0	0	0	0	0	0	0	0	immunogenic protein P37		lp36	858	285		protein_coding
BB_RS04955	BB_K46		0	0	0	0	0	0	0	0	0	0	0	immunogenic protein P37		lp36	822		pseudo	pseudogene
BB_RS04960	BB_K47	WP_010890350.1	0	0	0	0	0	0	0	0	0	0	0	hypothetical protein		lp36	987	328		protein_coding
BB_RS04965	BB_K48	WP_010890341.1	0	0	0	0	0	0	0	0	0	0	0	hypothetical protein		lp36	867	288		protein_coding
BB_RS04970	BB_K49	WP_010890346.1	0	0	0	0	0	0	0	0	0	0	0	hypothetical protein		lp36	996	331		protein_coding
BB_RS04975	BB_K50	WP_010890334.1	0	0	0	0	0	0	0	0	0	0	0	immunogenic protein P37		lp36	999	332		protein_coding
BB_RS04980	BB_K52	WP_010890335.1	2	0	4	2	0	7	0	0	3	4	5	S2/P23 family protein		lp36	849	282		protein_coding
BB_RS04985	BB_K53	WP_010890336.1	1	1	2	3	3	0	20	8	13	6	4	P52 family lipoprotein		lp36	555	184		protein_coding
BB_RS04990			0	0	0	0	0	0	0	0	0	0	0	TM2 domain-containing protein		lp36	202		pseudo	pseudogene
BB_RS07750	BB_K35	WP_010890345.1	3	5	1	2	3	2	5	3	2	4	1	hypothetical protein		lp36	174	57		protein_coding
BB_RS04670			0	0	0	0	0	0	0	0	0	0	0	virulence associated lipoprotein		lp38	730		pseudo	pseudogene
BB_RS04675			0	0	0	0	0	0	0	0	0	0	0	P13 family porin		lp38	477		pseudo	pseudogene
BB_RS04680			0	0	0	0	0	0	0	0	0	0	0	helix-turn-helix domain-containing protein		lp38	174		pseudo	pseudogene
BB_RS04685		WP_110494977.1	0	0	0	0	0	0	0	0	0	0	0	hypothetical protein		lp38	78	25		protein_coding
BB_RS04690	BB_J08	WP_146124603.1	0	0	1	0	0	0	1	0	2	0	0	P12 family lipoprotein		lp38	942	313		protein_coding
BB_RS04695	BB_J09	WP_010890353.1	0	0	0	0	0	0	0	0	0	0	0	outer surface protein OspD	ospD	lp38	774	257		protein_coding
BB_RS04700	BB_J10	WP_012686512.1	0	0	0	0	0	0	0	0	0	0	0	hypothetical protein		lp38	207	68		protein_coding
BB_RS04705	BB_J13	WP_010890359.1	0	0	0	0	0	0	0	0	0	0	0	hypothetical protein		lp38	279	92		protein_coding
BB_RS04710	BB_J16	WP_010257233.1	0	0	0	0	0	0	0	0	0	0	0	chromosome replication/partitioning protein		lp38	588	195		protein_coding
BB_RS04715	BB_J17	WP_010257237.1	0	0	0	0	0	0	0	0	0	0	0	ParA family protein		lp38	738	245		protein_coding
BB_RS04720	BB_J18	WP_010890354.1	0	0	0	0	0	0	0	0	0	0	0	DUF226 domain-containing protein		lp38	591	196		protein_coding
BB_RS04725	BB_J19	WP_010890355.1	0	0	0	0	0	0	0	0	0	0	0	hypothetical protein		lp38	996	331		protein_coding
BB_RS04730	BB_J23	WP_010890366.1	0	0	0	0	0	0	0	0	0	0	0	hypothetical protein		lp38	810	269		protein_coding
BB_RS04735	BB_J24	WP_010890367.1	0	0	0	0	0	0	0	0	0	0	0	hypothetical protein		lp38	783	260		protein_coding
BB_RS04740	BB_J25	WP_010890368.1	0	0	0	0	0	0	0	0	0	0	0	hypothetical protein		lp38	1041	346		protein_coding
BB_RS04745	BB_J26	WP_010257267.1	0	0	0	0	0	0	0	0	0	0	0	ABC transporter ATP-binding protein		lp38	696	231		protein_coding
BB_RS04750	BB_J27	WP_010890369.1	0	0	0	0	0	0	0	0	0	0	0	ABC transporter permease		lp38	1230	409		protein_coding
BB_RS04755	BB_J28	WP_162287114.1	0	0	0	0	0	0	0	0	0	0	0	hypothetical protein		lp38	729	242		protein_coding
BB_RS04760	BB_J29	WP_014540860.1	0	0	0	0	0	0	0	0	0	0	0	hypothetical protein		lp38	921	306		protein_coding
BB_RS04765	BB_J31	WP_010890362.1	0	0	0	0	0	0	0	0	0	0	0	hypothetical protein		lp38	723	240		protein_coding
BB_RS04770	BB_J34	WP_010890363.1	0	0	0	0	0	0	0	0	0	0	0	lipoprotein		lp38	1071	356		protein_coding
BB_RS04775	BB_J36	WP_010890364.1	0	0	0	0	0	0	0	0	0	0	0	lipoprotein		lp38	1059	352		protein_coding
BB_RS04780		WP_146124611.1	0	0	0	0	0	0	0	0	0	0	0	complement regulator-acquiring protein		lp38	156	51		protein_coding
BB_RS04785	BB_J41	WP_010890356.1	0	0	0	0	0	0	0	0	0	0	0	complement regulator-acquiring protein		lp38	867	288		protein_coding
BB_RS04790	BB_J43	WP_010257606.1	0	0	0	0	0	0	0	0	0	0	0	hypothetical protein		lp38	921	306		protein_coding
BB_RS04795	BB_J45	WP_010890370.1	0	0	0	0	0	0	0	0	0	0	0	lipoprotein		lp38	723	240		protein_coding
BB_RS04800	BB_J46	WP_010257615.1	0	0	0	0	0	0	0	0	0	0	0	hypothetical protein		lp38	297	98		protein_coding
BB_RS04805	BB_J47	WP_010890371.1	0	0	0	0	0	0	0	0	0	0	0	hypothetical protein		lp38	687	228		protein_coding
BB_RS04810	BB_J48	WP_010890372.1	0	0	0	0	0	0	0	0	0	0	0	hypothetical protein		lp38	615	204		protein_coding
BB_RS04815	BB_J50	WP_012665832.1	0	0	0	0	0	0	0	0	0	0	0	P52 family lipoprotein		lp38	468	155		protein_coding
BB_RS04820		WP_157888243.1	0	0	0	0	0	0	0	0	0	0	0	variable large family protein		lp38	276	91		protein_coding
BB_RS04825			0	0	0	0	0	0	0	0	0	0	0	variable large family protein		lp38	510		partial;pseudo	pseudogene
BB_RS04830		WP_157658503.1	0	0	0	0	0	0	0	0	0	0	0	hypothetical protein		lp38	174	57		protein_coding
BB_RS07380	BB_T01	WP_010883948.1	0	0	0	0	0	0	0	0	0	0	0	hypothetical protein		lp5	375	124		protein_coding
BB_RS07385	BB_T02	WP_076342442.1	0	0	0	0	0	0	0	0	0	0	0	hypothetical protein		lp5	324	107		protein_coding
BB_RS07390	BB_T03	WP_010883949.1	0	1	0	0	0	0	0	1	0	0	0	hypothetical protein		lp5	369	122		protein_coding
BB_RS07395	BB_T0008	WP_010883946.1	0	0	0	0	0	0	0	0	1	0	0	hypothetical protein		lp5	1107	368		protein_coding
BB_RS07400	BB_T06	WP_002657157.1	0	0	0	0	0	0	0	0	0	0	0	threonylcarbamoyl-AMP synthase		lp5	993	330		protein_coding
BB_RS07405	BB_T07	WP_010883947.1	0	0	0	0	0	0	0	0	0	0	0	P52 family lipoprotein		lp5	432	143		protein_coding
BB_RS05120	BB_A01	WP_010258574.1	193	197	149	167	179	152	610	541	702	636	524	P13 family porin		lp54	486	161		protein_coding
BB_RS05125	BB_A03	WP_010258570.1	20790	20813	17276	21061	29040	17735	53727	66907	56544	47390	44033	outer membrane protein		lp54	510	169		protein_coding
BB_RS05130	BB_A04	WP_010890375.1	1432	1554	1082	1534	1944	1338	10674	13106	3494	2797	2788	S2/P23 family protein		lp54	849	282		protein_coding
BB_RS05135	BB_A05	WP_010258562.1	555	336	249	380	395	313	1487	1343	482	405	338	hypothetical protein		lp54	1254	417		protein_coding
BB_RS05140	BB_A07	WP_010890376.1	345	268	218	266	394	212	665	491	623	580	462	BBA07 family lipoprotein		lp54	474	157		protein_coding
BB_RS05145	BB_A08	WP_010890377.1	6795	6158	5730	5891	6400	4478	8048	10798	17092	14583	13233	DUF2634 domain-containing protein		lp54	336	111		protein_coding
BB_RS05150	BB_A09	WP_010258108.1	3912	4120	3395	3732	5282	3964	17349	15593	16459	13222	12766	DUF276 domain-containing protein		lp54	873	290		protein_coding
BB_RS05155	BB_A10	WP_010258110.1	1599	1935	1447	1658	2198	1637	6049	6161	6236	5047	4719	DUF735 family protein		lp54	627	208		protein_coding
BB_RS05160	BB_A11	WP_010258113.1	3000	3258	2428	2564	4197	2849	7532	7314	7706	5954	5803	DUF685 domain-containing protein		lp54	1035	344		protein_coding
BB_RS05165	BB_A12	WP_010258115.1	278	275	243	203	431	248	181	285	489	398	352	holin, BlyA family		lp54	180	59		protein_coding
BB_RS05170	BB_A13	WP_010258117.1	2988	3237	2547	2630	4071	2735	3404	3913	6418	4878	4591	hypothetical protein		lp54	426	141		protein_coding
BB_RS05175	BB_A14	WP_010258119.1	4372	4867	3932	4132	6018	4171	5236	6174	9039	6925	6757	hypothetical protein		lp54	366	121		protein_coding
BB_RS05180	BB_A15	WP_010890378.1	657272	728438	552888	719944	1160524	678961	780632	950057	1116862	1108488	790070	outer surface lipoprotein OspA	ospA	lp54	822	273		protein_coding
BB_RS05185	BB_A16	WP_010890379.1	793738	904285	660380	859676	1336951	806640	815121	1036173	1269264	1297838	892566	outer surface lipoprotein OspB	ospB	lp54	891	296		protein_coding
BB_RS05190	BB_A18	WP_012622799.1	2816	2861	2319	2660	3305	2545	14981	17840	19526	16283	15652	peptide transporter		lp54	1197	398		protein_coding
BB_RS05195	BB_A19	WP_010258127.1	6917	7058	5545	6680	9472	6198	21434	23828	27196	24193	20230	DUF226 domain-containing protein		lp54	585	194		protein_coding
BB_RS05200	BB_A20	WP_010258131.1	3410	3433	2825	3473	5411	3111	5527	7622	9738	8634	6893	ParA family protein		lp54	753	250		protein_coding
BB_RS05205	BB_A21	WP_010258133.1	4266	4372	3775	4352	6663	3832	5310	6092	7527	6868	5273	chromosome replication/partitioning protein		lp54	546	181		protein_coding
BB_RS05210	BB_A23	WP_010259081.1	17705	18677	15584	18047	23462	16997	63513	69363	48694	37829	38755	DUF261 domain-containing protein		lp54	432	143		protein_coding
BB_RS05215	BB_A24	WP_010890380.1	2772	3297	2493	3277	3597	3029	24124	17889	5826	4910	4760	decorin-binding protein DbpA	dbpA	lp54	576	191		protein_coding
BB_RS05220	BB_A25	WP_010890381.1	816	866	629	796	1006	755	9310	5656	1351	1165	1028	decorin-binding protein DbpB	dbpB	lp54	564	187		protein_coding
BB_RS05225			1794	1676	1592	1766	2207	1384	2656	2998	5315	4812	3841	hypothetical protein		lp54	302		pseudo	pseudogene
BB_RS05230	BB_A30	WP_010890382.1	5471	5947	5039	6624	9831	5552	12745	15068	15860	12726	11279	hypothetical protein		lp54	594	197		protein_coding
BB_RS05235	BB_A31	WP_010258365.1	5464	5706	4553	6247	10091	5418	10484	10593	7342	6342	5106	PBSX family phage terminase large subunit		lp54	1353	450		protein_coding
BB_RS05240	BB_A33	WP_010890383.1	249	278	244	244	301	206	1130	895	278	214	196	lipoprotein		lp54	540	179		protein_coding
BB_RS05245	BB_A34	WP_010890384.1	682	741	597	799	869	711	6940	5624	3094	2540	2517	peptide ABC transporter substrate-binding protein		lp54	1590	529		protein_coding
BB_RS05250	BB_A36	WP_010890385.1	743	783	645	733	919	562	1855	1639	1840	1678	1435	Mlp family lipoprotein		lp54	639	212		protein_coding
BB_RS05255	BB_A37	WP_010890386.1	662	548	527	604	652	464	2253	2377	1468	1101	1267	hypothetical protein		lp54	606	201		protein_coding
BB_RS05260	BB_A38	WP_010890387.1	24512	26675	21320	28094	36715	24106	128036	114662	88675	72448	69122	DUF1073 domain-containing protein		lp54	1227	408		protein_coding
BB_RS05265	BB_A39	WP_010257708.1	5848	6130	5105	6646	10023	6003	20523	21035	16443	13133	12042	DUF1357 family protein		lp54	588	195		protein_coding
BB_RS05270	BB_A40	WP_010257711.1	8477	9326	7315	9377	14805	8603	29866	28206	18244	13798	12367	DUF228 domain-containing protein		lp54	609	202		protein_coding
BB_RS05275	BB_A41	WP_010257713.1	10676	11657	8849	11359	18347	11147	45832	38535	26430	21540	18305	hypothetical protein		lp54	918	305		protein_coding
BB_RS05280	BB_A42	WP_010257716.1	1783	1858	1664	1954	2828	1892	4526	5141	3223	2419	2251	DUF3890 domain-containing protein		lp54	453	150		protein_coding
BB_RS05285	BB_A43	WP_010257720.1	3928	3882	3461	4156	6859	3852	8337	8794	6746	5460	4934	DUF1506 family protein		lp54	375	124		protein_coding
BB_RS05290	BB_A44	WP_010257723.1	964	1008	893	1000	1595	945	2261	2219	1523	1182	1073	hypothetical protein		lp54	318	105		protein_coding
BB_RS05295	BB_A45	WP_010257727.1	3748	3530	3318	4060	6514	3727	4217	5264	3835	2867	2829	DUF764 family protein		lp54	540	179		protein_coding
BB_RS05300	BB_A46	WP_010890388.1	9098	9687	7378	9279	13259	8638	24775	22390	16490	12270	12023	DUF787 family protein		lp54	1071	356		protein_coding
BB_RS05305	BB_A47	WP_010257097.1	2577	2754	2125	2660	4166	2700	7234	6561	4875	3598	3523	DUF1463 domain-containing protein		lp54	423	140		protein_coding
BB_RS05310	BB_A48	WP_010257732.1	2747	2894	2298	2819	4288	2822	8003	7781	5192	3796	3700	DUF1473 family protein		lp54	489	162		protein_coding
BB_RS05315	BB_A49	WP_010257105.1	449	532	347	433	677	458	1277	1239	876	649	608	DUF1322 family protein		lp54	219	72		protein_coding
BB_RS05320	BB_A50	WP_012622802.1	6341	6440	5343	6267	9276	6400	20765	22080	12664	9098	9139	hypothetical protein		lp54	1398	465		protein_coding
BB_RS05325	BB_A51	WP_010890389.1	2414	2590	1883	2243	3153	2106	6515	6649	4222	3085	3029	DUF792 family protein		lp54	564	187		protein_coding
BB_RS05330	BB_A52	WP_010890390.1	7273	7698	5972	7372	11610	7154	24619	26346	19654	15956	15033	outer membrane protein		lp54	846	281		protein_coding
BB_RS05335	BB_A53	WP_010257117.1	1361	1567	1434	1747	2462	1475	3668	4504	3198	2674	2351	hypothetical protein		lp54	276	91		protein_coding
BB_RS05340	BB_A54	WP_010890391.1	2503	2789	2409	3017	4387	2246	3147	4649	4177	3600	3096	hypothetical protein		lp54	279	92		protein_coding
BB_RS05345	BB_A55	WP_012665583.1	3342	3666	2969	3872	5013	3540	11553	11446	4522	3695	3227	DUF693 family protein		lp54	930	309		protein_coding
BB_RS05350	BB_A56	WP_012622810.1	975	1035	785	1107	1345	967	3470	3501	1577	1233	1155	DUF777 family protein		lp54	570	189		protein_coding
BB_RS05355	BB_A57	WP_010890392.1	1561	1636	1240	1677	1845	1548	11554	13744	2966	2347	2365	hypothetical protein		lp54	1245	414		protein_coding
BB_RS05360	BB_A59	WP_010890394.1	137698	145605	104932	138603	170706	113906	164920	198845	193727	190908	147408	hypothetical protein		lp54	240	79		protein_coding
BB_RS05365	BB_A60	WP_010890395.1	3842	3912	3264	3613	5395	3331	7633	8924	10172	9954	7578	surface lipoprotein P27		lp54	834	277		protein_coding
BB_RS05370	BB_A61	WP_010257147.1	43380	43864	35914	42703	62641	33166	48097	53754	64153	63751	47282	hypothetical protein		lp54	624	207		protein_coding
BB_RS05375	BB_A62	WP_010257151.1	566178	570520	465247	569042	742314	464690	314667	388865	732976	743147	545039	Lp6.6 family lipoprotein		lp54	207	68		protein_coding
BB_RS05380	BB_A64	WP_010257154.1	34811	38453	30922	41482	51590	36520	93908	100997	62224	56187	46791	complement regulator-acquiring protein		lp54	909	302		protein_coding
BB_RS05385	BB_A65	WP_010257157.1	1639	1731	1366	1612	2176	1458	5168	4750	2060	2008	1566	complement regulator-acquiring protein		lp54	849	282		protein_coding
BB_RS05390	BB_A66	WP_010890396.1	4557	4859	3617	4243	6660	3538	7750	7932	6079	6294	4273	complement regulator-acquiring protein		lp54	1236	411		protein_coding
BB_RS05395	BB_A68	WP_010890397.1	19861	20790	17846	21133	24536	16229	59943	82012	89344	71387	72852	complement regulator-acquiring protein		lp54	756	251		protein_coding
BB_RS05400	BB_A69	WP_010890398.1	4669	4813	3706	5630	6124	4193	32404	47670	24877	18271	21081	complement regulator-acquiring protein		lp54	792	263		protein_coding
BB_RS05405	BB_A70	WP_133155335.1	283	134	101	154	139	161	592	1055	203	145	189	complement regulator-acquiring protein		lp54	798	265		protein_coding
BB_RS05410	BB_A71	WP_010257180.1	1736	1546	1252	1104	1542	939	467	461	2101	2256	1417	complement regulator-acquiring protein		lp54	414	137		protein_coding
BB_RS05415	BB_A0078	WP_010257183.1	551	537	478	401	664	346	351	377	941	1058	667	complement regulator-acquiring protein		lp54	225	74		protein_coding
BB_RS05420	BB_A73	WP_010890399.1	2962	2827	2339	2420	3402	1895	1409	1619	4173	4320	2791	complement regulator-acquiring protein		lp54	891	296		protein_coding
BB_RS05425	BB_A74	WP_010257191.1	108293	115776	95576	147535	210191	115825	593612	852290	268007	218230	213736	porin Osm28	osm28	lp54	774	257		protein_coding
BB_RS05430	BB_A76	WP_010890400.1	4716	4952	3782	5811	8075	4747	34563	47713	14182	10766	11730	FAD-dependent thymidylate synthase		lp54	798	265		protein_coding
BB_RS07755	BB_A22	WP_010259080.1	24687	24291	20927	24150	28207	18778	21469	26468	61442	53516	48943	hypothetical protein		lp54	159	52		protein_coding
BB_RS07410	BB_Q01		11	18	14	24	15	14	155	160	33	15	30	TM2 domain-containing protein		lp56	283		pseudo	pseudogene
BB_RS07415	BB_Q03	WP_010883904.1	475	602	380	656	476	693	2812	2101	1131	950	1007	P52 family lipoprotein		lp56	552	183		protein_coding
BB_RS07420	BB_Q04		9751	11306	8744	10811	9505	8703	10953	12394	19110	18339	16886	S2/P23 family protein		lp56	865		pseudo	pseudogene
BB_RS07425	BB_Q05	WP_010883905.1	788	866	720	829	868	757	2584	2352	2828	2256	2503	lipoprotein P35		lp56	753	250		protein_coding
BB_RS07430	BB_Q06		15612	18290	13457	19159	21222	14680	30164	34990	34420	28916	25597	P13 family porin		lp56	464		pseudo	pseudogene
BB_RS07435	BB_Q07	WP_010883907.1	9464	9538	7932	10799	8981	8138	10143	10741	11880	11015	11147	chromosome replication/partitioning protein		lp56	738	245		protein_coding
BB_RS07440	BB_Q08	WP_010883908.1	54	38	33	49	53	36	68	213	155	125	120	ParA family protein		lp56	762	253		protein_coding
BB_RS07445	BB_Q09	WP_010883909.1	106	87	68	123	99	88	239	409	307	261	293	DUF226 domain-containing protein		lp56	537	178		protein_coding
BB_RS07450			9	2	1	6	2	5	7	23	4	7	6	hypothetical protein		lp56	261		partial;pseudo	pseudogene
BB_RS07455	BB_Q11		2	6	5	7	1	5	45	51	17	12	13	DUF228 domain-containing protein		lp56	222		partial;pseudo	pseudogene
BB_RS07460	BB_Q12	WP_010883929.1	11	10	4	17	11	10	78	78	30	17	21	DUF228 domain-containing protein		lp56	576	191		protein_coding
BB_RS07465	BB_Q13	WP_010883814.1	1	2	1	2	2	6	17	8	5	5	3	hypothetical protein		lp56	960	319		protein_coding
BB_RS07470	BB_Q14	WP_010883910.1	37	39	25	37	32	35	166	125	74	79	41	DUF3890 domain-containing protein		lp56	456	151		protein_coding
BB_RS07475	BB_Q15	WP_010256287.1	12	17	9	13	17	12	43	40	20	15	19	DUF1506 family protein		lp56	384	127		protein_coding
BB_RS07480	BB_Q16		28	29	27	44	33	37	182	144	98	91	72	hypothetical protein		lp56	390		pseudo	pseudogene
BB_RS07485	BB_Q17	WP_010883911.1	181	199	127	217	196	184	841	606	522	459	344	DUF764 family protein		lp56	567	188		protein_coding
BB_RS07490	BB_Q18	WP_010883930.1	1816	2113	1516	2025	2161	1571	4382	3841	6412	4977	4950	DUF787 family protein		lp56	1113	370		protein_coding
BB_RS07495	BB_Q19	WP_010256310.1	147	117	85	179	154	170	749	554	253	226	187	DUF1463 domain-containing protein		lp56	429	142		protein_coding
BB_RS07500	BB_Q20	WP_010883931.1	47	50	37	36	56	34	185	161	106	109	104	DUF1473 family protein		lp56	456	151		protein_coding
BB_RS07505	BB_Q21	WP_010257901.1	0	0	0	0	0	0	0	0	0	0	0	DUF1322 family protein		lp56	237	78		protein_coding
BB_RS07510	BB_Q22	WP_010883932.1	406	365	188	338	279	387	1176	1249	676	513	491	DUF759 family protein		lp56	1296	431		protein_coding
BB_RS07515	BB_Q23	WP_010883933.1	221	228	207	253	241	241	1071	852	695	570	525	DUF792 family protein		lp56	684	227		protein_coding
BB_RS07520	BB_Q24	WP_010883934.1	687	719	516	819	854	735	2982	2791	2378	1963	1906	DUF693 family protein		lp56	951	316		protein_coding
BB_RS07525	BB_Q25	WP_010883935.1	159	153	126	130	151	123	242	227	479	402	317	DUF777 family protein		lp56	555	184		protein_coding
BB_RS07530	BB_Q26	WP_010883912.1	414	410	374	499	483	326	5950	5006	5396	3737	4843	DUF2634 domain-containing protein		lp56	333	110		protein_coding
BB_RS07535	BB_Q27	WP_010883913.1	452	483	345	514	586	468	4751	3686	3805	3148	2763	DUF276 domain-containing protein		lp56	876	291		protein_coding
BB_RS07540	BB_Q28	WP_010883914.1	139	160	115	178	199	149	975	827	708	503	492	DUF735 family protein		lp56	606	201		protein_coding
BB_RS07545	BB_Q29	WP_010883915.1	1028	1175	925	1469	1393	1118	7036	4867	5132	4842	3713	DUF685 domain-containing protein		lp56	816	271		protein_coding
BB_RS07550	BB_Q30	WP_002658481.1	0	2	1	2	1	1	0	3	1	2	5	holin BlyA	blyA	lp56	204	67		protein_coding
BB_RS07555	BB_Q31	WP_010883728.1	268	296	247	329	407	258	2622	2162	2177	1733	1666	holin, BlyB family		lp56	348	115		protein_coding
BB_RS07560	BB_Q32	WP_002658486.1	0	0	1	1	3	0	0	2	0	0	0	hypothetical protein		lp56	336	111		protein_coding
BB_RS07565	BB_Q33	WP_002658490.1	1245	1272	1118	1581	1920	1354	3547	2744	3046	2976	2389	hypothetical protein		lp56	354	117		protein_coding
BB_RS07570	BB_Q34	WP_161939867.1	5799	5739	4982	6409	7475	4942	10181	11881	19364	16243	15607	hypothetical protein		lp56	717	238		protein_coding
BB_RS07575	BB_Q35	WP_010883917.1	3594	3839	2997	3935	4242	3224	8318	8291	6268	5036	5100	Mlp family lipoprotein		lp56	612	203		protein_coding
BB_RS07580	BB_Q37	WP_010883918.1	266	297	225	331	299	266	2420	2520	2042	1519	1722	ERF family protein		lp56	948	315		protein_coding
BB_RS07585	BB_Q38	WP_010883919.1	11143	12769	10252	12231	11462	11073	129513	111642	123103	108510	94522	hypothetical protein		lp56	1098	365		protein_coding
BB_RS07590	BB_Q39	WP_010256381.1	1051	1010	875	1120	1061	1054	9393	9200	8277	7075	6508	DUF226 domain-containing protein		lp56	567	188		protein_coding
BB_RS07595	BB_Q40	WP_010883920.1	3394	3584	3104	3724	4000	3163	22542	26382	19057	17685	14752	ParA family protein		lp56	756	251		protein_coding
BB_RS07600	BB_Q41	WP_012644094.1	1259	1253	1069	1130	1654	1068	4913	8523	6068	5470	4782	chromosome replication/partitioning protein		lp56	561	186		protein_coding
BB_RS07605	BB_Q42	WP_010883921.1	860	782	714	709	967	736	2194	4470	2996	2771	2476	hypothetical protein		lp56	537	178		protein_coding
BB_RS07610	BB_Q43	WP_010883922.1	186	136	123	160	204	154	702	686	359	310	304	DUF244 domain-containing protein		lp56	1326	441		protein_coding
BB_RS07615	BB_Q44	WP_010883923.1	132	130	99	119	144	122	227	329	256	208	210	DUF261 domain-containing protein		lp56	426	141		protein_coding
BB_RS07620	BB_Q45	WP_010883924.1	586	640	463	615	634	539	2117	2193	1865	1507	1401	site-specific integrase		lp56	777	258		protein_coding
BB_RS07625	BB_Q47	WP_010883925.1	1019	664	481	748	785	822	1873	2511	1507	1245	1134	laminin-binding protein ErpX	erpX	lp56	1038	345		protein_coding
BB_RS07630	BB_Q48	WP_010883936.1	506	458	459	629	532	486	980	1839	3222	2672	2822	DUF643 domain-containing protein		lp56	543	180		protein_coding
BB_RS07635	BB_Q49	WP_010883937.1	831	641	556	894	905	725	1819	1969	1411	1076	1219	DUF603 domain-containing protein		lp56	567	188		protein_coding
BB_RS07640	BB_Q50	WP_010883926.1	509	467	346	550	549	486	1665	1686	869	687	689	PBSX family phage terminase large subunit		lp56	1353	450		protein_coding
BB_RS07645	BB_Q51		573	601	466	765	561	667	17700	12349	5627	5296	4108	DUF1073 domain-containing protein		lp56	1226		pseudo	pseudogene
BB_RS07650	BB_Q52	WP_010883938.1	105	152	105	192	168	168	2532	1859	427	339	362	DUF1357 domain-containing protein		lp56	693	230		protein_coding
BB_RS07655	BB_Q53	WP_010883939.1	215	178	115	231	204	227	1338	1168	306	248	244	DUF228 domain-containing protein		lp56	567	188		protein_coding
BB_RS07660	BB_Q54		298	327	270	339	355	294	1900	1769	715	644	567	DUF228 domain-containing protein		lp56	546		partial;pseudo	pseudogene
BB_RS07665	BB_Q55		1224	1142	950	1091	924	829	1399	4174	2355	2406	2045	hypothetical protein		lp56	588		partial;pseudo	pseudogene
BB_RS07670			198	144	137	203	189	217	940	809	153	120	139	hypothetical protein		lp56	771		pseudo	pseudogene
BB_RS07675	BB_Q59	WP_164928174.1	174	155	104	203	198	196	642	600	113	88	76	hypothetical protein		lp56	513	170		protein_coding
BB_RS07680			244	245	190	308	386	271	674	669	164	140	107	terminase		lp56	577		pseudo	pseudogene
BB_RS07685	BB_Q65		45	42	45	79	68	49	125	118	63	43	41	phage portal protein		lp56	258		partial;pseudo	pseudogene
BB_RS07690	BB_Q67	WP_010883927.1	1095	900	939	1239	1238	897	3588	4205	3341	2674	2783	DNA methyltransferase		lp56	3261	1086		protein_coding
BB_RS07695		WP_024705875.1	5	5	0	6	6	6	4	16	4	4	1	hypothetical protein		lp56	318	105		protein_coding
BB_RS07700	BB_Q74		302	350	296	394	421	367	471	561	463	409	411	virulence associated lipoprotein		lp56	660		pseudo	pseudogene
BB_RS07705	BB_Q80		318	317	259	350	332	328	1362	1603	763	521	689	virulence associated lipoprotein		lp56	843		pseudo	pseudogene
BB_RS07710	BB_Q82	WP_083013076.1	13	16	23	26	14	15	36	59	32	27	17	hypothetical protein		lp56	195	64		protein_coding
BB_RS07715			96	88	62	79	94	104	86	194	114	106	103	hypothetical protein		lp56	302		pseudo	pseudogene
BB_RS07720	BB_Q85	WP_032488775.1	7	3	1	3	2	3	4	10	6	7	3	hypothetical protein		lp56	327	108		protein_coding
BB_RS07725		WP_012614969.1	29	32	33	44	34	24	32	57	81	51	56	hypothetical protein		lp56	150	49		protein_coding
BB_RS07730	BB_Q88	WP_010883942.1	18	21	13	30	19	22	86	65	30	26	24	hypothetical protein		lp56	474	157		protein_coding

## Sheet: RNAseq mapping details
Supplementary file S1. Transcriptome read counts mapped on the B. burgdorferi B31 genome.
timepoint_replicate	reads_used_for_mapping	total_number_of_mapped_reads	percentage_of_mapped_reads_(%)	number_of_bases_used_for_mapping	total_number_of_mapped_bases	protein_coding_nucleotides_in_the_B. burgdorferi_genome	coverage
S_1	80628390	76424906	94.7866	6450271200	5811813280	1260954	4609.06
S_2	89764630	84958944	94.6463	7181170400	6447147040	1260954	5112.91
S_3	66473270	63960466	96.2198	5317861600	4979484160	1260954	3948.98
RB_1	88408228	82495969	93.3125	7072658240	6365817600	1260954	5048.41
RB_2	102118210	99790148	97.7202	8169456800	7906756640	1260954	6270.46
RB_3	78169592	72485324	92.7283	6253567360	5759493600	1260954	4567.57
BL_1	77770810	71676484	92.1637	6221664800	5421871360	1260954	4299.82
BL_2	85133958	76646629	90.0306	6810716640	5891320160	1260954	4672.11
BF_1	117945772	112738827	95.5853	9435661760	8724904640	1260954	6919.29
BF_2	111397542	106063540	95.2117	8911803360	8171744800	1260954	6480.61
BF_3	83869240	79806479	95.1558	6709539200	6159292640	1260954	4884.63
AVE	8.92436e+07	8.42771e+07	94.3237	7.13949e+09	6.5127e+09	1260954	5164.9
SUM	981679642	927047716
