# Supplementary material for: Pleomorphic Variants of Borreliella (syn. Borrelia) burgdorferi Express Evolutionary Distinct Transcriptomes
Source: Int J Mol Sci. 2023 Mar 15;24(6):5594. doi: 10.3390/ijms24065594 (PMC10057712; doi:10.3390/ijms24065594)
Supplement: Supplementary file 1 [file ijms-24-05594-s001.zip › Supplementary_table_S10.xlsx]

## Sheet: database content (phylostr.)
Supplementary table S10. The content of the reference database used in the phylostratigraphic analysis.
tax_ID	genome_name	ps	ps_name	lineage_(terminal_taxa_to_root)	genome_source	number_of_genes	complete_BUSCO_score
2769	Chondrus crispus	1	Cellular organisms	2769;Chondrus_crispus;9999986;Rodophyta;9999987;Archaeplastida;9999989;Diaphoretickes;9999991;Excavata/Diaphoretickes;2759;Eukaryota;9999993;Asgard_archaea/Eukaryota;9999996;TACK/Asgard_archaea/Eukaryota;9999997;Euryarchaeota/TACK/Asgard_archaea/Eukaryota;9999999;DPANN/Euryarchaeota/TACK/Asgard_archaea/Eukaryota;131567;Cellular_organisms	Ensembl/release 38	9807	64
2850	Phaeodactylum tricornutum	1	Cellular organisms	2850;Phaeodactylum_tricornutum;33634;Stramenopiles;9999988;SAR;9999989;Diaphoretickes;9999991;Excavata/Diaphoretickes;2759;Eukaryota;9999993;Asgard_archaea/Eukaryota;9999996;TACK/Asgard_archaea/Eukaryota;9999997;Euryarchaeota/TACK/Asgard_archaea/Eukaryota;9999999;DPANN/Euryarchaeota/TACK/Asgard_archaea/Eukaryota;131567;Cellular_organisms	Ensembl/release 38	12178	83.6
3055	Chlamydomonas reinhardtii	1	Cellular organisms	3055;Chlamydomonas_reinhardtii;33090;Viridiplantae;9999987;Archaeplastida;9999989;Diaphoretickes;9999991;Excavata/Diaphoretickes;2759;Eukaryota;9999993;Asgard_archaea/Eukaryota;9999996;TACK/Asgard_archaea/Eukaryota;9999997;Euryarchaeota/TACK/Asgard_archaea/Eukaryota;9999999;DPANN/Euryarchaeota/TACK/Asgard_archaea/Eukaryota;131567;Cellular_organisms	Ensembl/release 38	14416	76.1
3218	Physcomitrella patens	1	Cellular organisms	3218;Physcomitrella_patens;33090;Viridiplantae;9999987;Archaeplastida;9999989;Diaphoretickes;9999991;Excavata/Diaphoretickes;2759;Eukaryota;9999993;Asgard_archaea/Eukaryota;9999996;TACK/Asgard_archaea/Eukaryota;9999997;Euryarchaeota/TACK/Asgard_archaea/Eukaryota;9999999;DPANN/Euryarchaeota/TACK/Asgard_archaea/Eukaryota;131567;Cellular_organisms	Ensembl/release 38	32273	97.7
3702	Arabidopsis thaliana	1	Cellular organisms	3702;Arabidopsis_thaliana;33090;Viridiplantae;9999987;Archaeplastida;9999989;Diaphoretickes;9999991;Excavata/Diaphoretickes;2759;Eukaryota;9999993;Asgard_archaea/Eukaryota;9999996;TACK/Asgard_archaea/Eukaryota;9999997;Euryarchaeota/TACK/Asgard_archaea/Eukaryota;9999999;DPANN/Euryarchaeota/TACK/Asgard_archaea/Eukaryota;131567;Cellular_organisms	Ensembl/release 38	27628	99.6
4896	Schizosaccharomyces pombe	1	Cellular organisms	4896;Schizosaccharomyces_pombe;9999983;Holomycota;33154;Opisthokonta;9999985;Obazoa;163718;Amorpheae;2759;Eukaryota;9999993;Asgard_archaea/Eukaryota;9999996;TACK/Asgard_archaea/Eukaryota;9999997;Euryarchaeota/TACK/Asgard_archaea/Eukaryota;9999999;DPANN/Euryarchaeota/TACK/Asgard_archaea/Eukaryota;131567;Cellular_organisms	Ensembl/release 38	5145	96.9
4932	Saccharomyces cerevisiae	1	Cellular organisms	4932;Saccharomyces_cerevisiae;9999983;Holomycota;33154;Opisthokonta;9999985;Obazoa;163718;Amorpheae;2759;Eukaryota;9999993;Asgard_archaea/Eukaryota;9999996;TACK/Asgard_archaea/Eukaryota;9999997;Euryarchaeota/TACK/Asgard_archaea/Eukaryota;9999999;DPANN/Euryarchaeota/TACK/Asgard_archaea/Eukaryota;131567;Cellular_organisms	Ensembl/release 38	6692	93.3
5141	Neurospora crassa	1	Cellular organisms	5141;Neurospora_crassa;9999983;Holomycota;33154;Opisthokonta;9999985;Obazoa;163718;Amorpheae;2759;Eukaryota;9999993;Asgard_archaea/Eukaryota;9999996;TACK/Asgard_archaea/Eukaryota;9999997;Euryarchaeota/TACK/Asgard_archaea/Eukaryota;9999999;DPANN/Euryarchaeota/TACK/Asgard_archaea/Eukaryota;131567;Cellular_organisms	Ensembl/release 38	9758	100
5270	Ustilago maydis	1	Cellular organisms	5270;Ustilago_maydis;9999983;Holomycota;33154;Opisthokonta;9999985;Obazoa;163718;Amorpheae;2759;Eukaryota;9999993;Asgard_archaea/Eukaryota;9999996;TACK/Asgard_archaea/Eukaryota;9999997;Euryarchaeota/TACK/Asgard_archaea/Eukaryota;9999999;DPANN/Euryarchaeota/TACK/Asgard_archaea/Eukaryota;131567;Cellular_organisms	Ensembl/release 38	6765	98.8
5691	Trypanosoma brucei	1	Cellular organisms	5691;Trypanosoma_brucei;9999990;Excavata;9999991;Excavata/Diaphoretickes;2759;Eukaryota;9999993;Asgard_archaea/Eukaryota;9999996;TACK/Asgard_archaea/Eukaryota;9999997;Euryarchaeota/TACK/Asgard_archaea/Eukaryota;9999999;DPANN/Euryarchaeota/TACK/Asgard_archaea/Eukaryota;131567;Cellular_organisms	Ensembl/release 38	8747	57.3
5762	Naegleria gruberi	1	Cellular organisms	5762;Naegleria_gruberi;9999990;Excavata;9999991;Excavata/Diaphoretickes;2759;Eukaryota;9999993;Asgard_archaea/Eukaryota;9999996;TACK/Asgard_archaea/Eukaryota;9999997;Euryarchaeota/TACK/Asgard_archaea/Eukaryota;9999999;DPANN/Euryarchaeota/TACK/Asgard_archaea/Eukaryota;131567;Cellular_organisms	Ensembl/release 38	15709	79.6
5963	Stentor coeruleus	1	Cellular organisms	5963;Stentor_coeruleus;33630;Alveolata;9999988;SAR;9999989;Diaphoretickes;9999991;Excavata/Diaphoretickes;2759;Eukaryota;9999993;Asgard_archaea/Eukaryota;9999996;TACK/Asgard_archaea/Eukaryota;9999997;Euryarchaeota/TACK/Asgard_archaea/Eukaryota;9999999;DPANN/Euryarchaeota/TACK/Asgard_archaea/Eukaryota;131567;Cellular_organisms	Ensembl/release 38	31426	71
6239	Caenorhabditis elegans	1	Cellular organisms	6239;Caenorhabditis_elegans;33208;Metazoa;9999982;Holozoa;33154;Opisthokonta;9999985;Obazoa;163718;Amorpheae;2759;Eukaryota;9999993;Asgard_archaea/Eukaryota;9999996;TACK/Asgard_archaea/Eukaryota;9999997;Euryarchaeota/TACK/Asgard_archaea/Eukaryota;9999999;DPANN/Euryarchaeota/TACK/Asgard_archaea/Eukaryota;131567;Cellular_organisms	Ensembl/release 38	20222	97.7
7227	Drosophila melanogaster	1	Cellular organisms	7227;Drosophila_melanogaster;33208;Metazoa;9999982;Holozoa;33154;Opisthokonta;9999985;Obazoa;163718;Amorpheae;2759;Eukaryota;9999993;Asgard_archaea/Eukaryota;9999996;TACK/Asgard_archaea/Eukaryota;9999997;Euryarchaeota/TACK/Asgard_archaea/Eukaryota;9999999;DPANN/Euryarchaeota/TACK/Asgard_archaea/Eukaryota;131567;Cellular_organisms	Ensembl/release 38	13931	100
7668	Strongylocentrotus purpuratus	1	Cellular organisms	7668;Strongylocentrotus_purpuratus;33208;Metazoa;9999982;Holozoa;33154;Opisthokonta;9999985;Obazoa;163718;Amorpheae;2759;Eukaryota;9999993;Asgard_archaea/Eukaryota;9999996;TACK/Asgard_archaea/Eukaryota;9999997;Euryarchaeota/TACK/Asgard_archaea/Eukaryota;9999999;DPANN/Euryarchaeota/TACK/Asgard_archaea/Eukaryota;131567;Cellular_organisms	Ensembl/release 38	28842	86.3
7757	Petromyzon marinus	1	Cellular organisms	7757;Petromyzon_marinus;33208;Metazoa;9999982;Holozoa;33154;Opisthokonta;9999985;Obazoa;163718;Amorpheae;2759;Eukaryota;9999993;Asgard_archaea/Eukaryota;9999996;TACK/Asgard_archaea/Eukaryota;9999997;Euryarchaeota/TACK/Asgard_archaea/Eukaryota;9999999;DPANN/Euryarchaeota/TACK/Asgard_archaea/Eukaryota;131567;Cellular_organisms	NCBI GeneBank	37576	94.5
7897	Latimeria chalumnae	1	Cellular organisms	7897;Latimeria_chalumnae;33208;Metazoa;9999982;Holozoa;33154;Opisthokonta;9999985;Obazoa;163718;Amorpheae;2759;Eukaryota;9999993;Asgard_archaea/Eukaryota;9999996;TACK/Asgard_archaea/Eukaryota;9999997;Euryarchaeota/TACK/Asgard_archaea/Eukaryota;9999999;DPANN/Euryarchaeota/TACK/Asgard_archaea/Eukaryota;131567;Cellular_organisms	Ensembl/release 38	19569	91
7955	Danio rerio	1	Cellular organisms	7955;Danio_rerio;33208;Metazoa;9999982;Holozoa;33154;Opisthokonta;9999985;Obazoa;163718;Amorpheae;2759;Eukaryota;9999993;Asgard_archaea/Eukaryota;9999996;TACK/Asgard_archaea/Eukaryota;9999997;Euryarchaeota/TACK/Asgard_archaea/Eukaryota;9999999;DPANN/Euryarchaeota/TACK/Asgard_archaea/Eukaryota;131567;Cellular_organisms	Ensembl/release 38	30313	99.2
9606	Homo sapiens	1	Cellular organisms	9606;Homo_sapiens;33208;Metazoa;9999982;Holozoa;33154;Opisthokonta;9999985;Obazoa;163718;Amorpheae;2759;Eukaryota;9999993;Asgard_archaea/Eukaryota;9999996;TACK/Asgard_archaea/Eukaryota;9999997;Euryarchaeota/TACK/Asgard_archaea/Eukaryota;9999999;DPANN/Euryarchaeota/TACK/Asgard_archaea/Eukaryota;131567;Cellular_organisms	Ensembl/release 38	23312	99.6
13333	Amborella trichopoda	1	Cellular organisms	13333;Amborella_trichopoda;33090;Viridiplantae;9999987;Archaeplastida;9999989;Diaphoretickes;9999991;Excavata/Diaphoretickes;2759;Eukaryota;9999993;Asgard_archaea/Eukaryota;9999996;TACK/Asgard_archaea/Eukaryota;9999997;Euryarchaeota/TACK/Asgard_archaea/Eukaryota;9999999;DPANN/Euryarchaeota/TACK/Asgard_archaea/Eukaryota;131567;Cellular_organisms	Ensembl/release 38	27313	94.9
27923	Mnemiopsis leidyi	1	Cellular organisms	27923;Mnemiopsis_leidyi;33208;Metazoa;9999982;Holozoa;33154;Opisthokonta;9999985;Obazoa;163718;Amorpheae;2759;Eukaryota;9999993;Asgard_archaea/Eukaryota;9999996;TACK/Asgard_archaea/Eukaryota;9999997;Euryarchaeota/TACK/Asgard_archaea/Eukaryota;9999999;DPANN/Euryarchaeota/TACK/Asgard_archaea/Eukaryota;131567;Cellular_organisms	Ensembl/release 38	16058	83.6
29760	Vitis vinifera	1	Cellular organisms	29760;Vitis_vinifera;33090;Viridiplantae;9999987;Archaeplastida;9999989;Diaphoretickes;9999991;Excavata/Diaphoretickes;2759;Eukaryota;9999993;Asgard_archaea/Eukaryota;9999996;TACK/Asgard_archaea/Eukaryota;9999997;Euryarchaeota/TACK/Asgard_archaea/Eukaryota;9999999;DPANN/Euryarchaeota/TACK/Asgard_archaea/Eukaryota;131567;Cellular_organisms	Ensembl/release 38	29927	95.7
36329	Plasmodium falciparum 3D7	1	Cellular organisms	36329;Plasmodium_falciparum_3D7;33630;Alveolata;9999988;SAR;9999989;Diaphoretickes;9999991;Excavata/Diaphoretickes;2759;Eukaryota;9999993;Asgard_archaea/Eukaryota;9999996;TACK/Asgard_archaea/Eukaryota;9999997;Euryarchaeota/TACK/Asgard_archaea/Eukaryota;9999999;DPANN/Euryarchaeota/TACK/Asgard_archaea/Eukaryota;131567;Cellular_organisms	Ensembl/release 38	5362	56.5
37360	Plasmodiophora brassicae	1	Cellular organisms	37360;Plasmodiophora_brassicae;543769;Rhizaria;9999988;SAR;9999989;Diaphoretickes;9999991;Excavata/Diaphoretickes;2759;Eukaryota;9999993;Asgard_archaea/Eukaryota;9999996;TACK/Asgard_archaea/Eukaryota;9999997;Euryarchaeota/TACK/Asgard_archaea/Eukaryota;9999999;DPANN/Euryarchaeota/TACK/Asgard_archaea/Eukaryota;131567;Cellular_organisms	Ensembl/release 38	9727	89
37653	Octopus bimaculoides	1	Cellular organisms	37653;Octopus_bimaculoides;33208;Metazoa;9999982;Holozoa;33154;Opisthokonta;9999985;Obazoa;163718;Amorpheae;2759;Eukaryota;9999993;Asgard_archaea/Eukaryota;9999996;TACK/Asgard_archaea/Eukaryota;9999997;Euryarchaeota/TACK/Asgard_archaea/Eukaryota;9999999;DPANN/Euryarchaeota/TACK/Asgard_archaea/Eukaryota;131567;Cellular_organisms	Ensembl/release 38	33609	88.6
44056	Aureococcus anophagefferens	1	Cellular organisms	44056;Aureococcus_anophagefferens;33634;Stramenopiles;9999988;SAR;9999989;Diaphoretickes;9999991;Excavata/Diaphoretickes;2759;Eukaryota;9999993;Asgard_archaea/Eukaryota;9999996;TACK/Asgard_archaea/Eukaryota;9999997;Euryarchaeota/TACK/Asgard_archaea/Eukaryota;9999999;DPANN/Euryarchaeota/TACK/Asgard_archaea/Eukaryota;131567;Cellular_organisms	Ensembl/release 38	11520	52.9
44689	Dictyostelium discoideum	1	Cellular organisms	44689;Dictyostelium_discoideum;554915;Amoebozoa;163718;Amorpheae;2759;Eukaryota;9999993;Asgard_archaea/Eukaryota;9999996;TACK/Asgard_archaea/Eukaryota;9999997;Euryarchaeota/TACK/Asgard_archaea/Eukaryota;9999999;DPANN/Euryarchaeota/TACK/Asgard_archaea/Eukaryota;131567;Cellular_organisms	Ensembl/release 38	13243	93.3
45157	Cyanidioschyzon merolae	1	Cellular organisms	45157;Cyanidioschyzon_merolae;9999986;Rodophyta;9999987;Archaeplastida;9999989;Diaphoretickes;9999991;Excavata/Diaphoretickes;2759;Eukaryota;9999993;Asgard_archaea/Eukaryota;9999996;TACK/Asgard_archaea/Eukaryota;9999997;Euryarchaeota/TACK/Asgard_archaea/Eukaryota;9999999;DPANN/Euryarchaeota/TACK/Asgard_archaea/Eukaryota;131567;Cellular_organisms	Ensembl/release 38	4998	71.4
45351	Nematostella vectensis	1	Cellular organisms	45351;Nematostella_vectensis;33208;Metazoa;9999982;Holozoa;33154;Opisthokonta;9999985;Obazoa;163718;Amorpheae;2759;Eukaryota;9999993;Asgard_archaea/Eukaryota;9999996;TACK/Asgard_archaea/Eukaryota;9999997;Euryarchaeota/TACK/Asgard_archaea/Eukaryota;9999999;DPANN/Euryarchaeota/TACK/Asgard_archaea/Eukaryota;131567;Cellular_organisms	Ensembl/release 38	24773	93.4
46433	Reticulomyxa filosa	1	Cellular organisms	46433;Reticulomyxa_filosa;543769;Rhizaria;9999988;SAR;9999989;Diaphoretickes;9999991;Excavata/Diaphoretickes;2759;Eukaryota;9999993;Asgard_archaea/Eukaryota;9999996;TACK/Asgard_archaea/Eukaryota;9999997;Euryarchaeota/TACK/Asgard_archaea/Eukaryota;9999999;DPANN/Euryarchaeota/TACK/Asgard_archaea/Eukaryota;131567;Cellular_organisms	Ensembl/release 38	39963	41.6
69014	Thermococcus kodakarensis KOD1	1	Cellular organisms	69014;Thermococcus_kodakarensis_KOD1;28890;Euryarchaeota;9999997;Euryarchaeota/TACK/Asgard_archaea/Eukaryota;9999999;DPANN/Euryarchaeota/TACK/Asgard_archaea/Eukaryota;131567;Cellular_organisms	Ensembl/release 38	2306	100
70601	Pyrococcus horikoshii OT3	1	Cellular organisms	70601;Pyrococcus_horikoshii_OT3;28890;Euryarchaeota;9999997;Euryarchaeota/TACK/Asgard_archaea/Eukaryota;9999999;DPANN/Euryarchaeota/TACK/Asgard_archaea/Eukaryota;131567;Cellular_organisms	Ensembl/release 38	2061	93.8
72520	Nannochloropsis gaditana str b 31	1	Cellular organisms	72520;Nannochloropsis_gaditana_str_b_31;33634;Stramenopiles;9999988;SAR;9999989;Diaphoretickes;9999991;Excavata/Diaphoretickes;2759;Eukaryota;9999993;Asgard_archaea/Eukaryota;9999996;TACK/Asgard_archaea/Eukaryota;9999997;Euryarchaeota/TACK/Asgard_archaea/Eukaryota;9999999;DPANN/Euryarchaeota/TACK/Asgard_archaea/Eukaryota;131567;Cellular_organisms	Ensembl/release 47	10496	69.4
75058	Bodo saltans	1	Cellular organisms	75058;Bodo_saltans;9999990;Excavata;9999991;Excavata/Diaphoretickes;2759;Eukaryota;9999993;Asgard_archaea/Eukaryota;9999996;TACK/Asgard_archaea/Eukaryota;9999997;Euryarchaeota/TACK/Asgard_archaea/Eukaryota;9999999;DPANN/Euryarchaeota/TACK/Asgard_archaea/Eukaryota;131567;Cellular_organisms	Ensembl/release 38	18190	54.9
88036	Selaginella moellendorffii	1	Cellular organisms	88036;Selaginella_moellendorffii;33090;Viridiplantae;9999987;Archaeplastida;9999989;Diaphoretickes;9999991;Excavata/Diaphoretickes;2759;Eukaryota;9999993;Asgard_archaea/Eukaryota;9999996;TACK/Asgard_archaea/Eukaryota;9999997;Euryarchaeota/TACK/Asgard_archaea/Eukaryota;9999999;DPANN/Euryarchaeota/TACK/Asgard_archaea/Eukaryota;131567;Cellular_organisms	Ensembl/release 38	34799	98.1
130081	Galdieria sulphuraria	1	Cellular organisms	130081;Galdieria_sulphuraria;9999986;Rodophyta;9999987;Archaeplastida;9999989;Diaphoretickes;9999991;Excavata/Diaphoretickes;2759;Eukaryota;9999993;Asgard_archaea/Eukaryota;9999996;TACK/Asgard_archaea/Eukaryota;9999997;Euryarchaeota/TACK/Asgard_archaea/Eukaryota;9999999;DPANN/Euryarchaeota/TACK/Asgard_archaea/Eukaryota;131567;Cellular_organisms	Ensembl/release 38	6622	77.3
178306	Pyrobaculum aerophilum str. IM2	1	Cellular organisms	178306;Pyrobaculum_aerophilum_str._IM2;28889;Crenarchaeota;9999995;TACK;9999996;TACK/Asgard_archaea/Eukaryota;9999997;Euryarchaeota/TACK/Asgard_archaea/Eukaryota;9999999;DPANN/Euryarchaeota/TACK/Asgard_archaea/Eukaryota;131567;Cellular_organisms	Ensembl/release 38	2605	93.8
187420	Methanothermobacter thermautotrophicus str. Delta H	1	Cellular organisms	187420;Methanothermobacter_thermautotrophicus_str._Delta_H;28890;Euryarchaeota;9999997;Euryarchaeota/TACK/Asgard_archaea/Eukaryota;9999999;DPANN/Euryarchaeota/TACK/Asgard_archaea/Eukaryota;131567;Cellular_organisms	Ensembl/release 38	1869	97.9
188937	Methanosarcina acetivorans C2A	1	Cellular organisms	188937;Methanosarcina_acetivorans_C2A;28890;Euryarchaeota;9999997;Euryarchaeota/TACK/Asgard_archaea/Eukaryota;9999999;DPANN/Euryarchaeota/TACK/Asgard_archaea/Eukaryota;131567;Cellular_organisms	Ensembl/release 38	4540	98.9
190192	Methanopyrus kandleri AV19	1	Cellular organisms	190192;Methanopyrus_kandleri_AV19;28890;Euryarchaeota;9999997;Euryarchaeota/TACK/Asgard_archaea/Eukaryota;9999999;DPANN/Euryarchaeota/TACK/Asgard_archaea/Eukaryota;131567;Cellular_organisms	Ensembl/release 38	1687	97.4
224325	Archaeoglobus fulgidus DSM 4304	1	Cellular organisms	224325;Archaeoglobus_fulgidus_DSM_4304;28890;Euryarchaeota;9999997;Euryarchaeota/TACK/Asgard_archaea/Eukaryota;9999999;DPANN/Euryarchaeota/TACK/Asgard_archaea/Eukaryota;131567;Cellular_organisms	Ensembl/release 38	2407	99
228908	Nanoarchaeum equitans Kin4-M	1	Cellular organisms	228908;Nanoarchaeum_equitans_Kin4-M;9999998;DPANN;9999999;DPANN/Euryarchaeota/TACK/Asgard_archaea/Eukaryota;131567;Cellular_organisms	Ensembl/release 38	536	60.3
243232	Methanocaldococcus jannaschii DSM 2661	1	Cellular organisms	243232;Methanocaldococcus_jannaschii_DSM_2661;28890;Euryarchaeota;9999997;Euryarchaeota/TACK/Asgard_archaea/Eukaryota;9999999;DPANN/Euryarchaeota/TACK/Asgard_archaea/Eukaryota;131567;Cellular_organisms	Ensembl/release 38	1770	97.9
267377	Methanococcus maripaludis S2	1	Cellular organisms	267377;Methanococcus_maripaludis_S2;28890;Euryarchaeota;9999997;Euryarchaeota/TACK/Asgard_archaea/Eukaryota;9999999;DPANN/Euryarchaeota/TACK/Asgard_archaea/Eukaryota;131567;Cellular_organisms	Ensembl/release 38	1722	98.5
268739	Natronomonas moolapensis	1	Cellular organisms	268739;Natronomonas_moolapensis;28890;Euryarchaeota;9999997;Euryarchaeota/TACK/Asgard_archaea/Eukaryota;9999999;DPANN/Euryarchaeota/TACK/Asgard_archaea/Eukaryota;131567;Cellular_organisms	Ensembl/release 47	2749	100
272557	Aeropyrum pernix K1	1	Cellular organisms	272557;Aeropyrum_pernix_K1;28889;Crenarchaeota;9999995;TACK;9999996;TACK/Asgard_archaea/Eukaryota;9999997;Euryarchaeota/TACK/Asgard_archaea/Eukaryota;9999999;DPANN/Euryarchaeota/TACK/Asgard_archaea/Eukaryota;131567;Cellular_organisms	Ensembl/release 38	1700	92.3
272569	Haloarcula marismortui ATCC 43049	1	Cellular organisms	272569;Haloarcula_marismortui_ATCC_43049;28890;Euryarchaeota;9999997;Euryarchaeota/TACK/Asgard_archaea/Eukaryota;9999999;DPANN/Euryarchaeota/TACK/Asgard_archaea/Eukaryota;131567;Cellular_organisms	Ensembl/release 38	4240	94.8
273057	Sulfolobus solfataricus P2	1	Cellular organisms	273057;Sulfolobus_solfataricus_P2;28889;Crenarchaeota;9999995;TACK;9999996;TACK/Asgard_archaea/Eukaryota;9999997;Euryarchaeota/TACK/Asgard_archaea/Eukaryota;9999999;DPANN/Euryarchaeota/TACK/Asgard_archaea/Eukaryota;131567;Cellular_organisms	Ensembl/release 38	2994	97.4
273075	Thermoplasma acidophilum DSM 1728	1	Cellular organisms	273075;Thermoplasma_acidophilum_DSM_1728;28890;Euryarchaeota;9999997;Euryarchaeota/TACK/Asgard_archaea/Eukaryota;9999999;DPANN/Euryarchaeota/TACK/Asgard_archaea/Eukaryota;131567;Cellular_organisms	Ensembl/release 38	1478	89.7
294381	Entamoeba histolytica	1	Cellular organisms	294381;Entamoeba_histolytica;554915;Amoebozoa;163718;Amorpheae;2759;Eukaryota;9999993;Asgard_archaea/Eukaryota;9999996;TACK/Asgard_archaea/Eukaryota;9999997;Euryarchaeota/TACK/Asgard_archaea/Eukaryota;9999999;DPANN/Euryarchaeota/TACK/Asgard_archaea/Eukaryota;131567;Cellular_organisms	Ensembl/release 47	8283	52.6
309800	Haloferax volcanii DS2	1	Cellular organisms	309800;Haloferax_volcanii_DS2;28890;Euryarchaeota;9999997;Euryarchaeota/TACK/Asgard_archaea/Eukaryota;9999999;DPANN/Euryarchaeota/TACK/Asgard_archaea/Eukaryota;131567;Cellular_organisms	Ensembl/release 38	4027	100
323259	Methanospirillum hungatei JF-1	1	Cellular organisms	323259;Methanospirillum_hungatei_JF-1;28890;Euryarchaeota;9999997;Euryarchaeota/TACK/Asgard_archaea/Eukaryota;9999999;DPANN/Euryarchaeota/TACK/Asgard_archaea/Eukaryota;131567;Cellular_organisms	Ensembl/release 38	3139	99
347515	Leishmania major	1	Cellular organisms	347515;Leishmania_major;9999990;Excavata;9999991;Excavata/Diaphoretickes;2759;Eukaryota;9999993;Asgard_archaea/Eukaryota;9999996;TACK/Asgard_archaea/Eukaryota;9999997;Euryarchaeota/TACK/Asgard_archaea/Eukaryota;9999999;DPANN/Euryarchaeota/TACK/Asgard_archaea/Eukaryota;131567;Cellular_organisms	Ensembl/release 47	8032	53.4
368408	Thermofilum pendens Hrk 5	1	Cellular organisms	368408;Thermofilum_pendens_Hrk_5;28889;Crenarchaeota;9999995;TACK;9999996;TACK/Asgard_archaea/Eukaryota;9999997;Euryarchaeota/TACK/Asgard_archaea/Eukaryota;9999999;DPANN/Euryarchaeota/TACK/Asgard_archaea/Eukaryota;131567;Cellular_organisms	Ensembl/release 38	1876	91.7
374847	Candidatus Korarchaeum cryptofilum OPF8	1	Cellular organisms	374847;Candidatus_Korarchaeum_cryptofilum_OPF8;51967;Candidatus_Korarchaeota;9999995;TACK;9999996;TACK/Asgard_archaea/Eukaryota;9999997;Euryarchaeota/TACK/Asgard_archaea/Eukaryota;9999999;DPANN/Euryarchaeota/TACK/Asgard_archaea/Eukaryota;131567;Cellular_organisms	Ensembl/release 38	1602	88.7
397948	Caldivirga maquilingensis IC-167	1	Cellular organisms	397948;Caldivirga_maquilingensis_IC-167;28889;Crenarchaeota;9999995;TACK;9999996;TACK/Asgard_archaea/Eukaryota;9999997;Euryarchaeota/TACK/Asgard_archaea/Eukaryota;9999999;DPANN/Euryarchaeota/TACK/Asgard_archaea/Eukaryota;131567;Cellular_organisms	Ensembl/release 38	1963	94.8
399550	Staphylothermus marinus F1	1	Cellular organisms	399550;Staphylothermus_marinus_F1;28889;Crenarchaeota;9999995;TACK;9999996;TACK/Asgard_archaea/Eukaryota;9999997;Euryarchaeota/TACK/Asgard_archaea/Eukaryota;9999999;DPANN/Euryarchaeota/TACK/Asgard_archaea/Eukaryota;131567;Cellular_organisms	Ensembl/release 38	1570	93.8
400682	Amphimedon queenslandica	1	Cellular organisms	400682;Amphimedon_queenslandica;33208;Metazoa;9999982;Holozoa;33154;Opisthokonta;9999985;Obazoa;163718;Amorpheae;2759;Eukaryota;9999993;Asgard_archaea/Eukaryota;9999996;TACK/Asgard_archaea/Eukaryota;9999997;Euryarchaeota/TACK/Asgard_archaea/Eukaryota;9999999;DPANN/Euryarchaeota/TACK/Asgard_archaea/Eukaryota;131567;Cellular_organisms	Ensembl/release 38	43615	92.5
414004	Cenarchaeum symbiosum A	1	Cellular organisms	414004;Cenarchaeum_symbiosum_A;651137;Thaumarchaeota;9999994;Candidatus_Bathyarchaeota/Thaumarchaeota;9999995;TACK;9999996;TACK/Asgard_archaea/Eukaryota;9999997;Euryarchaeota/TACK/Asgard_archaea/Eukaryota;9999999;DPANN/Euryarchaeota/TACK/Asgard_archaea/Eukaryota;131567;Cellular_organisms	Ensembl/release 38	2017	88.1
415426	Hyperthermus butylicus DSM 5456	1	Cellular organisms	415426;Hyperthermus_butylicus_DSM_5456;28889;Crenarchaeota;9999995;TACK;9999996;TACK/Asgard_archaea/Eukaryota;9999997;Euryarchaeota/TACK/Asgard_archaea/Eukaryota;9999999;DPANN/Euryarchaeota/TACK/Asgard_archaea/Eukaryota;131567;Cellular_organisms	Ensembl/release 38	1602	92.8
420247	Methanobrevibacter smithii ATCC 35061	1	Cellular organisms	420247;Methanobrevibacter_smithii_ATCC_35061;28890;Euryarchaeota;9999997;Euryarchaeota/TACK/Asgard_archaea/Eukaryota;9999999;DPANN/Euryarchaeota/TACK/Asgard_archaea/Eukaryota;131567;Cellular_organisms	Ensembl/release 38	1795	97.9
423536	Perkinsus marinus ATCC 50983	1	Cellular organisms	423536;Perkinsus_marinus_ATCC_50983;33630;Alveolata;9999988;SAR;9999989;Diaphoretickes;9999991;Excavata/Diaphoretickes;2759;Eukaryota;9999993;Asgard_archaea/Eukaryota;9999996;TACK/Asgard_archaea/Eukaryota;9999997;Euryarchaeota/TACK/Asgard_archaea/Eukaryota;9999999;DPANN/Euryarchaeota/TACK/Asgard_archaea/Eukaryota;131567;Cellular_organisms	Ensembl/release 38	23474	57.2
431895	Monosiga brevicollis MX1	1	Cellular organisms	431895;Monosiga_brevicollis_MX1;9999982;Holozoa;33154;Opisthokonta;9999985;Obazoa;163718;Amorpheae;2759;Eukaryota;9999993;Asgard_archaea/Eukaryota;9999996;TACK/Asgard_archaea/Eukaryota;9999997;Euryarchaeota/TACK/Asgard_archaea/Eukaryota;9999999;DPANN/Euryarchaeota/TACK/Asgard_archaea/Eukaryota;131567;Cellular_organisms	Ensembl/release 38	9172	78.8
436308	Nitrosopumilus maritimus SCM1	1	Cellular organisms	436308;Nitrosopumilus_maritimus_SCM1;651137;Thaumarchaeota;9999994;Candidatus_Bathyarchaeota/Thaumarchaeota;9999995;TACK;9999996;TACK/Asgard_archaea/Eukaryota;9999997;Euryarchaeota/TACK/Asgard_archaea/Eukaryota;9999999;DPANN/Euryarchaeota/TACK/Asgard_archaea/Eukaryota;131567;Cellular_organisms	Ensembl/release 38	1795	92.8
461836	Thecamonas trahens ATCC 50062	1	Cellular organisms	461836;Thecamonas_trahens_ATCC_50062;9999984;Apusomonadida/Breviatea;9999985;Obazoa;163718;Amorpheae;2759;Eukaryota;9999993;Asgard_archaea/Eukaryota;9999996;TACK/Asgard_archaea/Eukaryota;9999997;Euryarchaeota/TACK/Asgard_archaea/Eukaryota;9999999;DPANN/Euryarchaeota/TACK/Asgard_archaea/Eukaryota;131567;Cellular_organisms	Ensembl/release 38	10543	81.6
478009	Halobacterium salinarum R1	1	Cellular organisms	478009;Halobacterium_salinarum_R1;28890;Euryarchaeota;9999997;Euryarchaeota/TACK/Asgard_archaea/Eukaryota;9999999;DPANN/Euryarchaeota/TACK/Asgard_archaea/Eukaryota;131567;Cellular_organisms	Ensembl/release 38	2707	99.5
595528	Capsaspora owczarzaki ATCC 30864	1	Cellular organisms	595528;Capsaspora_owczarzaki_ATCC_30864;9999982;Holozoa;33154;Opisthokonta;9999985;Obazoa;163718;Amorpheae;2759;Eukaryota;9999993;Asgard_archaea/Eukaryota;9999996;TACK/Asgard_archaea/Eukaryota;9999997;Euryarchaeota/TACK/Asgard_archaea/Eukaryota;9999999;DPANN/Euryarchaeota/TACK/Asgard_archaea/Eukaryota;131567;Cellular_organisms	Ensembl/release 38	8758	93.7
666510	Acidilobus saccharovorans 345-15	1	Cellular organisms	666510;Acidilobus_saccharovorans_345-15;28889;Crenarchaeota;9999995;TACK;9999996;TACK/Asgard_archaea/Eukaryota;9999997;Euryarchaeota/TACK/Asgard_archaea/Eukaryota;9999999;DPANN/Euryarchaeota/TACK/Asgard_archaea/Eukaryota;131567;Cellular_organisms	Ensembl/release 38	1499	89.2
667725	Sphaeroforma arctica JP610	1	Cellular organisms	667725;Sphaeroforma_arctica_JP610;9999982;Holozoa;33154;Opisthokonta;9999985;Obazoa;163718;Amorpheae;2759;Eukaryota;9999993;Asgard_archaea/Eukaryota;9999996;TACK/Asgard_archaea/Eukaryota;9999997;Euryarchaeota/TACK/Asgard_archaea/Eukaryota;9999999;DPANN/Euryarchaeota/TACK/Asgard_archaea/Eukaryota;131567;Cellular_organisms	NCBI GeneBank	18730	63.2
684364	Batrachochytrium dendrobatidis jam81	1	Cellular organisms	684364;Batrachochytrium_dendrobatidis_jam81;9999983;Holomycota;33154;Opisthokonta;9999985;Obazoa;163718;Amorpheae;2759;Eukaryota;9999993;Asgard_archaea/Eukaryota;9999996;TACK/Asgard_archaea/Eukaryota;9999997;Euryarchaeota/TACK/Asgard_archaea/Eukaryota;9999999;DPANN/Euryarchaeota/TACK/Asgard_archaea/Eukaryota;131567;Cellular_organisms	Ensembl/release 47	8700	92.6
753081	Bigelowiella natans	1	Cellular organisms	753081;Bigelowiella_natans;543769;Rhizaria;9999988;SAR;9999989;Diaphoretickes;9999991;Excavata/Diaphoretickes;2759;Eukaryota;9999993;Asgard_archaea/Eukaryota;9999996;TACK/Asgard_archaea/Eukaryota;9999997;Euryarchaeota/TACK/Asgard_archaea/Eukaryota;9999999;DPANN/Euryarchaeota/TACK/Asgard_archaea/Eukaryota;131567;Cellular_organisms	Ensembl/release 47	21706	73
768679	Thermoproteus tenax Kra 1	1	Cellular organisms	768679;Thermoproteus_tenax_Kra_1;28889;Crenarchaeota;9999995;TACK;9999996;TACK/Asgard_archaea/Eukaryota;9999997;Euryarchaeota/TACK/Asgard_archaea/Eukaryota;9999999;DPANN/Euryarchaeota/TACK/Asgard_archaea/Eukaryota;131567;Cellular_organisms	Ensembl/release 38	2049	94.3
926571	Nitrososphaera viennensis EN76	1	Cellular organisms	926571;Nitrososphaera_viennensis_EN76;651137;Thaumarchaeota;9999994;Candidatus_Bathyarchaeota/Thaumarchaeota;9999995;TACK;9999996;TACK/Asgard_archaea/Eukaryota;9999997;Euryarchaeota/TACK/Asgard_archaea/Eukaryota;9999999;DPANN/Euryarchaeota/TACK/Asgard_archaea/Eukaryota;131567;Cellular_organisms	Ensembl/release 38	3123	94.9
940295	Ignicoccus islandicus DSM 13165	1	Cellular organisms	940295;Ignicoccus_islandicus_DSM_13165;28889;Crenarchaeota;9999995;TACK;9999996;TACK/Asgard_archaea/Eukaryota;9999997;Euryarchaeota/TACK/Asgard_archaea/Eukaryota;9999999;DPANN/Euryarchaeota/TACK/Asgard_archaea/Eukaryota;131567;Cellular_organisms	Ensembl/release 38	1511	93.8
946362	Salpingoeca rosetta	1	Cellular organisms	946362;Salpingoeca_rosetta;9999982;Holozoa;33154;Opisthokonta;9999985;Obazoa;163718;Amorpheae;2759;Eukaryota;9999993;Asgard_archaea/Eukaryota;9999996;TACK/Asgard_archaea/Eukaryota;9999997;Euryarchaeota/TACK/Asgard_archaea/Eukaryota;9999999;DPANN/Euryarchaeota/TACK/Asgard_archaea/Eukaryota;131567;Cellular_organisms	Ensembl/release 38	11624	83.1
985053	Vulcanisaeta moutnovskia 768-28	1	Cellular organisms	985053;Vulcanisaeta_moutnovskia_768-28;28889;Crenarchaeota;9999995;TACK;9999996;TACK/Asgard_archaea/Eukaryota;9999997;Euryarchaeota/TACK/Asgard_archaea/Eukaryota;9999999;DPANN/Euryarchaeota/TACK/Asgard_archaea/Eukaryota;131567;Cellular_organisms	Ensembl/release 38	2320	96.4
1072681	Candidatus Haloredivivus sp. G17	1	Cellular organisms	1072681;Candidatus_Haloredivivus_sp._G17;9999998;DPANN;9999999;DPANN/Euryarchaeota/TACK/Asgard_archaea/Eukaryota;131567;Cellular_organisms	Ensembl/release 38	2228	49
1095629	Laccaria amethystina LaAM-08-1	1	Cellular organisms	1095629;Laccaria_amethystina_LaAM-08-1;9999983;Holomycota;33154;Opisthokonta;9999985;Obazoa;163718;Amorpheae;2759;Eukaryota;9999993;Asgard_archaea/Eukaryota;9999996;TACK/Asgard_archaea/Eukaryota;9999997;Euryarchaeota/TACK/Asgard_archaea/Eukaryota;9999999;DPANN/Euryarchaeota/TACK/Asgard_archaea/Eukaryota;131567;Cellular_organisms	Ensembl/release 38	21020	98
1163730	Fervidicoccus fontis Kam940	1	Cellular organisms	1163730;Fervidicoccus_fontis_Kam940;28889;Crenarchaeota;9999995;TACK;9999996;TACK/Asgard_archaea/Eukaryota;9999997;Euryarchaeota/TACK/Asgard_archaea/Eukaryota;9999999;DPANN/Euryarchaeota/TACK/Asgard_archaea/Eukaryota;131567;Cellular_organisms	Ensembl/release 38	1385	96.9
1204725	Methanobacterium formicicum DSM 3637	1	Cellular organisms	1204725;Methanobacterium_formicicum_DSM_3637;28890;Euryarchaeota;9999997;Euryarchaeota/TACK/Asgard_archaea/Eukaryota;9999999;DPANN/Euryarchaeota/TACK/Asgard_archaea/Eukaryota;131567;Cellular_organisms	Ensembl/release 38	2519	99.4
1257118	Acanthamoeba castellanii str. Neff	1	Cellular organisms	1257118;Acanthamoeba_castellanii_str._Neff;554915;Amoebozoa;163718;Amorpheae;2759;Eukaryota;9999993;Asgard_archaea/Eukaryota;9999996;TACK/Asgard_archaea/Eukaryota;9999997;Euryarchaeota/TACK/Asgard_archaea/Eukaryota;9999999;DPANN/Euryarchaeota/TACK/Asgard_archaea/Eukaryota;131567;Cellular_organisms	Ensembl/release 38	14973	77.7
1314771	Mortierella elongata AG-77	1	Cellular organisms	1314771;Mortierella_elongata_AG-77;9999983;Holomycota;33154;Opisthokonta;9999985;Obazoa;163718;Amorpheae;2759;Eukaryota;9999993;Asgard_archaea/Eukaryota;9999996;TACK/Asgard_archaea/Eukaryota;9999997;Euryarchaeota/TACK/Asgard_archaea/Eukaryota;9999999;DPANN/Euryarchaeota/TACK/Asgard_archaea/Eukaryota;131567;Cellular_organisms	Ensembl/release 38	14959	98.4
1407055	Thaumarchaeota archaeon N4	1	Cellular organisms	1407055;Thaumarchaeota_archaeon_N4;651137;Thaumarchaeota;9999994;Candidatus_Bathyarchaeota/Thaumarchaeota;9999995;TACK;9999996;TACK/Asgard_archaea/Eukaryota;9999997;Euryarchaeota/TACK/Asgard_archaea/Eukaryota;9999999;DPANN/Euryarchaeota/TACK/Asgard_archaea/Eukaryota;131567;Cellular_organisms	Ensembl/release 38	1944	93.3
1485682	Mitosporidium daphniae	1	Cellular organisms	1485682;Mitosporidium_daphniae;9999983;Holomycota;33154;Opisthokonta;9999985;Obazoa;163718;Amorpheae;2759;Eukaryota;9999993;Asgard_archaea/Eukaryota;9999996;TACK/Asgard_archaea/Eukaryota;9999997;Euryarchaeota/TACK/Asgard_archaea/Eukaryota;9999999;DPANN/Euryarchaeota/TACK/Asgard_archaea/Eukaryota;131567;Cellular_organisms	Ensembl/release 38	3330	38.9
1538547	Lokiarchaeum sp. GC14_75	1	Cellular organisms	1538547;Lokiarchaeum_sp._GC14_75;9999992;Asgard_archaea;9999993;Asgard_archaea/Eukaryota;9999996;TACK/Asgard_archaea/Eukaryota;9999997;Euryarchaeota/TACK/Asgard_archaea/Eukaryota;9999999;DPANN/Euryarchaeota/TACK/Asgard_archaea/Eukaryota;131567;Cellular_organisms	NCBI GeneBank	5384	82.5
1577684	Candidatus Nanopusillus acidilobi	1	Cellular organisms	1577684;Candidatus_Nanopusillus_acidilobi;9999998;DPANN;9999999;DPANN/Euryarchaeota/TACK/Asgard_archaea/Eukaryota;131567;Cellular_organisms	Ensembl/release 38	587	51.5
1700835	Candidatus Bathyarchaeota archaeon BA1	1	Cellular organisms	1700835;Candidatus_Bathyarchaeota_archaeon_BA1;928852;Candidatus_Bathyarchaeota;9999994;Candidatus_Bathyarchaeota/Thaumarchaeota;9999995;TACK;9999996;TACK/Asgard_archaea/Eukaryota;9999997;Euryarchaeota/TACK/Asgard_archaea/Eukaryota;9999999;DPANN/Euryarchaeota/TACK/Asgard_archaea/Eukaryota;131567;Cellular_organisms	Ensembl/release 38	2403	79.4
1706444	Candidatus Thorarchaeota archaeon SMTZ1-45	1	Cellular organisms	1706444;Candidatus_Thorarchaeota_archaeon_SMTZ1-45;9999992;Asgard_archaea;9999993;Asgard_archaea/Eukaryota;9999996;TACK/Asgard_archaea/Eukaryota;9999997;Euryarchaeota/TACK/Asgard_archaea/Eukaryota;9999999;DPANN/Euryarchaeota/TACK/Asgard_archaea/Eukaryota;131567;Cellular_organisms	NCBI GeneBank	3208	83.5
1737403	Nanohaloarchaea archaeon SG9	1	Cellular organisms	1737403;Nanohaloarchaea_archaeon_SG9;9999998;DPANN;9999999;DPANN/Euryarchaeota/TACK/Asgard_archaea/Eukaryota;131567;Cellular_organisms	Ensembl/release 38	1183	69.1
1841598	Candidatus Heimdallarchaeota archaeon LC_3	1	Cellular organisms	1841598;Candidatus_Heimdallarchaeota_archaeon_LC_3;9999992;Asgard_archaea;9999993;Asgard_archaea/Eukaryota;9999996;TACK/Asgard_archaea/Eukaryota;9999997;Euryarchaeota/TACK/Asgard_archaea/Eukaryota;9999999;DPANN/Euryarchaeota/TACK/Asgard_archaea/Eukaryota;131567;Cellular_organisms	NCBI GeneBank	5514	82.5
1841599	Candidatus Odinarchaeota archaeon LCB_4	1	Cellular organisms	1841599;Candidatus_Odinarchaeota_archaeon_LCB_4;9999992;Asgard_archaea;9999993;Asgard_archaea/Eukaryota;9999996;TACK/Asgard_archaea/Eukaryota;9999997;Euryarchaeota/TACK/Asgard_archaea/Eukaryota;9999999;DPANN/Euryarchaeota/TACK/Asgard_archaea/Eukaryota;131567;Cellular_organisms	NCBI GeneBank	1584	95.3
1148	Synechocystis sp. PCC 6803	2	Bacteria A	1148;Synechocystis_sp._PCC_6803;1117;Cyanobacteria;9999979;Firmicute/Actinobacteri/Chloroflex/Cyanobacteri/Armatimonadete/Melainabacte;2;Bacteria;131567;Cellular_organisms	Ensembl/release 38	3564	96.8
1260	Finegoldia magna	2	Bacteria A	1260;Finegoldia_magna;1737404;Tissierellia;1239;Firmicutes;9999979;Firmicute/Actinobacteri/Chloroflex/Cyanobacteri/Armatimonadete/Melainabacte;2;Bacteria;131567;Cellular_organisms	Ensembl/release 38	1819	93.5
1462	Geobacillus kaustophilus	2	Bacteria A	1462;Geobacillus_kaustophilus;1385;Bacillales;9999974;Bacillales/Lactobacillales;9999975;Bacillales/Lactobacillales/Erysipelotrichaceae/Tenericutes;9999976;Bacilli/Erysioperotrichia/Tenericutes;1239;Firmicutes;9999979;Firmicute/Actinobacteri/Chloroflex/Cyanobacteri/Armatimonadete/Melainabacte;2;Bacteria;131567;Cellular_organisms	Ensembl/release 38	3734	99.2
1620	Weissella minor	2	Bacteria A	1620;Weissella_minor;186826;Lactobacillales;9999974;Bacillales/Lactobacillales;9999975;Bacillales/Lactobacillales/Erysipelotrichaceae/Tenericutes;9999976;Bacilli/Erysioperotrichia/Tenericutes;1239;Firmicutes;9999979;Firmicute/Actinobacteri/Chloroflex/Cyanobacteri/Armatimonadete/Melainabacte;2;Bacteria;131567;Cellular_organisms	Ensembl/release 38	1721	95.2
1869	Actinoplanes utahensis	2	Bacteria A	1869;Actinoplanes_utahensis;201174;Actinobacteria;9999979;Firmicute/Actinobacteri/Chloroflex/Cyanobacteri/Armatimonadete/Melainabacte;2;Bacteria;131567;Cellular_organisms	Ensembl/release 38	7339	99.2
1894	Streptomyces aureofaciens	2	Bacteria A	1894;Streptomyces_aureofaciens;201174;Actinobacteria;9999979;Firmicute/Actinobacteri/Chloroflex/Cyanobacteri/Armatimonadete/Melainabacte;2;Bacteria;131567;Cellular_organisms	Ensembl/release 38	7724	98.4
2026	Thermoactinomyces vulgaris	2	Bacteria A	2026;Thermoactinomyces_vulgaris;186824;Thermoactinomycetaceae;9999976;Bacilli/Erysioperotrichia/Tenericutes;1239;Firmicutes;9999979;Firmicute/Actinobacteri/Chloroflex/Cyanobacteri/Armatimonadete/Melainabacte;2;Bacteria;131567;Cellular_organisms	Ensembl/release 38	3820	100
2045	Pimelobacter simplex	2	Bacteria A	2045;Pimelobacter_simplex;201174;Actinobacteria;9999979;Firmicute/Actinobacteri/Chloroflex/Cyanobacteri/Armatimonadete/Melainabacte;2;Bacteria;131567;Cellular_organisms	Ensembl/release 38	5427	96
2702	Gardnerella vaginalis	2	Bacteria A	2702;Gardnerella_vaginalis;201174;Actinobacteria;9999979;Firmicute/Actinobacteri/Chloroflex/Cyanobacteri/Armatimonadete/Melainabacte;2;Bacteria;131567;Cellular_organisms	Ensembl/release 38	1281	94.4
2751	Carnobacterium maltaromaticum	2	Bacteria A	2751;Carnobacterium_maltaromaticum;186826;Lactobacillales;9999974;Bacillales/Lactobacillales;9999975;Bacillales/Lactobacillales/Erysipelotrichaceae/Tenericutes;9999976;Bacilli/Erysioperotrichia/Tenericutes;1239;Firmicutes;9999979;Firmicute/Actinobacteri/Chloroflex/Cyanobacteri/Armatimonadete/Melainabacte;2;Bacteria;131567;Cellular_organisms	Ensembl/release 38	3205	99.2
2754	Synergistes jonesii	2	Bacteria A	2754;Synergistes_jonesii;508458;Synergistetes;2;Bacteria;131567;Cellular_organisms	Ensembl/release 38	2501	89.5
13035	Dactylococcopsis salina PCC 8305	2	Bacteria A	13035;Dactylococcopsis_salina_PCC_8305;1117;Cyanobacteria;9999979;Firmicute/Actinobacteri/Chloroflex/Cyanobacteri/Armatimonadete/Melainabacte;2;Bacteria;131567;Cellular_organisms	Ensembl/release 38	3337	96.8
29554	Mycoplasma canadense	2	Bacteria A	29554;Mycoplasma_canadense;544448;Tenericutes;9999975;Bacillales/Lactobacillales/Erysipelotrichaceae/Tenericutes;9999976;Bacilli/Erysioperotrichia/Tenericutes;1239;Firmicutes;9999979;Firmicute/Actinobacteri/Chloroflex/Cyanobacteri/Armatimonadete/Melainabacte;2;Bacteria;131567;Cellular_organisms	NCBI GeneBank	587	68.5
33033	Parvimonas micra	2	Bacteria A	33033;Parvimonas_micra;1737404;Tissierellia;1239;Firmicutes;9999979;Firmicute/Actinobacteri/Chloroflex/Cyanobacteri/Armatimonadete/Melainabacte;2;Bacteria;131567;Cellular_organisms	Ensembl/release 38	1419	93.5
33036	Anaerococcus tetradius	2	Bacteria A	33036;Anaerococcus_tetradius;1737404;Tissierellia;1239;Firmicutes;9999979;Firmicute/Actinobacteri/Chloroflex/Cyanobacteri/Armatimonadete/Melainabacte;2;Bacteria;131567;Cellular_organisms	Ensembl/release 38	1934	90.3
33905	Bifidobacterium thermophilum	2	Bacteria A	33905;Bifidobacterium_thermophilum;201174;Actinobacteria;9999979;Firmicute/Actinobacteri/Chloroflex/Cyanobacteri/Armatimonadete/Melainabacte;2;Bacteria;131567;Cellular_organisms	Ensembl/release 38	1700	95.2
37915	Dietzia maris	2	Bacteria A	37915;Dietzia_maris;201174;Actinobacteria;9999979;Firmicute/Actinobacteri/Chloroflex/Cyanobacteri/Armatimonadete/Melainabacte;2;Bacteria;131567;Cellular_organisms	Ensembl/release 38	3078	96.8
37923	Kocuria kristinae	2	Bacteria A	37923;Kocuria_kristinae;201174;Actinobacteria;9999979;Firmicute/Actinobacteri/Chloroflex/Cyanobacteri/Armatimonadete/Melainabacte;2;Bacteria;131567;Cellular_organisms	Ensembl/release 38	1782	94.4
39777	Veillonella atypica	2	Bacteria A	39777;Veillonella_atypica;9999977;Negavicutes;1239;Firmicutes;9999979;Firmicute/Actinobacteri/Chloroflex/Cyanobacteri/Armatimonadete/Melainabacte;2;Bacteria;131567;Cellular_organisms	Ensembl/release 38	1973	97.6
41431	Cyanothece sp. PCC 8801	2	Bacteria A	41431;Cyanothece_sp._PCC_8801;1117;Cyanobacteria;9999979;Firmicute/Actinobacteri/Chloroflex/Cyanobacteri/Armatimonadete/Melainabacte;2;Bacteria;131567;Cellular_organisms	Ensembl/release 38	4367	98.4
43678	Oerskovia enterophila	2	Bacteria A	43678;Oerskovia_enterophila;201174;Actinobacteria;9999979;Firmicute/Actinobacteri/Chloroflex/Cyanobacteri/Armatimonadete/Melainabacte;2;Bacteria;131567;Cellular_organisms	Ensembl/release 38	3918	97.6
51665	Aerococcus urinaeequi	2	Bacteria A	51665;Aerococcus_urinaeequi;186826;Lactobacillales;9999974;Bacillales/Lactobacillales;9999975;Bacillales/Lactobacillales/Erysipelotrichaceae/Tenericutes;9999976;Bacilli/Erysioperotrichia/Tenericutes;1239;Firmicutes;9999979;Firmicute/Actinobacteri/Chloroflex/Cyanobacteri/Armatimonadete/Melainabacte;2;Bacteria;131567;Cellular_organisms	Ensembl/release 38	1805	94.4
53367	Asanoa ferruginea	2	Bacteria A	53367;Asanoa_ferruginea;201174;Actinobacteria;9999979;Firmicute/Actinobacteri/Chloroflex/Cyanobacteri/Armatimonadete/Melainabacte;2;Bacteria;131567;Cellular_organisms	Ensembl/release 38	6098	95.2
54062	Pediococcus parvulus	2	Bacteria A	54062;Pediococcus_parvulus;186826;Lactobacillales;9999974;Bacillales/Lactobacillales;9999975;Bacillales/Lactobacillales/Erysipelotrichaceae/Tenericutes;9999976;Bacilli/Erysioperotrichia/Tenericutes;1239;Firmicutes;9999979;Firmicute/Actinobacteri/Chloroflex/Cyanobacteri/Armatimonadete/Melainabacte;2;Bacteria;131567;Cellular_organisms	Ensembl/release 38	2066	95.2
56107	Cylindrospermum stagnale PCC 7417	2	Bacteria A	56107;Cylindrospermum_stagnale_PCC_7417;1117;Cyanobacteria;9999979;Firmicute/Actinobacteri/Chloroflex/Cyanobacteri/Armatimonadete/Melainabacte;2;Bacteria;131567;Cellular_organisms	Ensembl/release 38	6229	96.8
56110	Oscillatoria acuminata PCC 6304	2	Bacteria A	56110;Oscillatoria_acuminata_PCC_6304;1117;Cyanobacteria;9999979;Firmicute/Actinobacteri/Chloroflex/Cyanobacteri/Armatimonadete/Melainabacte;2;Bacteria;131567;Cellular_organisms	Ensembl/release 38	5796	96.8
59505	Actinotignum schaalii	2	Bacteria A	59505;Actinotignum_schaalii;201174;Actinobacteria;9999979;Firmicute/Actinobacteri/Chloroflex/Cyanobacteri/Armatimonadete/Melainabacte;2;Bacteria;131567;Cellular_organisms	Ensembl/release 38	1444	86.3
59561	Trueperella bernardiae	2	Bacteria A	59561;Trueperella_bernardiae;201174;Actinobacteria;9999979;Firmicute/Actinobacteri/Chloroflex/Cyanobacteri/Armatimonadete/Melainabacte;2;Bacteria;131567;Cellular_organisms	Ensembl/release 38	1762	94.4
61435	Dehalococcoides mccartyi	2	Bacteria A	61435;Dehalococcoides_mccartyi;200795;Chloroflexi;9999979;Firmicute/Actinobacteri/Chloroflex/Cyanobacteri/Armatimonadete/Melainabacte;2;Bacteria;131567;Cellular_organisms	Ensembl/release 38	1620	90.3
63737	Nostoc punctiforme PCC 73102	2	Bacteria A	63737;Nostoc_punctiforme_PCC_73102;1117;Cyanobacteria;9999979;Firmicute/Actinobacteri/Chloroflex/Cyanobacteri/Armatimonadete/Melainabacte;2;Bacteria;131567;Cellular_organisms	Ensembl/release 38	6690	96.8
66692	Bacillus clausii KSM-K16	2	Bacteria A	66692;Bacillus_clausii_KSM-K16;1385;Bacillales;9999974;Bacillales/Lactobacillales;9999975;Bacillales/Lactobacillales/Erysipelotrichaceae/Tenericutes;9999976;Bacilli/Erysioperotrichia/Tenericutes;1239;Firmicutes;9999979;Firmicute/Actinobacteri/Chloroflex/Cyanobacteri/Armatimonadete/Melainabacte;2;Bacteria;131567;Cellular_organisms	Ensembl/release 38	4087	100
66876	Streptomyces chattanoogensis	2	Bacteria A	66876;Streptomyces_chattanoogensis;201174;Actinobacteria;9999979;Firmicute/Actinobacteri/Chloroflex/Cyanobacteri/Armatimonadete/Melainabacte;2;Bacteria;131567;Cellular_organisms	Ensembl/release 38	7427	100
68170	Lechevalieria aerocolonigenes	2	Bacteria A	68170;Lechevalieria_aerocolonigenes;201174;Actinobacteria;9999979;Firmicute/Actinobacteri/Chloroflex/Cyanobacteri/Armatimonadete/Melainabacte;2;Bacteria;131567;Cellular_organisms	Ensembl/release 38	8238	96.8
82654	Pseudanabaena sp. PCC 7367	2	Bacteria A	82654;Pseudanabaena_sp._PCC_7367;1117;Cyanobacteria;9999979;Firmicute/Actinobacteri/Chloroflex/Cyanobacteri/Armatimonadete/Melainabacte;2;Bacteria;131567;Cellular_organisms	Ensembl/release 38	3854	96.8
83332	Mycobacterium tuberculosis H37Rv	2	Bacteria A	83332;Mycobacterium_tuberculosis_H37Rv;201174;Actinobacteria;9999979;Firmicute/Actinobacteri/Chloroflex/Cyanobacteri/Armatimonadete/Melainabacte;2;Bacteria;131567;Cellular_organisms	Ensembl/release 38	4018	97.6
99598	Calothrix sp. PCC 7507	2	Bacteria A	99598;Calothrix_sp._PCC_7507;1117;Cyanobacteria;9999979;Firmicute/Actinobacteri/Chloroflex/Cyanobacteri/Armatimonadete/Melainabacte;2;Bacteria;131567;Cellular_organisms	Ensembl/release 38	5950	97.6
100226	Streptomyces coelicolor A3(2)	2	Bacteria A	100226;Streptomyces_coelicolor_A3(2);201174;Actinobacteria;9999979;Firmicute/Actinobacteri/Chloroflex/Cyanobacteri/Armatimonadete/Melainabacte;2;Bacteria;131567;Cellular_organisms	Ensembl/release 38	8154	100
102125	Xenococcus sp. PCC 7305	2	Bacteria A	102125;Xenococcus_sp._PCC_7305;1117;Cyanobacteria;9999979;Firmicute/Actinobacteri/Chloroflex/Cyanobacteri/Armatimonadete/Melainabacte;2;Bacteria;131567;Cellular_organisms	Ensembl/release 38	5373	97.6
102232	Gloeocapsa sp. PCC 73106	2	Bacteria A	102232;Gloeocapsa_sp._PCC_73106;1117;Cyanobacteria;9999979;Firmicute/Actinobacteri/Chloroflex/Cyanobacteri/Armatimonadete/Melainabacte;2;Bacteria;131567;Cellular_organisms	Ensembl/release 38	4087	97.6
110935	Agreia bicolorata	2	Bacteria A	110935;Agreia_bicolorata;201174;Actinobacteria;9999979;Firmicute/Actinobacteri/Chloroflex/Cyanobacteri/Armatimonadete/Melainabacte;2;Bacteria;131567;Cellular_organisms	Ensembl/release 38	3111	92.7
111780	Stanieria cyanosphaera PCC 7437	2	Bacteria A	111780;Stanieria_cyanosphaera_PCC_7437;1117;Cyanobacteria;9999979;Firmicute/Actinobacteri/Chloroflex/Cyanobacteri/Armatimonadete/Melainabacte;2;Bacteria;131567;Cellular_organisms	Ensembl/release 38	4781	96
118163	Pleurocapsa sp. PCC 7327	2	Bacteria A	118163;Pleurocapsa_sp._PCC_7327;1117;Cyanobacteria;9999979;Firmicute/Actinobacteri/Chloroflex/Cyanobacteri/Armatimonadete/Melainabacte;2;Bacteria;131567;Cellular_organisms	Ensembl/release 38	4268	99.2
118168	Coleofasciculus chthonoplastes PCC 7420	2	Bacteria A	118168;Coleofasciculus_chthonoplastes_PCC_7420;1117;Cyanobacteria;9999979;Firmicute/Actinobacteri/Chloroflex/Cyanobacteri/Armatimonadete/Melainabacte;2;Bacteria;131567;Cellular_organisms	Ensembl/release 38	8294	90.3
126738	Thermotoga sp. RQ7	2	Bacteria A	126738;Thermotoga_sp._RQ7;200918;Thermotogae;2;Bacteria;131567;Cellular_organisms	Ensembl/release 38	1833	90.3
128403	Scytonema hofmannii PCC 7110	2	Bacteria A	128403;Scytonema_hofmannii_PCC_7110;1117;Cyanobacteria;9999979;Firmicute/Actinobacteri/Chloroflex/Cyanobacteri/Armatimonadete/Melainabacte;2;Bacteria;131567;Cellular_organisms	Ensembl/release 38	9827	98.4
158879	Staphylococcus aureus subsp. aureus N315	2	Bacteria A	158879;Staphylococcus_aureus_subsp._aureus_N315;1385;Bacillales;9999974;Bacillales/Lactobacillales;9999975;Bacillales/Lactobacillales/Erysipelotrichaceae/Tenericutes;9999976;Bacilli/Erysioperotrichia/Tenericutes;1239;Firmicutes;9999979;Firmicute/Actinobacteri/Chloroflex/Cyanobacteri/Armatimonadete/Melainabacte;2;Bacteria;131567;Cellular_organisms	Ensembl/release 38	2624	100
167539	Prochlorococcus marinus subsp. marinus str. CCMP1375	2	Bacteria A	167539;Prochlorococcus_marinus_subsp._marinus_str._CCMP1375;1117;Cyanobacteria;9999979;Firmicute/Actinobacteri/Chloroflex/Cyanobacteri/Armatimonadete/Melainabacte;2;Bacteria;131567;Cellular_organisms	Ensembl/release 38	1882	91.9
169760	Paenibacillus stellifer	2	Bacteria A	169760;Paenibacillus_stellifer;186822;Paenibacillaceae;9999976;Bacilli/Erysioperotrichia/Tenericutes;1239;Firmicutes;9999979;Firmicute/Actinobacteri/Chloroflex/Cyanobacteri/Armatimonadete/Melainabacte;2;Bacteria;131567;Cellular_organisms	Ensembl/release 38	4464	98.4
169963	Listeria monocytogenes EGD-e	2	Bacteria A	169963;Listeria_monocytogenes_EGD-e;1385;Bacillales;9999974;Bacillales/Lactobacillales;9999975;Bacillales/Lactobacillales/Erysipelotrichaceae/Tenericutes;9999976;Bacilli/Erysioperotrichia/Tenericutes;1239;Firmicutes;9999979;Firmicute/Actinobacteri/Chloroflex/Cyanobacteri/Armatimonadete/Melainabacte;2;Bacteria;131567;Cellular_organisms	Ensembl/release 38	2846	100
170187	Streptococcus pneumoniae TIGR4	2	Bacteria A	170187;Streptococcus_pneumoniae_TIGR4;186826;Lactobacillales;9999974;Bacillales/Lactobacillales;9999975;Bacillales/Lactobacillales/Erysipelotrichaceae/Tenericutes;9999976;Bacilli/Erysioperotrichia/Tenericutes;1239;Firmicutes;9999979;Firmicute/Actinobacteri/Chloroflex/Cyanobacteri/Armatimonadete/Melainabacte;2;Bacteria;131567;Cellular_organisms	Ensembl/release 38	2125	97.6
171693	Oceanobacillus picturae	2	Bacteria A	171693;Oceanobacillus_picturae;1385;Bacillales;9999974;Bacillales/Lactobacillales;9999975;Bacillales/Lactobacillales/Erysipelotrichaceae/Tenericutes;9999976;Bacilli/Erysioperotrichia/Tenericutes;1239;Firmicutes;9999979;Firmicute/Actinobacteri/Chloroflex/Cyanobacteri/Armatimonadete/Melainabacte;2;Bacteria;131567;Cellular_organisms	Ensembl/release 38	3666	100
184870	Varibaculum cambriense	2	Bacteria A	184870;Varibaculum_cambriense;201174;Actinobacteria;9999979;Firmicute/Actinobacteri/Chloroflex/Cyanobacteri/Armatimonadete/Melainabacte;2;Bacteria;131567;Cellular_organisms	Ensembl/release 38	1954	96
187101	Sneathia amnii	2	Bacteria A	187101;Sneathia_amnii;32066;Fusobacteria;2;Bacteria;131567;Cellular_organisms	Ensembl/release 38	1183	86.3
188626	Dermacoccus sp. Ellin185	2	Bacteria A	188626;Dermacoccus_sp._Ellin185;201174;Actinobacteria;9999979;Firmicute/Actinobacteri/Chloroflex/Cyanobacteri/Armatimonadete/Melainabacte;2;Bacteria;131567;Cellular_organisms	Ensembl/release 38	2919	98.4
190304	Fusobacterium nucleatum subsp. nucleatum ATCC 25586	2	Bacteria A	190304;Fusobacterium_nucleatum_subsp._nucleatum_ATCC_25586;32066;Fusobacteria;2;Bacteria;131567;Cellular_organisms	Ensembl/release 38	2067	96.8
195088	Halobacillus karajensis	2	Bacteria A	195088;Halobacillus_karajensis;1385;Bacillales;9999974;Bacillales/Lactobacillales;9999975;Bacillales/Lactobacillales/Erysipelotrichaceae/Tenericutes;9999976;Bacilli/Erysioperotrichia/Tenericutes;1239;Firmicutes;9999979;Firmicute/Actinobacteri/Chloroflex/Cyanobacteri/Armatimonadete/Melainabacte;2;Bacteria;131567;Cellular_organisms	Ensembl/release 38	3994	100
196627	Corynebacterium glutamicum ATCC 13032	2	Bacteria A	196627;Corynebacterium_glutamicum_ATCC_13032;201174;Actinobacteria;9999979;Firmicute/Actinobacteri/Chloroflex/Cyanobacteri/Armatimonadete/Melainabacte;2;Bacteria;131567;Cellular_organisms	Ensembl/release 38	3057	98.4
197221	Thermosynechococcus elongatus BP-1	2	Bacteria A	197221;Thermosynechococcus_elongatus_BP-1;1117;Cyanobacteria;9999979;Firmicute/Actinobacteri/Chloroflex/Cyanobacteri/Armatimonadete/Melainabacte;2;Bacteria;131567;Cellular_organisms	Ensembl/release 38	2475	93.5
203120	Leuconostoc mesenteroides subsp. mesenteroides ATCC 8293	2	Bacteria A	203120;Leuconostoc_mesenteroides_subsp._mesenteroides_ATCC_8293;186826;Lactobacillales;9999974;Bacillales/Lactobacillales;9999975;Bacillales/Lactobacillales/Erysipelotrichaceae/Tenericutes;9999976;Bacilli/Erysioperotrichia/Tenericutes;1239;Firmicutes;9999979;Firmicute/Actinobacteri/Chloroflex/Cyanobacteri/Armatimonadete/Melainabacte;2;Bacteria;131567;Cellular_organisms	Ensembl/release 38	2005	96
203124	Trichodesmium erythraeum IMS101	2	Bacteria A	203124;Trichodesmium_erythraeum_IMS101;1117;Cyanobacteria;9999979;Firmicute/Actinobacteri/Chloroflex/Cyanobacteri/Armatimonadete/Melainabacte;2;Bacteria;131567;Cellular_organisms	Ensembl/release 38	4451	97.6
203267	Tropheryma whipplei str. Twist	2	Bacteria A	203267;Tropheryma_whipplei_str._Twist;201174;Actinobacteria;9999979;Firmicute/Actinobacteri/Chloroflex/Cyanobacteri/Armatimonadete/Melainabacte;2;Bacteria;131567;Cellular_organisms	Ensembl/release 38	808	84.7
206672	Bifidobacterium longum NCC2705	2	Bacteria A	206672;Bifidobacterium_longum_NCC2705;201174;Actinobacteria;9999979;Firmicute/Actinobacteri/Chloroflex/Cyanobacteri/Armatimonadete/Melainabacte;2;Bacteria;131567;Cellular_organisms	Ensembl/release 38	1729	91.9
216946	Spiroplasma turonicum	2	Bacteria A	216946;Spiroplasma_turonicum;544448;Tenericutes;9999975;Bacillales/Lactobacillales/Erysipelotrichaceae/Tenericutes;9999976;Bacilli/Erysioperotrichia/Tenericutes;1239;Firmicutes;9999979;Firmicute/Actinobacteri/Chloroflex/Cyanobacteri/Armatimonadete/Melainabacte;2;Bacteria;131567;Cellular_organisms	Ensembl/release 38	1085	83.1
220668	Lactobacillus plantarum WCFS1	2	Bacteria A	220668;Lactobacillus_plantarum_WCFS1;186826;Lactobacillales;9999974;Bacillales/Lactobacillales;9999975;Bacillales/Lactobacillales/Erysipelotrichaceae/Tenericutes;9999976;Bacilli/Erysioperotrichia/Tenericutes;1239;Firmicutes;9999979;Firmicute/Actinobacteri/Chloroflex/Cyanobacteri/Armatimonadete/Melainabacte;2;Bacteria;131567;Cellular_organisms	Ensembl/release 38	3108	100
224308	Bacillus subtilis subsp. subtilis str. 168	2	Bacteria A	224308;Bacillus_subtilis_subsp._subtilis_str._168;1385;Bacillales;9999974;Bacillales/Lactobacillales;9999975;Bacillales/Lactobacillales/Erysipelotrichaceae/Tenericutes;9999976;Bacilli/Erysioperotrichia/Tenericutes;1239;Firmicutes;9999979;Firmicute/Actinobacteri/Chloroflex/Cyanobacteri/Armatimonadete/Melainabacte;2;Bacteria;131567;Cellular_organisms	Ensembl/release 38	4185	100
226185	Enterococcus faecalis V583	2	Bacteria A	226185;Enterococcus_faecalis_V583;186826;Lactobacillales;9999974;Bacillales/Lactobacillales;9999975;Bacillales/Lactobacillales/Erysipelotrichaceae/Tenericutes;9999976;Bacilli/Erysioperotrichia/Tenericutes;1239;Firmicutes;9999979;Firmicute/Actinobacteri/Chloroflex/Cyanobacteri/Armatimonadete/Melainabacte;2;Bacteria;131567;Cellular_organisms	Ensembl/release 38	3265	96.8
229921	Levilinea saccharolytica	2	Bacteria A	229921;Levilinea_saccharolytica;200795;Chloroflexi;9999979;Firmicute/Actinobacteri/Chloroflex/Cyanobacteri/Armatimonadete/Melainabacte;2;Bacteria;131567;Cellular_organisms	Ensembl/release 38	3173	88.7
243230	Deinococcus radiodurans R1	2	Bacteria A	243230;Deinococcus_radiodurans_R1;1297;Deinococcus-Thermus;2;Bacteria;131567;Cellular_organisms	Ensembl/release 38	3101	91.1
243274	Thermotoga maritima MSB8	2	Bacteria A	243274;Thermotoga_maritima_MSB8;200918;Thermotogae;2;Bacteria;131567;Cellular_organisms	Ensembl/release 38	1846	89.5
246194	Carboxydothermus hydrogenoformans Z-2901	2	Bacteria A	246194;Carboxydothermus_hydrogenoformans_Z-2901;186801;Clostridia;1239;Firmicutes;9999979;Firmicute/Actinobacteri/Chloroflex/Cyanobacteri/Armatimonadete/Melainabacte;2;Bacteria;131567;Cellular_organisms	Ensembl/release 38	2620	99.2
251221	Gloeobacter violaceus PCC 7421	2	Bacteria A	251221;Gloeobacter_violaceus_PCC_7421;1117;Cyanobacteria;9999979;Firmicute/Actinobacteri/Chloroflex/Cyanobacteri/Armatimonadete/Melainabacte;2;Bacteria;131567;Cellular_organisms	Ensembl/release 38	4430	96
251229	Chroococcidiopsis thermalis PCC 7203	2	Bacteria A	251229;Chroococcidiopsis_thermalis_PCC_7203;1117;Cyanobacteria;9999979;Firmicute/Actinobacteri/Chloroflex/Cyanobacteri/Armatimonadete/Melainabacte;2;Bacteria;131567;Cellular_organisms	Ensembl/release 38	5752	99.2
255247	Fictibacillus arsenicus	2	Bacteria A	255247;Fictibacillus_arsenicus;1385;Bacillales;9999974;Bacillales/Lactobacillales;9999975;Bacillales/Lactobacillales/Erysipelotrichaceae/Tenericutes;9999976;Bacilli/Erysioperotrichia/Tenericutes;1239;Firmicutes;9999979;Firmicute/Actinobacteri/Chloroflex/Cyanobacteri/Armatimonadete/Melainabacte;2;Bacteria;131567;Cellular_organisms	Ensembl/release 38	3951	100
264732	Moorella thermoacetica ATCC 39073	2	Bacteria A	264732;Moorella_thermoacetica_ATCC_39073;186801;Clostridia;1239;Firmicutes;9999979;Firmicute/Actinobacteri/Chloroflex/Cyanobacteri/Armatimonadete/Melainabacte;2;Bacteria;131567;Cellular_organisms	Ensembl/release 38	2463	99.2
265311	Mesoplasma florum L1	2	Bacteria A	265311;Mesoplasma_florum_L1;544448;Tenericutes;9999975;Bacillales/Lactobacillales/Erysipelotrichaceae/Tenericutes;9999976;Bacilli/Erysioperotrichia/Tenericutes;1239;Firmicutes;9999979;Firmicute/Actinobacteri/Chloroflex/Cyanobacteri/Armatimonadete/Melainabacte;2;Bacteria;131567;Cellular_organisms	Ensembl/release 38	683	77.4
265546	Anoxybacillus ayderensis	2	Bacteria A	265546;Anoxybacillus_ayderensis;1385;Bacillales;9999974;Bacillales/Lactobacillales;9999975;Bacillales/Lactobacillales/Erysipelotrichaceae/Tenericutes;9999976;Bacilli/Erysioperotrichia/Tenericutes;1239;Firmicutes;9999979;Firmicute/Actinobacteri/Chloroflex/Cyanobacteri/Armatimonadete/Melainabacte;2;Bacteria;131567;Cellular_organisms	Ensembl/release 38	2895	99.2
266117	Rubrobacter xylanophilus DSM 9941	2	Bacteria A	266117;Rubrobacter_xylanophilus_DSM_9941;201174;Actinobacteria;9999979;Firmicute/Actinobacteri/Chloroflex/Cyanobacteri/Armatimonadete/Melainabacte;2;Bacteria;131567;Cellular_organisms	Ensembl/release 38	3140	95.2
266940	Kineococcus radiotolerans SRS30216 = ATCC BAA-149	2	Bacteria A	266940;Kineococcus_radiotolerans_SRS30216_=_ATCC_BAA-149;201174;Actinobacteria;9999979;Firmicute/Actinobacteri/Chloroflex/Cyanobacteri/Armatimonadete/Melainabacte;2;Bacteria;131567;Cellular_organisms	Ensembl/release 38	4681	98.4
267747	Propionibacterium acnes KPA171202	2	Bacteria A	267747;Propionibacterium_acnes_KPA171202;201174;Actinobacteria;9999979;Firmicute/Actinobacteri/Chloroflex/Cyanobacteri/Armatimonadete/Melainabacte;2;Bacteria;131567;Cellular_organisms	Ensembl/release 38	2297	98.4
272123	Anabaena cylindrica PCC 7122	2	Bacteria A	272123;Anabaena_cylindrica_PCC_7122;1117;Cyanobacteria;9999979;Firmicute/Actinobacteri/Chloroflex/Cyanobacteri/Armatimonadete/Melainabacte;2;Bacteria;131567;Cellular_organisms	Ensembl/release 38	5838	96.8
272563	Clostridioides difficile 630	2	Bacteria A	272563;Clostridioides_difficile_630;186801;Clostridia;1239;Firmicutes;9999979;Firmicute/Actinobacteri/Chloroflex/Cyanobacteri/Armatimonadete/Melainabacte;2;Bacteria;131567;Cellular_organisms	Ensembl/release 38	3809	97.6
272623	Lactococcus lactis subsp. lactis Il1403	2	Bacteria A	272623;Lactococcus_lactis_subsp._lactis_Il1403;186826;Lactobacillales;9999974;Bacillales/Lactobacillales;9999975;Bacillales/Lactobacillales/Erysipelotrichaceae/Tenericutes;9999976;Bacilli/Erysioperotrichia/Tenericutes;1239;Firmicutes;9999979;Firmicute/Actinobacteri/Chloroflex/Cyanobacteri/Armatimonadete/Melainabacte;2;Bacteria;131567;Cellular_organisms	Ensembl/release 38	2266	97.6
273068	Caldanaerobacter subterraneus subsp. tengcongensis MB4	2	Bacteria A	273068;Caldanaerobacter_subterraneus_subsp._tengcongensis_MB4;186801;Clostridia;1239;Firmicutes;9999979;Firmicute/Actinobacteri/Chloroflex/Cyanobacteri/Armatimonadete/Melainabacte;2;Bacteria;131567;Cellular_organisms	Ensembl/release 38	2588	100
273119	Ureaplasma parvum serovar 3 str. ATCC 700970	2	Bacteria A	273119;Ureaplasma_parvum_serovar_3_str._ATCC_700970;544448;Tenericutes;9999975;Bacillales/Lactobacillales/Erysipelotrichaceae/Tenericutes;9999976;Bacilli/Erysioperotrichia/Tenericutes;1239;Firmicutes;9999979;Firmicute/Actinobacteri/Chloroflex/Cyanobacteri/Armatimonadete/Melainabacte;2;Bacteria;131567;Cellular_organisms	Ensembl/release 38	611	66.9
291594	Micromonospora rifamycinica	2	Bacteria A	291594;Micromonospora_rifamycinica;201174;Actinobacteria;9999979;Firmicute/Actinobacteri/Chloroflex/Cyanobacteri/Armatimonadete/Melainabacte;2;Bacteria;131567;Cellular_organisms	Ensembl/release 38	5460	99.2
292563	Cyanobacterium stanieri PCC 7202	2	Bacteria A	292563;Cyanobacterium_stanieri_PCC_7202;1117;Cyanobacteria;9999979;Firmicute/Actinobacteri/Chloroflex/Cyanobacteri/Armatimonadete/Melainabacte;2;Bacteria;131567;Cellular_organisms	Ensembl/release 38	2837	97.6
292564	Cyanobium gracile PCC 6307	2	Bacteria A	292564;Cyanobium_gracile_PCC_6307;1117;Cyanobacteria;9999979;Firmicute/Actinobacteri/Chloroflex/Cyanobacteri/Armatimonadete/Melainabacte;2;Bacteria;131567;Cellular_organisms	Ensembl/release 38	3280	95.2
295596	Candidatus Hepatoplasma crinochetorum	2	Bacteria A	295596;Candidatus_Hepatoplasma_crinochetorum;544448;Tenericutes;9999975;Bacillales/Lactobacillales/Erysipelotrichaceae/Tenericutes;9999976;Bacilli/Erysioperotrichia/Tenericutes;1239;Firmicutes;9999979;Firmicute/Actinobacteri/Chloroflex/Cyanobacteri/Armatimonadete/Melainabacte;2;Bacteria;131567;Cellular_organisms	Ensembl/release 38	563	68.5
300852	Thermus thermophilus HB8	2	Bacteria A	300852;Thermus_thermophilus_HB8;1297;Deinococcus-Thermus;2;Bacteria;131567;Cellular_organisms	Ensembl/release 38	2238	87.9
309799	Dictyoglomus thermophilum H-6-12	2	Bacteria A	309799;Dictyoglomus_thermophilum_H-6-12;9999980;Dyctoglomi;2;Bacteria;131567;Cellular_organisms	Ensembl/release 38	1912	91.9
309801	Thermomicrobium roseum DSM 5159	2	Bacteria A	309801;Thermomicrobium_roseum_DSM_5159;200795;Chloroflexi;9999979;Firmicute/Actinobacteri/Chloroflex/Cyanobacteri/Armatimonadete/Melainabacte;2;Bacteria;131567;Cellular_organisms	Ensembl/release 38	2859	92.7
313624	Nodularia spumigena CCY9414	2	Bacteria A	313624;Nodularia_spumigena_CCY9414;1117;Cyanobacteria;9999979;Firmicute/Actinobacteri/Chloroflex/Cyanobacteri/Armatimonadete/Melainabacte;2;Bacteria;131567;Cellular_organisms	Ensembl/release 38	4860	95.1
322866	Leptolyngbya valderiana BDU 20041	2	Bacteria A	322866;Leptolyngbya_valderiana_BDU_20041;1117;Cyanobacteria;9999979;Firmicute/Actinobacteri/Chloroflex/Cyanobacteri/Armatimonadete/Melainabacte;2;Bacteria;131567;Cellular_organisms	Ensembl/release 38	5400	89.6
324602	Chloroflexus aurantiacus J-10-fl	2	Bacteria A	324602;Chloroflexus_aurantiacus_J-10-fl;200795;Chloroflexi;9999979;Firmicute/Actinobacteri/Chloroflex/Cyanobacteri/Armatimonadete/Melainabacte;2;Bacteria;131567;Cellular_organisms	Ensembl/release 38	3853	94.3
329726	Acaryochloris marina MBIC11017	2	Bacteria A	329726;Acaryochloris_marina_MBIC11017;1117;Cyanobacteria;9999979;Firmicute/Actinobacteri/Chloroflex/Cyanobacteri/Armatimonadete/Melainabacte;2;Bacteria;131567;Cellular_organisms	Ensembl/release 38	8383	99.2
340345	Actinoalloteichus hymeniacidonis	2	Bacteria A	340345;Actinoalloteichus_hymeniacidonis;201174;Actinobacteria;9999979;Firmicute/Actinobacteri/Chloroflex/Cyanobacteri/Armatimonadete/Melainabacte;2;Bacteria;131567;Cellular_organisms	Ensembl/release 38	5346	98.4
351607	Acidothermus cellulolyticus 11B	2	Bacteria A	351607;Acidothermus_cellulolyticus_11B;201174;Actinobacteria;9999979;Firmicute/Actinobacteri/Chloroflex/Cyanobacteri/Armatimonadete/Melainabacte;2;Bacteria;131567;Cellular_organisms	Ensembl/release 38	2157	98.4
352165	Pyramidobacter piscolens W5455	2	Bacteria A	352165;Pyramidobacter_piscolens_W5455;508458;Synergistetes;2;Bacteria;131567;Cellular_organisms	Ensembl/release 38	2756	88.7
360412	Longilinea arvoryzae	2	Bacteria A	360412;Longilinea_arvoryzae;200795;Chloroflexi;9999979;Firmicute/Actinobacteri/Chloroflex/Cyanobacteri/Armatimonadete/Melainabacte;2;Bacteria;131567;Cellular_organisms	Ensembl/release 38	3886	88.7
371196	Mastigocoleus testarum BC008	2	Bacteria A	371196;Mastigocoleus_testarum_BC008;1117;Cyanobacteria;9999979;Firmicute/Actinobacteri/Chloroflex/Cyanobacteri/Armatimonadete/Melainabacte;2;Bacteria;131567;Cellular_organisms	Ensembl/release 38	8733	97.6
388467	Planktothrix agardhii NIVA-CYA 126/8	2	Bacteria A	388467;Planktothrix_agardhii_NIVA-CYA_126/8;1117;Cyanobacteria;9999979;Firmicute/Actinobacteri/Chloroflex/Cyanobacteri/Armatimonadete/Melainabacte;2;Bacteria;131567;Cellular_organisms	Ensembl/release 38	4191	90.3
391009	Thermosipho melanesiensis BI429	2	Bacteria A	391009;Thermosipho_melanesiensis_BI429;200918;Thermotogae;2;Bacteria;131567;Cellular_organisms	Ensembl/release 38	1879	81.5
399101	Phormidium willei BDU 130791	2	Bacteria A	399101;Phormidium_willei_BDU_130791;1117;Cyanobacteria;9999979;Firmicute/Actinobacteri/Chloroflex/Cyanobacteri/Armatimonadete/Melainabacte;2;Bacteria;131567;Cellular_organisms	Ensembl/release 38	3770	86.3
411922	Sporomusa sp. An4	2	Bacteria A	411922;Sporomusa_sp._An4;9999977;Negavicutes;1239;Firmicutes;9999979;Firmicute/Actinobacteri/Chloroflex/Cyanobacteri/Armatimonadete/Melainabacte;2;Bacteria;131567;Cellular_organisms	Ensembl/release 38	5263	100
412384	Bacillus aryabhattai	2	Bacteria A	412384;Bacillus_aryabhattai;1385;Bacillales;9999974;Bacillales/Lactobacillales;9999975;Bacillales/Lactobacillales/Erysipelotrichaceae/Tenericutes;9999976;Bacilli/Erysioperotrichia/Tenericutes;1239;Firmicutes;9999979;Firmicute/Actinobacteri/Chloroflex/Cyanobacteri/Armatimonadete/Melainabacte;2;Bacteria;131567;Cellular_organisms	Ensembl/release 38	5326	100
414750	Thermoactinomyces sp. CDF	2	Bacteria A	414750;Thermoactinomyces_sp._CDF;186824;Thermoactinomycetaceae;9999976;Bacilli/Erysioperotrichia/Tenericutes;1239;Firmicutes;9999979;Firmicute/Actinobacteri/Chloroflex/Cyanobacteri/Armatimonadete/Melainabacte;2;Bacteria;131567;Cellular_organisms	Ensembl/release 38	2329	96.8
414996	Actinopolyspora erythraea	2	Bacteria A	414996;Actinopolyspora_erythraea;201174;Actinobacteria;9999979;Firmicute/Actinobacteri/Chloroflex/Cyanobacteri/Armatimonadete/Melainabacte;2;Bacteria;131567;Cellular_organisms	Ensembl/release 38	3972	94.4
416591	Pseudothermotoga lettingae TMO	2	Bacteria A	416591;Pseudothermotoga_lettingae_TMO;200918;Thermotogae;2;Bacteria;131567;Cellular_organisms	Ensembl/release 38	2040	89.5
441771	Clostridium botulinum A str. Hall	2	Bacteria A	441771;Clostridium_botulinum_A_str._Hall;186801;Clostridia;1239;Firmicutes;9999979;Firmicute/Actinobacteri/Chloroflex/Cyanobacteri/Armatimonadete/Melainabacte;2;Bacteria;131567;Cellular_organisms	Ensembl/release 38	3403	98.4
444177	Lysinibacillus sphaericus C3-41	2	Bacteria A	444177;Lysinibacillus_sphaericus_C3-41;1385;Bacillales;9999974;Bacillales/Lactobacillales;9999975;Bacillales/Lactobacillales/Erysipelotrichaceae/Tenericutes;9999976;Bacilli/Erysioperotrichia/Tenericutes;1239;Firmicutes;9999979;Firmicute/Actinobacteri/Chloroflex/Cyanobacteri/Armatimonadete/Melainabacte;2;Bacteria;131567;Cellular_organisms	Ensembl/release 38	4771	91.1
445974	Erysipelatoclostridium ramosum DSM 1402	2	Bacteria A	445974;Erysipelatoclostridium_ramosum_DSM_1402;128827;Erysipelotrichaceae;9999975;Bacillales/Lactobacillales/Erysipelotrichaceae/Tenericutes;9999976;Bacilli/Erysioperotrichia/Tenericutes;1239;Firmicutes;9999979;Firmicute/Actinobacteri/Chloroflex/Cyanobacteri/Armatimonadete/Melainabacte;2;Bacteria;131567;Cellular_organisms	Ensembl/release 38	3169	97.6
446462	Actinosynnema mirum DSM 43827	2	Bacteria A	446462;Actinosynnema_mirum_DSM_43827;201174;Actinobacteria;9999979;Firmicute/Actinobacteri/Chloroflex/Cyanobacteri/Armatimonadete/Melainabacte;2;Bacteria;131567;Cellular_organisms	Ensembl/release 38	6916	100
446470	Stackebrandtia nassauensis DSM 44728	2	Bacteria A	446470;Stackebrandtia_nassauensis_DSM_44728;201174;Actinobacteria;9999979;Firmicute/Actinobacteri/Chloroflex/Cyanobacteri/Armatimonadete/Melainabacte;2;Bacteria;131567;Cellular_organisms	Ensembl/release 38	6379	99.2
449447	Microcystis aeruginosa NIES-843	2	Bacteria A	449447;Microcystis_aeruginosa_NIES-843;1117;Cyanobacteria;9999979;Firmicute/Actinobacteri/Chloroflex/Cyanobacteri/Armatimonadete/Melainabacte;2;Bacteria;131567;Cellular_organisms	Ensembl/release 38	6311	96.8
451640	Catenibacterium mitsuokai DSM 15897	2	Bacteria A	451640;Catenibacterium_mitsuokai_DSM_15897;128827;Erysipelotrichaceae;9999975;Bacillales/Lactobacillales/Erysipelotrichaceae/Tenericutes;9999976;Bacilli/Erysioperotrichia/Tenericutes;1239;Firmicutes;9999979;Firmicute/Actinobacteri/Chloroflex/Cyanobacteri/Armatimonadete/Melainabacte;2;Bacteria;131567;Cellular_organisms	Ensembl/release 38	2977	96
454171	Chthonomonas calidirosea	2	Bacteria A	454171;Chthonomonas_calidirosea;67819;Armatimonadetes;9999979;Firmicute/Actinobacteri/Chloroflex/Cyanobacteri/Armatimonadete/Melainabacte;2;Bacteria;131567;Cellular_organisms	Ensembl/release 38	2855	94.4
457422	Erysipelotrichaceae bacterium 2_2_44A	2	Bacteria A	457422;Erysipelotrichaceae_bacterium_2_2_44A;128827;Erysipelotrichaceae;9999975;Bacillales/Lactobacillales/Erysipelotrichaceae/Tenericutes;9999976;Bacilli/Erysioperotrichia/Tenericutes;1239;Firmicutes;9999979;Firmicute/Actinobacteri/Chloroflex/Cyanobacteri/Armatimonadete/Melainabacte;2;Bacteria;131567;Cellular_organisms	Ensembl/release 38	4976	95.1
457570	Natranaerobius thermophilus JW/NM-WN-LF	2	Bacteria A	457570;Natranaerobius_thermophilus_JW/NM-WN-LF;186801;Clostridia;1239;Firmicutes;9999979;Firmicute/Actinobacteri/Chloroflex/Cyanobacteri/Armatimonadete/Melainabacte;2;Bacteria;131567;Cellular_organisms	Ensembl/release 38	2906	99.2
458233	Macrococcus caseolyticus JCSC5402	2	Bacteria A	458233;Macrococcus_caseolyticus_JCSC5402;1385;Bacillales;9999974;Bacillales/Lactobacillales;9999975;Bacillales/Lactobacillales/Erysipelotrichaceae/Tenericutes;9999976;Bacilli/Erysioperotrichia/Tenericutes;1239;Firmicutes;9999979;Firmicute/Actinobacteri/Chloroflex/Cyanobacteri/Armatimonadete/Melainabacte;2;Bacteria;131567;Cellular_organisms	Ensembl/release 38	2061	95.2
459472	Planomicrobium glaciei	2	Bacteria A	459472;Planomicrobium_glaciei;1385;Bacillales;9999974;Bacillales/Lactobacillales;9999975;Bacillales/Lactobacillales/Erysipelotrichaceae/Tenericutes;9999976;Bacilli/Erysioperotrichia/Tenericutes;1239;Firmicutes;9999979;Firmicute/Actinobacteri/Chloroflex/Cyanobacteri/Armatimonadete/Melainabacte;2;Bacteria;131567;Cellular_organisms	Ensembl/release 38	3744	99.2
465515	Micrococcus luteus NCTC 2665	2	Bacteria A	465515;Micrococcus_luteus_NCTC_2665;201174;Actinobacteria;9999979;Firmicute/Actinobacteri/Chloroflex/Cyanobacteri/Armatimonadete/Melainabacte;2;Bacteria;131567;Cellular_organisms	Ensembl/release 38	2236	100
465820	Curtobacterium oceanosedimentum	2	Bacteria A	465820;Curtobacterium_oceanosedimentum;201174;Actinobacteria;9999979;Firmicute/Actinobacteri/Chloroflex/Cyanobacteri/Armatimonadete/Melainabacte;2;Bacteria;131567;Cellular_organisms	Ensembl/release 38	2923	88.7
469371	Thermobispora bispora DSM 43833	2	Bacteria A	469371;Thermobispora_bispora_DSM_43833;201174;Actinobacteria;9999979;Firmicute/Actinobacteri/Chloroflex/Cyanobacteri/Armatimonadete/Melainabacte;2;Bacteria;131567;Cellular_organisms	Ensembl/release 38	3546	99.2
469378	Cryptobacterium curtum DSM 15641	2	Bacteria A	469378;Cryptobacterium_curtum_DSM_15641;201174;Actinobacteria;9999979;Firmicute/Actinobacteri/Chloroflex/Cyanobacteri/Armatimonadete/Melainabacte;2;Bacteria;131567;Cellular_organisms	Ensembl/release 38	1357	92.7
471852	Thermomonospora curvata DSM 43183	2	Bacteria A	471852;Thermomonospora_curvata_DSM_43183;201174;Actinobacteria;9999979;Firmicute/Actinobacteri/Chloroflex/Cyanobacteri/Armatimonadete/Melainabacte;2;Bacteria;131567;Cellular_organisms	Ensembl/release 38	4890	100
471853	Beutenbergia cavernae DSM 12333	2	Bacteria A	471853;Beutenbergia_cavernae_DSM_12333;201174;Actinobacteria;9999979;Firmicute/Actinobacteri/Chloroflex/Cyanobacteri/Armatimonadete/Melainabacte;2;Bacteria;131567;Cellular_organisms	Ensembl/release 38	4197	97.6
471856	Jonesia denitrificans DSM 20603	2	Bacteria A	471856;Jonesia_denitrificans_DSM_20603;201174;Actinobacteria;9999979;Firmicute/Actinobacteri/Chloroflex/Cyanobacteri/Armatimonadete/Melainabacte;2;Bacteria;131567;Cellular_organisms	Ensembl/release 38	2511	98.4
476272	Blautia hydrogenotrophica DSM 10507	2	Bacteria A	476272;Blautia_hydrogenotrophica_DSM_10507;186801;Clostridia;1239;Firmicutes;9999979;Firmicute/Actinobacteri/Chloroflex/Cyanobacteri/Armatimonadete/Melainabacte;2;Bacteria;131567;Cellular_organisms	Ensembl/release 38	3869	95.2
478801	Kytococcus sedentarius DSM 20547	2	Bacteria A	478801;Kytococcus_sedentarius_DSM_20547;201174;Actinobacteria;9999979;Firmicute/Actinobacteri/Chloroflex/Cyanobacteri/Armatimonadete/Melainabacte;2;Bacteria;131567;Cellular_organisms	Ensembl/release 38	2554	98.4
479431	Nakamurella multipartita DSM 44233	2	Bacteria A	479431;Nakamurella_multipartita_DSM_44233;201174;Actinobacteria;9999979;Firmicute/Actinobacteri/Chloroflex/Cyanobacteri/Armatimonadete/Melainabacte;2;Bacteria;131567;Cellular_organisms	Ensembl/release 38	5240	99.2
479433	Catenulispora acidiphila DSM 44928	2	Bacteria A	479433;Catenulispora_acidiphila_DSM_44928;201174;Actinobacteria;9999979;Firmicute/Actinobacteri/Chloroflex/Cyanobacteri/Armatimonadete/Melainabacte;2;Bacteria;131567;Cellular_organisms	Ensembl/release 38	8914	97.6
480284	Virgibacillus soli	2	Bacteria A	480284;Virgibacillus_soli;1385;Bacillales;9999974;Bacillales/Lactobacillales;9999975;Bacillales/Lactobacillales/Erysipelotrichaceae/Tenericutes;9999976;Bacilli/Erysioperotrichia/Tenericutes;1239;Firmicutes;9999979;Firmicute/Actinobacteri/Chloroflex/Cyanobacteri/Armatimonadete/Melainabacte;2;Bacteria;131567;Cellular_organisms	Ensembl/release 38	4253	99.2
485913	Ktedonobacter racemifer DSM 44963	2	Bacteria A	485913;Ktedonobacter_racemifer_DSM_44963;200795;Chloroflexi;9999979;Firmicute/Actinobacteri/Chloroflex/Cyanobacteri/Armatimonadete/Melainabacte;2;Bacteria;131567;Cellular_organisms	Ensembl/release 38	11453	93.6
498761	Heliobacterium modesticaldum Ice1	2	Bacteria A	498761;Heliobacterium_modesticaldum_Ice1;186801;Clostridia;1239;Firmicutes;9999979;Firmicute/Actinobacteri/Chloroflex/Cyanobacteri/Armatimonadete/Melainabacte;2;Bacteria;131567;Cellular_organisms	Ensembl/release 38	3002	100
502558	Eggerthella sp. YY7918	2	Bacteria A	502558;Eggerthella_sp._YY7918;201174;Actinobacteria;9999979;Firmicute/Actinobacteri/Chloroflex/Cyanobacteri/Armatimonadete/Melainabacte;2;Bacteria;131567;Cellular_organisms	Ensembl/release 38	2680	93.5
515635	Dictyoglomus turgidum DSM 6724	2	Bacteria A	515635;Dictyoglomus_turgidum_DSM_6724;9999980;Dyctoglomi;2;Bacteria;131567;Cellular_organisms	Ensembl/release 38	1744	92.7
519441	Streptobacillus moniliformis DSM 12112	2	Bacteria A	519441;Streptobacillus_moniliformis_DSM_12112;32066;Fusobacteria;2;Bacteria;131567;Cellular_organisms	Ensembl/release 38	1442	92.7
520764	Fervidicola ferrireducens	2	Bacteria A	520764;Fervidicola_ferrireducens;186801;Clostridia;1239;Firmicutes;9999979;Firmicute/Actinobacteri/Chloroflex/Cyanobacteri/Armatimonadete/Melainabacte;2;Bacteria;131567;Cellular_organisms	Ensembl/release 38	2422	99.2
525246	Actinomyces urogenitalis DSM 15434	2	Bacteria A	525246;Actinomyces_urogenitalis_DSM_15434;201174;Actinobacteria;9999979;Firmicute/Actinobacteri/Chloroflex/Cyanobacteri/Armatimonadete/Melainabacte;2;Bacteria;131567;Cellular_organisms	Ensembl/release 38	2403	93.5
525903	Thermanaerovibrio acidaminovorans DSM 6589	2	Bacteria A	525903;Thermanaerovibrio_acidaminovorans_DSM_6589;508458;Synergistetes;2;Bacteria;131567;Cellular_organisms	Ensembl/release 38	1738	89.5
526226	Gordonia bronchialis DSM 43247	2	Bacteria A	526226;Gordonia_bronchialis_DSM_43247;201174;Actinobacteria;9999979;Firmicute/Actinobacteri/Chloroflex/Cyanobacteri/Armatimonadete/Melainabacte;2;Bacteria;131567;Cellular_organisms	Ensembl/release 38	4696	97.6
526227	Meiothermus silvanus DSM 9946	2	Bacteria A	526227;Meiothermus_silvanus_DSM_9946;1297;Deinococcus-Thermus;2;Bacteria;131567;Cellular_organisms	Ensembl/release 38	3505	90.3
529884	Rhodoluna lacicola	2	Bacteria A	529884;Rhodoluna_lacicola;201174;Actinobacteria;9999979;Firmicute/Actinobacteri/Chloroflex/Cyanobacteri/Armatimonadete/Melainabacte;2;Bacteria;131567;Cellular_organisms	Ensembl/release 38	1364	96.8
533240	Cylindrospermopsis raciborskii CS-505	2	Bacteria A	533240;Cylindrospermopsis_raciborskii_CS-505;1117;Cyanobacteria;9999979;Firmicute/Actinobacteri/Chloroflex/Cyanobacteri/Armatimonadete/Melainabacte;2;Bacteria;131567;Cellular_organisms	Ensembl/release 38	3449	93.5
535026	Bacillus subtilis subsp. subtilis str. NCIB 3610	2	Bacteria A	535026;Bacillus_subtilis_subsp._subtilis_str._NCIB_3610;1385;Bacillales;9999974;Bacillales/Lactobacillales;9999975;Bacillales/Lactobacillales/Erysipelotrichaceae/Tenericutes;9999976;Bacilli/Erysioperotrichia/Tenericutes;1239;Firmicutes;9999979;Firmicute/Actinobacteri/Chloroflex/Cyanobacteri/Armatimonadete/Melainabacte;2;Bacteria;131567;Cellular_organisms	NCBI GeneBank	4227	99.2
545696	Holdemania filiformis DSM 12042	2	Bacteria A	545696;Holdemania_filiformis_DSM_12042;128827;Erysipelotrichaceae;9999975;Bacillales/Lactobacillales/Erysipelotrichaceae/Tenericutes;9999976;Bacilli/Erysioperotrichia/Tenericutes;1239;Firmicutes;9999979;Firmicute/Actinobacteri/Chloroflex/Cyanobacteri/Armatimonadete/Melainabacte;2;Bacteria;131567;Cellular_organisms	Ensembl/release 38	4223	94.3
562970	Kyrpidia tusciae DSM 2912	2	Bacteria A	562970;Kyrpidia_tusciae_DSM_2912;186823;Alicyclobacillaceae;9999976;Bacilli/Erysioperotrichia/Tenericutes;1239;Firmicutes;9999979;Firmicute/Actinobacteri/Chloroflex/Cyanobacteri/Armatimonadete/Melainabacte;2;Bacteria;131567;Cellular_organisms	Ensembl/release 38	3150	98.4
570924	Thermus sp. NMX2.A1	2	Bacteria A	570924;Thermus_sp._NMX2.A1;1297;Deinococcus-Thermus;2;Bacteria;131567;Cellular_organisms	Ensembl/release 38	2449	84.7
572479	Halanaerobium praevalens DSM 2228	2	Bacteria A	572479;Halanaerobium_praevalens_DSM_2228;186801;Clostridia;1239;Firmicutes;9999979;Firmicute/Actinobacteri/Chloroflex/Cyanobacteri/Armatimonadete/Melainabacte;2;Bacteria;131567;Cellular_organisms	Ensembl/release 38	2068	100
575609	Peptoniphilus sp. oral taxon 386 str. F0131	2	Bacteria A	575609;Peptoniphilus_sp._oral_taxon_386_str._F0131;1737404;Tissierellia;1239;Firmicutes;9999979;Firmicute/Actinobacteri/Chloroflex/Cyanobacteri/Armatimonadete/Melainabacte;2;Bacteria;131567;Cellular_organisms	Ensembl/release 38	1404	92.7
580331	Thermoanaerobacter italicus Ab9	2	Bacteria A	580331;Thermoanaerobacter_italicus_Ab9;186801;Clostridia;1239;Firmicutes;9999979;Firmicute/Actinobacteri/Chloroflex/Cyanobacteri/Armatimonadete/Melainabacte;2;Bacteria;131567;Cellular_organisms	Ensembl/release 38	2270	100
582515	Rubidibacter lacunae KORDI 51-2	2	Bacteria A	582515;Rubidibacter_lacunae_KORDI_51-2;1117;Cyanobacteria;9999979;Firmicute/Actinobacteri/Chloroflex/Cyanobacteri/Armatimonadete/Melainabacte;2;Bacteria;131567;Cellular_organisms	Ensembl/release 38	3457	99.2
584657	Intrasporangium chromatireducens Q5-1	2	Bacteria A	584657;Intrasporangium_chromatireducens_Q5-1;201174;Actinobacteria;9999979;Firmicute/Actinobacteri/Chloroflex/Cyanobacteri/Armatimonadete/Melainabacte;2;Bacteria;131567;Cellular_organisms	Ensembl/release 38	4366	99.2
585199	Mobiluncus mulieris ATCC 35243	2	Bacteria A	585199;Mobiluncus_mulieris_ATCC_35243;201174;Actinobacteria;9999979;Firmicute/Actinobacteri/Chloroflex/Cyanobacteri/Armatimonadete/Melainabacte;2;Bacteria;131567;Cellular_organisms	Ensembl/release 38	2300	94.3
586416	Terribacillus aidingensis	2	Bacteria A	586416;Terribacillus_aidingensis;1385;Bacillales;9999974;Bacillales/Lactobacillales;9999975;Bacillales/Lactobacillales/Erysipelotrichaceae/Tenericutes;9999976;Bacilli/Erysioperotrichia/Tenericutes;1239;Firmicutes;9999979;Firmicute/Actinobacteri/Chloroflex/Cyanobacteri/Armatimonadete/Melainabacte;2;Bacteria;131567;Cellular_organisms	Ensembl/release 38	3230	99.2
588581	Clostridium papyrosolvens DSM 2782	2	Bacteria A	588581;Clostridium_papyrosolvens_DSM_2782;186801;Clostridia;1239;Firmicutes;9999979;Firmicute/Actinobacteri/Chloroflex/Cyanobacteri/Armatimonadete/Melainabacte;2;Bacteria;131567;Cellular_organisms	Ensembl/release 38	4172	96.8
591001	Acidaminococcus fermentans DSM 20731	2	Bacteria A	591001;Acidaminococcus_fermentans_DSM_20731;9999977;Negavicutes;1239;Firmicutes;9999979;Firmicute/Actinobacteri/Chloroflex/Cyanobacteri/Armatimonadete/Melainabacte;2;Bacteria;131567;Cellular_organisms	Ensembl/release 38	2026	96
592015	Anaerobaculum hydrogeniformans ATCC BAA-1850	2	Bacteria A	592015;Anaerobaculum_hydrogeniformans_ATCC_BAA-1850;508458;Synergistetes;2;Bacteria;131567;Cellular_organisms	Ensembl/release 38	2197	86.3
608506	Caldicellulosiruptor obsidiansis OB47	2	Bacteria A	608506;Caldicellulosiruptor_obsidiansis_OB47;186801;Clostridia;1239;Firmicutes;9999979;Firmicute/Actinobacteri/Chloroflex/Cyanobacteri/Armatimonadete/Melainabacte;2;Bacteria;131567;Cellular_organisms	Ensembl/release 38	2188	98.4
626939	Phascolarctobacterium succinatutens YIT 12067	2	Bacteria A	626939;Phascolarctobacterium_succinatutens_YIT_12067;9999977;Negavicutes;1239;Firmicutes;9999979;Firmicute/Actinobacteri/Chloroflex/Cyanobacteri/Armatimonadete/Melainabacte;2;Bacteria;131567;Cellular_organisms	Ensembl/release 38	2148	96.8
632348	Caldicellulosiruptor kronotskyensis 2002	2	Bacteria A	632348;Caldicellulosiruptor_kronotskyensis_2002;186801;Clostridia;1239;Firmicutes;9999979;Firmicute/Actinobacteri/Chloroflex/Cyanobacteri/Armatimonadete/Melainabacte;2;Bacteria;131567;Cellular_organisms	Ensembl/release 38	2466	98.4
641146	Scardovia inopinata F0304	2	Bacteria A	641146;Scardovia_inopinata_F0304;201174;Actinobacteria;9999979;Firmicute/Actinobacteri/Chloroflex/Cyanobacteri/Armatimonadete/Melainabacte;2;Bacteria;131567;Cellular_organisms	Ensembl/release 38	1482	93.5
649638	Truepera radiovictrix DSM 17093	2	Bacteria A	649638;Truepera_radiovictrix_DSM_17093;1297;Deinococcus-Thermus;2;Bacteria;131567;Cellular_organisms	Ensembl/release 38	2945	88.7
655811	Anaerococcus vaginalis ATCC 51170	2	Bacteria A	655811;Anaerococcus_vaginalis_ATCC_51170;1737404;Tissierellia;1239;Firmicutes;9999979;Firmicute/Actinobacteri/Chloroflex/Cyanobacteri/Armatimonadete/Melainabacte;2;Bacteria;131567;Cellular_organisms	Ensembl/release 38	1764	89.5
657308	Gordonibacter pamelaeae 7-10-1-b	2	Bacteria A	657308;Gordonibacter_pamelaeae_7-10-1-b;201174;Actinobacteria;9999979;Firmicute/Actinobacteri/Chloroflex/Cyanobacteri/Armatimonadete/Melainabacte;2;Bacteria;131567;Cellular_organisms	NCBI GeneBank	2949	57.3
661478	Fimbriimonas ginsengisoli Gsoil 348	2	Bacteria A	661478;Fimbriimonas_ginsengisoli_Gsoil_348;67819;Armatimonadetes;9999979;Firmicute/Actinobacteri/Chloroflex/Cyanobacteri/Armatimonadete/Melainabacte;2;Bacteria;131567;Cellular_organisms	Ensembl/release 38	4820	86.3
663704	Leucobacter sp. G161	2	Bacteria A	663704;Leucobacter_sp._G161;201174;Actinobacteria;9999979;Firmicute/Actinobacteri/Chloroflex/Cyanobacteri/Armatimonadete/Melainabacte;2;Bacteria;131567;Cellular_organisms	Ensembl/release 38	3093	94.4
665004	Thermobifida cellulosilytica TB100	2	Bacteria A	665004;Thermobifida_cellulosilytica_TB100;201174;Actinobacteria;9999979;Firmicute/Actinobacteri/Chloroflex/Cyanobacteri/Armatimonadete/Melainabacte;2;Bacteria;131567;Cellular_organisms	Ensembl/release 38	3589	100
675635	Pseudonocardia dioxanivorans CB1190	2	Bacteria A	675635;Pseudonocardia_dioxanivorans_CB1190;201174;Actinobacteria;9999979;Firmicute/Actinobacteri/Chloroflex/Cyanobacteri/Armatimonadete/Melainabacte;2;Bacteria;131567;Cellular_organisms	Ensembl/release 38	6681	100
679192	Bulleidia extructa W1219	2	Bacteria A	679192;Bulleidia_extructa_W1219;128827;Erysipelotrichaceae;9999975;Bacillales/Lactobacillales/Erysipelotrichaceae/Tenericutes;9999976;Bacilli/Erysioperotrichia/Tenericutes;1239;Firmicutes;9999979;Firmicute/Actinobacteri/Chloroflex/Cyanobacteri/Armatimonadete/Melainabacte;2;Bacteria;131567;Cellular_organisms	Ensembl/release 38	1415	90.3
679197	Segniliparus rugosus ATCC BAA-974	2	Bacteria A	679197;Segniliparus_rugosus_ATCC_BAA-974;201174;Actinobacteria;9999979;Firmicute/Actinobacteri/Chloroflex/Cyanobacteri/Armatimonadete/Melainabacte;2;Bacteria;131567;Cellular_organisms	Ensembl/release 38	3502	94.4
693746	Oscillibacter valericigenes Sjm18-20	2	Bacteria A	693746;Oscillibacter_valericigenes_Sjm18-20;186801;Clostridia;1239;Firmicutes;9999979;Firmicute/Actinobacteri/Chloroflex/Cyanobacteri/Armatimonadete/Melainabacte;2;Bacteria;131567;Cellular_organisms	Ensembl/release 38	4723	91.1
696281	Desulfotomaculum ruminis DSM 2154	2	Bacteria A	696281;Desulfotomaculum_ruminis_DSM_2154;186801;Clostridia;1239;Firmicutes;9999979;Firmicute/Actinobacteri/Chloroflex/Cyanobacteri/Armatimonadete/Melainabacte;2;Bacteria;131567;Cellular_organisms	Ensembl/release 38	3796	100
698952	Gardnerella vaginalis 0288E	2	Bacteria A	698952;Gardnerella_vaginalis_0288E;201174;Actinobacteria;9999979;Firmicute/Actinobacteri/Chloroflex/Cyanobacteri/Armatimonadete/Melainabacte;2;Bacteria;131567;Cellular_organisms	Ensembl/release 38	1356	92.7
700015	Coriobacterium glomerans PW2	2	Bacteria A	700015;Coriobacterium_glomerans_PW2;201174;Actinobacteria;9999979;Firmicute/Actinobacteri/Chloroflex/Cyanobacteri/Armatimonadete/Melainabacte;2;Bacteria;131567;Cellular_organisms	Ensembl/release 38	1768	91.1
717605	Thermobacillus composti KWC4	2	Bacteria A	717605;Thermobacillus_composti_KWC4;186822;Paenibacillaceae;9999976;Bacilli/Erysioperotrichia/Tenericutes;1239;Firmicutes;9999979;Firmicute/Actinobacteri/Chloroflex/Cyanobacteri/Armatimonadete/Melainabacte;2;Bacteria;131567;Cellular_organisms	Ensembl/release 38	3858	99.2
742743	Dialister succinatiphilus YIT 11850	2	Bacteria A	742743;Dialister_succinatiphilus_YIT_11850;9999977;Negavicutes;1239;Firmicutes;9999979;Firmicute/Actinobacteri/Chloroflex/Cyanobacteri/Armatimonadete/Melainabacte;2;Bacteria;131567;Cellular_organisms	Ensembl/release 38	2155	96.8
742816	Megamonas funiformis YIT 11815	2	Bacteria A	742816;Megamonas_funiformis_YIT_11815;9999977;Negavicutes;1239;Firmicutes;9999979;Firmicute/Actinobacteri/Chloroflex/Cyanobacteri/Armatimonadete/Melainabacte;2;Bacteria;131567;Cellular_organisms	Ensembl/release 38	2529	97.6
743718	Isoptericola variabilis 225	2	Bacteria A	743718;Isoptericola_variabilis_225;201174;Actinobacteria;9999979;Firmicute/Actinobacteri/Chloroflex/Cyanobacteri/Armatimonadete/Melainabacte;2;Bacteria;131567;Cellular_organisms	Ensembl/release 38	2881	99.2
743719	Paenibacillus lactis 154	2	Bacteria A	743719;Paenibacillus_lactis_154;186822;Paenibacillaceae;9999976;Bacilli/Erysioperotrichia/Tenericutes;1239;Firmicutes;9999979;Firmicute/Actinobacteri/Chloroflex/Cyanobacteri/Armatimonadete/Melainabacte;2;Bacteria;131567;Cellular_organisms	Ensembl/release 38	6149	100
747365	Thermodesulfobium narugense DSM 14796	2	Bacteria A	747365;Thermodesulfobium_narugense_DSM_14796;186801;Clostridia;1239;Firmicutes;9999979;Firmicute/Actinobacteri/Chloroflex/Cyanobacteri/Armatimonadete/Melainabacte;2;Bacteria;131567;Cellular_organisms	Ensembl/release 38	1807	91.9
756067	Microcoleus vaginatus FGP-2	2	Bacteria A	756067;Microcoleus_vaginatus_FGP-2;1117;Cyanobacteria;9999979;Firmicute/Actinobacteri/Chloroflex/Cyanobacteri/Armatimonadete/Melainabacte;2;Bacteria;131567;Cellular_organisms	Ensembl/release 38	5134	96.8
767452	Serinicoccus chungangensis	2	Bacteria A	767452;Serinicoccus_chungangensis;201174;Actinobacteria;9999979;Firmicute/Actinobacteri/Chloroflex/Cyanobacteri/Armatimonadete/Melainabacte;2;Bacteria;131567;Cellular_organisms	Ensembl/release 38	3100	98.4
860235	Kibdelosporangium phytohabitans	2	Bacteria A	860235;Kibdelosporangium_phytohabitans;201174;Actinobacteria;9999979;Firmicute/Actinobacteri/Chloroflex/Cyanobacteri/Armatimonadete/Melainabacte;2;Bacteria;131567;Cellular_organisms	Ensembl/release 38	10205	99.2
861266	Arthrobacter siccitolerans	2	Bacteria A	861266;Arthrobacter_siccitolerans;201174;Actinobacteria;9999979;Firmicute/Actinobacteri/Chloroflex/Cyanobacteri/Armatimonadete/Melainabacte;2;Bacteria;131567;Cellular_organisms	Ensembl/release 38	4475	95.2
861450	Anaeroglobus geminatus F0357	2	Bacteria A	861450;Anaeroglobus_geminatus_F0357;9999977;Negavicutes;1239;Firmicutes;9999979;Firmicute/Actinobacteri/Chloroflex/Cyanobacteri/Armatimonadete/Melainabacte;2;Bacteria;131567;Cellular_organisms	Ensembl/release 38	2148	79.8
864702	Oscillatoriales cyanobacterium JSC-12	2	Bacteria A	864702;Oscillatoriales_cyanobacterium_JSC-12;1117;Cyanobacteria;9999979;Firmicute/Actinobacteri/Chloroflex/Cyanobacteri/Armatimonadete/Melainabacte;2;Bacteria;131567;Cellular_organisms	Ensembl/release 38	4780	98.4
867903	Thermaerobacter subterraneus DSM 13965	2	Bacteria A	867903;Thermaerobacter_subterraneus_DSM_13965;186801;Clostridia;1239;Firmicutes;9999979;Firmicute/Actinobacteri/Chloroflex/Cyanobacteri/Armatimonadete/Melainabacte;2;Bacteria;131567;Cellular_organisms	Ensembl/release 38	2313	96
872965	Ardenticatena maritima	2	Bacteria A	872965;Ardenticatena_maritima;200795;Chloroflexi;9999979;Firmicute/Actinobacteri/Chloroflex/Cyanobacteri/Armatimonadete/Melainabacte;2;Bacteria;131567;Cellular_organisms	Ensembl/release 38	2578	91.1
882081	Saccharomonospora azurea NA-128	2	Bacteria A	882081;Saccharomonospora_azurea_NA-128;201174;Actinobacteria;9999979;Firmicute/Actinobacteri/Chloroflex/Cyanobacteri/Armatimonadete/Melainabacte;2;Bacteria;131567;Cellular_organisms	Ensembl/release 38	4376	99.2
883114	Helcococcus kunzii ATCC 51366	2	Bacteria A	883114;Helcococcus_kunzii_ATCC_51366;1737404;Tissierellia;1239;Firmicutes;9999979;Firmicute/Actinobacteri/Chloroflex/Cyanobacteri/Armatimonadete/Melainabacte;2;Bacteria;131567;Cellular_organisms	Ensembl/release 38	1882	96.8
887929	Pseudoramibacter alactolyticus ATCC 23263	2	Bacteria A	887929;Pseudoramibacter_alactolyticus_ATCC_23263;186801;Clostridia;1239;Firmicutes;9999979;Firmicute/Actinobacteri/Chloroflex/Cyanobacteri/Armatimonadete/Melainabacte;2;Bacteria;131567;Cellular_organisms	Ensembl/release 38	2515	99.2
909613	Actinokineospora spheciospongiae	2	Bacteria A	909613;Actinokineospora_spheciospongiae;201174;Actinobacteria;9999979;Firmicute/Actinobacteri/Chloroflex/Cyanobacteri/Armatimonadete/Melainabacte;2;Bacteria;131567;Cellular_organisms	Ensembl/release 38	6629	92.7
913338	Actinobacterium SCGC AAA027-L06	2	Bacteria A	913338;Actinobacterium_SCGC_AAA027-L06;201174;Actinobacteria;9999979;Firmicute/Actinobacteri/Chloroflex/Cyanobacteri/Armatimonadete/Melainabacte;2;Bacteria;131567;Cellular_organisms	Ensembl/release 38	1244	87.9
915437	Saccharibacillus sacchari DSM 19268	2	Bacteria A	915437;Saccharibacillus_sacchari_DSM_19268;186822;Paenibacillaceae;9999976;Bacilli/Erysioperotrichia/Tenericutes;1239;Firmicutes;9999979;Firmicute/Actinobacteri/Chloroflex/Cyanobacteri/Armatimonadete/Melainabacte;2;Bacteria;131567;Cellular_organisms	NCBI GeneBank	5154	99.2
926550	Caldilinea aerophila DSM 14535 = NBRC 104270	2	Bacteria A	926550;Caldilinea_aerophila_DSM_14535_=_NBRC_104270;200795;Chloroflexi;9999979;Firmicute/Actinobacteri/Chloroflex/Cyanobacteri/Armatimonadete/Melainabacte;2;Bacteria;131567;Cellular_organisms	Ensembl/release 38	4119	85.5
927661	Cryptosporangium arvum DSM 44712	2	Bacteria A	927661;Cryptosporangium_arvum_DSM_44712;201174;Actinobacteria;9999979;Firmicute/Actinobacteri/Chloroflex/Cyanobacteri/Armatimonadete/Melainabacte;2;Bacteria;131567;Cellular_organisms	Ensembl/release 38	2370	100
927668	Pseudanabaena biceps PCC 7429	2	Bacteria A	927668;Pseudanabaena_biceps_PCC_7429;1117;Cyanobacteria;9999979;Firmicute/Actinobacteri/Chloroflex/Cyanobacteri/Armatimonadete/Melainabacte;2;Bacteria;131567;Cellular_organisms	Ensembl/release 38	4757	92.7
980422	Strawberry lethal yellows phytoplasma (CPA) str. NZSb11	2	Bacteria A	980422;Strawberry_lethal_yellows_phytoplasma_(CPA)_str._NZSb11;544448;Tenericutes;9999975;Bacillales/Lactobacillales/Erysipelotrichaceae/Tenericutes;9999976;Bacilli/Erysioperotrichia/Tenericutes;1239;Firmicutes;9999979;Firmicute/Actinobacteri/Chloroflex/Cyanobacteri/Armatimonadete/Melainabacte;2;Bacteria;131567;Cellular_organisms	Ensembl/release 38	1100	61.3
993070	Arthrobacter enclensis	2	Bacteria A	993070;Arthrobacter_enclensis;201174;Actinobacteria;9999979;Firmicute/Actinobacteri/Chloroflex/Cyanobacteri/Armatimonadete/Melainabacte;2;Bacteria;131567;Cellular_organisms	Ensembl/release 38	3738	100
997346	Desmospora sp. 8437	2	Bacteria A	997346;Desmospora_sp._8437;186824;Thermoactinomycetaceae;9999976;Bacilli/Erysioperotrichia/Tenericutes;1239;Firmicutes;9999979;Firmicute/Actinobacteri/Chloroflex/Cyanobacteri/Armatimonadete/Melainabacte;2;Bacteria;131567;Cellular_organisms	Ensembl/release 38	4048	96.8
997350	Peptoniphilus indolicus ATCC 29427	2	Bacteria A	997350;Peptoniphilus_indolicus_ATCC_29427;1737404;Tissierellia;1239;Firmicutes;9999979;Firmicute/Actinobacteri/Chloroflex/Cyanobacteri/Armatimonadete/Melainabacte;2;Bacteria;131567;Cellular_organisms	Ensembl/release 38	2269	91.1
999415	Eggerthia catenaformis OT 569 = DSM 20559	2	Bacteria A	999415;Eggerthia_catenaformis_OT_569_=_DSM_20559;128827;Erysipelotrichaceae;9999975;Bacillales/Lactobacillales/Erysipelotrichaceae/Tenericutes;9999976;Bacilli/Erysioperotrichia/Tenericutes;1239;Firmicutes;9999979;Firmicute/Actinobacteri/Chloroflex/Cyanobacteri/Armatimonadete/Melainabacte;2;Bacteria;131567;Cellular_organisms	Ensembl/release 38	1884	97.6
1087448	Exiguobacterium antarcticum B7	2	Bacteria A	1087448;Exiguobacterium_antarcticum_B7;1385;Bacillales;9999974;Bacillales/Lactobacillales;9999975;Bacillales/Lactobacillales/Erysipelotrichaceae/Tenericutes;9999976;Bacilli/Erysioperotrichia/Tenericutes;1239;Firmicutes;9999979;Firmicute/Actinobacteri/Chloroflex/Cyanobacteri/Armatimonadete/Melainabacte;2;Bacteria;131567;Cellular_organisms	Ensembl/release 38	2772	99.2
1097667	Patulibacter medicamentivorans	2	Bacteria A	1097667;Patulibacter_medicamentivorans;201174;Actinobacteria;9999979;Firmicute/Actinobacteri/Chloroflex/Cyanobacteri/Armatimonadete/Melainabacte;2;Bacteria;131567;Cellular_organisms	Ensembl/release 38	4372	92.7
1110697	Nocardia asteroides NBRC 15531	2	Bacteria A	1110697;Nocardia_asteroides_NBRC_15531;201174;Actinobacteria;9999979;Firmicute/Actinobacteri/Chloroflex/Cyanobacteri/Armatimonadete/Melainabacte;2;Bacteria;131567;Cellular_organisms	Ensembl/release 38	6459	100
1111126	Jonquetella sp. BV3C21	2	Bacteria A	1111126;Jonquetella_sp._BV3C21;508458;Synergistetes;2;Bacteria;131567;Cellular_organisms	Ensembl/release 38	1566	89.5
1111135	Coriobacteriaceae bacterium BV3Ac1	2	Bacteria A	1111135;Coriobacteriaceae_bacterium_BV3Ac1;201174;Actinobacteria;9999979;Firmicute/Actinobacteri/Chloroflex/Cyanobacteri/Armatimonadete/Melainabacte;2;Bacteria;131567;Cellular_organisms	Ensembl/release 38	1610	91.9
1121126	Brochothrix thermosphacta DSM 20171 = FSL F6-1036	2	Bacteria A	1121126;Brochothrix_thermosphacta_DSM_20171_=_FSL_F6-1036;1385;Bacillales;9999974;Bacillales/Lactobacillales;9999975;Bacillales/Lactobacillales/Erysipelotrichaceae/Tenericutes;9999976;Bacilli/Erysioperotrichia/Tenericutes;1239;Firmicutes;9999979;Firmicute/Actinobacteri/Chloroflex/Cyanobacteri/Armatimonadete/Melainabacte;2;Bacteria;131567;Cellular_organisms	Ensembl/release 38	2589	88.7
1122219	Megasphaera cerevisiae DSM 20462	2	Bacteria A	1122219;Megasphaera_cerevisiae_DSM_20462;9999977;Negavicutes;1239;Firmicutes;9999979;Firmicute/Actinobacteri/Chloroflex/Cyanobacteri/Armatimonadete/Melainabacte;2;Bacteria;131567;Cellular_organisms	Ensembl/release 38	2879	98.4
1125712	Olsenella profusa F0195	2	Bacteria A	1125712;Olsenella_profusa_F0195;201174;Actinobacteria;9999979;Firmicute/Actinobacteri/Chloroflex/Cyanobacteri/Armatimonadete/Melainabacte;2;Bacteria;131567;Cellular_organisms	Ensembl/release 38	2650	92.7
1136178	Geobacillus thermoglucosidans TNO-09.020	2	Bacteria A	1136178;Geobacillus_thermoglucosidans_TNO-09.020;1385;Bacillales;9999974;Bacillales/Lactobacillales;9999975;Bacillales/Lactobacillales/Erysipelotrichaceae/Tenericutes;9999976;Bacilli/Erysioperotrichia/Tenericutes;1239;Firmicutes;9999979;Firmicute/Actinobacteri/Chloroflex/Cyanobacteri/Armatimonadete/Melainabacte;2;Bacteria;131567;Cellular_organisms	Ensembl/release 38	3443	100
1146883	Blastococcus saxobsidens DD2	2	Bacteria A	1146883;Blastococcus_saxobsidens_DD2;201174;Actinobacteria;9999979;Firmicute/Actinobacteri/Chloroflex/Cyanobacteri/Armatimonadete/Melainabacte;2;Bacteria;131567;Cellular_organisms	Ensembl/release 38	4821	96.8
1157490	Tumebacillus flagellatus	2	Bacteria A	1157490;Tumebacillus_flagellatus;186823;Alicyclobacillaceae;9999976;Bacilli/Erysioperotrichia/Tenericutes;1239;Firmicutes;9999979;Firmicute/Actinobacteri/Chloroflex/Cyanobacteri/Armatimonadete/Melainabacte;2;Bacteria;131567;Cellular_organisms	Ensembl/release 38	4452	98.4
1173020	Chamaesiphon minutus PCC 6605	2	Bacteria A	1173020;Chamaesiphon_minutus_PCC_6605;1117;Cyanobacteria;9999979;Firmicute/Actinobacteri/Chloroflex/Cyanobacteri/Armatimonadete/Melainabacte;2;Bacteria;131567;Cellular_organisms	Ensembl/release 38	5945	98.4
1173022	Crinalium epipsammum PCC 9333	2	Bacteria A	1173022;Crinalium_epipsammum_PCC_9333;1117;Cyanobacteria;9999979;Firmicute/Actinobacteri/Chloroflex/Cyanobacteri/Armatimonadete/Melainabacte;2;Bacteria;131567;Cellular_organisms	Ensembl/release 38	4752	97.6
1183438	Gloeobacter kilaueensis JS1	2	Bacteria A	1183438;Gloeobacter_kilaueensis_JS1;1117;Cyanobacteria;9999979;Firmicute/Actinobacteri/Chloroflex/Cyanobacteri/Armatimonadete/Melainabacte;2;Bacteria;131567;Cellular_organisms	Ensembl/release 38	4507	96.8
1184609	Kineosphaera limosa NBRC 100340	2	Bacteria A	1184609;Kineosphaera_limosa_NBRC_100340;201174;Actinobacteria;9999979;Firmicute/Actinobacteri/Chloroflex/Cyanobacteri/Armatimonadete/Melainabacte;2;Bacteria;131567;Cellular_organisms	Ensembl/release 38	4422	97.6
1196031	Bacillus oceanisediminis 2691	2	Bacteria A	1196031;Bacillus_oceanisediminis_2691;1385;Bacillales;9999974;Bacillales/Lactobacillales;9999975;Bacillales/Lactobacillales/Erysipelotrichaceae/Tenericutes;9999976;Bacilli/Erysioperotrichia/Tenericutes;1239;Firmicutes;9999979;Firmicute/Actinobacteri/Chloroflex/Cyanobacteri/Armatimonadete/Melainabacte;2;Bacteria;131567;Cellular_organisms	Ensembl/release 38	5594	100
1209989	Tepidanaerobacter acetatoxydans Re1	2	Bacteria A	1209989;Tepidanaerobacter_acetatoxydans_Re1;186801;Clostridia;1239;Firmicutes;9999979;Firmicute/Actinobacteri/Chloroflex/Cyanobacteri/Armatimonadete/Melainabacte;2;Bacteria;131567;Cellular_organisms	Ensembl/release 38	2524	96
1228987	Cyanobacterium endosymbiont of Epithemia turgida isolate EtSB Lake Yunoko	2	Bacteria A	1228987;Cyanobacterium_endosymbiont_of_Epithemia_turgida_isolate_EtSB_Lake_Yunoko;1117;Cyanobacteria;9999979;Firmicute/Actinobacteri/Chloroflex/Cyanobacteri/Armatimonadete/Melainabacte;2;Bacteria;131567;Cellular_organisms	Ensembl/release 38	1720	95.2
1230730	Tissierellia bacterium S5-A11	2	Bacteria A	1230730;Tissierellia_bacterium_S5-A11;1737404;Tissierellia;1239;Firmicutes;9999979;Firmicute/Actinobacteri/Chloroflex/Cyanobacteri/Armatimonadete/Melainabacte;2;Bacteria;131567;Cellular_organisms	Ensembl/release 38	2755	99.2
1233231	Scytonema tolypothrichoides VB-61278	2	Bacteria A	1233231;Scytonema_tolypothrichoides_VB-61278;1117;Cyanobacteria;9999979;Firmicute/Actinobacteri/Chloroflex/Cyanobacteri/Armatimonadete/Melainabacte;2;Bacteria;131567;Cellular_organisms	Ensembl/release 38	5683	95.1
1234409	Catellicoccus marimammalium M35/04/3	2	Bacteria A	1234409;Catellicoccus_marimammalium_M35/04/3;186826;Lactobacillales;9999974;Bacillales/Lactobacillales;9999975;Bacillales/Lactobacillales/Erysipelotrichaceae/Tenericutes;9999976;Bacilli/Erysioperotrichia/Tenericutes;1239;Firmicutes;9999979;Firmicute/Actinobacteri/Chloroflex/Cyanobacteri/Armatimonadete/Melainabacte;2;Bacteria;131567;Cellular_organisms	Ensembl/release 38	1197	91.9
1245935	Tolypothrix campylonemoides VB511288	2	Bacteria A	1245935;Tolypothrix_campylonemoides_VB511288;1117;Cyanobacteria;9999979;Firmicute/Actinobacteri/Chloroflex/Cyanobacteri/Armatimonadete/Melainabacte;2;Bacteria;131567;Cellular_organisms	Ensembl/release 38	6935	96.7
1246477	Brevibacillus agri BAB-2500	2	Bacteria A	1246477;Brevibacillus_agri_BAB-2500;186822;Paenibacillaceae;9999976;Bacilli/Erysioperotrichia/Tenericutes;1239;Firmicutes;9999979;Firmicute/Actinobacteri/Chloroflex/Cyanobacteri/Armatimonadete/Melainabacte;2;Bacteria;131567;Cellular_organisms	Ensembl/release 38	5349	98.4
1280514	Acidithrix ferrooxidans	2	Bacteria A	1280514;Acidithrix_ferrooxidans;201174;Actinobacteria;9999979;Firmicute/Actinobacteri/Chloroflex/Cyanobacteri/Armatimonadete/Melainabacte;2;Bacteria;131567;Cellular_organisms	Ensembl/release 38	3651	93.5
1286171	Peptoclostridium acidaminophilum DSM 3953	2	Bacteria A	1286171;Peptoclostridium_acidaminophilum_DSM_3953;186801;Clostridia;1239;Firmicutes;9999979;Firmicute/Actinobacteri/Chloroflex/Cyanobacteri/Armatimonadete/Melainabacte;2;Bacteria;131567;Cellular_organisms	Ensembl/release 38	2910	100
1313172	Ilumatobacter coccineus YM16-304	2	Bacteria A	1313172;Ilumatobacter_coccineus_YM16-304;201174;Actinobacteria;9999979;Firmicute/Actinobacteri/Chloroflex/Cyanobacteri/Armatimonadete/Melainabacte;2;Bacteria;131567;Cellular_organisms	Ensembl/release 38	4291	95.2
1318466	Acholeplasma palmae J233	2	Bacteria A	1318466;Acholeplasma_palmae_J233;544448;Tenericutes;9999975;Bacillales/Lactobacillales/Erysipelotrichaceae/Tenericutes;9999976;Bacilli/Erysioperotrichia/Tenericutes;1239;Firmicutes;9999979;Firmicute/Actinobacteri/Chloroflex/Cyanobacteri/Armatimonadete/Melainabacte;2;Bacteria;131567;Cellular_organisms	Ensembl/release 38	1439	87.9
1319815	Cetobacterium somerae ATCC BAA-474	2	Bacteria A	1319815;Cetobacterium_somerae_ATCC_BAA-474;32066;Fusobacteria;2;Bacteria;131567;Cellular_organisms	Ensembl/release 38	2975	96
1321816	Alloscardovia omnicolens F0580	2	Bacteria A	1321816;Alloscardovia_omnicolens_F0580;201174;Actinobacteria;9999979;Firmicute/Actinobacteri/Chloroflex/Cyanobacteri/Armatimonadete/Melainabacte;2;Bacteria;131567;Cellular_organisms	Ensembl/release 38	1649	92.7
1321820	Gemella bergeriae ATCC 700627	2	Bacteria A	1321820;Gemella_bergeriae_ATCC_700627;1385;Bacillales;9999974;Bacillales/Lactobacillales;9999975;Bacillales/Lactobacillales/Erysipelotrichaceae/Tenericutes;9999976;Bacilli/Erysioperotrichia/Tenericutes;1239;Firmicutes;9999979;Firmicute/Actinobacteri/Chloroflex/Cyanobacteri/Armatimonadete/Melainabacte;2;Bacteria;131567;Cellular_organisms	Ensembl/release 38	1541	93.5
1330458	Agrococcus pavilionensis RW1	2	Bacteria A	1330458;Agrococcus_pavilionensis_RW1;201174;Actinobacteria;9999979;Firmicute/Actinobacteri/Chloroflex/Cyanobacteri/Armatimonadete/Melainabacte;2;Bacteria;131567;Cellular_organisms	Ensembl/release 38	2782	96
1348253	Microbacterium mangrovi	2	Bacteria A	1348253;Microbacterium_mangrovi;201174;Actinobacteria;9999979;Firmicute/Actinobacteri/Chloroflex/Cyanobacteri/Armatimonadete/Melainabacte;2;Bacteria;131567;Cellular_organisms	Ensembl/release 38	3509	96.8
1348334	Lyngbya aestuarii BL J	2	Bacteria A	1348334;Lyngbya_aestuarii_BL_J;1117;Cyanobacteria;9999979;Firmicute/Actinobacteri/Chloroflex/Cyanobacteri/Armatimonadete/Melainabacte;2;Bacteria;131567;Cellular_organisms	Ensembl/release 38	6515	92.7
1356854	Alicyclobacillus acidoterrestris ATCC 49025	2	Bacteria A	1356854;Alicyclobacillus_acidoterrestris_ATCC_49025;186823;Alicyclobacillaceae;9999976;Bacilli/Erysioperotrichia/Tenericutes;1239;Firmicutes;9999979;Firmicute/Actinobacteri/Chloroflex/Cyanobacteri/Armatimonadete/Melainabacte;2;Bacteria;131567;Cellular_organisms	Ensembl/release 38	4103	98.4
1367477	Bacillus infantis NRRL B-14911	2	Bacteria A	1367477;Bacillus_infantis_NRRL_B-14911;1385;Bacillales;9999974;Bacillales/Lactobacillales;9999975;Bacillales/Lactobacillales/Erysipelotrichaceae/Tenericutes;9999976;Bacilli/Erysioperotrichia/Tenericutes;1239;Firmicutes;9999979;Firmicute/Actinobacteri/Chloroflex/Cyanobacteri/Armatimonadete/Melainabacte;2;Bacteria;131567;Cellular_organisms	Ensembl/release 38	5066	96.8
1384082	Veillonellaceae bacterium DNF00751	2	Bacteria A	1384082;Veillonellaceae_bacterium_DNF00751;9999977;Negavicutes;1239;Firmicutes;9999979;Firmicute/Actinobacteri/Chloroflex/Cyanobacteri/Armatimonadete/Melainabacte;2;Bacteria;131567;Cellular_organisms	Ensembl/release 38	1806	93.5
1385513	Pontibacillus chungwhensis BH030062	2	Bacteria A	1385513;Pontibacillus_chungwhensis_BH030062;1385;Bacillales;9999974;Bacillales/Lactobacillales;9999975;Bacillales/Lactobacillales/Erysipelotrichaceae/Tenericutes;9999976;Bacilli/Erysioperotrichia/Tenericutes;1239;Firmicutes;9999979;Firmicute/Actinobacteri/Chloroflex/Cyanobacteri/Armatimonadete/Melainabacte;2;Bacteria;131567;Cellular_organisms	Ensembl/release 38	3685	97.6
1386082	Cellulomonas bogoriensis 69B4 = DSM 16987	2	Bacteria A	1386082;Cellulomonas_bogoriensis_69B4_=_DSM_16987;201174;Actinobacteria;9999979;Firmicute/Actinobacteri/Chloroflex/Cyanobacteri/Armatimonadete/Melainabacte;2;Bacteria;131567;Cellular_organisms	Ensembl/release 38	2898	96.8
1395513	Sporolactobacillus laevolacticus DSM 442	2	Bacteria A	1395513;Sporolactobacillus_laevolacticus_DSM_442;1385;Bacillales;9999974;Bacillales/Lactobacillales;9999975;Bacillales/Lactobacillales/Erysipelotrichaceae/Tenericutes;9999976;Bacilli/Erysioperotrichia/Tenericutes;1239;Firmicutes;9999979;Firmicute/Actinobacteri/Chloroflex/Cyanobacteri/Armatimonadete/Melainabacte;2;Bacteria;131567;Cellular_organisms	Ensembl/release 38	3497	98.4
1401063	Pseudoglutamicibacter albus DNF00011	2	Bacteria A	1401063;Pseudoglutamicibacter_albus_DNF00011;201174;Actinobacteria;9999979;Firmicute/Actinobacteri/Chloroflex/Cyanobacteri/Armatimonadete/Melainabacte;2;Bacteria;131567;Cellular_organisms	Ensembl/release 38	1596	83.9
1401079	Mogibacterium timidum ATCC 33093	2	Bacteria A	1401079;Mogibacterium_timidum_ATCC_33093;186801;Clostridia;1239;Firmicutes;9999979;Firmicute/Actinobacteri/Chloroflex/Cyanobacteri/Armatimonadete/Melainabacte;2;Bacteria;131567;Cellular_organisms	Ensembl/release 38	1657	94.4
1450761	Aneurinibacillus sp. XH2	2	Bacteria A	1450761;Aneurinibacillus_sp._XH2;186822;Paenibacillaceae;9999976;Bacilli/Erysioperotrichia/Tenericutes;1239;Firmicutes;9999979;Firmicute/Actinobacteri/Chloroflex/Cyanobacteri/Armatimonadete/Melainabacte;2;Bacteria;131567;Cellular_organisms	Ensembl/release 38	3441	99.2
1453429	Candidatus Atelocyanobacterium thalassa isolate ALOHA	2	Bacteria A	1453429;Candidatus_Atelocyanobacterium_thalassa_isolate_ALOHA;1117;Cyanobacteria;9999979;Firmicute/Actinobacteri/Chloroflex/Cyanobacteri/Armatimonadete/Melainabacte;2;Bacteria;131567;Cellular_organisms	Ensembl/release 38	1200	84.7
1460634	Geomicrobium sp. JCM 19037	2	Bacteria A	1460634;Geomicrobium_sp._JCM_19037;1385;Bacillales;9999974;Bacillales/Lactobacillales;9999975;Bacillales/Lactobacillales/Erysipelotrichaceae/Tenericutes;9999976;Bacilli/Erysioperotrichia/Tenericutes;1239;Firmicutes;9999979;Firmicute/Actinobacteri/Chloroflex/Cyanobacteri/Armatimonadete/Melainabacte;2;Bacteria;131567;Cellular_organisms	Ensembl/release 38	4492	92.7
1462524	Paraliobacillus sp. PM-2	2	Bacteria A	1462524;Paraliobacillus_sp._PM-2;1385;Bacillales;9999974;Bacillales/Lactobacillales;9999975;Bacillales/Lactobacillales/Erysipelotrichaceae/Tenericutes;9999976;Bacilli/Erysioperotrichia/Tenericutes;1239;Firmicutes;9999979;Firmicute/Actinobacteri/Chloroflex/Cyanobacteri/Armatimonadete/Melainabacte;2;Bacteria;131567;Cellular_organisms	Ensembl/release 38	2787	100
1469144	Streptomyces thermoautotrophicus	2	Bacteria A	1469144;Streptomyces_thermoautotrophicus;201174;Actinobacteria;9999979;Firmicute/Actinobacteri/Chloroflex/Cyanobacteri/Armatimonadete/Melainabacte;2;Bacteria;131567;Cellular_organisms	Ensembl/release 38	4087	87.1
1489678	Deinococcus sp. RL	2	Bacteria A	1489678;Deinococcus_sp._RL;1297;Deinococcus-Thermus;2;Bacteria;131567;Cellular_organisms	Ensembl/release 38	2614	86.3
1497020	Neosynechococcus sphagnicola sy1	2	Bacteria A	1497020;Neosynechococcus_sphagnicola_sy1;1117;Cyanobacteria;9999979;Firmicute/Actinobacteri/Chloroflex/Cyanobacteri/Armatimonadete/Melainabacte;2;Bacteria;131567;Cellular_organisms	Ensembl/release 38	2731	70.2
1499498	Prochlorococcus sp. MIT 0601	2	Bacteria A	1499498;Prochlorococcus_sp._MIT_0601;1117;Cyanobacteria;9999979;Firmicute/Actinobacteri/Chloroflex/Cyanobacteri/Armatimonadete/Melainabacte;2;Bacteria;131567;Cellular_organisms	Ensembl/release 38	1908	88.7
1528099	Lawsonella clevelandensis	2	Bacteria A	1528099;Lawsonella_clevelandensis;201174;Actinobacteria;9999979;Firmicute/Actinobacteri/Chloroflex/Cyanobacteri/Armatimonadete/Melainabacte;2;Bacteria;131567;Cellular_organisms	Ensembl/release 38	1378	94.4
1529318	Cryobacterium sp. MLB-32	2	Bacteria A	1529318;Cryobacterium_sp._MLB-32;201174;Actinobacteria;9999979;Firmicute/Actinobacteri/Chloroflex/Cyanobacteri/Armatimonadete/Melainabacte;2;Bacteria;131567;Cellular_organisms	Ensembl/release 38	3214	80.6
1532906	Aphanizomenon flos-aquae 2012/KM1/D3	2	Bacteria A	1532906;Aphanizomenon_flos-aquae_2012/KM1/D3;1117;Cyanobacteria;9999979;Firmicute/Actinobacteri/Chloroflex/Cyanobacteri/Armatimonadete/Melainabacte;2;Bacteria;131567;Cellular_organisms	Ensembl/release 38	4415	82.3
1541959	Candidatus Izimaplasma sp. HR1	2	Bacteria A	1541959;Candidatus_Izimaplasma_sp._HR1;544448;Tenericutes;9999975;Bacillales/Lactobacillales/Erysipelotrichaceae/Tenericutes;9999976;Bacilli/Erysioperotrichia/Tenericutes;1239;Firmicutes;9999979;Firmicute/Actinobacteri/Chloroflex/Cyanobacteri/Armatimonadete/Melainabacte;2;Bacteria;131567;Cellular_organisms	Ensembl/release 38	1815	92.7
1555112	Limnochorda pilosa	2	Bacteria A	1555112;Limnochorda_pilosa;1676648;Limnochordia;1239;Firmicutes;9999979;Firmicute/Actinobacteri/Chloroflex/Cyanobacteri/Armatimonadete/Melainabacte;2;Bacteria;131567;Cellular_organisms	Ensembl/release 38	3601	93.5
1574263	Candidatus Stoquefichus sp. KLE1796	2	Bacteria A	1574263;Candidatus_Stoquefichus_sp._KLE1796;128827;Erysipelotrichaceae;9999975;Bacillales/Lactobacillales/Erysipelotrichaceae/Tenericutes;9999976;Bacilli/Erysioperotrichia/Tenericutes;1239;Firmicutes;9999979;Firmicute/Actinobacteri/Chloroflex/Cyanobacteri/Armatimonadete/Melainabacte;2;Bacteria;131567;Cellular_organisms	Ensembl/release 38	3307	98.4
1586287	Lentzea guizhouensis	2	Bacteria A	1586287;Lentzea_guizhouensis;201174;Actinobacteria;9999979;Firmicute/Actinobacteri/Chloroflex/Cyanobacteri/Armatimonadete/Melainabacte;2;Bacteria;131567;Cellular_organisms	Ensembl/release 38	8927	96.8
1604020	Candidatus Synechococcus spongiarum SP3	2	Bacteria A	1604020;Candidatus_Synechococcus_spongiarum_SP3;1117;Cyanobacteria;9999979;Firmicute/Actinobacteri/Chloroflex/Cyanobacteri/Armatimonadete/Melainabacte;2;Bacteria;131567;Cellular_organisms	Ensembl/release 38	1694	79.8
1618023	Aliterella atlantica CENA595	2	Bacteria A	1618023;Aliterella_atlantica_CENA595;1117;Cyanobacteria;9999979;Firmicute/Actinobacteri/Chloroflex/Cyanobacteri/Armatimonadete/Melainabacte;2;Bacteria;131567;Cellular_organisms	Ensembl/release 38	4367	94.4
1658671	Arsenicicoccus sp. oral taxon 190	2	Bacteria A	1658671;Arsenicicoccus_sp._oral_taxon_190;201174;Actinobacteria;9999979;Firmicute/Actinobacteri/Chloroflex/Cyanobacteri/Armatimonadete/Melainabacte;2;Bacteria;131567;Cellular_organisms	Ensembl/release 38	2844	94.4
1666911	Phormidesmis priestleyi Ana	2	Bacteria A	1666911;Phormidesmis_priestleyi_Ana;1117;Cyanobacteria;9999979;Firmicute/Actinobacteri/Chloroflex/Cyanobacteri/Armatimonadete/Melainabacte;2;Bacteria;131567;Cellular_organisms	Ensembl/release 38	4863	97.6
1671680	Rathayibacter tanaceti	2	Bacteria A	1671680;Rathayibacter_tanaceti;201174;Actinobacteria;9999979;Firmicute/Actinobacteri/Chloroflex/Cyanobacteri/Armatimonadete/Melainabacte;2;Bacteria;131567;Cellular_organisms	Ensembl/release 38	3209	89.5
1678840	Flexilinea flocculi	2	Bacteria A	1678840;Flexilinea_flocculi;200795;Chloroflexi;9999979;Firmicute/Actinobacteri/Chloroflex/Cyanobacteri/Armatimonadete/Melainabacte;2;Bacteria;131567;Cellular_organisms	Ensembl/release 38	2793	87.1
1704590	Brachybacterium sp. SW0106-09	2	Bacteria A	1704590;Brachybacterium_sp._SW0106-09;201174;Actinobacteria;9999979;Firmicute/Actinobacteri/Chloroflex/Cyanobacteri/Armatimonadete/Melainabacte;2;Bacteria;131567;Cellular_organisms	Ensembl/release 38	3345	96
1735669	Plantibacter sp. Leaf1	2	Bacteria A	1735669;Plantibacter_sp._Leaf1;201174;Actinobacteria;9999979;Firmicute/Actinobacteri/Chloroflex/Cyanobacteri/Armatimonadete/Melainabacte;2;Bacteria;131567;Cellular_organisms	Ensembl/release 38	3453	96
1735688	Agromyces sp. Leaf222	2	Bacteria A	1735688;Agromyces_sp._Leaf222;201174;Actinobacteria;9999979;Firmicute/Actinobacteri/Chloroflex/Cyanobacteri/Armatimonadete/Melainabacte;2;Bacteria;131567;Cellular_organisms	Ensembl/release 38	3708	96
1736209	Sanguibacter sp. Leaf3	2	Bacteria A	1736209;Sanguibacter_sp._Leaf3;201174;Actinobacteria;9999979;Firmicute/Actinobacteri/Chloroflex/Cyanobacteri/Armatimonadete/Melainabacte;2;Bacteria;131567;Cellular_organisms	Ensembl/release 38	3669	99.2
1736354	Geodermatophilus sp. Leaf369	2	Bacteria A	1736354;Geodermatophilus_sp._Leaf369;201174;Actinobacteria;9999979;Firmicute/Actinobacteri/Chloroflex/Cyanobacteri/Armatimonadete/Melainabacte;2;Bacteria;131567;Cellular_organisms	Ensembl/release 38	4093	94.3
1736417	Yonghaparkia sp. Soil809	2	Bacteria A	1736417;Yonghaparkia_sp._Soil809;201174;Actinobacteria;9999979;Firmicute/Actinobacteri/Chloroflex/Cyanobacteri/Armatimonadete/Melainabacte;2;Bacteria;131567;Cellular_organisms	Ensembl/release 38	2344	96
1765683	Acidibacillus ferrooxidans	2	Bacteria A	1765683;Acidibacillus_ferrooxidans;1385;Bacillales;9999974;Bacillales/Lactobacillales;9999975;Bacillales/Lactobacillales/Erysipelotrichaceae/Tenericutes;9999976;Bacilli/Erysioperotrichia/Tenericutes;1239;Firmicutes;9999979;Firmicute/Actinobacteri/Chloroflex/Cyanobacteri/Armatimonadete/Melainabacte;2;Bacteria;131567;Cellular_organisms	Ensembl/release 38	2922	95.1
1781255	Desertifilum sp. IPPAS B-1220	2	Bacteria A	1781255;Desertifilum_sp._IPPAS_B-1220;1117;Cyanobacteria;9999979;Firmicute/Actinobacteri/Chloroflex/Cyanobacteri/Armatimonadete/Melainabacte;2;Bacteria;131567;Cellular_organisms	Ensembl/release 38	4964	99.2
1889813	Anaerolineaceae bacterium oral taxon 439	2	Bacteria A	1889813;Anaerolineaceae_bacterium_oral_taxon_439;200795;Chloroflexi;9999979;Firmicute/Actinobacteri/Chloroflex/Cyanobacteri/Armatimonadete/Melainabacte;2;Bacteria;131567;Cellular_organisms	Ensembl/release 38	2541	86.3
1899017	Candidatus Melainabacteria bacterium MEL.A1	2	Bacteria A	1899017;Candidatus_Melainabacteria_bacterium_MEL.A1;9999978;Candidatus_Melainabacteria_bacterium_MEL.A1_node;9999979;Firmicute/Actinobacteri/Chloroflex/Cyanobacteri/Armatimonadete/Melainabacte;2;Bacteria;131567;Cellular_organisms	Ensembl/release 38	1772	88.7
48	Archangium gephyra	3	Bacteria B	48;Archangium_gephyra;28221;Deltaproteobacteria;9999973;Proteobacteria/PVC/Chlorobi/Bacteroidetes/Spirochaetes/Aquificae;2;Bacteria;131567;Cellular_organisms	Ensembl/release 38	10121	97.6
211	Helicobacter sp. CLO-3	3	Bacteria B	211;Helicobacter_sp._CLO-3;29547;Epsilonproteobacteria;9999973;Proteobacteria/PVC/Chlorobi/Bacteroidetes/Spirochaetes/Aquificae;2;Bacteria;131567;Cellular_organisms	Ensembl/release 38	1846	84.7
882	Desulfovibrio vulgaris str. Hildenborough	3	Bacteria B	882;Desulfovibrio_vulgaris_str._Hildenborough;28221;Deltaproteobacteria;9999973;Proteobacteria/PVC/Chlorobi/Bacteroidetes/Spirochaetes/Aquificae;2;Bacteria;131567;Cellular_organisms	Ensembl/release 38	3531	92.7
29290	Candidatus Magnetobacterium bavaricum	3	Bacteria B	29290;Candidatus_Magnetobacterium_bavaricum;40117;Nitrospirae;9999973;Proteobacteria/PVC/Chlorobi/Bacteroidetes/Spirochaetes/Aquificae;2;Bacteria;131567;Cellular_organisms	Ensembl/release 38	6537	71
59374	Fibrobacter succinogenes subsp. succinogenes S85	3	Bacteria B	59374;Fibrobacter_succinogenes_subsp._succinogenes_S85;65842;Fibrobacteres;9999973;Proteobacteria/PVC/Chlorobi/Bacteroidetes/Spirochaetes/Aquificae;2;Bacteria;131567;Cellular_organisms	Ensembl/release 38	3085	87.9
67855	Muribacter muris	3	Bacteria B	67855;Muribacter_muris;1236;Gammaproteobacteria;9999973;Proteobacteria/PVC/Chlorobi/Bacteroidetes/Spirochaetes/Aquificae;2;Bacteria;131567;Cellular_organisms	Ensembl/release 38	2196	98.4
71421	Haemophilus influenzae Rd KW20	3	Bacteria B	71421;Haemophilus_influenzae_Rd_KW20;1236;Gammaproteobacteria;9999973;Proteobacteria/PVC/Chlorobi/Bacteroidetes/Spirochaetes/Aquificae;2;Bacteria;131567;Cellular_organisms	Ensembl/release 38	1709	99.2
85962	Helicobacter pylori 26695	3	Bacteria B	85962;Helicobacter_pylori_26695;29547;Epsilonproteobacteria;9999973;Proteobacteria/PVC/Chlorobi/Bacteroidetes/Spirochaetes/Aquificae;2;Bacteria;131567;Cellular_organisms	Ensembl/release 38	1566	83.1
99287	Salmonella enterica subsp. enterica serovar Typhimurium str. LT2	3	Bacteria B	99287;Salmonella_enterica_subsp._enterica_serovar_Typhimurium_str._LT2;1236;Gammaproteobacteria;9999973;Proteobacteria/PVC/Chlorobi/Bacteroidetes/Spirochaetes/Aquificae;2;Bacteria;131567;Cellular_organisms	Ensembl/release 38	4554	100
107806	Buchnera aphidicola str. APS (Acyrthosiphon pisum)	3	Bacteria B	107806;Buchnera_aphidicola_str._APS_(Acyrthosiphon_pisum);1236;Gammaproteobacteria;9999973;Proteobacteria/PVC/Chlorobi/Bacteroidetes/Spirochaetes/Aquificae;2;Bacteria;131567;Cellular_organisms	Ensembl/release 38	574	81.5
115711	Chlamydophila pneumoniae AR39	3	Bacteria B	115711;Chlamydophila_pneumoniae_AR39;9999968;PVC;9999973;Proteobacteria/PVC/Chlorobi/Bacteroidetes/Spirochaetes/Aquificae;2;Bacteria;131567;Cellular_organisms	Ensembl/release 38	1116	71
122587	Neisseria meningitidis Z2491	3	Bacteria B	122587;Neisseria_meningitidis_Z2491;28216;Betaproteobacteria;9999973;Proteobacteria/PVC/Chlorobi/Bacteroidetes/Spirochaetes/Aquificae;2;Bacteria;131567;Cellular_organisms	Ensembl/release 38	1909	100
123214	Persephonella marina EX-H1	3	Bacteria B	123214;Persephonella_marina_EX-H1;200783;Aquificae;9999973;Proteobacteria/PVC/Chlorobi/Bacteroidetes/Spirochaetes/Aquificae;2;Bacteria;131567;Cellular_organisms	Ensembl/release 38	2051	93.5
155892	Caulobacter vibrioides	3	Bacteria B	155892;Caulobacter_vibrioides;28211;Alphaproteobacteria;9999973;Proteobacteria/PVC/Chlorobi/Bacteroidetes/Spirochaetes/Aquificae;2;Bacteria;131567;Cellular_organisms	Ensembl/release 38	4642	96.8
156586	Flavobacteria bacterium BBFL7	3	Bacteria B	156586;Flavobacteria_bacterium_BBFL7;976;Bacteroidetes;9999973;Proteobacteria/PVC/Chlorobi/Bacteroidetes/Spirochaetes/Aquificae;2;Bacteria;131567;Cellular_organisms	Ensembl/release 38	2592	91.1
156889	Magnetococcus marinus MC-1	3	Bacteria B	156889;Magnetococcus_marinus_MC-1;28211;Alphaproteobacteria;9999973;Proteobacteria/PVC/Chlorobi/Bacteroidetes/Spirochaetes/Aquificae;2;Bacteria;131567;Cellular_organisms	Ensembl/release 38	3716	99.2
163164	Wolbachia endosymbiont of Drosophila melanogaster	3	Bacteria B	163164;Wolbachia_endosymbiont_of_Drosophila_melanogaster;28211;Alphaproteobacteria;9999973;Proteobacteria/PVC/Chlorobi/Bacteroidetes/Spirochaetes/Aquificae;2;Bacteria;131567;Cellular_organisms	Ensembl/release 38	1195	83.1
176299	Agrobacterium fabrum str. C58	3	Bacteria B	176299;Agrobacterium_fabrum_str._C58;28211;Alphaproteobacteria;9999973;Proteobacteria/PVC/Chlorobi/Bacteroidetes/Spirochaetes/Aquificae;2;Bacteria;131567;Cellular_organisms	Ensembl/release 38	5355	100
177416	Francisella tularensis subsp. tularensis SCHU S4	3	Bacteria B	177416;Francisella_tularensis_subsp._tularensis_SCHU_S4;1236;Gammaproteobacteria;9999973;Proteobacteria/PVC/Chlorobi/Bacteroidetes/Spirochaetes/Aquificae;2;Bacteria;131567;Cellular_organisms	Ensembl/release 38	1605	100
177439	Desulfotalea psychrophila LSv54	3	Bacteria B	177439;Desulfotalea_psychrophila_LSv54;28221;Deltaproteobacteria;9999973;Proteobacteria/PVC/Chlorobi/Bacteroidetes/Spirochaetes/Aquificae;2;Bacteria;131567;Cellular_organisms	Ensembl/release 38	3236	89.5
178606	Leptospirillum ferriphilum	3	Bacteria B	178606;Leptospirillum_ferriphilum;40117;Nitrospirae;9999973;Proteobacteria/PVC/Chlorobi/Bacteroidetes/Spirochaetes/Aquificae;2;Bacteria;131567;Cellular_organisms	Ensembl/release 38	2726	70.2
190485	Xanthomonas campestris pv. campestris str. ATCC 33913	3	Bacteria B	190485;Xanthomonas_campestris_pv._campestris_str._ATCC_33913;1236;Gammaproteobacteria;9999973;Proteobacteria/PVC/Chlorobi/Bacteroidetes/Spirochaetes/Aquificae;2;Bacteria;131567;Cellular_organisms	Ensembl/release 38	4181	100
190650	Caulobacter crescentus cb15	3	Bacteria B	190650;Caulobacter_crescentus_cb15;28211;Alphaproteobacteria;9999973;Proteobacteria/PVC/Chlorobi/Bacteroidetes/Spirochaetes/Aquificae;2;Bacteria;131567;Cellular_organisms	Ensembl/release 38	3737	96.8
192222	Campylobacter jejuni subsp. jejuni NCTC 11168 = ATCC 700819	3	Bacteria B	192222;Campylobacter_jejuni_subsp._jejuni_NCTC_11168_=_ATCC_700819;29547;Epsilonproteobacteria;9999973;Proteobacteria/PVC/Chlorobi/Bacteroidetes/Spirochaetes/Aquificae;2;Bacteria;131567;Cellular_organisms	Ensembl/release 38	1624	88.7
194439	Chlorobium tepidum TLS	3	Bacteria B	194439;Chlorobium_tepidum_TLS;1090;Chlorobi;9999973;Proteobacteria/PVC/Chlorobi/Bacteroidetes/Spirochaetes/Aquificae;2;Bacteria;131567;Cellular_organisms	Ensembl/release 38	2255	93.5
197479	Terasakiispira papahanaumokuakeensis	3	Bacteria B	197479;Terasakiispira_papahanaumokuakeensis;1236;Gammaproteobacteria;9999973;Proteobacteria/PVC/Chlorobi/Bacteroidetes/Spirochaetes/Aquificae;2;Bacteria;131567;Cellular_organisms	Ensembl/release 38	3404	99.2
204669	Candidatus Koribacter versatilis Ellin345	3	Bacteria B	204669;Candidatus_Koribacter_versatilis_Ellin345;57723;Acidobacteria;9999973;Proteobacteria/PVC/Chlorobi/Bacteroidetes/Spirochaetes/Aquificae;2;Bacteria;131567;Cellular_organisms	Ensembl/release 38	4777	95.2
211586	Shewanella oneidensis MR-1	3	Bacteria B	211586;Shewanella_oneidensis_MR-1;1236;Gammaproteobacteria;9999973;Proteobacteria/PVC/Chlorobi/Bacteroidetes/Spirochaetes/Aquificae;2;Bacteria;131567;Cellular_organisms	Ensembl/release 38	4196	100
212042	Anaplasma phagocytophilum str. HZ	3	Bacteria B	212042;Anaplasma_phagocytophilum_str._HZ;28211;Alphaproteobacteria;9999973;Proteobacteria/PVC/Chlorobi/Bacteroidetes/Spirochaetes/Aquificae;2;Bacteria;131567;Cellular_organisms	Ensembl/release 38	1352	80.6
215803	Enhygromyxa salina	3	Bacteria B	215803;Enhygromyxa_salina;28221;Deltaproteobacteria;9999973;Proteobacteria/PVC/Chlorobi/Bacteroidetes/Spirochaetes/Aquificae;2;Bacteria;131567;Cellular_organisms	Ensembl/release 38	8164	89.5
216596	Rhizobium leguminosarum bv. viciae 3841	3	Bacteria B	216596;Rhizobium_leguminosarum_bv._viciae_3841;28211;Alphaproteobacteria;9999973;Proteobacteria/PVC/Chlorobi/Bacteroidetes/Spirochaetes/Aquificae;2;Bacteria;131567;Cellular_organisms	Ensembl/release 38	7131	100
224324	Aquifex aeolicus VF5	3	Bacteria B	224324;Aquifex_aeolicus_VF5;200783;Aquificae;9999973;Proteobacteria/PVC/Chlorobi/Bacteroidetes/Spirochaetes/Aquificae;2;Bacteria;131567;Cellular_organisms	Ensembl/release 38	1553	87.1
224911	Bradyrhizobium diazoefficiens USDA 110	3	Bacteria B	224911;Bradyrhizobium_diazoefficiens_USDA_110;28211;Alphaproteobacteria;9999973;Proteobacteria/PVC/Chlorobi/Bacteroidetes/Spirochaetes/Aquificae;2;Bacteria;131567;Cellular_organisms	Ensembl/release 38	8317	97.6
226186	Bacteroides thetaiotaomicron VPI-5482	3	Bacteria B	226186;Bacteroides_thetaiotaomicron_VPI-5482;976;Bacteroidetes;9999973;Proteobacteria/PVC/Chlorobi/Bacteroidetes/Spirochaetes/Aquificae;2;Bacteria;131567;Cellular_organisms	Ensembl/release 38	4825	98.4
227377	Coxiella burnetii RSA 493	3	Bacteria B	227377;Coxiella_burnetii_RSA_493;1236;Gammaproteobacteria;9999973;Proteobacteria/PVC/Chlorobi/Bacteroidetes/Spirochaetes/Aquificae;2;Bacteria;131567;Cellular_organisms	Ensembl/release 38	1850	99.2
229193	Yersinia pestis biovar Microtus str. 91001	3	Bacteria B	229193;Yersinia_pestis_biovar_Microtus_str._91001;1236;Gammaproteobacteria;9999973;Proteobacteria/PVC/Chlorobi/Bacteroidetes/Spirochaetes/Aquificae;2;Bacteria;131567;Cellular_organisms	Ensembl/release 38	4016	99.2
234267	Candidatus Solibacter usitatus Ellin6076	3	Bacteria B	234267;Candidatus_Solibacter_usitatus_Ellin6076;57723;Acidobacteria;9999973;Proteobacteria/PVC/Chlorobi/Bacteroidetes/Spirochaetes/Aquificae;2;Bacteria;131567;Cellular_organisms	Ensembl/release 38	7826	95.2
240015	Acidobacterium capsulatum ATCC 51196	3	Bacteria B	240015;Acidobacterium_capsulatum_ATCC_51196;57723;Acidobacteria;9999973;Proteobacteria/PVC/Chlorobi/Bacteroidetes/Spirochaetes/Aquificae;2;Bacteria;131567;Cellular_organisms	Ensembl/release 38	3382	96
240016	Verrucomicrobium spinosum	3	Bacteria B	240016;Verrucomicrobium_spinosum;9999968;PVC;9999973;Proteobacteria/PVC/Chlorobi/Bacteroidetes/Spirochaetes/Aquificae;2;Bacteria;131567;Cellular_organisms	NCBI GeneBank	6113	87.9
242619	Porphyromonas gingivalis W83	3	Bacteria B	242619;Porphyromonas_gingivalis_W83;976;Bacteroidetes;9999973;Proteobacteria/PVC/Chlorobi/Bacteroidetes/Spirochaetes/Aquificae;2;Bacteria;131567;Cellular_organisms	Ensembl/release 38	1909	93.5
243090	Rhodopirellula baltica SH 1	3	Bacteria B	243090;Rhodopirellula_baltica_SH_1;9999968;PVC;9999973;Proteobacteria/PVC/Chlorobi/Bacteroidetes/Spirochaetes/Aquificae;2;Bacteria;131567;Cellular_organisms	Ensembl/release 38	7325	79.8
243231	Geobacter sulfurreducens PCA	3	Bacteria B	243231;Geobacter_sulfurreducens_PCA;28221;Deltaproteobacteria;9999973;Proteobacteria/PVC/Chlorobi/Bacteroidetes/Spirochaetes/Aquificae;2;Bacteria;131567;Cellular_organisms	Ensembl/release 38	3432	97.6
243277	Vibrio cholerae O1 biovar El Tor str. N16961	3	Bacteria B	243277;Vibrio_cholerae_O1_biovar_El_Tor_str._N16961;1236;Gammaproteobacteria;9999973;Proteobacteria/PVC/Chlorobi/Bacteroidetes/Spirochaetes/Aquificae;2;Bacteria;131567;Cellular_organisms	Ensembl/release 38	3828	97.6
246197	Myxococcus xanthus DK 1622	3	Bacteria B	246197;Myxococcus_xanthus_DK_1622;28221;Deltaproteobacteria;9999973;Proteobacteria/PVC/Chlorobi/Bacteroidetes/Spirochaetes/Aquificae;2;Bacteria;131567;Cellular_organisms	Ensembl/release 38	7331	98.4
246198	Prevotella intermedia 17	3	Bacteria B	246198;Prevotella_intermedia_17;976;Bacteroidetes;9999973;Proteobacteria/PVC/Chlorobi/Bacteroidetes/Spirochaetes/Aquificae;2;Bacteria;131567;Cellular_organisms	Ensembl/release 38	2266	91.9
257313	Bordetella pertussis Tohama I	3	Bacteria B	257313;Bordetella_pertussis_Tohama_I;28216;Betaproteobacteria;9999973;Proteobacteria/PVC/Chlorobi/Bacteroidetes/Spirochaetes/Aquificae;2;Bacteria;131567;Cellular_organisms	Ensembl/release 38	3447	100
262698	Brucella abortus bv. 1 str. 9-941	3	Bacteria B	262698;Brucella_abortus_bv._1_str._9-941;28211;Alphaproteobacteria;9999973;Proteobacteria/PVC/Chlorobi/Bacteroidetes/Spirochaetes/Aquificae;2;Bacteria;131567;Cellular_organisms	Ensembl/release 38	3074	100
265072	Methylobacillus flagellatus KT	3	Bacteria B	265072;Methylobacillus_flagellatus_KT;28216;Betaproteobacteria;9999973;Proteobacteria/PVC/Chlorobi/Bacteroidetes/Spirochaetes/Aquificae;2;Bacteria;131567;Cellular_organisms	Ensembl/release 38	2753	99.2
266834	Sinorhizobium meliloti 1021	3	Bacteria B	266834;Sinorhizobium_meliloti_1021;28211;Alphaproteobacteria;9999973;Proteobacteria/PVC/Chlorobi/Bacteroidetes/Spirochaetes/Aquificae;2;Bacteria;131567;Cellular_organisms	Ensembl/release 38	6233	100
267608	Ralstonia solanacearum GMI1000	3	Bacteria B	267608;Ralstonia_solanacearum_GMI1000;28216;Betaproteobacteria;9999973;Proteobacteria/PVC/Chlorobi/Bacteroidetes/Spirochaetes/Aquificae;2;Bacteria;131567;Cellular_organisms	Ensembl/release 38	5120	100
269796	Rhodospirillum rubrum ATCC 11170	3	Bacteria B	269796;Rhodospirillum_rubrum_ATCC_11170;28211;Alphaproteobacteria;9999973;Proteobacteria/PVC/Chlorobi/Bacteroidetes/Spirochaetes/Aquificae;2;Bacteria;131567;Cellular_organisms	Ensembl/release 38	3841	98.4
272561	Chlamydia trachomatis D/UW-3/CX	3	Bacteria B	272561;Chlamydia_trachomatis_D/UW-3/CX;9999968;PVC;9999973;Proteobacteria/PVC/Chlorobi/Bacteroidetes/Spirochaetes/Aquificae;2;Bacteria;131567;Cellular_organisms	Ensembl/release 38	894	66.1
272620	Klebsiella pneumoniae subsp. pneumoniae MGH 78578	3	Bacteria B	272620;Klebsiella_pneumoniae_subsp._pneumoniae_MGH_78578;1236;Gammaproteobacteria;9999973;Proteobacteria/PVC/Chlorobi/Bacteroidetes/Spirochaetes/Aquificae;2;Bacteria;131567;Cellular_organisms	Ensembl/release 38	5185	99.2
272843	Pasteurella multocida subsp. multocida str. Pm70	3	Bacteria B	272843;Pasteurella_multocida_subsp._multocida_str._Pm70;1236;Gammaproteobacteria;9999973;Proteobacteria/PVC/Chlorobi/Bacteroidetes/Spirochaetes/Aquificae;2;Bacteria;131567;Cellular_organisms	Ensembl/release 38	2014	98.4
272943	Rhodobacter sphaeroides 2.4.1	3	Bacteria B	272943;Rhodobacter_sphaeroides_2.4.1;28211;Alphaproteobacteria;9999973;Proteobacteria/PVC/Chlorobi/Bacteroidetes/Spirochaetes/Aquificae;2;Bacteria;131567;Cellular_organisms	Ensembl/release 38	4287	99.2
272947	Rickettsia prowazekii str. Madrid E	3	Bacteria B	272947;Rickettsia_prowazekii_str._Madrid_E;28211;Alphaproteobacteria;9999973;Proteobacteria/PVC/Chlorobi/Bacteroidetes/Spirochaetes/Aquificae;2;Bacteria;131567;Cellular_organisms	Ensembl/release 38	834	83.1
273121	Wolinella succinogenes DSM 1740	3	Bacteria B	273121;Wolinella_succinogenes_DSM_1740;29547;Epsilonproteobacteria;9999973;Proteobacteria/PVC/Chlorobi/Bacteroidetes/Spirochaetes/Aquificae;2;Bacteria;131567;Cellular_organisms	Ensembl/release 38	2044	86.3
274537	Chlorobaculum limnaeum	3	Bacteria B	274537;Chlorobaculum_limnaeum;1090;Chlorobi;9999973;Proteobacteria/PVC/Chlorobi/Bacteroidetes/Spirochaetes/Aquificae;2;Bacteria;131567;Cellular_organisms	Ensembl/release 38	2452	93.5
282199	Nereida ignava	3	Bacteria B	282199;Nereida_ignava;28211;Alphaproteobacteria;9999973;Proteobacteria/PVC/Chlorobi/Bacteroidetes/Spirochaetes/Aquificae;2;Bacteria;131567;Cellular_organisms	Ensembl/release 38	2872	99.2
283166	Bartonella henselae str. Houston-1	3	Bacteria B	283166;Bartonella_henselae_str._Houston-1;28211;Alphaproteobacteria;9999973;Proteobacteria/PVC/Chlorobi/Bacteroidetes/Spirochaetes/Aquificae;2;Bacteria;131567;Cellular_organisms	Ensembl/release 38	1488	99.2
289376	Thermodesulfovibrio yellowstonii DSM 11347	3	Bacteria B	289376;Thermodesulfovibrio_yellowstonii_DSM_11347;40117;Nitrospirae;9999973;Proteobacteria/PVC/Chlorobi/Bacteroidetes/Spirochaetes/Aquificae;2;Bacteria;131567;Cellular_organisms	Ensembl/release 38	2033	94.3
289377	Thermodesulfobacterium commune DSM 2178	3	Bacteria B	289377;Thermodesulfobacterium_commune_DSM_2178;188711;Thermodesulfobacteriaceae;9999973;Proteobacteria/PVC/Chlorobi/Bacteroidetes/Spirochaetes/Aquificae;2;Bacteria;131567;Cellular_organisms	Ensembl/release 38	1453	85.5
290512	Prosthecochloris aestuarii DSM 271	3	Bacteria B	290512;Prosthecochloris_aestuarii_DSM_271;1090;Chlorobi;9999973;Proteobacteria/PVC/Chlorobi/Bacteroidetes/Spirochaetes/Aquificae;2;Bacteria;131567;Cellular_organisms	Ensembl/release 38	2327	93.5
297246	Legionella pneumophila str. Paris	3	Bacteria B	297246;Legionella_pneumophila_str._Paris;1236;Gammaproteobacteria;9999973;Proteobacteria/PVC/Chlorobi/Bacteroidetes/Spirochaetes/Aquificae;2;Bacteria;131567;Cellular_organisms	Ensembl/release 38	3166	99.2
300267	Shigella dysenteriae Sd197	3	Bacteria B	300267;Shigella_dysenteriae_Sd197;1236;Gammaproteobacteria;9999973;Proteobacteria/PVC/Chlorobi/Bacteroidetes/Spirochaetes/Aquificae;2;Bacteria;131567;Cellular_organisms	Ensembl/release 38	4505	99.2
309807	Salinibacter ruber DSM 13855	3	Bacteria B	309807;Salinibacter_ruber_DSM_13855;976;Bacteroidetes;9999973;Proteobacteria/PVC/Chlorobi/Bacteroidetes/Spirochaetes/Aquificae;2;Bacteria;131567;Cellular_organisms	Ensembl/release 38	2833	93.5
312309	Vibrio fischeri ES114	3	Bacteria B	312309;Vibrio_fischeri_ES114;1236;Gammaproteobacteria;9999973;Proteobacteria/PVC/Chlorobi/Bacteroidetes/Spirochaetes/Aquificae;2;Bacteria;131567;Cellular_organisms	Ensembl/release 38	3818	97.6
313606	Microscilla marina ATCC 23134	3	Bacteria B	313606;Microscilla_marina_ATCC_23134;976;Bacteroidetes;9999973;Proteobacteria/PVC/Chlorobi/Bacteroidetes/Spirochaetes/Aquificae;2;Bacteria;131567;Cellular_organisms	Ensembl/release 38	8319	95.2
313628	Lentisphaera araneosa HTCC2155	3	Bacteria B	313628;Lentisphaera_araneosa_HTCC2155;9999970;Lentisphaera_Araneosa_HTCC2155_node;9999973;Proteobacteria/PVC/Chlorobi/Bacteroidetes/Spirochaetes/Aquificae;2;Bacteria;131567;Cellular_organisms	Ensembl/release 38	5104	85.5
314230	Blastopirellula marina DSM 3645	3	Bacteria B	314230;Blastopirellula_marina_DSM_3645;9999968;PVC;9999973;Proteobacteria/PVC/Chlorobi/Bacteroidetes/Spirochaetes/Aquificae;2;Bacteria;131567;Cellular_organisms	Ensembl/release 38	6025	78.2
318586	Paracoccus denitrificans PD1222	3	Bacteria B	318586;Paracoccus_denitrificans_PD1222;28211;Alphaproteobacteria;9999973;Proteobacteria/PVC/Chlorobi/Bacteroidetes/Spirochaetes/Aquificae;2;Bacteria;131567;Cellular_organisms	Ensembl/release 38	5077	98.4
320372	Burkholderia pseudomallei 1710b	3	Bacteria B	320372;Burkholderia_pseudomallei_1710b;28216;Betaproteobacteria;9999973;Proteobacteria/PVC/Chlorobi/Bacteroidetes/Spirochaetes/Aquificae;2;Bacteria;131567;Cellular_organisms	Ensembl/release 38	6347	97.6
320771	Pedosphaera parvula Ellin514	3	Bacteria B	320771;Pedosphaera_parvula_Ellin514;9999968;PVC;9999973;Proteobacteria/PVC/Chlorobi/Bacteroidetes/Spirochaetes/Aquificae;2;Bacteria;131567;Cellular_organisms	Ensembl/release 38	6510	87.9
322710	Azotobacter vinelandii DJ	3	Bacteria B	322710;Azotobacter_vinelandii_DJ;1236;Gammaproteobacteria;9999973;Proteobacteria/PVC/Chlorobi/Bacteroidetes/Spirochaetes/Aquificae;2;Bacteria;131567;Cellular_organisms	Ensembl/release 38	5051	95.1
324925	Pelodictyon phaeoclathratiforme BU-1	3	Bacteria B	324925;Pelodictyon_phaeoclathratiforme_BU-1;1090;Chlorobi;9999973;Proteobacteria/PVC/Chlorobi/Bacteroidetes/Spirochaetes/Aquificae;2;Bacteria;131567;Cellular_organisms	Ensembl/release 38	2707	91.1
331869	Alpha proteobacterium BAL199	3	Bacteria B	331869;Alpha_proteobacterium_BAL199;28211;Alphaproteobacteria;9999973;Proteobacteria/PVC/Chlorobi/Bacteroidetes/Spirochaetes/Aquificae;2;Bacteria;131567;Cellular_organisms	Ensembl/release 38	6128	99.2
335543	Syntrophobacter fumaroxidans MPOB	3	Bacteria B	335543;Syntrophobacter_fumaroxidans_MPOB;28221;Deltaproteobacteria;9999973;Proteobacteria/PVC/Chlorobi/Bacteroidetes/Spirochaetes/Aquificae;2;Bacteria;131567;Cellular_organisms	Ensembl/release 38	4064	96.7
344747	Gimesia maris DSM 8797	3	Bacteria B	344747;Gimesia_maris_DSM_8797;9999968;PVC;9999973;Proteobacteria/PVC/Chlorobi/Bacteroidetes/Spirochaetes/Aquificae;2;Bacteria;131567;Cellular_organisms	Ensembl/release 38	6480	76.6
365044	Polaromonas naphthalenivorans CJ2	3	Bacteria B	365044;Polaromonas_naphthalenivorans_CJ2;28216;Betaproteobacteria;9999973;Proteobacteria/PVC/Chlorobi/Bacteroidetes/Spirochaetes/Aquificae;2;Bacteria;131567;Cellular_organisms	Ensembl/release 38	4929	100
374463	Baumannia cicadellinicola str. Hc (Homalodisca coagulata)	3	Bacteria B	374463;Baumannia_cicadellinicola_str._Hc_(Homalodisca_coagulata);1236;Gammaproteobacteria;9999973;Proteobacteria/PVC/Chlorobi/Bacteroidetes/Spirochaetes/Aquificae;2;Bacteria;131567;Cellular_organisms	Ensembl/release 38	595	87.9
377431	Chlorobium ferrooxidans DSM 13031	3	Bacteria B	377431;Chlorobium_ferrooxidans_DSM_13031;1090;Chlorobi;9999973;Proteobacteria/PVC/Chlorobi/Bacteroidetes/Spirochaetes/Aquificae;2;Bacteria;131567;Cellular_organisms	Ensembl/release 38	2158	83.1
379066	Gemmatimonas aurantiaca T-27	3	Bacteria B	379066;Gemmatimonas_aurantiaca_T-27;219687;Gemmatimonadaceae;9999973;Proteobacteria/PVC/Chlorobi/Bacteroidetes/Spirochaetes/Aquificae;2;Bacteria;131567;Cellular_organisms	Ensembl/release 38	3935	93.5
380703	Aeromonas hydrophila subsp. hydrophila ATCC 7966	3	Bacteria B	380703;Aeromonas_hydrophila_subsp._hydrophila_ATCC_7966;1236;Gammaproteobacteria;9999973;Proteobacteria/PVC/Chlorobi/Bacteroidetes/Spirochaetes/Aquificae;2;Bacteria;131567;Cellular_organisms	Ensembl/release 38	4122	100
380749	Hydrogenobaculum sp. Y04AAS1	3	Bacteria B	380749;Hydrogenobaculum_sp._Y04AAS1;200783;Aquificae;9999973;Proteobacteria/PVC/Chlorobi/Bacteroidetes/Spirochaetes/Aquificae;2;Bacteria;131567;Cellular_organisms	Ensembl/release 38	1629	83.9
381306	Thiohalorhabdus denitrificans	3	Bacteria B	381306;Thiohalorhabdus_denitrificans;1236;Gammaproteobacteria;9999973;Proteobacteria/PVC/Chlorobi/Bacteroidetes/Spirochaetes/Aquificae;2;Bacteria;131567;Cellular_organisms	Ensembl/release 38	2418	97.6
382464	Verrucomicrobiae bacterium DG1235	3	Bacteria B	382464;Verrucomicrobiae_bacterium_DG1235;9999968;PVC;9999973;Proteobacteria/PVC/Chlorobi/Bacteroidetes/Spirochaetes/Aquificae;2;Bacteria;131567;Cellular_organisms	Ensembl/release 38	4909	78.2
387092	Nitratiruptor sp. SB155-2	3	Bacteria B	387092;Nitratiruptor_sp._SB155-2;29547;Epsilonproteobacteria;9999973;Proteobacteria/PVC/Chlorobi/Bacteroidetes/Spirochaetes/Aquificae;2;Bacteria;131567;Cellular_organisms	Ensembl/release 38	1843	92.7
391574	Vibrionales bacterium SWAT-3	3	Bacteria B	391574;Vibrionales_bacterium_SWAT-3;1236;Gammaproteobacteria;9999973;Proteobacteria/PVC/Chlorobi/Bacteroidetes/Spirochaetes/Aquificae;2;Bacteria;131567;Cellular_organisms	Ensembl/release 38	5408	84.7
391592	Caminibacter mediatlanticus TB-2	3	Bacteria B	391592;Caminibacter_mediatlanticus_TB-2;29547;Epsilonproteobacteria;9999973;Proteobacteria/PVC/Chlorobi/Bacteroidetes/Spirochaetes/Aquificae;2;Bacteria;131567;Cellular_organisms	Ensembl/release 38	1826	87.1
391603	Flavobacteriales bacterium ALC-1	3	Bacteria B	391603;Flavobacteriales_bacterium_ALC-1;976;Bacteroidetes;9999973;Proteobacteria/PVC/Chlorobi/Bacteroidetes/Spirochaetes/Aquificae;2;Bacteria;131567;Cellular_organisms	Ensembl/release 38	3445	99.2
391625	Plesiocystis pacifica SIR-1	3	Bacteria B	391625;Plesiocystis_pacifica_SIR-1;28221;Deltaproteobacteria;9999973;Proteobacteria/PVC/Chlorobi/Bacteroidetes/Spirochaetes/Aquificae;2;Bacteria;131567;Cellular_organisms	Ensembl/release 38	8450	90.3
392423	Hydrogenivirga sp. 128-5-R1-1	3	Bacteria B	392423;Hydrogenivirga_sp._128-5-R1-1;200783;Aquificae;9999973;Proteobacteria/PVC/Chlorobi/Bacteroidetes/Spirochaetes/Aquificae;2;Bacteria;131567;Cellular_organisms	Ensembl/release 38	3808	89.5
394096	Hyalangium minutum	3	Bacteria B	394096;Hyalangium_minutum;28221;Deltaproteobacteria;9999973;Proteobacteria/PVC/Chlorobi/Bacteroidetes/Spirochaetes/Aquificae;2;Bacteria;131567;Cellular_organisms	Ensembl/release 38	9109	95.9
395963	Beijerinckia indica subsp. indica ATCC 9039	3	Bacteria B	395963;Beijerinckia_indica_subsp._indica_ATCC_9039;28211;Alphaproteobacteria;9999973;Proteobacteria/PVC/Chlorobi/Bacteroidetes/Spirochaetes/Aquificae;2;Bacteria;131567;Cellular_organisms	Ensembl/release 38	3784	99.2
401053	Terriglobus saanensis SP1PR4	3	Bacteria B	401053;Terriglobus_saanensis_SP1PR4;57723;Acidobacteria;9999973;Proteobacteria/PVC/Chlorobi/Bacteroidetes/Spirochaetes/Aquificae;2;Bacteria;131567;Cellular_organisms	Ensembl/release 38	4180	96
402612	Flavobacterium psychrophilum JIP02/86	3	Bacteria B	402612;Flavobacterium_psychrophilum_JIP02/86;976;Bacteroidetes;9999973;Proteobacteria/PVC/Chlorobi/Bacteroidetes/Spirochaetes/Aquificae;2;Bacteria;131567;Cellular_organisms	Ensembl/release 38	2446	99.2
403776	Sphingobacterium sp. PM2-P1-29	3	Bacteria B	403776;Sphingobacterium_sp._PM2-P1-29;976;Bacteroidetes;9999973;Proteobacteria/PVC/Chlorobi/Bacteroidetes/Spirochaetes/Aquificae;2;Bacteria;131567;Cellular_organisms	Ensembl/release 38	4793	97.6
412965	Candidatus Vesicomyosocius okutanii HA	3	Bacteria B	412965;Candidatus_Vesicomyosocius_okutanii_HA;1236;Gammaproteobacteria;9999973;Proteobacteria/PVC/Chlorobi/Bacteroidetes/Spirochaetes/Aquificae;2;Bacteria;131567;Cellular_organisms	Ensembl/release 38	937	89.5
413404	Candidatus Ruthia magnifica str. Cm (Calyptogena magnifica)	3	Bacteria B	413404;Candidatus_Ruthia_magnifica_str._Cm_(Calyptogena_magnifica);1236;Gammaproteobacteria;9999973;Proteobacteria/PVC/Chlorobi/Bacteroidetes/Spirochaetes/Aquificae;2;Bacteria;131567;Cellular_organisms	Ensembl/release 38	976	93.5
416269	Actinobacillus pleuropneumoniae serovar 5b str. L20	3	Bacteria B	416269;Actinobacillus_pleuropneumoniae_serovar_5b_str._L20;1236;Gammaproteobacteria;9999973;Proteobacteria/PVC/Chlorobi/Bacteroidetes/Spirochaetes/Aquificae;2;Bacteria;131567;Cellular_organisms	Ensembl/release 38	2012	95.2
426114	Thiomonas arsenitoxydans	3	Bacteria B	426114;Thiomonas_arsenitoxydans;28216;Betaproteobacteria;9999973;Proteobacteria/PVC/Chlorobi/Bacteroidetes/Spirochaetes/Aquificae;2;Bacteria;131567;Cellular_organisms	Ensembl/release 38	3596	100
432331	Sulfurihydrogenibium yellowstonense SS-5	3	Bacteria B	432331;Sulfurihydrogenibium_yellowstonense_SS-5;200783;Aquificae;9999973;Proteobacteria/PVC/Chlorobi/Bacteroidetes/Spirochaetes/Aquificae;2;Bacteria;131567;Cellular_organisms	Ensembl/release 38	1690	64.5
438753	Azorhizobium caulinodans ORS 571	3	Bacteria B	438753;Azorhizobium_caulinodans_ORS_571;28211;Alphaproteobacteria;9999973;Proteobacteria/PVC/Chlorobi/Bacteroidetes/Spirochaetes/Aquificae;2;Bacteria;131567;Cellular_organisms	Ensembl/release 38	4717	98.4
439235	Desulfatibacillum alkenivorans AK-01	3	Bacteria B	439235;Desulfatibacillum_alkenivorans_AK-01;28221;Deltaproteobacteria;9999973;Proteobacteria/PVC/Chlorobi/Bacteroidetes/Spirochaetes/Aquificae;2;Bacteria;131567;Cellular_organisms	Ensembl/release 38	5255	93.5
445932	Elusimicrobium minutum Pei191	3	Bacteria B	445932;Elusimicrobium_minutum_Pei191;74152;Elusimicrobia;9999973;Proteobacteria/PVC/Chlorobi/Bacteroidetes/Spirochaetes/Aquificae;2;Bacteria;131567;Cellular_organisms	Ensembl/release 38	1529	85.5
452637	Opitutus terrae PB90-1	3	Bacteria B	452637;Opitutus_terrae_PB90-1;9999968;PVC;9999973;Proteobacteria/PVC/Chlorobi/Bacteroidetes/Spirochaetes/Aquificae;2;Bacteria;131567;Cellular_organisms	Ensembl/release 38	4612	85.5
454194	Pyrinomonas methylaliphatogenes	3	Bacteria B	454194;Pyrinomonas_methylaliphatogenes;57723;Acidobacteria;9999973;Proteobacteria/PVC/Chlorobi/Bacteroidetes/Spirochaetes/Aquificae;2;Bacteria;131567;Cellular_organisms	Ensembl/release 38	3180	96.8
455488	Anaeromyxobacter dehalogenans 2CP-1	3	Bacteria B	455488;Anaeromyxobacter_dehalogenans_2CP-1;28221;Deltaproteobacteria;9999973;Proteobacteria/PVC/Chlorobi/Bacteroidetes/Spirochaetes/Aquificae;2;Bacteria;131567;Cellular_organisms	Ensembl/release 38	4473	96
465721	Steroidobacter denitrificans	3	Bacteria B	465721;Steroidobacter_denitrificans;1236;Gammaproteobacteria;9999973;Proteobacteria/PVC/Chlorobi/Bacteroidetes/Spirochaetes/Aquificae;2;Bacteria;131567;Cellular_organisms	Ensembl/release 38	2975	99.2
483547	Geoalkalibacter subterraneus	3	Bacteria B	483547;Geoalkalibacter_subterraneus;28221;Deltaproteobacteria;9999973;Proteobacteria/PVC/Chlorobi/Bacteroidetes/Spirochaetes/Aquificae;2;Bacteria;131567;Cellular_organisms	Ensembl/release 38	3033	96
487796	Flavobacteria bacterium MS024-2A	3	Bacteria B	487796;Flavobacteria_bacterium_MS024-2A;976;Bacteroidetes;9999973;Proteobacteria/PVC/Chlorobi/Bacteroidetes/Spirochaetes/Aquificae;2;Bacteria;131567;Cellular_organisms	Ensembl/release 38	1772	89.5
487797	Flavobacteria bacterium MS024-3C	3	Bacteria B	487797;Flavobacteria_bacterium_MS024-3C;976;Bacteroidetes;9999973;Proteobacteria/PVC/Chlorobi/Bacteroidetes/Spirochaetes/Aquificae;2;Bacteria;131567;Cellular_organisms	Ensembl/release 38	1384	75
497964	Chthoniobacter flavus Ellin428	3	Bacteria B	497964;Chthoniobacter_flavus_Ellin428;9999968;PVC;9999973;Proteobacteria/PVC/Chlorobi/Bacteroidetes/Spirochaetes/Aquificae;2;Bacteria;131567;Cellular_organisms	Ensembl/release 38	6716	79.8
502025	Haliangium ochraceum DSM 14365	3	Bacteria B	502025;Haliangium_ochraceum_DSM_14365;28221;Deltaproteobacteria;9999973;Proteobacteria/PVC/Chlorobi/Bacteroidetes/Spirochaetes/Aquificae;2;Bacteria;131567;Cellular_organisms	Ensembl/release 38	6719	95.1
505345	Gallibacterium genomosp. 3	3	Bacteria B	505345;Gallibacterium_genomosp._3;1236;Gammaproteobacteria;9999973;Proteobacteria/PVC/Chlorobi/Bacteroidetes/Spirochaetes/Aquificae;2;Bacteria;131567;Cellular_organisms	Ensembl/release 38	2113	98.4
509173	Acinetobacter baumannii AYE	3	Bacteria B	509173;Acinetobacter_baumannii_AYE;1236;Gammaproteobacteria;9999973;Proteobacteria/PVC/Chlorobi/Bacteroidetes/Spirochaetes/Aquificae;2;Bacteria;131567;Cellular_organisms	Ensembl/release 38	3712	99.2
511062	Oceanimonas sp. GK1	3	Bacteria B	511062;Oceanimonas_sp._GK1;1236;Gammaproteobacteria;9999973;Proteobacteria/PVC/Chlorobi/Bacteroidetes/Spirochaetes/Aquificae;2;Bacteria;131567;Cellular_organisms	Ensembl/release 38	3221	99.2
511145	Escherichia coli str. K-12 substr. MG1655	3	Bacteria B	511145;Escherichia_coli_str._K-12_substr._MG1655;1236;Gammaproteobacteria;9999973;Proteobacteria/PVC/Chlorobi/Bacteroidetes/Spirochaetes/Aquificae;2;Bacteria;131567;Cellular_organisms	Ensembl/release 38	4140	100
517418	Chloroherpeton thalassium ATCC 35110	3	Bacteria B	517418;Chloroherpeton_thalassium_ATCC_35110;1090;Chlorobi;9999973;Proteobacteria/PVC/Chlorobi/Bacteroidetes/Spirochaetes/Aquificae;2;Bacteria;131567;Cellular_organisms	Ensembl/release 38	2710	96
522373	Stenotrophomonas maltophilia K279a	3	Bacteria B	522373;Stenotrophomonas_maltophilia_K279a;1236;Gammaproteobacteria;9999973;Proteobacteria/PVC/Chlorobi/Bacteroidetes/Spirochaetes/Aquificae;2;Bacteria;131567;Cellular_organisms	Ensembl/release 38	4386	99.2
522772	Denitrovibrio acetiphilus DSM 12809	3	Bacteria B	522772;Denitrovibrio_acetiphilus_DSM_12809;200930;Deferribacteres;9999973;Proteobacteria/PVC/Chlorobi/Bacteroidetes/Spirochaetes/Aquificae;2;Bacteria;131567;Cellular_organisms	Ensembl/release 38	2964	96.8
525371	Roseomonas cervicalis ATCC 49957	3	Bacteria B	525371;Roseomonas_cervicalis_ATCC_49957;28211;Alphaproteobacteria;9999973;Proteobacteria/PVC/Chlorobi/Bacteroidetes/Spirochaetes/Aquificae;2;Bacteria;131567;Cellular_organisms	Ensembl/release 38	4778	97.6
525897	Desulfomicrobium baculatum DSM 4028	3	Bacteria B	525897;Desulfomicrobium_baculatum_DSM_4028;28221;Deltaproteobacteria;9999973;Proteobacteria/PVC/Chlorobi/Bacteroidetes/Spirochaetes/Aquificae;2;Bacteria;131567;Cellular_organisms	Ensembl/release 38	3436	96
529507	Proteus mirabilis HI4320	3	Bacteria B	529507;Proteus_mirabilis_HI4320;1236;Gammaproteobacteria;9999973;Proteobacteria/PVC/Chlorobi/Bacteroidetes/Spirochaetes/Aquificae;2;Bacteria;131567;Cellular_organisms	Ensembl/release 38	3662	100
530564	Pirellula staleyi DSM 6068	3	Bacteria B	530564;Pirellula_staleyi_DSM_6068;9999968;PVC;9999973;Proteobacteria/PVC/Chlorobi/Bacteroidetes/Spirochaetes/Aquificae;2;Bacteria;131567;Cellular_organisms	Ensembl/release 38	4717	83.9
553218	Campylobacter rectus RM3267	3	Bacteria B	553218;Campylobacter_rectus_RM3267;29547;Epsilonproteobacteria;9999973;Proteobacteria/PVC/Chlorobi/Bacteroidetes/Spirochaetes/Aquificae;2;Bacteria;131567;Cellular_organisms	Ensembl/release 38	2971	83.9
555779	Desulfonatronospira thiodismutans ASO3-1	3	Bacteria B	555779;Desulfonatronospira_thiodismutans_ASO3-1;28221;Deltaproteobacteria;9999973;Proteobacteria/PVC/Chlorobi/Bacteroidetes/Spirochaetes/Aquificae;2;Bacteria;131567;Cellular_organisms	Ensembl/release 38	3663	94.3
573060	Acidovorax delafieldii 2AN	3	Bacteria B	573060;Acidovorax_delafieldii_2AN;28216;Betaproteobacteria;9999973;Proteobacteria/PVC/Chlorobi/Bacteroidetes/Spirochaetes/Aquificae;2;Bacteria;131567;Cellular_organisms	Ensembl/release 38	4891	93.5
575540	Isosphaera pallida ATCC 43644	3	Bacteria B	575540;Isosphaera_pallida_ATCC_43644;9999968;PVC;9999973;Proteobacteria/PVC/Chlorobi/Bacteroidetes/Spirochaetes/Aquificae;2;Bacteria;131567;Cellular_organisms	Ensembl/release 38	3722	83.1
583355	Coraliomargarita akajimensis DSM 45221	3	Bacteria B	583355;Coraliomargarita_akajimensis_DSM_45221;9999968;PVC;9999973;Proteobacteria/PVC/Chlorobi/Bacteroidetes/Spirochaetes/Aquificae;2;Bacteria;131567;Cellular_organisms	Ensembl/release 38	3120	85.5
595460	Rhodopirellula sp. SWK7	3	Bacteria B	595460;Rhodopirellula_sp._SWK7;9999968;PVC;9999973;Proteobacteria/PVC/Chlorobi/Bacteroidetes/Spirochaetes/Aquificae;2;Bacteria;131567;Cellular_organisms	Ensembl/release 38	7239	77.4
598659	Nautilia profundicola AmH	3	Bacteria B	598659;Nautilia_profundicola_AmH;29547;Epsilonproteobacteria;9999973;Proteobacteria/PVC/Chlorobi/Bacteroidetes/Spirochaetes/Aquificae;2;Bacteria;131567;Cellular_organisms	Ensembl/release 38	1730	91.1
608538	Hydrogenobacter thermophilus TK-6	3	Bacteria B	608538;Hydrogenobacter_thermophilus_TK-6;200783;Aquificae;9999973;Proteobacteria/PVC/Chlorobi/Bacteroidetes/Spirochaetes/Aquificae;2;Bacteria;131567;Cellular_organisms	Ensembl/release 38	1894	87.9
638303	Thermocrinis albus DSM 14484	3	Bacteria B	638303;Thermocrinis_albus_DSM_14484;200783;Aquificae;9999973;Proteobacteria/PVC/Chlorobi/Bacteroidetes/Spirochaetes/Aquificae;2;Bacteria;131567;Cellular_organisms	Ensembl/release 38	1593	88.7
639282	Deferribacter desulfuricans SSM1	3	Bacteria B	639282;Deferribacter_desulfuricans_SSM1;200930;Deferribacteres;9999973;Proteobacteria/PVC/Chlorobi/Bacteroidetes/Spirochaetes/Aquificae;2;Bacteria;131567;Cellular_organisms	Ensembl/release 38	2374	95.2
667014	Thermodesulfatator indicus DSM 15286	3	Bacteria B	667014;Thermodesulfatator_indicus_DSM_15286;188711;Thermodesulfobacteriaceae;9999973;Proteobacteria/PVC/Chlorobi/Bacteroidetes/Spirochaetes/Aquificae;2;Bacteria;131567;Cellular_organisms	Ensembl/release 38	2195	96
668336	Aggregatibacter actinomycetemcomitans D11S-1	3	Bacteria B	668336;Aggregatibacter_actinomycetemcomitans_D11S-1;1236;Gammaproteobacteria;9999973;Proteobacteria/PVC/Chlorobi/Bacteroidetes/Spirochaetes/Aquificae;2;Bacteria;131567;Cellular_organisms	Ensembl/release 38	2041	95.2
669261	Mannheimia haemolytica serotype A2 str. OVINE	3	Bacteria B	669261;Mannheimia_haemolytica_serotype_A2_str._OVINE;1236;Gammaproteobacteria;9999973;Proteobacteria/PVC/Chlorobi/Bacteroidetes/Spirochaetes/Aquificae;2;Bacteria;131567;Cellular_organisms	Ensembl/release 38	2682	97.6
679199	Alloprevotella rava F0323	3	Bacteria B	679199;Alloprevotella_rava_F0323;976;Bacteroidetes;9999973;Proteobacteria/PVC/Chlorobi/Bacteroidetes/Spirochaetes/Aquificae;2;Bacteria;131567;Cellular_organisms	Ensembl/release 38	2012	96
682795	Granulicella mallensis MP5ACTX8	3	Bacteria B	682795;Granulicella_mallensis_MP5ACTX8;57723;Acidobacteria;9999973;Proteobacteria/PVC/Chlorobi/Bacteroidetes/Spirochaetes/Aquificae;2;Bacteria;131567;Cellular_organisms	Ensembl/release 38	4815	94.3
686831	Chromobacterium piscinae	3	Bacteria B	686831;Chromobacterium_piscinae;28216;Betaproteobacteria;9999973;Proteobacteria/PVC/Chlorobi/Bacteroidetes/Spirochaetes/Aquificae;2;Bacteria;131567;Cellular_organisms	Ensembl/release 38	3506	99.2
690879	Terrimicrobium sacchariphilum	3	Bacteria B	690879;Terrimicrobium_sacchariphilum;9999968;PVC;9999973;Proteobacteria/PVC/Chlorobi/Bacteroidetes/Spirochaetes/Aquificae;2;Bacteria;131567;Cellular_organisms	Ensembl/release 38	4175	87.9
694431	Desulfurella acetivorans A63	3	Bacteria B	694431;Desulfurella_acetivorans_A63;28221;Deltaproteobacteria;9999973;Proteobacteria/PVC/Chlorobi/Bacteroidetes/Spirochaetes/Aquificae;2;Bacteria;131567;Cellular_organisms	Ensembl/release 38	1833	88.7
700598	Niastella koreensis GR20-10	3	Bacteria B	700598;Niastella_koreensis_GR20-10;976;Bacteroidetes;9999973;Proteobacteria/PVC/Chlorobi/Bacteroidetes/Spirochaetes/Aquificae;2;Bacteria;131567;Cellular_organisms	Ensembl/release 38	7174	96.8
716541	Enterobacter cloacae subsp. cloacae ATCC 13047	3	Bacteria B	716541;Enterobacter_cloacae_subsp._cloacae_ATCC_13047;1236;Gammaproteobacteria;9999973;Proteobacteria/PVC/Chlorobi/Bacteroidetes/Spirochaetes/Aquificae;2;Bacteria;131567;Cellular_organisms	Ensembl/release 38	5518	96
717231	Flexistipes sinusarabici DSM 4947	3	Bacteria B	717231;Flexistipes_sinusarabici_DSM_4947;200930;Deferribacteres;9999973;Proteobacteria/PVC/Chlorobi/Bacteroidetes/Spirochaetes/Aquificae;2;Bacteria;131567;Cellular_organisms	Ensembl/release 38	2261	94.3
717785	Hyphomicrobium sp. MC1	3	Bacteria B	717785;Hyphomicrobium_sp._MC1;28211;Alphaproteobacteria;9999973;Proteobacteria/PVC/Chlorobi/Bacteroidetes/Spirochaetes/Aquificae;2;Bacteria;131567;Cellular_organisms	Ensembl/release 38	4893	100
742013	Delftia sp. Cs1-4	3	Bacteria B	742013;Delftia_sp._Cs1-4;28216;Betaproteobacteria;9999973;Proteobacteria/PVC/Chlorobi/Bacteroidetes/Spirochaetes/Aquificae;2;Bacteria;131567;Cellular_organisms	Ensembl/release 38	5861	99.2
742730	Citrobacter freundii 4_7_47CFAA	3	Bacteria B	742730;Citrobacter_freundii_4_7_47CFAA;1236;Gammaproteobacteria;9999973;Proteobacteria/PVC/Chlorobi/Bacteroidetes/Spirochaetes/Aquificae;2;Bacteria;131567;Cellular_organisms	Ensembl/release 38	4861	99.2
745411	Gallaecimonas xiamenensis 3-C-1	3	Bacteria B	745411;Gallaecimonas_xiamenensis_3-C-1;1236;Gammaproteobacteria;9999973;Proteobacteria/PVC/Chlorobi/Bacteroidetes/Spirochaetes/Aquificae;2;Bacteria;131567;Cellular_organisms	Ensembl/release 38	3798	100
749222	Nitratifractor salsuginis DSM 16511	3	Bacteria B	749222;Nitratifractor_salsuginis_DSM_16511;29547;Epsilonproteobacteria;9999973;Proteobacteria/PVC/Chlorobi/Bacteroidetes/Spirochaetes/Aquificae;2;Bacteria;131567;Cellular_organisms	Ensembl/release 38	2088	86.3
756272	Rubinisphaera brasiliensis DSM 5305	3	Bacteria B	756272;Rubinisphaera_brasiliensis_DSM_5305;9999968;PVC;9999973;Proteobacteria/PVC/Chlorobi/Bacteroidetes/Spirochaetes/Aquificae;2;Bacteria;131567;Cellular_organisms	Ensembl/release 38	4750	84.7
760192	Haliscomenobacter hydrossis DSM 1100	3	Bacteria B	760192;Haliscomenobacter_hydrossis_DSM_1100;976;Bacteroidetes;9999973;Proteobacteria/PVC/Chlorobi/Bacteroidetes/Spirochaetes/Aquificae;2;Bacteria;131567;Cellular_organisms	Ensembl/release 38	6752	94.4
762570	Rhodothermus marinus SG0.5JP17-172	3	Bacteria B	762570;Rhodothermus_marinus_SG0.5JP17-172;976;Bacteroidetes;9999973;Proteobacteria/PVC/Chlorobi/Bacteroidetes/Spirochaetes/Aquificae;2;Bacteria;131567;Cellular_organisms	Ensembl/release 38	2838	97.6
762903	Pseudopedobacter saltans DSM 12145	3	Bacteria B	762903;Pseudopedobacter_saltans_DSM_12145;976;Bacteroidetes;9999973;Proteobacteria/PVC/Chlorobi/Bacteroidetes/Spirochaetes/Aquificae;2;Bacteria;131567;Cellular_organisms	Ensembl/release 38	3792	100
762967	Sutterella parvirubra YIT 11816	3	Bacteria B	762967;Sutterella_parvirubra_YIT_11816;28216;Betaproteobacteria;9999973;Proteobacteria/PVC/Chlorobi/Bacteroidetes/Spirochaetes/Aquificae;2;Bacteria;131567;Cellular_organisms	Ensembl/release 38	2447	91.9
768670	Calditerrivibrio nitroreducens DSM 19672	3	Bacteria B	768670;Calditerrivibrio_nitroreducens_DSM_19672;200930;Deferribacteres;9999973;Proteobacteria/PVC/Chlorobi/Bacteroidetes/Spirochaetes/Aquificae;2;Bacteria;131567;Cellular_organisms	Ensembl/release 38	2100	95.2
795359	Thermodesulfobacterium geofontis OPF15	3	Bacteria B	795359;Thermodesulfobacterium_geofontis_OPF15;188711;Thermodesulfobacteriaceae;9999973;Proteobacteria/PVC/Chlorobi/Bacteroidetes/Spirochaetes/Aquificae;2;Bacteria;131567;Cellular_organisms	Ensembl/release 38	1596	93.5
857581	Moraxella catarrhalis 7169	3	Bacteria B	857581;Moraxella_catarrhalis_7169;1236;Gammaproteobacteria;9999973;Proteobacteria/PVC/Chlorobi/Bacteroidetes/Spirochaetes/Aquificae;2;Bacteria;131567;Cellular_organisms	Ensembl/release 38	1852	100
861299	Gemmatirosa kalamazoonesis	3	Bacteria B	861299;Gemmatirosa_kalamazoonesis;219687;Gemmatimonadaceae;9999973;Proteobacteria/PVC/Chlorobi/Bacteroidetes/Spirochaetes/Aquificae;2;Bacteria;131567;Cellular_organisms	Ensembl/release 38	6369	94.3
872330	Acidithiobacillus sp. GGI-221	3	Bacteria B	872330;Acidithiobacillus_sp._GGI-221;9999969;other_Proteobacteria;9999973;Proteobacteria/PVC/Chlorobi/Bacteroidetes/Spirochaetes/Aquificae;2;Bacteria;131567;Cellular_organisms	Ensembl/release 38	4007	59.7
876478	Tepidiphilus thermophilus	3	Bacteria B	876478;Tepidiphilus_thermophilus;9999969;other_Proteobacteria;9999973;Proteobacteria/PVC/Chlorobi/Bacteroidetes/Spirochaetes/Aquificae;2;Bacteria;131567;Cellular_organisms	Ensembl/release 38	2186	100
880073	Caldithrix abyssi DSM 13497	3	Bacteria B	880073;Caldithrix_abyssi_DSM_13497;9999971;Caldithrix_Abyssi_DSM_13497_node;9999973;Proteobacteria/PVC/Chlorobi/Bacteroidetes/Spirochaetes/Aquificae;2;Bacteria;131567;Cellular_organisms	Ensembl/release 38	3750	98.4
886293	Singulisphaera acidiphila DSM 18658	3	Bacteria B	886293;Singulisphaera_acidiphila_DSM_18658;9999968;PVC;9999973;Proteobacteria/PVC/Chlorobi/Bacteroidetes/Spirochaetes/Aquificae;2;Bacteria;131567;Cellular_organisms	Ensembl/release 38	7251	85.5
888054	Bacteroidetes bacterium oral taxon 272 str. F0290	3	Bacteria B	888054;Bacteroidetes_bacterium_oral_taxon_272_str._F0290;976;Bacteroidetes;9999973;Proteobacteria/PVC/Chlorobi/Bacteroidetes/Spirochaetes/Aquificae;2;Bacteria;131567;Cellular_organisms	Ensembl/release 38	2108	96
926566	Terriglobus roseus DSM 18391	3	Bacteria B	926566;Terriglobus_roseus_DSM_18391;57723;Acidobacteria;9999973;Proteobacteria/PVC/Chlorobi/Bacteroidetes/Spirochaetes/Aquificae;2;Bacteria;131567;Cellular_organisms	Ensembl/release 38	4245	97.5
929556	Solitalea canadensis DSM 3403	3	Bacteria B	929556;Solitalea_canadensis_DSM_3403;976;Bacteroidetes;9999973;Proteobacteria/PVC/Chlorobi/Bacteroidetes/Spirochaetes/Aquificae;2;Bacteria;131567;Cellular_organisms	Ensembl/release 38	4310	98.4
937450	Oxalobacteraceae bacterium IMCC9480	3	Bacteria B	937450;Oxalobacteraceae_bacterium_IMCC9480;28216;Betaproteobacteria;9999973;Proteobacteria/PVC/Chlorobi/Bacteroidetes/Spirochaetes/Aquificae;2;Bacteria;131567;Cellular_organisms	Ensembl/release 38	4019	87.9
945713	Ignavibacterium album JCM 16511	3	Bacteria B	945713;Ignavibacterium_album_JCM_16511;1134404;Ignavibacteriae;9999973;Proteobacteria/PVC/Chlorobi/Bacteroidetes/Spirochaetes/Aquificae;2;Bacteria;131567;Cellular_organisms	Ensembl/release 38	3195	96.8
981222	Chloracidobacterium thermophilum B	3	Bacteria B	981222;Chloracidobacterium_thermophilum_B;57723;Acidobacteria;9999973;Proteobacteria/PVC/Chlorobi/Bacteroidetes/Spirochaetes/Aquificae;2;Bacteria;131567;Cellular_organisms	Ensembl/release 38	3054	74.2
984262	Saprospira grandis str. Lewin	3	Bacteria B	984262;Saprospira_grandis_str._Lewin;976;Bacteroidetes;9999973;Proteobacteria/PVC/Chlorobi/Bacteroidetes/Spirochaetes/Aquificae;2;Bacteria;131567;Cellular_organisms	Ensembl/release 38	4251	96.8
999894	Thermosulfurimonas dismutans	3	Bacteria B	999894;Thermosulfurimonas_dismutans;188711;Thermodesulfobacteriaceae;9999973;Proteobacteria/PVC/Chlorobi/Bacteroidetes/Spirochaetes/Aquificae;2;Bacteria;131567;Cellular_organisms	Ensembl/release 38	2159	91.1
1005048	Collimonas fungivorans Ter331	3	Bacteria B	1005048;Collimonas_fungivorans_Ter331;28216;Betaproteobacteria;9999973;Proteobacteria/PVC/Chlorobi/Bacteroidetes/Spirochaetes/Aquificae;2;Bacteria;131567;Cellular_organisms	Ensembl/release 38	4432	98.4
1008392	Chitinispirillum alkaliphilum	3	Bacteria B	1008392;Chitinispirillum_alkaliphilum;65842;Fibrobacteres;9999973;Proteobacteria/PVC/Chlorobi/Bacteroidetes/Spirochaetes/Aquificae;2;Bacteria;131567;Cellular_organisms	Ensembl/release 38	3775	91.9
1049564	endosymbiont of Tevnia jerichonana (vent Tica)	3	Bacteria B	1049564;endosymbiont_of_Tevnia_jerichonana_(vent_Tica);1236;Gammaproteobacteria;9999973;Proteobacteria/PVC/Chlorobi/Bacteroidetes/Spirochaetes/Aquificae;2;Bacteria;131567;Cellular_organisms	Ensembl/release 38	3230	93.5
1051974	Granulibacter bethesdensis CGDNIH2	3	Bacteria B	1051974;Granulibacter_bethesdensis_CGDNIH2;28211;Alphaproteobacteria;9999973;Proteobacteria/PVC/Chlorobi/Bacteroidetes/Spirochaetes/Aquificae;2;Bacteria;131567;Cellular_organisms	Ensembl/release 38	2667	98.4
1076588	Thiolapillus brandeum	3	Bacteria B	1076588;Thiolapillus_brandeum;1236;Gammaproteobacteria;9999973;Proteobacteria/PVC/Chlorobi/Bacteroidetes/Spirochaetes/Aquificae;2;Bacteria;131567;Cellular_organisms	Ensembl/release 38	2841	98.4
1121405	Desulfococcus multivorans DSM 2059	3	Bacteria B	1121405;Desulfococcus_multivorans_DSM_2059;28221;Deltaproteobacteria;9999973;Proteobacteria/PVC/Chlorobi/Bacteroidetes/Spirochaetes/Aquificae;2;Bacteria;131567;Cellular_organisms	Ensembl/release 38	3848	94.3
1131758	Pseudomonas aeruginosa MPAO1/P2	3	Bacteria B	1131758;Pseudomonas_aeruginosa_MPAO1/P2;1236;Gammaproteobacteria;9999973;Proteobacteria/PVC/Chlorobi/Bacteroidetes/Spirochaetes/Aquificae;2;Bacteria;131567;Cellular_organisms	Ensembl/release 38	5914	100
1144275	Corallococcus coralloides DSM 2259	3	Bacteria B	1144275;Corallococcus_coralloides_DSM_2259;28221;Deltaproteobacteria;9999973;Proteobacteria/PVC/Chlorobi/Bacteroidetes/Spirochaetes/Aquificae;2;Bacteria;131567;Cellular_organisms	Ensembl/release 38	8033	98.4
1144343	Phyllobacterium sp. YR531	3	Bacteria B	1144343;Phyllobacterium_sp._YR531;28211;Alphaproteobacteria;9999973;Proteobacteria/PVC/Chlorobi/Bacteroidetes/Spirochaetes/Aquificae;2;Bacteria;131567;Cellular_organisms	Ensembl/release 38	4845	100
1150600	Arcticibacter svalbardensis MN12-7	3	Bacteria B	1150600;Arcticibacter_svalbardensis_MN12-7;976;Bacteroidetes;9999973;Proteobacteria/PVC/Chlorobi/Bacteroidetes/Spirochaetes/Aquificae;2;Bacteria;131567;Cellular_organisms	Ensembl/release 38	4309	96.8
1156937	Methylacidiphilum fumariolicum SolV	3	Bacteria B	1156937;Methylacidiphilum_fumariolicum_SolV;9999968;PVC;9999973;Proteobacteria/PVC/Chlorobi/Bacteroidetes/Spirochaetes/Aquificae;2;Bacteria;131567;Cellular_organisms	Ensembl/release 38	2208	84.7
1176587	Niabella ginsenosidivorans	3	Bacteria B	1176587;Niabella_ginsenosidivorans;976;Bacteroidetes;9999973;Proteobacteria/PVC/Chlorobi/Bacteroidetes/Spirochaetes/Aquificae;2;Bacteria;131567;Cellular_organisms	Ensembl/release 38	4619	96
1177931	Thiovulum sp. ES	3	Bacteria B	1177931;Thiovulum_sp._ES;29547;Epsilonproteobacteria;9999973;Proteobacteria/PVC/Chlorobi/Bacteroidetes/Spirochaetes/Aquificae;2;Bacteria;131567;Cellular_organisms	Ensembl/release 38	2104	83.9
1184151	Opitutaceae bacterium TSB47	3	Bacteria B	1184151;Opitutaceae_bacterium_TSB47;9999968;PVC;9999973;Proteobacteria/PVC/Chlorobi/Bacteroidetes/Spirochaetes/Aquificae;2;Bacteria;131567;Cellular_organisms	Ensembl/release 38	5066	85.5
1184267	Bdellovibrio exovorus JSS	3	Bacteria B	1184267;Bdellovibrio_exovorus_JSS;9999969;other_Proteobacteria;9999973;Proteobacteria/PVC/Chlorobi/Bacteroidetes/Spirochaetes/Aquificae;2;Bacteria;131567;Cellular_organisms	Ensembl/release 38	2618	91.9
1187851	Rhodovulum sp. PH10	3	Bacteria B	1187851;Rhodovulum_sp._PH10;28211;Alphaproteobacteria;9999973;Proteobacteria/PVC/Chlorobi/Bacteroidetes/Spirochaetes/Aquificae;2;Bacteria;131567;Cellular_organisms	Ensembl/release 38	4490	98.4
1191523	Melioribacter roseus P3M-2	3	Bacteria B	1191523;Melioribacter_roseus_P3M-2;1134404;Ignavibacteriae;9999973;Proteobacteria/PVC/Chlorobi/Bacteroidetes/Spirochaetes/Aquificae;2;Bacteria;131567;Cellular_organisms	Ensembl/release 38	2840	96
1192034	Chondromyces apiculatus DSM 436	3	Bacteria B	1192034;Chondromyces_apiculatus_DSM_436;28221;Deltaproteobacteria;9999973;Proteobacteria/PVC/Chlorobi/Bacteroidetes/Spirochaetes/Aquificae;2;Bacteria;131567;Cellular_organisms	Ensembl/release 38	9037	87.9
1196094	Snodgrassella alvi wkb2	3	Bacteria B	1196094;Snodgrassella_alvi_wkb2;976;Bacteroidetes;9999973;Proteobacteria/PVC/Chlorobi/Bacteroidetes/Spirochaetes/Aquificae;2;Bacteria;131567;Cellular_organisms	Ensembl/release 47	2370	100
1198114	Granulicella tundricola MP5ACTX9	3	Bacteria B	1198114;Granulicella_tundricola_MP5ACTX9;57723;Acidobacteria;9999973;Proteobacteria/PVC/Chlorobi/Bacteroidetes/Spirochaetes/Aquificae;2;Bacteria;131567;Cellular_organisms	Ensembl/release 38	4542	95.1
1201288	Bacteriovorax sp. Seq25_V	3	Bacteria B	1201288;Bacteriovorax_sp._Seq25_V;9999969;other_Proteobacteria;9999973;Proteobacteria/PVC/Chlorobi/Bacteroidetes/Spirochaetes/Aquificae;2;Bacteria;131567;Cellular_organisms	Ensembl/release 38	3292	83.1
1208365	SAR86 cluster bacterium SAR86E	3	Bacteria B	1208365;SAR86_cluster_bacterium_SAR86E;1236;Gammaproteobacteria;9999973;Proteobacteria/PVC/Chlorobi/Bacteroidetes/Spirochaetes/Aquificae;2;Bacteria;131567;Cellular_organisms	Ensembl/release 38	1403	88.7
1217418	Cupriavidus sp. HPC(L)	3	Bacteria B	1217418;Cupriavidus_sp._HPC(L);28216;Betaproteobacteria;9999973;Proteobacteria/PVC/Chlorobi/Bacteroidetes/Spirochaetes/Aquificae;2;Bacteria;131567;Cellular_organisms	Ensembl/release 38	4787	96
1225176	Cecembia lonarensis LW9	3	Bacteria B	1225176;Cecembia_lonarensis_LW9;976;Bacteroidetes;9999973;Proteobacteria/PVC/Chlorobi/Bacteroidetes/Spirochaetes/Aquificae;2;Bacteria;131567;Cellular_organisms	Ensembl/release 38	4213	96.8
1225655	Loktanella sp. 5RATIMAR09	3	Bacteria B	1225655;Loktanella_sp._5RATIMAR09;28211;Alphaproteobacteria;9999973;Proteobacteria/PVC/Chlorobi/Bacteroidetes/Spirochaetes/Aquificae;2;Bacteria;131567;Cellular_organisms	Ensembl/release 38	3532	98.4
1232681	Lunatimonas lonarensis	3	Bacteria B	1232681;Lunatimonas_lonarensis;976;Bacteroidetes;9999973;Proteobacteria/PVC/Chlorobi/Bacteroidetes/Spirochaetes/Aquificae;2;Bacteria;131567;Cellular_organisms	Ensembl/release 38	4826	91.9
1234378	Lawsonia intracellularis N343	3	Bacteria B	1234378;Lawsonia_intracellularis_N343;28221;Deltaproteobacteria;9999973;Proteobacteria/PVC/Chlorobi/Bacteroidetes/Spirochaetes/Aquificae;2;Bacteria;131567;Cellular_organisms	Ensembl/release 38	1368	87.9
1234382	Thauera phenylacetica B4P	3	Bacteria B	1234382;Thauera_phenylacetica_B4P;28216;Betaproteobacteria;9999973;Proteobacteria/PVC/Chlorobi/Bacteroidetes/Spirochaetes/Aquificae;2;Bacteria;131567;Cellular_organisms	Ensembl/release 38	4878	95.2
1242864	Cystobacter fuscus DSM 2262	3	Bacteria B	1242864;Cystobacter_fuscus_DSM_2262;28221;Deltaproteobacteria;9999973;Proteobacteria/PVC/Chlorobi/Bacteroidetes/Spirochaetes/Aquificae;2;Bacteria;131567;Cellular_organisms	Ensembl/release 38	10512	97.6
1247726	Advenella mimigardefordensis DPN7	3	Bacteria B	1247726;Advenella_mimigardefordensis_DPN7;28216;Betaproteobacteria;9999973;Proteobacteria/PVC/Chlorobi/Bacteroidetes/Spirochaetes/Aquificae;2;Bacteria;131567;Cellular_organisms	Ensembl/release 38	4084	96.8
1248727	endosymbiont of unidentified scaly snail isolate Monju	3	Bacteria B	1248727;endosymbiont_of_unidentified_scaly_snail_isolate_Monju;1236;Gammaproteobacteria;9999973;Proteobacteria/PVC/Chlorobi/Bacteroidetes/Spirochaetes/Aquificae;2;Bacteria;131567;Cellular_organisms	Ensembl/release 38	2249	100
1249656	Ehrlichia chaffeensis str. Wakulla	3	Bacteria B	1249656;Ehrlichia_chaffeensis_str._Wakulla;28211;Alphaproteobacteria;9999973;Proteobacteria/PVC/Chlorobi/Bacteroidetes/Spirochaetes/Aquificae;2;Bacteria;131567;Cellular_organisms	Ensembl/release 38	980	79
1254432	Sorangium cellulosum So0157-2	3	Bacteria B	1254432;Sorangium_cellulosum_So0157-2;28221;Deltaproteobacteria;9999973;Proteobacteria/PVC/Chlorobi/Bacteroidetes/Spirochaetes/Aquificae;2;Bacteria;131567;Cellular_organisms	Ensembl/release 38	10400	91.1
1257021	Flammeovirgaceae bacterium 311	3	Bacteria B	1257021;Flammeovirgaceae_bacterium_311;976;Bacteroidetes;9999973;Proteobacteria/PVC/Chlorobi/Bacteroidetes/Spirochaetes/Aquificae;2;Bacteria;131567;Cellular_organisms	Ensembl/release 38	5387	96
1261130	Wohlfahrtiimonas chitiniclastica SH04	3	Bacteria B	1261130;Wohlfahrtiimonas_chitiniclastica_SH04;1236;Gammaproteobacteria;9999973;Proteobacteria/PVC/Chlorobi/Bacteroidetes/Spirochaetes/Aquificae;2;Bacteria;131567;Cellular_organisms	Ensembl/release 38	2006	97.6
1266370	Nitrospina gracilis 3/211	3	Bacteria B	1266370;Nitrospina_gracilis_3/211;35800;Nitrospina;9999973;Proteobacteria/PVC/Chlorobi/Bacteroidetes/Spirochaetes/Aquificae;2;Bacteria;131567;Cellular_organisms	Ensembl/release 38	2962	91.1
1267021	Frischella perrara	3	Bacteria B	1267021;Frischella_perrara;1236;Gammaproteobacteria;9999973;Proteobacteria/PVC/Chlorobi/Bacteroidetes/Spirochaetes/Aquificae;2;Bacteria;131567;Cellular_organisms	Ensembl/release 38	2272	98.4
1279009	Cesiribacter andamanensis AMV16	3	Bacteria B	1279009;Cesiribacter_andamanensis_AMV16;976;Bacteroidetes;9999973;Proteobacteria/PVC/Chlorobi/Bacteroidetes/Spirochaetes/Aquificae;2;Bacteria;131567;Cellular_organisms	Ensembl/release 38	4227	90.3
1287182	Mesorhizobium sp. L48C026A00	3	Bacteria B	1287182;Mesorhizobium_sp._L48C026A00;28211;Alphaproteobacteria;9999973;Proteobacteria/PVC/Chlorobi/Bacteroidetes/Spirochaetes/Aquificae;2;Bacteria;131567;Cellular_organisms	Ensembl/release 38	7665	97.6
1298851	Thermosulfidibacter takaii ABI70S6	3	Bacteria B	1298851;Thermosulfidibacter_takaii_ABI70S6;200783;Aquificae;9999973;Proteobacteria/PVC/Chlorobi/Bacteroidetes/Spirochaetes/Aquificae;2;Bacteria;131567;Cellular_organisms	Ensembl/release 38	1757	98.4
1303921	endosymbiont of Bathymodiolus septemdierum str. Myojin knoll	3	Bacteria B	1303921;endosymbiont_of_Bathymodiolus_septemdierum_str._Myojin_knoll;1236;Gammaproteobacteria;9999973;Proteobacteria/PVC/Chlorobi/Bacteroidetes/Spirochaetes/Aquificae;2;Bacteria;131567;Cellular_organisms	Ensembl/release 38	1471	96
1304275	Salinisphaera hydrothermalis C41B8	3	Bacteria B	1304275;Salinisphaera_hydrothermalis_C41B8;1236;Gammaproteobacteria;9999973;Proteobacteria/PVC/Chlorobi/Bacteroidetes/Spirochaetes/Aquificae;2;Bacteria;131567;Cellular_organisms	Ensembl/release 38	3808	97.6
1312852	Thermoanaerobaculum aquaticum	3	Bacteria B	1312852;Thermoanaerobaculum_aquaticum;57723;Acidobacteria;9999973;Proteobacteria/PVC/Chlorobi/Bacteroidetes/Spirochaetes/Aquificae;2;Bacteria;131567;Cellular_organisms	Ensembl/release 38	2253	91.1
1313304	Chitinivibrio alkaliphilus ACht1	3	Bacteria B	1313304;Chitinivibrio_alkaliphilus_ACht1;65842;Fibrobacteres;9999973;Proteobacteria/PVC/Chlorobi/Bacteroidetes/Spirochaetes/Aquificae;2;Bacteria;131567;Cellular_organisms	Ensembl/release 38	2304	85.5
1335048	Defluviimonas alba	3	Bacteria B	1335048;Defluviimonas_alba;28211;Alphaproteobacteria;9999973;Proteobacteria/PVC/Chlorobi/Bacteroidetes/Spirochaetes/Aquificae;2;Bacteria;131567;Cellular_organisms	Ensembl/release 38	5077	97.6
1346790	Sphingobium chinhatense IP26	3	Bacteria B	1346790;Sphingobium_chinhatense_IP26;28211;Alphaproteobacteria;9999973;Proteobacteria/PVC/Chlorobi/Bacteroidetes/Spirochaetes/Aquificae;2;Bacteria;131567;Cellular_organisms	Ensembl/release 38	5703	97.6
1354314	Cardinium endosymbiont cBtQ1 of Bemisia tabaci	3	Bacteria B	1354314;Cardinium_endosymbiont_cBtQ1_of_Bemisia_tabaci;976;Bacteroidetes;9999973;Proteobacteria/PVC/Chlorobi/Bacteroidetes/Spirochaetes/Aquificae;2;Bacteria;131567;Cellular_organisms	Ensembl/release 38	709	75.8
1379270	Gemmatimonas phototrophica	3	Bacteria B	1379270;Gemmatimonas_phototrophica;219687;Gemmatimonadaceae;9999973;Proteobacteria/PVC/Chlorobi/Bacteroidetes/Spirochaetes/Aquificae;2;Bacteria;131567;Cellular_organisms	Ensembl/release 38	3388	89.5
1379858	Mucispirillum schaedleri ASF457	3	Bacteria B	1379858;Mucispirillum_schaedleri_ASF457;200930;Deferribacteres;9999973;Proteobacteria/PVC/Chlorobi/Bacteroidetes/Spirochaetes/Aquificae;2;Bacteria;131567;Cellular_organisms	Ensembl/release 38	2144	91.9
1386078	Pseudomonas sp. EGD-AK9	3	Bacteria B	1386078;Pseudomonas_sp._EGD-AK9;1236;Gammaproteobacteria;9999973;Proteobacteria/PVC/Chlorobi/Bacteroidetes/Spirochaetes/Aquificae;2;Bacteria;131567;Cellular_organisms	Ensembl/release 38	4967	95.2
1391654	Labilithrix luteola	3	Bacteria B	1391654;Labilithrix_luteola;28221;Deltaproteobacteria;9999973;Proteobacteria/PVC/Chlorobi/Bacteroidetes/Spirochaetes/Aquificae;2;Bacteria;131567;Cellular_organisms	Ensembl/release 38	11518	95.1
1408204	Candidatus Endomicrobium trichonymphae	3	Bacteria B	1408204;Candidatus_Endomicrobium_trichonymphae;74152;Elusimicrobia;9999973;Proteobacteria/PVC/Chlorobi/Bacteroidetes/Spirochaetes/Aquificae;2;Bacteria;131567;Cellular_organisms	Ensembl/release 38	2869	87.1
1411685	Gammaproteobacteria bacterium MOLA455	3	Bacteria B	1411685;Gammaproteobacteria_bacterium_MOLA455;1236;Gammaproteobacteria;9999973;Proteobacteria/PVC/Chlorobi/Bacteroidetes/Spirochaetes/Aquificae;2;Bacteria;131567;Cellular_organisms	Ensembl/release 38	2331	98.4
1429043	Dethiosulfatarculus sandiegensis	3	Bacteria B	1429043;Dethiosulfatarculus_sandiegensis;28221;Deltaproteobacteria;9999973;Proteobacteria/PVC/Chlorobi/Bacteroidetes/Spirochaetes/Aquificae;2;Bacteria;131567;Cellular_organisms	Ensembl/release 38	5400	96.8
1430884	Methylibium sp. T29	3	Bacteria B	1430884;Methylibium_sp._T29;28216;Betaproteobacteria;9999973;Proteobacteria/PVC/Chlorobi/Bacteroidetes/Spirochaetes/Aquificae;2;Bacteria;131567;Cellular_organisms	Ensembl/release 38	4754	80.6
1444712	Candidatus Rubidus massiliensis	3	Bacteria B	1444712;Candidatus_Rubidus_massiliensis;9999968;PVC;9999973;Proteobacteria/PVC/Chlorobi/Bacteroidetes/Spirochaetes/Aquificae;2;Bacteria;131567;Cellular_organisms	Ensembl/release 38	2446	82.3
1447262	Arcobacter butzleri L354	3	Bacteria B	1447262;Arcobacter_butzleri_L354;29547;Epsilonproteobacteria;9999973;Proteobacteria/PVC/Chlorobi/Bacteroidetes/Spirochaetes/Aquificae;2;Bacteria;131567;Cellular_organisms	Ensembl/release 38	2242	87.1
1463156	Flavihumibacter sp. ZG627	3	Bacteria B	1463156;Flavihumibacter_sp._ZG627;976;Bacteroidetes;9999973;Proteobacteria/PVC/Chlorobi/Bacteroidetes/Spirochaetes/Aquificae;2;Bacteria;131567;Cellular_organisms	Ensembl/release 38	3302	95.2
1484118	Hymenobacter sp. PAMC 26628	3	Bacteria B	1484118;Hymenobacter_sp._PAMC_26628;976;Bacteroidetes;9999973;Proteobacteria/PVC/Chlorobi/Bacteroidetes/Spirochaetes/Aquificae;2;Bacteria;131567;Cellular_organisms	Ensembl/release 38	4377	93.5
1487949	Smithella sp sc k08d17	3	Bacteria B	1487949;Smithella_sp_sc_k08d17;28221;Deltaproteobacteria;9999973;Proteobacteria/PVC/Chlorobi/Bacteroidetes/Spirochaetes/Aquificae;2;Bacteria;131567;Cellular_organisms	Ensembl/release 47	1858	59.7
1509431	Candidatus Magnetomorum sp. HK-1	3	Bacteria B	1509431;Candidatus_Magnetomorum_sp._HK-1;28221;Deltaproteobacteria;9999973;Proteobacteria/PVC/Chlorobi/Bacteroidetes/Spirochaetes/Aquificae;2;Bacteria;131567;Cellular_organisms	Ensembl/release 38	11022	89.5
1515612	Sphingopyxis fribergensis	3	Bacteria B	1515612;Sphingopyxis_fribergensis;28211;Alphaproteobacteria;9999973;Proteobacteria/PVC/Chlorobi/Bacteroidetes/Spirochaetes/Aquificae;2;Bacteria;131567;Cellular_organisms	Ensembl/release 38	4824	100
1519464	Chlorobium sp. GBChlB	3	Bacteria B	1519464;Chlorobium_sp._GBChlB;1090;Chlorobi;9999973;Proteobacteria/PVC/Chlorobi/Bacteroidetes/Spirochaetes/Aquificae;2;Bacteria;131567;Cellular_organisms	Ensembl/release 38	2181	87.1
1524254	Pseudohongiella acticola	3	Bacteria B	1524254;Pseudohongiella_acticola;1236;Gammaproteobacteria;9999973;Proteobacteria/PVC/Chlorobi/Bacteroidetes/Spirochaetes/Aquificae;2;Bacteria;131567;Cellular_organisms	Ensembl/release 38	3107	100
1524460	Phaeodactylibacter xiamenensis	3	Bacteria B	1524460;Phaeodactylibacter_xiamenensis;976;Bacteroidetes;9999973;Proteobacteria/PVC/Chlorobi/Bacteroidetes/Spirochaetes/Aquificae;2;Bacteria;131567;Cellular_organisms	Ensembl/release 38	5122	94.3
1537915	Sulfurospirillum sp. SCADC	3	Bacteria B	1537915;Sulfurospirillum_sp._SCADC;29547;Epsilonproteobacteria;9999973;Proteobacteria/PVC/Chlorobi/Bacteroidetes/Spirochaetes/Aquificae;2;Bacteria;131567;Cellular_organisms	Ensembl/release 38	2496	91.1
1537917	Sulfuricurvum sp. MLSB	3	Bacteria B	1537917;Sulfuricurvum_sp._MLSB;29547;Epsilonproteobacteria;9999973;Proteobacteria/PVC/Chlorobi/Bacteroidetes/Spirochaetes/Aquificae;2;Bacteria;131567;Cellular_organisms	Ensembl/release 38	2005	88.7
1543381	Oleiagrimonas soli	3	Bacteria B	1543381;Oleiagrimonas_soli;1236;Gammaproteobacteria;9999973;Proteobacteria/PVC/Chlorobi/Bacteroidetes/Spirochaetes/Aquificae;2;Bacteria;131567;Cellular_organisms	Ensembl/release 38	2679	98.4
1543721	Sedimenticola thiotaurini	3	Bacteria B	1543721;Sedimenticola_thiotaurini;1236;Gammaproteobacteria;9999973;Proteobacteria/PVC/Chlorobi/Bacteroidetes/Spirochaetes/Aquificae;2;Bacteria;131567;Cellular_organisms	Ensembl/release 38	3417	100
1548207	Cephaloticoccus primus	3	Bacteria B	1548207;Cephaloticoccus_primus;9999968;PVC;9999973;Proteobacteria/PVC/Chlorobi/Bacteroidetes/Spirochaetes/Aquificae;2;Bacteria;131567;Cellular_organisms	Ensembl/release 38	1663	78.2
1574265	Akkermansia sp. KLE1798	3	Bacteria B	1574265;Akkermansia_sp._KLE1798;9999968;PVC;9999973;Proteobacteria/PVC/Chlorobi/Bacteroidetes/Spirochaetes/Aquificae;2;Bacteria;131567;Cellular_organisms	Ensembl/release 38	3286	83.9
1579979	Wenzhouxiangella marina	3	Bacteria B	1579979;Wenzhouxiangella_marina;1236;Gammaproteobacteria;9999973;Proteobacteria/PVC/Chlorobi/Bacteroidetes/Spirochaetes/Aquificae;2;Bacteria;131567;Cellular_organisms	Ensembl/release 38	3026	100
1586708	Pandoraea sp. ISTKB	3	Bacteria B	1586708;Pandoraea_sp._ISTKB;28216;Betaproteobacteria;9999973;Proteobacteria/PVC/Chlorobi/Bacteroidetes/Spirochaetes/Aquificae;2;Bacteria;131567;Cellular_organisms	Ensembl/release 38	5356	100
1592897	Coxiella-like endosymbiont	3	Bacteria B	1592897;Coxiella-like_endosymbiont;1236;Gammaproteobacteria;9999973;Proteobacteria/PVC/Chlorobi/Bacteroidetes/Spirochaetes/Aquificae;2;Bacteria;131567;Cellular_organisms	Ensembl/release 38	912	90.3
1603606	Desulfuromonas soudanensis	3	Bacteria B	1603606;Desulfuromonas_soudanensis;28221;Deltaproteobacteria;9999973;Proteobacteria/PVC/Chlorobi/Bacteroidetes/Spirochaetes/Aquificae;2;Bacteria;131567;Cellular_organisms	Ensembl/release 38	3504	96.8
1609970	Candidatus Magnetoovum chiemensis	3	Bacteria B	1609970;Candidatus_Magnetoovum_chiemensis;40117;Nitrospirae;9999973;Proteobacteria/PVC/Chlorobi/Bacteroidetes/Spirochaetes/Aquificae;2;Bacteria;131567;Cellular_organisms	Ensembl/release 38	4121	76.6
1628856	bacteria symbiont BFo2 of Frankliniella occidentalis	3	Bacteria B	1628856;bacteria_symbiont_BFo2_of_Frankliniella_occidentalis;1236;Gammaproteobacteria;9999973;Proteobacteria/PVC/Chlorobi/Bacteroidetes/Spirochaetes/Aquificae;2;Bacteria;131567;Cellular_organisms	Ensembl/release 38	2910	96
1630136	Sulfurovum riftiae	3	Bacteria B	1630136;Sulfurovum_riftiae;29547;Epsilonproteobacteria;9999973;Proteobacteria/PVC/Chlorobi/Bacteroidetes/Spirochaetes/Aquificae;2;Bacteria;131567;Cellular_organisms	Ensembl/release 38	2317	90.3
1630693	Gemmata sp. SH-PL17	3	Bacteria B	1630693;Gemmata_sp._SH-PL17;9999968;PVC;9999973;Proteobacteria/PVC/Chlorobi/Bacteroidetes/Spirochaetes/Aquificae;2;Bacteria;131567;Cellular_organisms	Ensembl/release 38	7704	82.3
1632857	Sulfuricella sp. T08	3	Bacteria B	1632857;Sulfuricella_sp._T08;28216;Betaproteobacteria;9999973;Proteobacteria/PVC/Chlorobi/Bacteroidetes/Spirochaetes/Aquificae;2;Bacteria;131567;Cellular_organisms	Ensembl/release 38	3216	100
1632864	Planctomyces sp. SH-PL14	3	Bacteria B	1632864;Planctomyces_sp._SH-PL14;9999968;PVC;9999973;Proteobacteria/PVC/Chlorobi/Bacteroidetes/Spirochaetes/Aquificae;2;Bacteria;131567;Cellular_organisms	Ensembl/release 38	6521	83.1
1633202	Bacteroidales bacterium Barb6XT	3	Bacteria B	1633202;Bacteroidales_bacterium_Barb6XT;976;Bacteroidetes;9999973;Proteobacteria/PVC/Chlorobi/Bacteroidetes/Spirochaetes/Aquificae;2;Bacteria;131567;Cellular_organisms	Ensembl/release 38	3133	96
1653476	Caldimicrobium thiodismutans	3	Bacteria B	1653476;Caldimicrobium_thiodismutans;188711;Thermodesulfobacteriaceae;9999973;Proteobacteria/PVC/Chlorobi/Bacteroidetes/Spirochaetes/Aquificae;2;Bacteria;131567;Cellular_organisms	Ensembl/release 38	1774	92.7
1660251	Acidobacteria bacterium Mor1	3	Bacteria B	1660251;Acidobacteria_bacterium_Mor1;57723;Acidobacteria;9999973;Proteobacteria/PVC/Chlorobi/Bacteroidetes/Spirochaetes/Aquificae;2;Bacteria;131567;Cellular_organisms	Ensembl/release 38	4113	91.9
1679001	Pasteurellaceae bacterium NI1060	3	Bacteria B	1679001;Pasteurellaceae_bacterium_NI1060;1236;Gammaproteobacteria;9999973;Proteobacteria/PVC/Chlorobi/Bacteroidetes/Spirochaetes/Aquificae;2;Bacteria;131567;Cellular_organisms	Ensembl/release 38	2448	99.2
1680762	Ventosimonas gracilis	3	Bacteria B	1680762;Ventosimonas_gracilis;1236;Gammaproteobacteria;9999973;Proteobacteria/PVC/Chlorobi/Bacteroidetes/Spirochaetes/Aquificae;2;Bacteria;131567;Cellular_organisms	Ensembl/release 38	2413	100
1704307	Candidatus Xiphinematobacter sp. Idaho Grape	3	Bacteria B	1704307;Candidatus_Xiphinematobacter_sp._Idaho_Grape;9999968;PVC;9999973;Proteobacteria/PVC/Chlorobi/Bacteroidetes/Spirochaetes/Aquificae;2;Bacteria;131567;Cellular_organisms	Ensembl/release 38	817	72.6
1705394	Candidatus Thioglobus autotrophicus	3	Bacteria B	1705394;Candidatus_Thioglobus_autotrophicus;1236;Gammaproteobacteria;9999973;Proteobacteria/PVC/Chlorobi/Bacteroidetes/Spirochaetes/Aquificae;2;Bacteria;131567;Cellular_organisms	Ensembl/release 38	1506	96.8
1748249	Nitrospirae bacterium HCH-1	3	Bacteria B	1748249;Nitrospirae_bacterium_HCH-1;40117;Nitrospirae;9999973;Proteobacteria/PVC/Chlorobi/Bacteroidetes/Spirochaetes/Aquificae;2;Bacteria;131567;Cellular_organisms	Ensembl/release 38	3335	94.3
1779382	Rhodothermaceae bacterium RA	3	Bacteria B	1779382;Rhodothermaceae_bacterium_RA;976;Bacteroidetes;9999973;Proteobacteria/PVC/Chlorobi/Bacteroidetes/Spirochaetes/Aquificae;2;Bacteria;131567;Cellular_organisms	Ensembl/release 38	3452	96
1795632	Thermodesulfatator autotrophicus	3	Bacteria B	1795632;Thermodesulfatator_autotrophicus;188711;Thermodesulfobacteriaceae;9999973;Proteobacteria/PVC/Chlorobi/Bacteroidetes/Spirochaetes/Aquificae;2;Bacteria;131567;Cellular_organisms	Ensembl/release 38	2117	94.4
1796613	Bacteroides caecimuris	3	Bacteria B	1796613;Bacteroides_caecimuris;28216;Betaproteobacteria;9999973;Proteobacteria/PVC/Chlorobi/Bacteroidetes/Spirochaetes/Aquificae;2;Bacteria;131567;Cellular_organisms	Ensembl/release 47	3898	98.4
1799664	Nitrospira sp. SCGC AG-212-E16	3	Bacteria B	1799664;Nitrospira_sp._SCGC_AG-212-E16;40117;Nitrospirae;9999973;Proteobacteria/PVC/Chlorobi/Bacteroidetes/Spirochaetes/Aquificae;2;Bacteria;131567;Cellular_organisms	Ensembl/release 38	2094	64.5
1803372	Lewinella sp. 4G2	3	Bacteria B	1803372;Lewinella_sp._4G2;976;Bacteroidetes;9999973;Proteobacteria/PVC/Chlorobi/Bacteroidetes/Spirochaetes/Aquificae;2;Bacteria;131567;Cellular_organisms	Ensembl/release 38	3748	93.5
1806497	Achromobacter sp. 2789STDY5608607	3	Bacteria B	1806497;Achromobacter_sp._2789STDY5608607;28216;Betaproteobacteria;9999973;Proteobacteria/PVC/Chlorobi/Bacteroidetes/Spirochaetes/Aquificae;2;Bacteria;131567;Cellular_organisms	Ensembl/release 38	5518	98.4
1849360	Balneola sp. EhC07	3	Bacteria B	1849360;Balneola_sp._EhC07;9999972;Balneola_sp._EhC07_node;9999973;Proteobacteria/PVC/Chlorobi/Bacteroidetes/Spirochaetes/Aquificae;2;Bacteria;131567;Cellular_organisms	Ensembl/release 38	3097	96.8
1850526	Arachidicoccus sp. BS20	3	Bacteria B	1850526;Arachidicoccus_sp._BS20;976;Bacteroidetes;9999973;Proteobacteria/PVC/Chlorobi/Bacteroidetes/Spirochaetes/Aquificae;2;Bacteria;131567;Cellular_organisms	Ensembl/release 38	2971	87.1
1886027	Mucilaginibacter sp. PPCGB 2223	3	Bacteria B	1886027;Mucilaginibacter_sp._PPCGB_2223;976;Bacteroidetes;9999973;Proteobacteria/PVC/Chlorobi/Bacteroidetes/Spirochaetes/Aquificae;2;Bacteria;131567;Cellular_organisms	Ensembl/release 38	4667	99.2
34097	Brevinema andersonii	4	Spirochaetes	34097;Brevinema_andersonii;1643687;Brevinematales;203692;Spirochaetia;9999973;Proteobacteria/PVC/Chlorobi/Bacteroidetes/Spirochaetes/Aquificae;2;Bacteria;131567;Cellular_organisms	NCBI GeneBank	1442	73.4
84379	Brachyspira alvinipulli	4	Spirochaetes	84379;Brachyspira_alvinipulli;1643686;Brachyspirales;203692;Spirochaetia;9999973;Proteobacteria/PVC/Chlorobi/Bacteroidetes/Spirochaetes/Aquificae;2;Bacteria;131567;Cellular_organisms	NCBI GeneBank	2919	88.7
189518	Leptospira interrogans serovar Lai str. 56601	4	Spirochaetes	189518;Leptospira_interrogans_serovar_Lai_str._56601;1643688;Leptospirales;203692;Spirochaetia;9999973;Proteobacteria/PVC/Chlorobi/Bacteroidetes/Spirochaetes/Aquificae;2;Bacteria;131567;Cellular_organisms	Ensembl/release 38	3706	87.9
381802	Brachyspira suanatina	4	Spirochaetes	381802;Brachyspira_suanatina;1643686;Brachyspirales;203692;Spirochaetia;9999973;Proteobacteria/PVC/Chlorobi/Bacteroidetes/Spirochaetes/Aquificae;2;Bacteria;131567;Cellular_organisms	Ensembl/release 38	2833	89.5
456481	Leptospira biflexa serovar Patoc strain 'Patoc 1 (Paris)'	4	Spirochaetes	456481;Leptospira_biflexa_serovar_Patoc_strain_'Patoc_1_(Paris)';1643688;Leptospirales;203692;Spirochaetia;9999973;Proteobacteria/PVC/Chlorobi/Bacteroidetes/Spirochaetes/Aquificae;2;Bacteria;131567;Cellular_organisms	Ensembl/release 38	3726	90.3
526224	Brachyspira murdochii DSM 12563	4	Spirochaetes	526224;Brachyspira_murdochii_DSM_12563;1643686;Brachyspirales;203692;Spirochaetia;9999973;Proteobacteria/PVC/Chlorobi/Bacteroidetes/Spirochaetes/Aquificae;2;Bacteria;131567;Cellular_organisms	Ensembl/release 38	2809	91.1
869212	Turneriella parva DSM 21527	4	Spirochaetes	869212;Turneriella_parva_DSM_21527;1643688;Leptospirales;203692;Spirochaetia;9999973;Proteobacteria/PVC/Chlorobi/Bacteroidetes/Spirochaetes/Aquificae;2;Bacteria;131567;Cellular_organisms	Ensembl/release 38	4139	84.7
929563	Leptonema illini DSM 21528	4	Spirochaetes	929563;Leptonema_illini_DSM_21528;1643688;Leptospirales;203692;Spirochaetia;9999973;Proteobacteria/PVC/Chlorobi/Bacteroidetes/Spirochaetes/Aquificae;2;Bacteria;131567;Cellular_organisms	Ensembl/release 38	4161	92.7
1045858	Brachyspira intermedia PWS/A	4	Spirochaetes	1045858;Brachyspira_intermedia_PWS/A;1643686;Brachyspirales;203692;Spirochaetia;9999973;Proteobacteria/PVC/Chlorobi/Bacteroidetes/Spirochaetes/Aquificae;2;Bacteria;131567;Cellular_organisms	Ensembl/release 38	2872	83.1
1049759	Leptospira alexanderi serovar Manhao 3 str. L 60	4	Spirochaetes	1049759;Leptospira_alexanderi_serovar_Manhao_3_str._L_60;1643688;Leptospirales;203692;Spirochaetia;9999973;Proteobacteria/PVC/Chlorobi/Bacteroidetes/Spirochaetes/Aquificae;2;Bacteria;131567;Cellular_organisms	Ensembl/release 38	4541	83.1
1049780	Leptospira borgpetersenii str. Brem 328	4	Spirochaetes	1049780;Leptospira_borgpetersenii_str._Brem_328;1643688;Leptospirales;203692;Spirochaetia;9999973;Proteobacteria/PVC/Chlorobi/Bacteroidetes/Spirochaetes/Aquificae;2;Bacteria;131567;Cellular_organisms	Ensembl/release 38	4133	87.9
1049789	Leptospira broomii serovar Hurstbridge str. 5399	4	Spirochaetes	1049789;Leptospira_broomii_serovar_Hurstbridge_str._5399;1643688;Leptospirales;203692;Spirochaetia;9999973;Proteobacteria/PVC/Chlorobi/Bacteroidetes/Spirochaetes/Aquificae;2;Bacteria;131567;Cellular_organisms	Ensembl/release 38	4205	86.3
1049790	Leptospira inadai serovar Lyme str. 10	4	Spirochaetes	1049790;Leptospira_inadai_serovar_Lyme_str._10;1643688;Leptospirales;203692;Spirochaetia;9999973;Proteobacteria/PVC/Chlorobi/Bacteroidetes/Spirochaetes/Aquificae;2;Bacteria;131567;Cellular_organisms	Ensembl/release 38	4264	83.1
1049923	Leptospira interrogans serovar Muenchen str. Brem 129	4	Spirochaetes	1049923;Leptospira_interrogans_serovar_Muenchen_str._Brem_129;1643688;Leptospirales;203692;Spirochaetia;9999973;Proteobacteria/PVC/Chlorobi/Bacteroidetes/Spirochaetes/Aquificae;2;Bacteria;131567;Cellular_organisms	Ensembl/release 38	4245	84.7
1049936	Leptospira interrogans str. UI 09600	4	Spirochaetes	1049936;Leptospira_interrogans_str._UI_09600;1643688;Leptospirales;203692;Spirochaetia;9999973;Proteobacteria/PVC/Chlorobi/Bacteroidetes/Spirochaetes/Aquificae;2;Bacteria;131567;Cellular_organisms	Ensembl/release 38	4341	85.5
1049945	Leptospira kirschneri serovar Grippotyphosa str. Moskva	4	Spirochaetes	1049945;Leptospira_kirschneri_serovar_Grippotyphosa_str._Moskva;1643688;Leptospirales;203692;Spirochaetia;9999973;Proteobacteria/PVC/Chlorobi/Bacteroidetes/Spirochaetes/Aquificae;2;Bacteria;131567;Cellular_organisms	Ensembl/release 38	3968	84.7
1049970	Leptospira kmetyi serovar Malaysia str. Bejo-Iso9	4	Spirochaetes	1049970;Leptospira_kmetyi_serovar_Malaysia_str._Bejo-Iso9;1643688;Leptospirales;203692;Spirochaetia;9999973;Proteobacteria/PVC/Chlorobi/Bacteroidetes/Spirochaetes/Aquificae;2;Bacteria;131567;Cellular_organisms	Ensembl/release 38	4238	74.2
1049972	Leptospira licerasiae serovar Varillal str. VAR 010	4	Spirochaetes	1049972;Leptospira_licerasiae_serovar_Varillal_str._VAR_010;1643688;Leptospirales;203692;Spirochaetia;9999973;Proteobacteria/PVC/Chlorobi/Bacteroidetes/Spirochaetes/Aquificae;2;Bacteria;131567;Cellular_organisms	Ensembl/release 38	3931	86.3
1049974	Leptospira noguchii str. 2007001578	4	Spirochaetes	1049974;Leptospira_noguchii_str._2007001578;1643688;Leptospirales;203692;Spirochaetia;9999973;Proteobacteria/PVC/Chlorobi/Bacteroidetes/Spirochaetes/Aquificae;2;Bacteria;131567;Cellular_organisms	Ensembl/release 38	4780	85.5
1049982	Leptospira santarosai str. HAI1380	4	Spirochaetes	1049982;Leptospira_santarosai_str._HAI1380;1643688;Leptospirales;203692;Spirochaetia;9999973;Proteobacteria/PVC/Chlorobi/Bacteroidetes/Spirochaetes/Aquificae;2;Bacteria;131567;Cellular_organisms	Ensembl/release 38	3967	85.5
1049986	Leptospira weilii str. Ecochallenge	4	Spirochaetes	1049986;Leptospira_weilii_str._Ecochallenge;1643688;Leptospirales;203692;Spirochaetia;9999973;Proteobacteria/PVC/Chlorobi/Bacteroidetes/Spirochaetes/Aquificae;2;Bacteria;131567;Cellular_organisms	Ensembl/release 38	4721	74.2
1133568	Brachyspira pilosicoli B2904	4	Spirochaetes	1133568;Brachyspira_pilosicoli_B2904;1643686;Brachyspirales;203692;Spirochaetia;9999973;Proteobacteria/PVC/Chlorobi/Bacteroidetes/Spirochaetes/Aquificae;2;Bacteria;131567;Cellular_organisms	Ensembl/release 38	2658	86.3
1193011	Leptospira fainei serovar Hurstbridge str. BUT 6	4	Spirochaetes	1193011;Leptospira_fainei_serovar_Hurstbridge_str._BUT_6;1643688;Leptospirales;203692;Spirochaetia;9999973;Proteobacteria/PVC/Chlorobi/Bacteroidetes/Spirochaetes/Aquificae;2;Bacteria;131567;Cellular_organisms	Ensembl/release 38	4113	83.1
1193012	Leptospira sp. Fiocruz LV3954	4	Spirochaetes	1193012;Leptospira_sp._Fiocruz_LV3954;1643688;Leptospirales;203692;Spirochaetia;9999973;Proteobacteria/PVC/Chlorobi/Bacteroidetes/Spirochaetes/Aquificae;2;Bacteria;131567;Cellular_organisms	Ensembl/release 38	4059	84.7
1193069	Leptospira wolffii serovar Khorat str. Khorat-H2	4	Spirochaetes	1193069;Leptospira_wolffii_serovar_Khorat_str._Khorat-H2;1643688;Leptospirales;203692;Spirochaetia;9999973;Proteobacteria/PVC/Chlorobi/Bacteroidetes/Spirochaetes/Aquificae;2;Bacteria;131567;Cellular_organisms	Ensembl/release 38	4206	85.5
1218565	Leptospira alstonii serovar Sichuan str. 79601	4	Spirochaetes	1218565;Leptospira_alstonii_serovar_Sichuan_str._79601;1643688;Leptospirales;203692;Spirochaetia;9999973;Proteobacteria/PVC/Chlorobi/Bacteroidetes/Spirochaetes/Aquificae;2;Bacteria;131567;Cellular_organisms	Ensembl/release 38	4380	84.7
1218585	Leptospira meyeri serovar Semaranga str. Veldrot Semarang 173	4	Spirochaetes	1218585;Leptospira_meyeri_serovar_Semaranga_str._Veldrot_Semarang_173;1643688;Leptospirales;203692;Spirochaetia;9999973;Proteobacteria/PVC/Chlorobi/Bacteroidetes/Spirochaetes/Aquificae;2;Bacteria;131567;Cellular_organisms	Ensembl/release 38	3960	85.5
1218591	Leptospira vanthielii serovar Holland str. Waz Holland = ATCC 700522	4	Spirochaetes	1218591;Leptospira_vanthielii_serovar_Holland_str._Waz_Holland_=_ATCC_700522;1643688;Leptospirales;203692;Spirochaetia;9999973;Proteobacteria/PVC/Chlorobi/Bacteroidetes/Spirochaetes/Aquificae;2;Bacteria;131567;Cellular_organisms	Ensembl/release 38	4205	83.1
1218599	Leptospira wolbachii serovar Codice str. CDC	4	Spirochaetes	1218599;Leptospira_wolbachii_serovar_Codice_str._CDC;1643688;Leptospirales;203692;Spirochaetia;9999973;Proteobacteria/PVC/Chlorobi/Bacteroidetes/Spirochaetes/Aquificae;2;Bacteria;131567;Cellular_organisms	Ensembl/release 38	3912	83.9
1218600	Leptospira sp. P2653	4	Spirochaetes	1218600;Leptospira_sp._P2653;1643688;Leptospirales;203692;Spirochaetia;9999973;Proteobacteria/PVC/Chlorobi/Bacteroidetes/Spirochaetes/Aquificae;2;Bacteria;131567;Cellular_organisms	Ensembl/release 38	4335	85.5
1242991	Leptospira sp. serovar Kenya str. Sh9	4	Spirochaetes	1242991;Leptospira_sp._serovar_Kenya_str._Sh9;1643688;Leptospirales;203692;Spirochaetia;9999973;Proteobacteria/PVC/Chlorobi/Bacteroidetes/Spirochaetes/Aquificae;2;Bacteria;131567;Cellular_organisms	Ensembl/release 38	4179	88.7
1249483	Leptospira yanagawae serovar Saopaulo str. Sao Paulo = ATCC 700523	4	Spirochaetes	1249483;Leptospira_yanagawae_serovar_Saopaulo_str._Sao_Paulo_=_ATCC_700523;1643688;Leptospirales;203692;Spirochaetia;9999973;Proteobacteria/PVC/Chlorobi/Bacteroidetes/Spirochaetes/Aquificae;2;Bacteria;131567;Cellular_organisms	Ensembl/release 38	3968	83.1
1266923	Brachyspira hyodysenteriae ATCC 27164	4	Spirochaetes	1266923;Brachyspira_hyodysenteriae_ATCC_27164;1643686;Brachyspirales;203692;Spirochaetia;9999973;Proteobacteria/PVC/Chlorobi/Bacteroidetes/Spirochaetes/Aquificae;2;Bacteria;131567;Cellular_organisms	Ensembl/release 38	2600	87.9
1289135	Brachyspira hampsonii 30446	4	Spirochaetes	1289135;Brachyspira_hampsonii_30446;1643686;Brachyspirales;203692;Spirochaetia;9999973;Proteobacteria/PVC/Chlorobi/Bacteroidetes/Spirochaetes/Aquificae;2;Bacteria;131567;Cellular_organisms	Ensembl/release 38	2572	91.1
158189	Sphaerochaeta globosa str. Buddy	5	Spirochaetales	158189;Sphaerochaeta_globosa_str._Buddy;137;Spirochaetaceae;136;Spirochaetales;203692;Spirochaetia;9999973;Proteobacteria/PVC/Chlorobi/Bacteroidetes/Spirochaetes/Aquificae;2;Bacteria;131567;Cellular_organisms	Ensembl/release 38	3017	83.9
243276	Treponema pallidum subsp. pallidum str. Nichols	5	Spirochaetales	243276;Treponema_pallidum_subsp._pallidum_str._Nichols;137;Spirochaetaceae;136;Spirochaetales;203692;Spirochaetia;9999973;Proteobacteria/PVC/Chlorobi/Bacteroidetes/Spirochaetes/Aquificae;2;Bacteria;131567;Cellular_organisms	Ensembl/release 38	1031	67.7
545694	Treponema primitia ZAS-2	5	Spirochaetales	545694;Treponema_primitia_ZAS-2;137;Spirochaetaceae;136;Spirochaetales;203692;Spirochaetia;9999973;Proteobacteria/PVC/Chlorobi/Bacteroidetes/Spirochaetes/Aquificae;2;Bacteria;131567;Cellular_organisms	Ensembl/release 38	3522	87.1
545695	Treponema azotonutricium ZAS-9	5	Spirochaetales	545695;Treponema_azotonutricium_ZAS-9;137;Spirochaetaceae;136;Spirochaetales;203692;Spirochaetia;9999973;Proteobacteria/PVC/Chlorobi/Bacteroidetes/Spirochaetes/Aquificae;2;Bacteria;131567;Cellular_organisms	Ensembl/release 38	3474	85.5
545776	Treponema paraluiscuniculi Cuniculi A	5	Spirochaetales	545776;Treponema_paraluiscuniculi_Cuniculi_A;137;Spirochaetaceae;136;Spirochaetales;203692;Spirochaetia;9999973;Proteobacteria/PVC/Chlorobi/Bacteroidetes/Spirochaetes/Aquificae;2;Bacteria;131567;Cellular_organisms	Ensembl/release 38	1010	67.7
573413	Sediminispirochaeta smaragdinae DSM 11293	5	Spirochaetales	573413;Sediminispirochaeta_smaragdinae_DSM_11293;137;Spirochaetaceae;136;Spirochaetales;203692;Spirochaetia;9999973;Proteobacteria/PVC/Chlorobi/Bacteroidetes/Spirochaetes/Aquificae;2;Bacteria;131567;Cellular_organisms	Ensembl/release 38	4219	87.9
744872	Treponema caldarium DSM 7334	5	Spirochaetales	744872;Treponema_caldarium_DSM_7334;137;Spirochaetaceae;136;Spirochaetales;203692;Spirochaetia;9999973;Proteobacteria/PVC/Chlorobi/Bacteroidetes/Spirochaetes/Aquificae;2;Bacteria;131567;Cellular_organisms	Ensembl/release 38	2789	87.1
754027	Treponema phagedenis F0421	5	Spirochaetales	754027;Treponema_phagedenis_F0421;137;Spirochaetaceae;136;Spirochaetales;203692;Spirochaetia;9999973;Proteobacteria/PVC/Chlorobi/Bacteroidetes/Spirochaetes/Aquificae;2;Bacteria;131567;Cellular_organisms	Ensembl/release 38	3131	81.5
760011	Sphaerochaeta coccoides DSM 17374	5	Spirochaetales	760011;Sphaerochaeta_coccoides_DSM_17374;137;Spirochaetaceae;136;Spirochaetales;203692;Spirochaetia;9999973;Proteobacteria/PVC/Chlorobi/Bacteroidetes/Spirochaetes/Aquificae;2;Bacteria;131567;Cellular_organisms	Ensembl/release 38	1822	85.5
869209	Treponema succinifaciens DSM 2489	5	Spirochaetales	869209;Treponema_succinifaciens_DSM_2489;137;Spirochaetaceae;136;Spirochaetales;203692;Spirochaetia;9999973;Proteobacteria/PVC/Chlorobi/Bacteroidetes/Spirochaetes/Aquificae;2;Bacteria;131567;Cellular_organisms	Ensembl/release 38	2608	83.1
889378	Spirochaeta africana DSM 8902	5	Spirochaetales	889378;Spirochaeta_africana_DSM_8902;137;Spirochaetaceae;136;Spirochaetales;203692;Spirochaetia;9999973;Proteobacteria/PVC/Chlorobi/Bacteroidetes/Spirochaetes/Aquificae;2;Bacteria;131567;Cellular_organisms	Ensembl/release 38	2782	84.7
906968	Treponema brennaborense DSM 12168	5	Spirochaetales	906968;Treponema_brennaborense_DSM_12168;137;Spirochaetaceae;136;Spirochaetales;203692;Spirochaetia;9999973;Proteobacteria/PVC/Chlorobi/Bacteroidetes/Spirochaetes/Aquificae;2;Bacteria;131567;Cellular_organisms	Ensembl/release 38	2531	85.5
907348	Treponema saccharophilum DSM 2985	5	Spirochaetales	907348;Treponema_saccharophilum_DSM_2985;137;Spirochaetaceae;136;Spirochaetales;203692;Spirochaetia;9999973;Proteobacteria/PVC/Chlorobi/Bacteroidetes/Spirochaetes/Aquificae;2;Bacteria;131567;Cellular_organisms	Ensembl/release 38	2838	82.3
999431	Treponema denticola H1-T	5	Spirochaetales	999431;Treponema_denticola_H1-T;137;Spirochaetaceae;136;Spirochaetales;203692;Spirochaetia;9999973;Proteobacteria/PVC/Chlorobi/Bacteroidetes/Spirochaetes/Aquificae;2;Bacteria;131567;Cellular_organisms	Ensembl/release 38	2705	81.5
1124982	Treponema sp. JC4	5	Spirochaetales	1124982;Treponema_sp._JC4;137;Spirochaetaceae;136;Spirochaetales;203692;Spirochaetia;9999973;Proteobacteria/PVC/Chlorobi/Bacteroidetes/Spirochaetes/Aquificae;2;Bacteria;131567;Cellular_organisms	Ensembl/release 38	2570	84.7
1125699	Treponema maltophilum ATCC 51939	5	Spirochaetales	1125699;Treponema_maltophilum_ATCC_51939;137;Spirochaetaceae;136;Spirochaetales;203692;Spirochaetia;9999973;Proteobacteria/PVC/Chlorobi/Bacteroidetes/Spirochaetes/Aquificae;2;Bacteria;131567;Cellular_organisms	Ensembl/release 38	2287	80.6
1125700	Treponema medium ATCC 700293	5	Spirochaetales	1125700;Treponema_medium_ATCC_700293;137;Spirochaetaceae;136;Spirochaetales;203692;Spirochaetia;9999973;Proteobacteria/PVC/Chlorobi/Bacteroidetes/Spirochaetes/Aquificae;2;Bacteria;131567;Cellular_organisms	Ensembl/release 38	2338	77.4
1125702	Treponema vincentii F0403	5	Spirochaetales	1125702;Treponema_vincentii_F0403;137;Spirochaetaceae;136;Spirochaetales;203692;Spirochaetia;9999973;Proteobacteria/PVC/Chlorobi/Bacteroidetes/Spirochaetes/Aquificae;2;Bacteria;131567;Cellular_organisms	Ensembl/release 38	2441	76.6
1291379	Treponema pedis str. T A4	5	Spirochaetales	1291379;Treponema_pedis_str._T_A4;137;Spirochaetaceae;136;Spirochaetales;203692;Spirochaetia;9999973;Proteobacteria/PVC/Chlorobi/Bacteroidetes/Spirochaetes/Aquificae;2;Bacteria;131567;Cellular_organisms	Ensembl/release 38	2778	78.2
1307761	Salinispira pacifica	5	Spirochaetales	1307761;Salinispira_pacifica;137;Spirochaetaceae;136;Spirochaetales;203692;Spirochaetia;9999973;Proteobacteria/PVC/Chlorobi/Bacteroidetes/Spirochaetes/Aquificae;2;Bacteria;131567;Cellular_organisms	Ensembl/release 38	3397	83.1
1321815	Treponema lecithinolyticum ATCC 700332	5	Spirochaetales	1321815;Treponema_lecithinolyticum_ATCC_700332;137;Spirochaetaceae;136;Spirochaetales;203692;Spirochaetia;9999973;Proteobacteria/PVC/Chlorobi/Bacteroidetes/Spirochaetes/Aquificae;2;Bacteria;131567;Cellular_organisms	Ensembl/release 38	2175	82.3
1480694	Spirochaeta lutea	5	Spirochaetales	1480694;Spirochaeta_lutea;137;Spirochaetaceae;136;Spirochaetales;203692;Spirochaetia;9999973;Proteobacteria/PVC/Chlorobi/Bacteroidetes/Spirochaetes/Aquificae;2;Bacteria;131567;Cellular_organisms	Ensembl/release 38	2303	78.2
314723	Borrelia hermsii DAH	6	Borreliaceae	314723;Borrelia_hermsii_DAH;9999938;other_Borreliaceae;1643685;Borreliaceae;136;Spirochaetales;203692;Spirochaetia;9999973;Proteobacteria/PVC/Chlorobi/Bacteroidetes/Spirochaetes/Aquificae;2;Bacteria;131567;Cellular_organisms	Ensembl/release 38	877	70.2
314724	Borrelia turicatae 91E135	6	Borreliaceae	314724;Borrelia_turicatae_91E135;9999938;other_Borreliaceae;1643685;Borreliaceae;136;Spirochaetales;203692;Spirochaetia;9999973;Proteobacteria/PVC/Chlorobi/Bacteroidetes/Spirochaetes/Aquificae;2;Bacteria;131567;Cellular_organisms	Ensembl/release 38	818	73.4
412418	Borrelia recurrentis A1	6	Borreliaceae	412418;Borrelia_recurrentis_A1;9999938;other_Borreliaceae;1643685;Borreliaceae;136;Spirochaetales;203692;Spirochaetia;9999973;Proteobacteria/PVC/Chlorobi/Bacteroidetes/Spirochaetes/Aquificae;2;Bacteria;131567;Cellular_organisms	Ensembl/release 38	990	70.2
412419	Borrelia duttonii Ly	6	Borreliaceae	412419;Borrelia_duttonii_Ly;9999938;other_Borreliaceae;1643685;Borreliaceae;136;Spirochaetales;203692;Spirochaetia;9999973;Proteobacteria/PVC/Chlorobi/Bacteroidetes/Spirochaetes/Aquificae;2;Bacteria;131567;Cellular_organisms	Ensembl/release 38	1305	70.2
1104446	Borrelia_turcica_IST7	6	Borreliaceae	1104446;Borrelia_turcica_IST7;9999938;other_Borreliaceae;1643685;Borreliaceae;136;Spirochaetales;203692;Spirochaetia;9999973;Proteobacteria/PVC/Chlorobi/Bacteroidetes/Spirochaetes/Aquificae;2;Bacteria;131567;Cellular_organisms	NCBI GeneBank	1281	72.6
1155096	Borrelia crocidurae str. Achema	6	Borreliaceae	1155096;Borrelia_crocidurae_str._Achema;9999938;other_Borreliaceae;1643685;Borreliaceae;136;Spirochaetales;203692;Spirochaetia;9999973;Proteobacteria/PVC/Chlorobi/Bacteroidetes/Spirochaetes/Aquificae;2;Bacteria;131567;Cellular_organisms	Ensembl/release 38	1470	66.9
1292392	Borrelia miyamotoi FR64b	6	Borreliaceae	1292392;Borrelia_miyamotoi_FR64b;9999938;other_Borreliaceae;1643685;Borreliaceae;136;Spirochaetales;203692;Spirochaetia;9999973;Proteobacteria/PVC/Chlorobi/Bacteroidetes/Spirochaetes/Aquificae;2;Bacteria;131567;Cellular_organisms	Ensembl/release 38	1523	69.3
1293576	Borrelia hermsii YOR	6	Borreliaceae	1293576;Borrelia_hermsii_YOR;9999938;other_Borreliaceae;1643685;Borreliaceae;136;Spirochaetales;203692;Spirochaetia;9999973;Proteobacteria/PVC/Chlorobi/Bacteroidetes/Spirochaetes/Aquificae;2;Bacteria;131567;Cellular_organisms	Ensembl/release 38	1592	67.7
1302858	Borrelia miyamotoi LB-2001	6	Borreliaceae	1302858;Borrelia_miyamotoi_LB-2001;9999938;other_Borreliaceae;1643685;Borreliaceae;136;Spirochaetales;203692;Spirochaetia;9999973;Proteobacteria/PVC/Chlorobi/Bacteroidetes/Spirochaetes/Aquificae;2;Bacteria;131567;Cellular_organisms	Ensembl/release 38	826	70.2
1313291	Borrelia hermsii MTW	6	Borreliaceae	1313291;Borrelia_hermsii_MTW;9999938;other_Borreliaceae;1643685;Borreliaceae;136;Spirochaetales;203692;Spirochaetia;9999973;Proteobacteria/PVC/Chlorobi/Bacteroidetes/Spirochaetes/Aquificae;2;Bacteria;131567;Cellular_organisms	Ensembl/release 38	1314	71.8
1313292	Borrelia coriaceae Co53	6	Borreliaceae	1313292;Borrelia_coriaceae_Co53;9999938;other_Borreliaceae;1643685;Borreliaceae;136;Spirochaetales;203692;Spirochaetia;9999973;Proteobacteria/PVC/Chlorobi/Bacteroidetes/Spirochaetes/Aquificae;2;Bacteria;131567;Cellular_organisms	Ensembl/release 38	1865	65.3
1313293	Borrelia anserina BA2	6	Borreliaceae	1313293;Borrelia_anserina_BA2;9999938;other_Borreliaceae;1643685;Borreliaceae;136;Spirochaetales;203692;Spirochaetia;9999973;Proteobacteria/PVC/Chlorobi/Bacteroidetes/Spirochaetes/Aquificae;2;Bacteria;131567;Cellular_organisms	Ensembl/release 38	1107	72.6
1313294	Borrelia parkeri SLO	6	Borreliaceae	1313294;Borrelia_parkeri_SLO;9999938;other_Borreliaceae;1643685;Borreliaceae;136;Spirochaetales;203692;Spirochaetia;9999973;Proteobacteria/PVC/Chlorobi/Bacteroidetes/Spirochaetes/Aquificae;2;Bacteria;131567;Cellular_organisms	Ensembl/release 38	1085	69.4
1313295	Borrelia hermsii YBT	6	Borreliaceae	1313295;Borrelia_hermsii_YBT;9999938;other_Borreliaceae;1643685;Borreliaceae;136;Spirochaetales;203692;Spirochaetia;9999973;Proteobacteria/PVC/Chlorobi/Bacteroidetes/Spirochaetes/Aquificae;2;Bacteria;131567;Cellular_organisms	Ensembl/release 38	1482	69.4
1329908	Borrelia hermsii CC1	6	Borreliaceae	1329908;Borrelia_hermsii_CC1;9999938;other_Borreliaceae;1643685;Borreliaceae;136;Spirochaetales;203692;Spirochaetia;9999973;Proteobacteria/PVC/Chlorobi/Bacteroidetes/Spirochaetes/Aquificae;2;Bacteria;131567;Cellular_organisms	Ensembl/release 38	818	70.2
1417229	Borrelia hispanica CRI	6	Borreliaceae	1417229;Borrelia_hispanica_CRI;9999938;other_Borreliaceae;1643685;Borreliaceae;136;Spirochaetales;203692;Spirochaetia;9999973;Proteobacteria/PVC/Chlorobi/Bacteroidetes/Spirochaetes/Aquificae;2;Bacteria;131567;Cellular_organisms	NCBI GeneBank	1484	70.2
1417230	Borrelia_persica_No12	6	Borreliaceae	1417230;Borrelia_persica_No12;9999938;other_Borreliaceae;1643685;Borreliaceae;136;Spirochaetales;203692;Spirochaetia;9999973;Proteobacteria/PVC/Chlorobi/Bacteroidetes/Spirochaetes/Aquificae;2;Bacteria;131567;Cellular_organisms	NCBI GeneBank	1730	71
1432657	Borrelia duttonii CR2A	6	Borreliaceae	1432657;Borrelia_duttonii_CR2A;9999938;other_Borreliaceae;1643685;Borreliaceae;136;Spirochaetales;203692;Spirochaetia;9999973;Proteobacteria/PVC/Chlorobi/Bacteroidetes/Spirochaetes/Aquificae;2;Bacteria;131567;Cellular_organisms	Ensembl/release 38	2053	61.3
1435045	Borrelia parkeri HR1	6	Borreliaceae	1435045;Borrelia_parkeri_HR1;9999938;other_Borreliaceae;1643685;Borreliaceae;136;Spirochaetales;203692;Spirochaetia;9999973;Proteobacteria/PVC/Chlorobi/Bacteroidetes/Spirochaetes/Aquificae;2;Bacteria;131567;Cellular_organisms	Ensembl/release 38	933	73.4
1964448	Cancicatus_Borrelia_tachyglossi_1268-Bc-F10	6	Borreliaceae	1964448;Cancicatus_Borrelia_tachyglossi_1268-Bc-F10;9999938;other_Borreliaceae;1643685;Borreliaceae;136;Spirochaetales;203692;Spirochaetia;9999973;Proteobacteria/PVC/Chlorobi/Bacteroidetes/Spirochaetes/Aquificae;2;Bacteria;131567;Cellular_organisms	NCBI GeneBank	1074	70.2
34095	Borrelia japonica	7	LDG Borrelia (Borelliella)	34095;Borreliella_japonica;9999957;other_Borrelia;138;Borrelia;1643685;Borreliaceae;136;Spirochaetales;203692;Spirochaetia;9999973;Proteobacteria/PVC/Chlorobi/Bacteroidetes/Spirochaetes/Aquificae;2;Bacteria;131567;Cellular_organisms	NCBI GeneBank	1127	70.2
290434	Borrelia bavariensis PBi	7	LDG Borrelia (Borelliella)	290434;Borreliella_bavariensis_PBi;9999957;other_Borrelia;138;Borrelia;1643685;Borreliaceae;136;Spirochaetales;203692;Spirochaetia;9999973;Proteobacteria/PVC/Chlorobi/Bacteroidetes/Spirochaetes/Aquificae;2;Bacteria;131567;Cellular_organisms	Ensembl/release 38	932	70.2
390236	Borrelia afzelii PKo	7	LDG Borrelia (Borelliella)	390236;Borrelia_afzelii_PKo;9999957;other_Borrelia;138;Borrelia;1643685;Borreliaceae;136;Spirochaetales;203692;Spirochaetia;9999973;Proteobacteria/PVC/Chlorobi/Bacteroidetes/Spirochaetes/Aquificae;2;Bacteria;131567;Cellular_organisms	Ensembl/release 38	1263	70.2
411555	Borrelia afzelii K78	7	LDG Borrelia (Borelliella)	411555;Borrelia_afzelii_K78;9999957;other_Borrelia;138;Borrelia;1643685;Borreliaceae;136;Spirochaetales;203692;Spirochaetia;9999973;Proteobacteria/PVC/Chlorobi/Bacteroidetes/Spirochaetes/Aquificae;2;Bacteria;131567;Cellular_organisms	Ensembl/release 38	1308	72.6
445986	Borrelia afzelii ACA-1	7	LDG Borrelia (Borelliella)	445986;Borrelia_afzelii_ACA-1;9999957;other_Borrelia;138;Borrelia;1643685;Borreliaceae;136;Spirochaetales;203692;Spirochaetia;9999973;Proteobacteria/PVC/Chlorobi/Bacteroidetes/Spirochaetes/Aquificae;2;Bacteria;131567;Cellular_organisms	Ensembl/release 38	798	66.9
445987	Borrelia valaisiana VS116	7	LDG Borrelia (Borelliella)	445987;Borreliella_valaisiana_VS116;9999957;other_Borrelia;138;Borrelia;1643685;Borreliaceae;136;Spirochaetales;203692;Spirochaetia;9999973;Proteobacteria/PVC/Chlorobi/Bacteroidetes/Spirochaetes/Aquificae;2;Bacteria;131567;Cellular_organisms	Ensembl/release 38	832	68.5
498741	Borrelia finlandensis	7	LDG Borrelia (Borelliella)	498741;Borreliella_finlandensis;9999964;other_Borrelia_B;9999963;Borrelia_B;9999958;Borrelia_A;138;Borrelia;1643685;Borreliaceae;136;Spirochaetales;203692;Spirochaetia;9999973;Proteobacteria/PVC/Chlorobi/Bacteroidetes/Spirochaetes/Aquificae;2;Bacteria;131567;Cellular_organisms	Ensembl/release 38	906	68.5
498742	Borrelia spielmanii A14S	7	LDG Borrelia (Borelliella)	498742;Borreliella_spielmanii_A14S;9999957;other_Borrelia;138;Borrelia;1643685;Borreliaceae;136;Spirochaetales;203692;Spirochaetia;9999973;Proteobacteria/PVC/Chlorobi/Bacteroidetes/Spirochaetes/Aquificae;2;Bacteria;131567;Cellular_organisms	Ensembl/release 38	976	66.1
498743	Borrelia_garinii_PBr	7	LDG Borrelia (Borelliella)	498743;Borrelia_garinii_PBr;9999957;other_Borrelia;138;Borrelia;1643685;Borreliaceae;136;Spirochaetales;203692;Spirochaetia;9999973;Proteobacteria/PVC/Chlorobi/Bacteroidetes/Spirochaetes/Aquificae;2;Bacteria;131567;Cellular_organisms	NCBI GeneBank	1144	68.5
519049	Borrelia_garinii_Far04	7	LDG Borrelia (Borelliella)	519049;Borrelia_garinii_Far04;9999957;other_Borrelia;138;Borrelia;1643685;Borreliaceae;136;Spirochaetales;203692;Spirochaetia;9999973;Proteobacteria/PVC/Chlorobi/Bacteroidetes/Spirochaetes/Aquificae;2;Bacteria;131567;Cellular_organisms	NCBI GeneBank	1142	65.3
521010	Borrelia bissettii DN127	7	LDG Borrelia (Borelliella)	521010;Borreliella_bissettii_DN127;9999962;other_Borrelia_A;9999958;Borrelia_A;138;Borrelia;1643685;Borreliaceae;136;Spirochaetales;203692;Spirochaetia;9999973;Proteobacteria/PVC/Chlorobi/Bacteroidetes/Spirochaetes/Aquificae;2;Bacteria;131567;Cellular_organisms	Ensembl/release 38	1463	69.4
1081646	Borrelia_garinii_BgVir	7	LDG Borrelia (Borelliella)	1081646;Borrelia_garinii_BgVir;9999957;other_Borrelia;138;Borrelia;1643685;Borreliaceae;136;Spirochaetales;203692;Spirochaetia;9999973;Proteobacteria/PVC/Chlorobi/Bacteroidetes/Spirochaetes/Aquificae;2;Bacteria;131567;Cellular_organisms	NCBI GeneBank	1143	71
1234596	Borrelia_garinii_NMJW1	7	LDG Borrelia (Borelliella)	1234596;Borrelia_garinii_NMJW1;9999957;other_Borrelia;138;Borrelia;1643685;Borreliaceae;136;Spirochaetales;203692;Spirochaetia;9999973;Proteobacteria/PVC/Chlorobi/Bacteroidetes/Spirochaetes/Aquificae;2;Bacteria;131567;Cellular_organisms	NCBI GeneBank	1148	66.9
1245910	Borrelia chilensis	7	LDG Borrelia (Borelliella)	1245910;Borreliella_chilensis;9999957;other_Borrelia;138;Borrelia;1643685;Borreliaceae;136;Spirochaetales;203692;Spirochaetia;9999973;Proteobacteria/PVC/Chlorobi/Bacteroidetes/Spirochaetes/Aquificae;2;Bacteria;131567;Cellular_organisms	Ensembl/release 38	898	68.5
1398490	Borrelia afzelii Tom3107	7	LDG Borrelia (Borelliella)	1398490;Borrelia_afzelii_Tom3107;9999957;other_Borrelia;138;Borrelia;1643685;Borreliaceae;136;Spirochaetales;203692;Spirochaetia;9999973;Proteobacteria/PVC/Chlorobi/Bacteroidetes/Spirochaetes/Aquificae;2;Bacteria;131567;Cellular_organisms	Ensembl/release 38	902	70.2
1398491	Borrelia valaisiana Tom4006	7	LDG Borrelia (Borelliella)	1398491;Borreliella_valaisiana_Tom4006;9999957;other_Borrelia;138;Borrelia;1643685;Borreliaceae;136;Spirochaetales;203692;Spirochaetia;9999973;Proteobacteria/PVC/Chlorobi/Bacteroidetes/Spirochaetes/Aquificae;2;Bacteria;131567;Cellular_organisms	Ensembl/release 38	899	69.4
1421551	Borrelia_garinii_SZ	7	LDG Borrelia (Borelliella)	1421551;Borrelia_garinii_SZ;9999957;other_Borrelia;138;Borrelia;1643685;Borreliaceae;136;Spirochaetales;203692;Spirochaetia;9999973;Proteobacteria/PVC/Chlorobi/Bacteroidetes/Spirochaetes/Aquificae;2;Bacteria;131567;Cellular_organisms	NCBI GeneBank	1151	69.4
1674146	Borrelia_mayonii_MN14-1420	7	LDG Borrelia (Borelliella)	1674146;Borrelia_mayonii_MN14-1420;9999957;other_Borrelia;138;Borrelia;1643685;Borreliaceae;136;Spirochaetales;203692;Spirochaetia;9999973;Proteobacteria/PVC/Chlorobi/Bacteroidetes/Spirochaetes/Aquificae;2;Bacteria;131567;Cellular_organisms	NCBI GeneBank	1285	67.7
224326	Borrelia burgdorferi B31	8	Borrelia burgdorferi	224326;Borreliella_burgdorferi_B31;99999999;Borrelia_burgdorferi_B;9999967;Borrelia_burgdorferi_A;139;Borrelia_burgdorferi;9999963;Borrelia_B;9999958;Borrelia_A;138;Borrelia;1643685;Borreliaceae;136;Spirochaetales;203692;Spirochaetia;9999973;Proteobacteria/PVC/Chlorobi/Bacteroidetes/Spirochaetes/Aquificae;2;Bacteria;131567;Cellular_organisms	Ensembl/release 38	1339	69.4
445983	Borrelia burgdorferi 156a	8	Borrelia burgdorferi	445983;Borrelia_burgdorferi_156a;9999965;other_Borrelia_burgdorferi;139;Borrelia_burgdorferi;9999963;Borrelia_B;9999958;Borrelia_A;138;Borrelia;1643685;Borreliaceae;136;Spirochaetales;203692;Spirochaetia;9999973;Proteobacteria/PVC/Chlorobi/Bacteroidetes/Spirochaetes/Aquificae;2;Bacteria;131567;Cellular_organisms	Ensembl/release 38	827	70.2
445984	Borrelia burgdorferi Bol26	8	Borrelia burgdorferi	445984;Borrelia_burgdorferi_Bol26;9999966;other_Borrelia_burgdoferi_A;9999967;Borrelia_burgdorferi_A;139;Borrelia_burgdorferi;9999963;Borrelia_B;9999958;Borrelia_A;138;Borrelia;1643685;Borreliaceae;136;Spirochaetales;203692;Spirochaetia;9999973;Proteobacteria/PVC/Chlorobi/Bacteroidetes/Spirochaetes/Aquificae;2;Bacteria;131567;Cellular_organisms	Ensembl/release 38	985	68.5
445985	Borrelia burgdorferi ZS7	8	Borrelia burgdorferi	445985;Borrelia_burgdorferi_ZS7;9999966;other_Borrelia_burgdoferi_A;9999967;Borrelia_burgdorferi_A;139;Borrelia_burgdorferi;9999963;Borrelia_B;9999958;Borrelia_A;138;Borrelia;1643685;Borreliaceae;136;Spirochaetales;203692;Spirochaetia;9999973;Proteobacteria/PVC/Chlorobi/Bacteroidetes/Spirochaetes/Aquificae;2;Bacteria;131567;Cellular_organisms	Ensembl/release 38	1239	71
476210	Borrelia burgdorferi 118a	8	Borrelia burgdorferi	476210;Borrelia_burgdorferi_118a;9999965;other_Borrelia_burgdorferi;139;Borrelia_burgdorferi;9999963;Borrelia_B;9999958;Borrelia_A;138;Borrelia;1643685;Borreliaceae;136;Spirochaetales;203692;Spirochaetia;9999973;Proteobacteria/PVC/Chlorobi/Bacteroidetes/Spirochaetes/Aquificae;2;Bacteria;131567;Cellular_organisms	Ensembl/release 38	836	68.5
476211	Borrelia burgdorferi 72a	8	Borrelia burgdorferi	476211;Borrelia_burgdorferi_72a;9999965;other_Borrelia_burgdorferi;139;Borrelia_burgdorferi;9999963;Borrelia_B;9999958;Borrelia_A;138;Borrelia;1643685;Borreliaceae;136;Spirochaetales;203692;Spirochaetia;9999973;Proteobacteria/PVC/Chlorobi/Bacteroidetes/Spirochaetes/Aquificae;2;Bacteria;131567;Cellular_organisms	Ensembl/release 38	836	69.4
476212	Borrelia burgdorferi 94a	8	Borrelia burgdorferi	476212;Borrelia_burgdorferi_94a;9999965;other_Borrelia_burgdorferi;139;Borrelia_burgdorferi;9999963;Borrelia_B;9999958;Borrelia_A;138;Borrelia;1643685;Borreliaceae;136;Spirochaetales;203692;Spirochaetia;9999973;Proteobacteria/PVC/Chlorobi/Bacteroidetes/Spirochaetes/Aquificae;2;Bacteria;131567;Cellular_organisms	Ensembl/release 38	864	69.4
498737	Borrelia burgdorferi WI91-23	8	Borrelia burgdorferi	498737;Borrelia_burgdorferi_WI91-23;9999965;other_Borrelia_burgdorferi;139;Borrelia_burgdorferi;9999963;Borrelia_B;9999958;Borrelia_A;138;Borrelia;1643685;Borreliaceae;136;Spirochaetales;203692;Spirochaetia;9999973;Proteobacteria/PVC/Chlorobi/Bacteroidetes/Spirochaetes/Aquificae;2;Bacteria;131567;Cellular_organisms	Ensembl/release 38	883	65.3
498738	Borrelia burgdorferi 29805	8	Borrelia burgdorferi	498738;Borrelia_burgdorferi_29805;9999965;other_Borrelia_burgdorferi;139;Borrelia_burgdorferi;9999963;Borrelia_B;9999958;Borrelia_A;138;Borrelia;1643685;Borreliaceae;136;Spirochaetales;203692;Spirochaetia;9999973;Proteobacteria/PVC/Chlorobi/Bacteroidetes/Spirochaetes/Aquificae;2;Bacteria;131567;Cellular_organisms	Ensembl/release 38	865	65.3
498739	Borrelia burgdorferi CA-11.2A	8	Borrelia burgdorferi	498739;Borrelia_burgdorferi_CA-11.2A;9999965;other_Borrelia_burgdorferi;139;Borrelia_burgdorferi;9999963;Borrelia_B;9999958;Borrelia_A;138;Borrelia;1643685;Borreliaceae;136;Spirochaetales;203692;Spirochaetia;9999973;Proteobacteria/PVC/Chlorobi/Bacteroidetes/Spirochaetes/Aquificae;2;Bacteria;131567;Cellular_organisms	Ensembl/release 38	847	67.7
498740	Borrelia burgdorferi 64b	8	Borrelia burgdorferi	498740;Borrelia_burgdorferi_64b;99999999;Borrelia_burgdorferi_B;9999967;Borrelia_burgdorferi_A;139;Borrelia_burgdorferi;9999963;Borrelia_B;9999958;Borrelia_A;138;Borrelia;1643685;Borreliaceae;136;Spirochaetales;203692;Spirochaetia;9999973;Proteobacteria/PVC/Chlorobi/Bacteroidetes/Spirochaetes/Aquificae;2;Bacteria;131567;Cellular_organisms	Ensembl/release 38	835	69.4
521007	Borrelia burgdorferi N40	8	Borrelia burgdorferi	521007;Borrelia_burgdorferi_N40;9999965;other_Borrelia_burgdorferi;139;Borrelia_burgdorferi;9999963;Borrelia_B;9999958;Borrelia_A;138;Borrelia;1643685;Borreliaceae;136;Spirochaetales;203692;Spirochaetia;9999973;Proteobacteria/PVC/Chlorobi/Bacteroidetes/Spirochaetes/Aquificae;2;Bacteria;131567;Cellular_organisms	Ensembl/release 38	1242	70.2
521008	Borrelia burgdorferi JD1	8	Borrelia burgdorferi	521008;Borrelia_burgdorferi_JD1;9999965;other_Borrelia_burgdorferi;139;Borrelia_burgdorferi;9999963;Borrelia_B;9999958;Borrelia_A;138;Borrelia;1643685;Borreliaceae;136;Spirochaetales;203692;Spirochaetia;9999973;Proteobacteria/PVC/Chlorobi/Bacteroidetes/Spirochaetes/Aquificae;2;Bacteria;131567;Cellular_organisms	Ensembl/release 38	1458	71

## Sheet: phylostratigraphic map
Supplementary table S10. Distribution of B. burgdorferi B31 genes on the phylostratigraphic map and summary statistics, 1e-3 e-value cutoff.
ps	ps_name	number_of_genes	percentage_of_genes
1	Cellular organisms	558	0.394346
2	Bacteria A	148	0.104594
3	Bacteria B	24	0.0169611
4	Spirochaetes	18	0.0127208
5	Spirochaetales	46	0.0325088
6	Borreliaceae	511	0.361131
7	LDG Borrelia (Borelliella)	91	0.064311
8	Borrelia burgdorferi	19	0.0134276
	total:	1415	1
RefSeq_locus_tag	product_accession	ps	tax_ID	ps_name
BB_RS00010	WP_002658389.1	1	131567	root : Cellular _orsanisms
BB_RS00020	WP_020948671.1	1	131567	root : Cellular _orsanisms
BB_RS00025	WP_010889658.1	1	131567	root : Cellular _orsanisms
BB_RS00030	WP_002658381.1	1	131567	root : Cellular _orsanisms
BB_RS00050	WP_002556617.1	1	131567	root : Cellular _orsanisms
BB_RS00060	WP_010889660.1	1	131567	root : Cellular _orsanisms
BB_RS00075	WP_002655979.1	1	131567	root : Cellular _orsanisms
BB_RS00080	WP_002658367.1	1	131567	root : Cellular _orsanisms
BB_RS00090	WP_002658364.1	1	131567	root : Cellular _orsanisms
BB_RS00100	WP_002658359.1	1	131567	root : Cellular _orsanisms
BB_RS00110	WP_002556628.1	1	131567	root : Cellular _orsanisms
BB_RS00115	WP_002658353.1	1	131567	root : Cellular _orsanisms
BB_RS00120	WP_010889662.1	1	131567	root : Cellular _orsanisms
BB_RS00125	WP_002556631.1	1	131567	root : Cellular _orsanisms
BB_RS00130	WP_020948678.1	1	131567	root : Cellular _orsanisms
BB_RS00155	WP_002661914.1	1	131567	root : Cellular _orsanisms
BB_RS00165	WP_002556639.1	1	131567	root : Cellular _orsanisms
BB_RS00175	WP_002656217.1	1	131567	root : Cellular _orsanisms
BB_RS00180	WP_002658339.1	1	131567	root : Cellular _orsanisms
BB_RS00185	WP_002665505.1	1	131567	root : Cellular _orsanisms
BB_RS00200	WP_002665509.1	1	131567	root : Cellular _orsanisms
BB_RS00205	WP_002556647.1	1	131567	root : Cellular _orsanisms
BB_RS00220	WP_010889665.1	1	131567	root : Cellular _orsanisms
BB_RS00225	WP_002656722.1	1	131567	root : Cellular _orsanisms
BB_RS00245	WP_010889667.1	1	131567	root : Cellular _orsanisms
BB_RS00250	WP_010889668.1	1	131567	root : Cellular _orsanisms
BB_RS00255	WP_002658321.1	1	131567	root : Cellular _orsanisms
BB_RS00260	WP_002656594.1	1	131567	root : Cellular _orsanisms
BB_RS00270	WP_002658317.1	1	131567	root : Cellular _orsanisms
BB_RS00275	WP_010255334.1	1	131567	root : Cellular _orsanisms
BB_RS00280	WP_002658311.1	1	131567	root : Cellular _orsanisms
BB_RS00285	WP_010889669.1	1	131567	root : Cellular _orsanisms
BB_RS00290	WP_010889670.1	1	131567	root : Cellular _orsanisms
BB_RS00295	WP_002658307.1	1	131567	root : Cellular _orsanisms
BB_RS00300	WP_010889671.1	1	131567	root : Cellular _orsanisms
BB_RS00305	WP_010889672.1	1	131567	root : Cellular _orsanisms
BB_RS00315	WP_002658299.1	1	131567	root : Cellular _orsanisms
BB_RS00320	WP_002662034.1	1	131567	root : Cellular _orsanisms
BB_RS00330	WP_023003273.1	1	131567	root : Cellular _orsanisms
BB_RS00335	WP_002658292.1	1	131567	root : Cellular _orsanisms
BB_RS00340	WP_002656022.1	1	131567	root : Cellular _orsanisms
BB_RS00345	WP_002556673.1	1	131567	root : Cellular _orsanisms
BB_RS00365	WP_096334726.1	1	131567	root : Cellular _orsanisms
BB_RS00375	WP_010889678.1	1	131567	root : Cellular _orsanisms
BB_RS00390	WP_002656931.1	1	131567	root : Cellular _orsanisms
BB_RS00410	WP_002656576.1	1	131567	root : Cellular _orsanisms
BB_RS00420	WP_002656860.1	1	131567	root : Cellular _orsanisms
BB_RS00425	WP_010889680.1	1	131567	root : Cellular _orsanisms
BB_RS00430	WP_080592854.1	1	131567	root : Cellular _orsanisms
BB_RS00445	WP_023003276.1	1	131567	root : Cellular _orsanisms
BB_RS00455	WP_002556695.1	1	131567	root : Cellular _orsanisms
BB_RS00460	WP_002656082.1	1	131567	root : Cellular _orsanisms
BB_RS00480	WP_010889681.1	1	131567	root : Cellular _orsanisms
BB_RS00485	WP_002556701.1	1	131567	root : Cellular _orsanisms
BB_RS00490	WP_010889682.1	1	131567	root : Cellular _orsanisms
BB_RS00495	WP_002665039.1	1	131567	root : Cellular _orsanisms
BB_RS00505	WP_002657101.1	1	131567	root : Cellular _orsanisms
BB_RS00510	WP_002656852.1	1	131567	root : Cellular _orsanisms
BB_RS00515	WP_010889683.1	1	131567	root : Cellular _orsanisms
BB_RS00530	WP_002655997.1	1	131567	root : Cellular _orsanisms
BB_RS00535	WP_010889685.1	1	131567	root : Cellular _orsanisms
BB_RS00545	WP_002656583.1	1	131567	root : Cellular _orsanisms
BB_RS00550	WP_002656726.1	1	131567	root : Cellular _orsanisms
BB_RS00555	WP_002556715.1	1	131567	root : Cellular _orsanisms
BB_RS00560	WP_002657080.1	1	131567	root : Cellular _orsanisms
BB_RS00575	WP_010889687.1	1	131567	root : Cellular _orsanisms
BB_RS00580	WP_010889688.1	1	131567	root : Cellular _orsanisms
BB_RS00585	WP_020948696.1	1	131567	root : Cellular _orsanisms
BB_RS00590	WP_002658236.1	1	131567	root : Cellular _orsanisms
BB_RS00595	WP_002658231.1	1	131567	root : Cellular _orsanisms
BB_RS00600	WP_010889689.1	1	131567	root : Cellular _orsanisms
BB_RS00605	WP_002658226.1	1	131567	root : Cellular _orsanisms
BB_RS00625	WP_010889691.1	1	131567	root : Cellular _orsanisms
BB_RS00630	WP_002656008.1	1	131567	root : Cellular _orsanisms
BB_RS00635	WP_002556731.1	1	131567	root : Cellular _orsanisms
BB_RS00645	WP_002658212.1	1	131567	root : Cellular _orsanisms
BB_RS00665	WP_002656264.1	1	131567	root : Cellular _orsanisms
BB_RS00670	WP_010889692.1	1	131567	root : Cellular _orsanisms
BB_RS00675	WP_002658199.1	1	131567	root : Cellular _orsanisms
BB_RS00705	WP_002663648.1	1	131567	root : Cellular _orsanisms
BB_RS00710	WP_002663645.1	1	131567	root : Cellular _orsanisms
BB_RS00715	WP_002656468.1	1	131567	root : Cellular _orsanisms
BB_RS00720	WP_002556747.1	1	131567	root : Cellular _orsanisms
BB_RS00725	WP_002661938.1	1	131567	root : Cellular _orsanisms
BB_RS00735	WP_010889694.1	1	131567	root : Cellular _orsanisms
BB_RS00740	WP_002556751.1	1	131567	root : Cellular _orsanisms
BB_RS00745	WP_002556752.1	1	131567	root : Cellular _orsanisms
BB_RS00750	WP_002665461.1	1	131567	root : Cellular _orsanisms
BB_RS00780	WP_002658168.1	1	131567	root : Cellular _orsanisms
BB_RS00795	WP_002658159.1	1	131567	root : Cellular _orsanisms
BB_RS00800	WP_002658157.1	1	131567	root : Cellular _orsanisms
BB_RS00805	WP_010889696.1	1	131567	root : Cellular _orsanisms
BB_RS00820	WP_002556767.1	1	131567	root : Cellular _orsanisms
BB_RS00830	WP_002659754.1	1	131567	root : Cellular _orsanisms
BB_RS00840	WP_023003278.1	1	131567	root : Cellular _orsanisms
BB_RS00850	WP_002656651.1	1	131567	root : Cellular _orsanisms
BB_RS00855	WP_002556774.1	1	131567	root : Cellular _orsanisms
BB_RS00860	WP_002665606.1	1	131567	root : Cellular _orsanisms
BB_RS00865	WP_002657592.1	1	131567	root : Cellular _orsanisms
BB_RS00870	WP_002656499.1	1	131567	root : Cellular _orsanisms
BB_RS00905	WP_002663946.1	1	131567	root : Cellular _orsanisms
BB_RS00915	WP_023003280.1	1	131567	root : Cellular _orsanisms
BB_RS00925	WP_002556788.1	1	131567	root : Cellular _orsanisms
BB_RS00940	WP_010889700.1	1	131567	root : Cellular _orsanisms
BB_RS00945	WP_002657606.1	1	131567	root : Cellular _orsanisms
BB_RS00950	WP_002656432.1	1	131567	root : Cellular _orsanisms
BB_RS00955	WP_010889701.1	1	131567	root : Cellular _orsanisms
BB_RS00960	WP_002657610.1	1	131567	root : Cellular _orsanisms
BB_RS00970	WP_010889702.1	1	131567	root : Cellular _orsanisms
BB_RS00975	WP_002657618.1	1	131567	root : Cellular _orsanisms
BB_RS00985	WP_002656686.1	1	131567	root : Cellular _orsanisms
BB_RS00990	WP_002556800.1	1	131567	root : Cellular _orsanisms
BB_RS01015	WP_002656751.1	1	131567	root : Cellular _orsanisms
BB_RS01020	WP_002657628.1	1	131567	root : Cellular _orsanisms
BB_RS01030	WP_002556806.1	1	131567	root : Cellular _orsanisms
BB_RS01035	WP_020948717.1	1	131567	root : Cellular _orsanisms
BB_RS01040	WP_002656028.1	1	131567	root : Cellular _orsanisms
BB_RS01060	WP_002656805.1	1	131567	root : Cellular _orsanisms
BB_RS01065	WP_002556814.1	1	131567	root : Cellular _orsanisms
BB_RS01070	WP_002556815.1	1	131567	root : Cellular _orsanisms
BB_RS01075	WP_010889707.1	1	131567	root : Cellular _orsanisms
BB_RS01080	WP_002657006.1	1	131567	root : Cellular _orsanisms
BB_RS01085	WP_002556818.1	1	131567	root : Cellular _orsanisms
BB_RS01090	WP_010889708.1	1	131567	root : Cellular _orsanisms
BB_RS01100	WP_002661712.1	1	131567	root : Cellular _orsanisms
BB_RS01115	WP_002657653.1	1	131567	root : Cellular _orsanisms
BB_RS01120	WP_002657654.1	1	131567	root : Cellular _orsanisms
BB_RS01130	WP_002665373.1	1	131567	root : Cellular _orsanisms
BB_RS01135	WP_010889710.1	1	131567	root : Cellular _orsanisms
BB_RS01140	WP_010889711.1	1	131567	root : Cellular _orsanisms
BB_RS01145	WP_002656070.1	1	131567	root : Cellular _orsanisms
BB_RS01150	WP_002655986.1	1	131567	root : Cellular _orsanisms
BB_RS01155	WP_002556832.1	1	131567	root : Cellular _orsanisms
BB_RS01165	WP_002664905.1	1	131567	root : Cellular _orsanisms
BB_RS01170	WP_010889712.1	1	131567	root : Cellular _orsanisms
BB_RS01175	WP_010889713.1	1	131567	root : Cellular _orsanisms
BB_RS01185	WP_002663810.1	1	131567	root : Cellular _orsanisms
BB_RS01190	WP_002556839.1	1	131567	root : Cellular _orsanisms
BB_RS01195	WP_002656192.1	1	131567	root : Cellular _orsanisms
BB_RS01200	WP_002660591.1	1	131567	root : Cellular _orsanisms
BB_RS01210	WP_002556844.1	1	131567	root : Cellular _orsanisms
BB_RS01215	WP_010889715.1	1	131567	root : Cellular _orsanisms
BB_RS01220	WP_002656090.1	1	131567	root : Cellular _orsanisms
BB_RS01225	WP_010889716.1	1	131567	root : Cellular _orsanisms
BB_RS01230	WP_002556848.1	1	131567	root : Cellular _orsanisms
BB_RS01245	WP_010889717.1	1	131567	root : Cellular _orsanisms
BB_RS01250	WP_020948722.1	1	131567	root : Cellular _orsanisms
BB_RS01255	WP_002656104.1	1	131567	root : Cellular _orsanisms
BB_RS01260	WP_010889718.1	1	131567	root : Cellular _orsanisms
BB_RS01265	WP_002556854.1	1	131567	root : Cellular _orsanisms
BB_RS01275	WP_023591458.1	1	131567	root : Cellular _orsanisms
BB_RS01280	WP_002657697.1	1	131567	root : Cellular _orsanisms
BB_RS01295	WP_002663563.1	1	131567	root : Cellular _orsanisms
BB_RS01300	WP_002657705.1	1	131567	root : Cellular _orsanisms
BB_RS01305	WP_002656888.1	1	131567	root : Cellular _orsanisms
BB_RS01310	WP_002656040.1	1	131567	root : Cellular _orsanisms
BB_RS01335	WP_002556868.1	1	131567	root : Cellular _orsanisms
BB_RS01340	WP_002556869.1	1	131567	root : Cellular _orsanisms
BB_RS01345	WP_010889723.1	1	131567	root : Cellular _orsanisms
BB_RS01430	WP_002660657.1	1	131567	root : Cellular _orsanisms
BB_RS01465	WP_002656077.1	1	131567	root : Cellular _orsanisms
BB_RS01470	WP_002556895.1	1	131567	root : Cellular _orsanisms
BB_RS01475	WP_010254014.1	1	131567	root : Cellular _orsanisms
BB_RS01480	WP_002556897.1	1	131567	root : Cellular _orsanisms
BB_RS01485	WP_002656388.1	1	131567	root : Cellular _orsanisms
BB_RS01500	WP_002664864.1	1	131567	root : Cellular _orsanisms
BB_RS01505	WP_002556902.1	1	131567	root : Cellular _orsanisms
BB_RS01510	WP_010889724.1	1	131567	root : Cellular _orsanisms
BB_RS01520	WP_002556905.1	1	131567	root : Cellular _orsanisms
BB_RS01540	WP_010889725.1	1	131567	root : Cellular _orsanisms
BB_RS01545	WP_002556910.1	1	131567	root : Cellular _orsanisms
BB_RS01550	WP_002657752.1	1	131567	root : Cellular _orsanisms
BB_RS01555	WP_010889726.1	1	131567	root : Cellular _orsanisms
BB_RS01575	WP_002661849.1	1	131567	root : Cellular _orsanisms
BB_RS01580	WP_002657760.1	1	131567	root : Cellular _orsanisms
BB_RS01605	WP_002556922.1	1	131567	root : Cellular _orsanisms
BB_RS01620	WP_002663145.1	1	131567	root : Cellular _orsanisms
BB_RS01625	WP_002656717.1	1	131567	root : Cellular _orsanisms
BB_RS01630	WP_010889728.1	1	131567	root : Cellular _orsanisms
BB_RS01635	WP_002657779.1	1	131567	root : Cellular _orsanisms
BB_RS01640	WP_002556930.1	1	131567	root : Cellular _orsanisms
BB_RS01645	WP_002556931.1	1	131567	root : Cellular _orsanisms
BB_RS01650	WP_002556932.1	1	131567	root : Cellular _orsanisms
BB_RS01660	WP_010889730.1	1	131567	root : Cellular _orsanisms
BB_RS01665	WP_002656683.1	1	131567	root : Cellular _orsanisms
BB_RS01670	WP_002556936.1	1	131567	root : Cellular _orsanisms
BB_RS01680	WP_002657789.1	1	131567	root : Cellular _orsanisms
BB_RS01685	WP_010889731.1	1	131567	root : Cellular _orsanisms
BB_RS01695	WP_010889732.1	1	131567	root : Cellular _orsanisms
BB_RS01710	WP_002665247.1	1	131567	root : Cellular _orsanisms
BB_RS01715	WP_002661716.1	1	131567	root : Cellular _orsanisms
BB_RS01725	WP_002556947.1	1	131567	root : Cellular _orsanisms
BB_RS01760	WP_010889733.1	1	131567	root : Cellular _orsanisms
BB_RS01765	WP_023003289.1	1	131567	root : Cellular _orsanisms
BB_RS01775	WP_002657813.1	1	131567	root : Cellular _orsanisms
BB_RS01785	WP_002665233.1	1	131567	root : Cellular _orsanisms
BB_RS01790	WP_002657078.1	1	131567	root : Cellular _orsanisms
BB_RS01800	WP_002657823.1	1	131567	root : Cellular _orsanisms
BB_RS01810	WP_002665278.1	1	131567	root : Cellular _orsanisms
BB_RS01815	WP_002665304.1	1	131567	root : Cellular _orsanisms
BB_RS01820	WP_002656396.1	1	131567	root : Cellular _orsanisms
BB_RS01825	WP_002656113.1	1	131567	root : Cellular _orsanisms
BB_RS01830	WP_002665196.1	1	131567	root : Cellular _orsanisms
BB_RS01845	WP_002556970.1	1	131567	root : Cellular _orsanisms
BB_RS01850	WP_002663127.1	1	131567	root : Cellular _orsanisms
BB_RS01865	WP_002656400.1	1	131567	root : Cellular _orsanisms
BB_RS01870	WP_010889738.1	1	131567	root : Cellular _orsanisms
BB_RS01875	WP_010889739.1	1	131567	root : Cellular _orsanisms
BB_RS01880	WP_010889740.1	1	131567	root : Cellular _orsanisms
BB_RS01885	WP_002656850.1	1	131567	root : Cellular _orsanisms
BB_RS01890	WP_002657842.1	1	131567	root : Cellular _orsanisms
BB_RS01895	WP_002656205.1	1	131567	root : Cellular _orsanisms
BB_RS01900	WP_002556981.1	1	131567	root : Cellular _orsanisms
BB_RS01905	WP_002656492.1	1	131567	root : Cellular _orsanisms
BB_RS01910	WP_010889741.1	1	131567	root : Cellular _orsanisms
BB_RS01915	WP_002660664.1	1	131567	root : Cellular _orsanisms
BB_RS01920	WP_010889742.1	1	131567	root : Cellular _orsanisms
BB_RS01925	WP_002657848.1	1	131567	root : Cellular _orsanisms
BB_RS01930	WP_002656139.1	1	131567	root : Cellular _orsanisms
BB_RS01935	WP_002657853.1	1	131567	root : Cellular _orsanisms
BB_RS01940	WP_002657855.1	1	131567	root : Cellular _orsanisms
BB_RS01955	WP_002556991.1	1	131567	root : Cellular _orsanisms
BB_RS01975	WP_010889743.1	1	131567	root : Cellular _orsanisms
BB_RS01990	WP_010889744.1	1	131567	root : Cellular _orsanisms
BB_RS02015	WP_002661081.1	1	131567	root : Cellular _orsanisms
BB_RS02020	WP_002657873.1	1	131567	root : Cellular _orsanisms
BB_RS02040	WP_010889745.1	1	131567	root : Cellular _orsanisms
BB_RS02045	WP_002557008.1	1	131567	root : Cellular _orsanisms
BB_RS02050	WP_002657881.1	1	131567	root : Cellular _orsanisms
BB_RS02055	WP_002656981.1	1	131567	root : Cellular _orsanisms
BB_RS02060	WP_002655966.1	1	131567	root : Cellular _orsanisms
BB_RS02070	WP_010256898.1	1	131567	root : Cellular _orsanisms
BB_RS02075	WP_010889746.1	1	131567	root : Cellular _orsanisms
BB_RS02110	WP_002657892.1	1	131567	root : Cellular _orsanisms
BB_RS02115	WP_002657895.1	1	131567	root : Cellular _orsanisms
BB_RS02135	WP_010889747.1	1	131567	root : Cellular _orsanisms
BB_RS02140	WP_193345632.1	1	131567	root : Cellular _orsanisms
BB_RS02155	WP_044283515.1	1	131567	root : Cellular _orsanisms
BB_RS02160	WP_002656688.1	1	131567	root : Cellular _orsanisms
BB_RS02170	WP_002657907.1	1	131567	root : Cellular _orsanisms
BB_RS02175	WP_002656784.1	1	131567	root : Cellular _orsanisms
BB_RS02180	WP_010889750.1	1	131567	root : Cellular _orsanisms
BB_RS02200	WP_002557032.1	1	131567	root : Cellular _orsanisms
BB_RS02210	WP_020948745.1	1	131567	root : Cellular _orsanisms
BB_RS02220	WP_002557036.1	1	131567	root : Cellular _orsanisms
BB_RS02225	WP_002557037.1	1	131567	root : Cellular _orsanisms
BB_RS02235	WP_002657924.1	1	131567	root : Cellular _orsanisms
BB_RS02240	WP_002665246.1	1	131567	root : Cellular _orsanisms
BB_RS02255	WP_002662392.1	1	131567	root : Cellular _orsanisms
BB_RS02270	WP_002655969.1	1	131567	root : Cellular _orsanisms
BB_RS02275	WP_002557046.1	1	131567	root : Cellular _orsanisms
BB_RS02290	WP_002657940.1	1	131567	root : Cellular _orsanisms
BB_RS02295	WP_023003291.1	1	131567	root : Cellular _orsanisms
BB_RS02300	WP_002656661.1	1	131567	root : Cellular _orsanisms
BB_RS02335	WP_010889753.1	1	131567	root : Cellular _orsanisms
BB_RS02345	WP_002657947.1	1	131567	root : Cellular _orsanisms
BB_RS02360	WP_010889754.1	1	131567	root : Cellular _orsanisms
BB_RS02365	WP_002665243.1	1	131567	root : Cellular _orsanisms
BB_RS02370	WP_002656266.1	1	131567	root : Cellular _orsanisms
BB_RS02390	WP_002656466.1	1	131567	root : Cellular _orsanisms
BB_RS02395	WP_002657956.1	1	131567	root : Cellular _orsanisms
BB_RS02405	WP_002657015.1	1	131567	root : Cellular _orsanisms
BB_RS02410	WP_002557068.1	1	131567	root : Cellular _orsanisms
BB_RS02415	WP_002557069.1	1	131567	root : Cellular _orsanisms
BB_RS02420	WP_002557070.1	1	131567	root : Cellular _orsanisms
BB_RS02425	WP_002557071.1	1	131567	root : Cellular _orsanisms
BB_RS02430	WP_002557072.1	1	131567	root : Cellular _orsanisms
BB_RS02435	WP_002557073.1	1	131567	root : Cellular _orsanisms
BB_RS02440	WP_002656402.1	1	131567	root : Cellular _orsanisms
BB_RS02445	WP_002656551.1	1	131567	root : Cellular _orsanisms
BB_RS02450	WP_002656214.1	1	131567	root : Cellular _orsanisms
BB_RS02455	WP_002557077.1	1	131567	root : Cellular _orsanisms
BB_RS02460	WP_002557078.1	1	131567	root : Cellular _orsanisms
BB_RS02465	WP_002557079.1	1	131567	root : Cellular _orsanisms
BB_RS02470	WP_002557080.1	1	131567	root : Cellular _orsanisms
BB_RS02475	WP_002557081.1	1	131567	root : Cellular _orsanisms
BB_RS02480	WP_002557082.1	1	131567	root : Cellular _orsanisms
BB_RS02485	WP_002657008.1	1	131567	root : Cellular _orsanisms
BB_RS02490	WP_002656835.1	1	131567	root : Cellular _orsanisms
BB_RS02495	WP_002657971.1	1	131567	root : Cellular _orsanisms
BB_RS02500	WP_002657973.1	1	131567	root : Cellular _orsanisms
BB_RS02510	WP_002656004.1	1	131567	root : Cellular _orsanisms
BB_RS02515	WP_002665241.1	1	131567	root : Cellular _orsanisms
BB_RS02520	WP_002557090.1	1	131567	root : Cellular _orsanisms
BB_RS02525	WP_002656307.1	1	131567	root : Cellular _orsanisms
BB_RS02530	WP_002557092.1	1	131567	root : Cellular _orsanisms
BB_RS02535	WP_002659006.1	1	131567	root : Cellular _orsanisms
BB_RS02540	WP_002658786.1	1	131567	root : Cellular _orsanisms
BB_RS02545	WP_002656978.1	1	131567	root : Cellular _orsanisms
BB_RS02555	WP_002656367.1	1	131567	root : Cellular _orsanisms
BB_RS02565	WP_002657984.1	1	131567	root : Cellular _orsanisms
BB_RS02585	WP_002665337.1	1	131567	root : Cellular _orsanisms
BB_RS02590	WP_010889759.1	1	131567	root : Cellular _orsanisms
BB_RS02595	WP_002656440.1	1	131567	root : Cellular _orsanisms
BB_RS02605	WP_002656231.1	1	131567	root : Cellular _orsanisms
BB_RS02610	WP_002557108.1	1	131567	root : Cellular _orsanisms
BB_RS02615	WP_002557109.1	1	131567	root : Cellular _orsanisms
BB_RS02625	WP_002658001.1	1	131567	root : Cellular _orsanisms
BB_RS02645	WP_002658007.1	1	131567	root : Cellular _orsanisms
BB_RS02665	WP_002658011.1	1	131567	root : Cellular _orsanisms
BB_RS02670	WP_002656039.1	1	131567	root : Cellular _orsanisms
BB_RS02680	WP_010889761.1	1	131567	root : Cellular _orsanisms
BB_RS02695	WP_002656128.1	1	131567	root : Cellular _orsanisms
BB_RS02705	WP_002656001.1	1	131567	root : Cellular _orsanisms
BB_RS02710	WP_002557127.1	1	131567	root : Cellular _orsanisms
BB_RS02730	WP_002557131.1	1	131567	root : Cellular _orsanisms
BB_RS02735	WP_010889762.1	1	131567	root : Cellular _orsanisms
BB_RS02740	WP_002664796.1	1	131567	root : Cellular _orsanisms
BB_RS02745	WP_002658855.1	1	131567	root : Cellular _orsanisms
BB_RS02750	WP_010889763.1	1	131567	root : Cellular _orsanisms
BB_RS02760	WP_002658034.1	1	131567	root : Cellular _orsanisms
BB_RS02765	WP_002658036.1	1	131567	root : Cellular _orsanisms
BB_RS02770	WP_010889764.1	1	131567	root : Cellular _orsanisms
BB_RS02795	WP_002557145.1	1	131567	root : Cellular _orsanisms
BB_RS02800	WP_002656738.1	1	131567	root : Cellular _orsanisms
BB_RS02805	WP_002557147.1	1	131567	root : Cellular _orsanisms
BB_RS02810	WP_002557148.1	1	131567	root : Cellular _orsanisms
BB_RS02815	WP_010889766.1	1	131567	root : Cellular _orsanisms
BB_RS02835	WP_002557153.1	1	131567	root : Cellular _orsanisms
BB_RS02845	WP_010889767.1	1	131567	root : Cellular _orsanisms
BB_RS02850	WP_002557156.1	1	131567	root : Cellular _orsanisms
BB_RS02860	WP_002658059.1	1	131567	root : Cellular _orsanisms
BB_RS02870	WP_002665224.1	1	131567	root : Cellular _orsanisms
BB_RS02875	WP_002665235.1	1	131567	root : Cellular _orsanisms
BB_RS02880	WP_023003296.1	1	131567	root : Cellular _orsanisms
BB_RS02890	WP_002657046.1	1	131567	root : Cellular _orsanisms
BB_RS02905	WP_002658072.1	1	131567	root : Cellular _orsanisms
BB_RS02910	WP_010889768.1	1	131567	root : Cellular _orsanisms
BB_RS02920	WP_002656646.1	1	131567	root : Cellular _orsanisms
BB_RS02925	WP_010889770.1	1	131567	root : Cellular _orsanisms
BB_RS02930	WP_002656553.1	1	131567	root : Cellular _orsanisms
BB_RS02940	WP_010889771.1	1	131567	root : Cellular _orsanisms
BB_RS02950	WP_010889772.1	1	131567	root : Cellular _orsanisms
BB_RS02955	WP_002657094.1	1	131567	root : Cellular _orsanisms
BB_RS02960	WP_193345633.1	1	131567	root : Cellular _orsanisms
BB_RS02965	WP_002656878.1	1	131567	root : Cellular _orsanisms
BB_RS02975	WP_002658835.1	1	131567	root : Cellular _orsanisms
BB_RS02980	WP_002658995.1	1	131567	root : Cellular _orsanisms
BB_RS02985	WP_010889774.1	1	131567	root : Cellular _orsanisms
BB_RS02995	WP_002658100.1	1	131567	root : Cellular _orsanisms
BB_RS03000	WP_002665216.1	1	131567	root : Cellular _orsanisms
BB_RS03005	WP_010889775.1	1	131567	root : Cellular _orsanisms
BB_RS03010	WP_002662611.1	1	131567	root : Cellular _orsanisms
BB_RS03020	WP_002656965.1	1	131567	root : Cellular _orsanisms
BB_RS03025	WP_002656803.1	1	131567	root : Cellular _orsanisms
BB_RS03035	WP_002656884.1	1	131567	root : Cellular _orsanisms
BB_RS03040	WP_044283526.1	1	131567	root : Cellular _orsanisms
BB_RS03045	WP_002658115.1	1	131567	root : Cellular _orsanisms
BB_RS03050	WP_002665417.1	1	131567	root : Cellular _orsanisms
BB_RS03055	WP_010889778.1	1	131567	root : Cellular _orsanisms
BB_RS03080	WP_010889779.1	1	131567	root : Cellular _orsanisms
BB_RS03085	WP_002658123.1	1	131567	root : Cellular _orsanisms
BB_RS03090	WP_002557199.1	1	131567	root : Cellular _orsanisms
BB_RS03095	WP_002658127.1	1	131567	root : Cellular _orsanisms
BB_RS03100	WP_002557202.1	1	131567	root : Cellular _orsanisms
BB_RS03110	WP_010889780.1	1	131567	root : Cellular _orsanisms
BB_RS03120	WP_002657321.1	1	131567	root : Cellular _orsanisms
BB_RS03125	WP_002657323.1	1	131567	root : Cellular _orsanisms
BB_RS03130	WP_010889781.1	1	131567	root : Cellular _orsanisms
BB_RS03140	WP_002657326.1	1	131567	root : Cellular _orsanisms
BB_RS03145	WP_002665689.1	1	131567	root : Cellular _orsanisms
BB_RS03150	WP_010889782.1	1	131567	root : Cellular _orsanisms
BB_RS03175	WP_023003298.1	1	131567	root : Cellular _orsanisms
BB_RS03185	WP_002657338.1	1	131567	root : Cellular _orsanisms
BB_RS03190	WP_010889784.1	1	131567	root : Cellular _orsanisms
BB_RS03205	WP_002661535.1	1	131567	root : Cellular _orsanisms
BB_RS03210	WP_010889786.1	1	131567	root : Cellular _orsanisms
BB_RS03220	WP_020948779.1	1	131567	root : Cellular _orsanisms
BB_RS03225	WP_002656376.1	1	131567	root : Cellular _orsanisms
BB_RS03230	WP_002661671.1	1	131567	root : Cellular _orsanisms
BB_RS03235	WP_002557225.1	1	131567	root : Cellular _orsanisms
BB_RS03240	WP_002657068.1	1	131567	root : Cellular _orsanisms
BB_RS03245	WP_010889788.1	1	131567	root : Cellular _orsanisms
BB_RS03250	WP_002657355.1	1	131567	root : Cellular _orsanisms
BB_RS03255	WP_002557229.1	1	131567	root : Cellular _orsanisms
BB_RS03260	WP_002656555.1	1	131567	root : Cellular _orsanisms
BB_RS03275	WP_002660364.1	1	131567	root : Cellular _orsanisms
BB_RS03280	WP_002557234.1	1	131567	root : Cellular _orsanisms
BB_RS03290	WP_002657108.1	1	131567	root : Cellular _orsanisms
BB_RS03305	WP_010889789.1	1	131567	root : Cellular _orsanisms
BB_RS03310	WP_002665673.1	1	131567	root : Cellular _orsanisms
BB_RS03320	WP_002657369.1	1	131567	root : Cellular _orsanisms
BB_RS03325	WP_010889790.1	1	131567	root : Cellular _orsanisms
BB_RS03330	WP_002663487.1	1	131567	root : Cellular _orsanisms
BB_RS03335	WP_002657375.1	1	131567	root : Cellular _orsanisms
BB_RS03340	WP_002663481.1	1	131567	root : Cellular _orsanisms
BB_RS03345	WP_002657380.1	1	131567	root : Cellular _orsanisms
BB_RS03360	WP_010889792.1	1	131567	root : Cellular _orsanisms
BB_RS03370	WP_002655993.1	1	131567	root : Cellular _orsanisms
BB_RS03390	WP_010889794.1	1	131567	root : Cellular _orsanisms
BB_RS03395	WP_010889795.1	1	131567	root : Cellular _orsanisms
BB_RS03405	WP_002557259.1	1	131567	root : Cellular _orsanisms
BB_RS03425	WP_010889796.1	1	131567	root : Cellular _orsanisms
BB_RS03430	WP_002657011.1	1	131567	root : Cellular _orsanisms
BB_RS03435	WP_002655968.1	1	131567	root : Cellular _orsanisms
BB_RS03440	WP_002656061.1	1	131567	root : Cellular _orsanisms
BB_RS03445	WP_010889797.1	1	131567	root : Cellular _orsanisms
BB_RS03450	WP_002657417.1	1	131567	root : Cellular _orsanisms
BB_RS03455	WP_002657419.1	1	131567	root : Cellular _orsanisms
BB_RS03460	WP_010889798.1	1	131567	root : Cellular _orsanisms
BB_RS03465	WP_002657423.1	1	131567	root : Cellular _orsanisms
BB_RS03470	WP_010889799.1	1	131567	root : Cellular _orsanisms
BB_RS03475	WP_002656862.1	1	131567	root : Cellular _orsanisms
BB_RS03480	WP_002657428.1	1	131567	root : Cellular _orsanisms
BB_RS03485	WP_010889800.1	1	131567	root : Cellular _orsanisms
BB_RS03495	WP_002662208.1	1	131567	root : Cellular _orsanisms
BB_RS03500	WP_002656543.1	1	131567	root : Cellular _orsanisms
BB_RS03505	WP_010889801.1	1	131567	root : Cellular _orsanisms
BB_RS03510	WP_002557280.1	1	131567	root : Cellular _orsanisms
BB_RS03515	WP_010889802.1	1	131567	root : Cellular _orsanisms
BB_RS03520	WP_002557282.1	1	131567	root : Cellular _orsanisms
BB_RS03535	WP_002657057.1	1	131567	root : Cellular _orsanisms
BB_RS03540	WP_002656814.1	1	131567	root : Cellular _orsanisms
BB_RS03550	WP_002656002.1	1	131567	root : Cellular _orsanisms
BB_RS03560	WP_002656801.1	1	131567	root : Cellular _orsanisms
BB_RS03565	WP_002557292.1	1	131567	root : Cellular _orsanisms
BB_RS03570	WP_010889803.1	1	131567	root : Cellular _orsanisms
BB_RS03595	WP_010889805.1	1	131567	root : Cellular _orsanisms
BB_RS03605	WP_002656292.1	1	131567	root : Cellular _orsanisms
BB_RS03620	WP_002656871.1	1	131567	root : Cellular _orsanisms
BB_RS03625	WP_002557301.1	1	131567	root : Cellular _orsanisms
BB_RS03640	WP_002656186.1	1	131567	root : Cellular _orsanisms
BB_RS03650	WP_002665762.1	1	131567	root : Cellular _orsanisms
BB_RS03655	WP_010889808.1	1	131567	root : Cellular _orsanisms
BB_RS03665	WP_002657467.1	1	131567	root : Cellular _orsanisms
BB_RS03670	WP_002657469.1	1	131567	root : Cellular _orsanisms
BB_RS03680	WP_002557312.1	1	131567	root : Cellular _orsanisms
BB_RS03685	WP_002656298.1	1	131567	root : Cellular _orsanisms
BB_RS03690	WP_002665679.1	1	131567	root : Cellular _orsanisms
BB_RS03695	WP_002656177.1	1	131567	root : Cellular _orsanisms
BB_RS03700	WP_002660427.1	1	131567	root : Cellular _orsanisms
BB_RS03705	WP_002557318.1	1	131567	root : Cellular _orsanisms
BB_RS03710	WP_002657480.1	1	131567	root : Cellular _orsanisms
BB_RS03720	WP_002657482.1	1	131567	root : Cellular _orsanisms
BB_RS03730	WP_002665666.1	1	131567	root : Cellular _orsanisms
BB_RS03735	WP_002657488.1	1	131567	root : Cellular _orsanisms
BB_RS03750	WP_002557327.1	1	131567	root : Cellular _orsanisms
BB_RS03755	WP_010889811.1	1	131567	root : Cellular _orsanisms
BB_RS03780	WP_002657503.1	1	131567	root : Cellular _orsanisms
BB_RS03785	WP_002656250.1	1	131567	root : Cellular _orsanisms
BB_RS03790	WP_010889814.1	1	131567	root : Cellular _orsanisms
BB_RS03820	WP_002655975.1	1	131567	root : Cellular _orsanisms
BB_RS03825	WP_002657513.1	1	131567	root : Cellular _orsanisms
BB_RS03835	WP_002657518.1	1	131567	root : Cellular _orsanisms
BB_RS03855	WP_002557347.1	1	131567	root : Cellular _orsanisms
BB_RS03860	WP_023003304.1	1	131567	root : Cellular _orsanisms
BB_RS03865	WP_023003305.1	1	131567	root : Cellular _orsanisms
BB_RS03870	WP_010889816.1	1	131567	root : Cellular _orsanisms
BB_RS03875	WP_002656659.1	1	131567	root : Cellular _orsanisms
BB_RS03885	WP_002657532.1	1	131567	root : Cellular _orsanisms
BB_RS03890	WP_002656605.1	1	131567	root : Cellular _orsanisms
BB_RS03895	WP_002557356.1	1	131567	root : Cellular _orsanisms
BB_RS03905	WP_002557358.1	1	131567	root : Cellular _orsanisms
BB_RS03940	WP_002656149.1	1	131567	root : Cellular _orsanisms
BB_RS03945	WP_002557366.1	1	131567	root : Cellular _orsanisms
BB_RS03955	WP_002656482.1	1	131567	root : Cellular _orsanisms
BB_RS03960	WP_002656945.1	1	131567	root : Cellular _orsanisms
BB_RS03965	WP_002656094.1	1	131567	root : Cellular _orsanisms
BB_RS03975	WP_002657555.1	1	131567	root : Cellular _orsanisms
BB_RS03980	WP_002557374.1	1	131567	root : Cellular _orsanisms
BB_RS03990	WP_010889819.1	1	131567	root : Cellular _orsanisms
BB_RS03995	WP_002660982.1	1	131567	root : Cellular _orsanisms
BB_RS04000	WP_002657033.1	1	131567	root : Cellular _orsanisms
BB_RS04005	WP_002656600.1	1	131567	root : Cellular _orsanisms
BB_RS04025	WP_002557382.1	1	131567	root : Cellular _orsanisms
BB_RS04045	WP_002657221.1	1	131567	root : Cellular _orsanisms
BB_RS04060	WP_002657224.1	1	131567	root : Cellular _orsanisms
BB_RS04065	WP_010889822.1	1	131567	root : Cellular _orsanisms
BB_RS04070	WP_002657228.1	1	131567	root : Cellular _orsanisms
BB_RS04075	WP_002657230.1	1	131567	root : Cellular _orsanisms
BB_RS04080	WP_002557393.1	1	131567	root : Cellular _orsanisms
BB_RS04085	WP_002656770.1	1	131567	root : Cellular _orsanisms
BB_RS04105	WP_010889823.1	1	131567	root : Cellular _orsanisms
BB_RS04120	WP_010889826.1	1	131567	root : Cellular _orsanisms
BB_RS04130	WP_080651861.1	1	131567	root : Cellular _orsanisms
BB_RS04145	WP_002656222.1	1	131567	root : Cellular _orsanisms
BB_RS04150	WP_010889828.1	1	131567	root : Cellular _orsanisms
BB_RS04155	WP_010889829.1	1	131567	root : Cellular _orsanisms
BB_RS04165	WP_010889830.1	1	131567	root : Cellular _orsanisms
BB_RS04180	WP_002656235.1	1	131567	root : Cellular _orsanisms
BB_RS04190	WP_002660733.1	1	131567	root : Cellular _orsanisms
BB_RS04195	WP_002657022.1	1	131567	root : Cellular _orsanisms
BB_RS04200	WP_010889831.1	1	131567	root : Cellular _orsanisms
BB_RS04205	WP_020948810.1	1	131567	root : Cellular _orsanisms
BB_RS04210	WP_002660752.1	1	131567	root : Cellular _orsanisms
BB_RS04220	WP_010889833.1	1	131567	root : Cellular _orsanisms
BB_RS04225	WP_010889834.1	1	131567	root : Cellular _orsanisms
BB_RS04230	WP_010889835.1	1	131567	root : Cellular _orsanisms
BB_RS04235	WP_023003309.1	1	131567	root : Cellular _orsanisms
BB_RS04240	WP_010889836.1	1	131567	root : Cellular _orsanisms
BB_RS04265	WP_002557431.1	1	131567	root : Cellular _orsanisms
BB_RS04270	WP_002657012.1	1	131567	root : Cellular _orsanisms
BB_RS04300	WP_002665626.1	1	131567	root : Cellular _orsanisms
BB_RS04335	WP_010890314.1	1	131567	root : Cellular _orsanisms
BB_RS04345	WP_010259844.1	1	131567	root : Cellular _orsanisms
BB_RS04370	WP_010890311.1	1	131567	root : Cellular _orsanisms
BB_RS04385	WP_010890316.1	1	131567	root : Cellular _orsanisms
BB_RS04410	WP_010890306.1	1	131567	root : Cellular _orsanisms
BB_RS04420	WP_164928169.1	1	131567	root : Cellular _orsanisms
BB_RS04450	WP_010258956.1	1	131567	root : Cellular _orsanisms
BB_RS04465	WP_080511132.1	1	131567	root : Cellular _orsanisms
BB_RS04505	WP_010890283.1	1	131567	root : Cellular _orsanisms
BB_RS04530	WP_010890285.1	1	131567	root : Cellular _orsanisms
BB_RS04655	WP_010890290.1	1	131567	root : Cellular _orsanisms
BB_RS04660	WP_010890291.1	1	131567	root : Cellular _orsanisms
BB_RS04715	WP_010257237.1	1	131567	root : Cellular _orsanisms
BB_RS04745	WP_010257267.1	1	131567	root : Cellular _orsanisms
BB_RS04875	WP_010890337.1	1	131567	root : Cellular _orsanisms
BB_RS04885	WP_010890338.1	1	131567	root : Cellular _orsanisms
BB_RS04935	WP_010890339.1	1	131567	root : Cellular _orsanisms
BB_RS05010	WP_010256945.1	1	131567	root : Cellular _orsanisms
BB_RS05050	WP_010256993.1	1	131567	root : Cellular _orsanisms
BB_RS05060	WP_010890322.1	1	131567	root : Cellular _orsanisms
BB_RS05200	WP_010258131.1	1	131567	root : Cellular _orsanisms
BB_RS05245	WP_010890384.1	1	131567	root : Cellular _orsanisms
BB_RS05430	WP_010890400.1	1	131567	root : Cellular _orsanisms
BB_RS05480	WP_010890591.1	1	131567	root : Cellular _orsanisms
BB_RS05510	WP_010890588.1	1	131567	root : Cellular _orsanisms
BB_RS05535	WP_010890586.1	1	131567	root : Cellular _orsanisms
BB_RS05550	WP_010890583.1	1	131567	root : Cellular _orsanisms
BB_RS05555	WP_010890582.1	1	131567	root : Cellular _orsanisms
BB_RS05560	WP_010890581.1	1	131567	root : Cellular _orsanisms
BB_RS05570	WP_010890594.1	1	131567	root : Cellular _orsanisms
BB_RS05575	WP_010890593.1	1	131567	root : Cellular _orsanisms
BB_RS05600	WP_010890598.1	1	131567	root : Cellular _orsanisms
BB_RS05680	WP_010257677.1	1	131567	root : Cellular _orsanisms
BB_RS05745	WP_014540418.1	1	131567	root : Cellular _orsanisms
BB_RS05780	WP_010890276.1	1	131567	root : Cellular _orsanisms
BB_RS06000	WP_010883735.1	1	131567	root : Cellular _orsanisms
BB_RS06010	WP_010883737.1	1	131567	root : Cellular _orsanisms
BB_RS06190	WP_010883752.1	1	131567	root : Cellular _orsanisms
BB_RS06215	WP_010883757.1	1	131567	root : Cellular _orsanisms
BB_RS06225	WP_010883758.1	1	131567	root : Cellular _orsanisms
BB_RS06400	WP_010259736.1	1	131567	root : Cellular _orsanisms
BB_RS06425	WP_010883783.1	1	131567	root : Cellular _orsanisms
BB_RS06640	WP_010883808.1	1	131567	root : Cellular _orsanisms
BB_RS06650	WP_010258659.1	1	131567	root : Cellular _orsanisms
BB_RS06680	WP_010883820.1	1	131567	root : Cellular _orsanisms
BB_RS06820	WP_012663395.1	1	131567	root : Cellular _orsanisms
BB_RS06845	WP_010883829.1	1	131567	root : Cellular _orsanisms
BB_RS06855	WP_010883831.1	1	131567	root : Cellular _orsanisms
BB_RS06890	WP_010883850.1	1	131567	root : Cellular _orsanisms
BB_RS07030	WP_164928173.1	1	131567	root : Cellular _orsanisms
BB_RS07055	WP_010883861.1	1	131567	root : Cellular _orsanisms
BB_RS07065	WP_010883862.1	1	131567	root : Cellular _orsanisms
BB_RS07245	WP_010883878.1	1	131567	root : Cellular _orsanisms
BB_RS07270	WP_010883882.1	1	131567	root : Cellular _orsanisms
BB_RS07280	WP_010883883.1	1	131567	root : Cellular _orsanisms
BB_RS07340	WP_010883900.1	1	131567	root : Cellular _orsanisms
BB_RS07360	WP_014023068.1	1	131567	root : Cellular _orsanisms
BB_RS07370	WP_002657157.1	1	131567	root : Cellular _orsanisms
BB_RS07400	WP_002657157.1	1	131567	root : Cellular _orsanisms
BB_RS07440	WP_010883908.1	1	131567	root : Cellular _orsanisms
BB_RS07570	WP_161939867.1	1	131567	root : Cellular _orsanisms
BB_RS07595	WP_010883920.1	1	131567	root : Cellular _orsanisms
BB_RS07605	WP_010883921.1	1	131567	root : Cellular _orsanisms
BB_RS07635	WP_010883937.1	1	131567	root : Cellular _orsanisms
BB_RS07690	WP_010883927.1	1	131567	root : Cellular _orsanisms
BB_RS00035	WP_002658378.1	2	2	Cellular_organisms : Bacteria_A
BB_RS00040	WP_002656665.1	2	2	Cellular_organisms : Bacteria_A
BB_RS00055	WP_002556618.1	2	2	Cellular_organisms : Bacteria_A
BB_RS00070	WP_002659035.1	2	2	Cellular_organisms : Bacteria_A
BB_RS00085	WP_020948674.1	2	2	Cellular_organisms : Bacteria_A
BB_RS00145	WP_002655998.1	2	2	Cellular_organisms : Bacteria_A
BB_RS00310	WP_020948684.1	2	2	Cellular_organisms : Bacteria_A
BB_RS00355	WP_010889675.1	2	2	Cellular_organisms : Bacteria_A
BB_RS00450	WP_002556694.1	2	2	Cellular_organisms : Bacteria_A
BB_RS00470	WP_002655964.1	2	2	Cellular_organisms : Bacteria_A
BB_RS00525	WP_010889684.1	2	2	Cellular_organisms : Bacteria_A
BB_RS00565	WP_010889686.1	2	2	Cellular_organisms : Bacteria_A
BB_RS00570	WP_002656218.1	2	2	Cellular_organisms : Bacteria_A
BB_RS00650	WP_002665455.1	2	2	Cellular_organisms : Bacteria_A
BB_RS00695	WP_002658190.1	2	2	Cellular_organisms : Bacteria_A
BB_RS00700	WP_002665464.1	2	2	Cellular_organisms : Bacteria_A
BB_RS00730	WP_002659773.1	2	2	Cellular_organisms : Bacteria_A
BB_RS00810	WP_002655999.1	2	2	Cellular_organisms : Bacteria_A
BB_RS00815	WP_002663978.1	2	2	Cellular_organisms : Bacteria_A
BB_RS00835	WP_020948707.1	2	2	Cellular_organisms : Bacteria_A
BB_RS00880	WP_002656068.1	2	2	Cellular_organisms : Bacteria_A
BB_RS00885	WP_002657594.1	2	2	Cellular_organisms : Bacteria_A
BB_RS00890	WP_002556781.1	2	2	Cellular_organisms : Bacteria_A
BB_RS00895	WP_002556782.1	2	2	Cellular_organisms : Bacteria_A
BB_RS00900	WP_002657596.1	2	2	Cellular_organisms : Bacteria_A
BB_RS00920	WP_002556787.1	2	2	Cellular_organisms : Bacteria_A
BB_RS00995	WP_002655940.1	2	2	Cellular_organisms : Bacteria_A
BB_RS01010	WP_010889704.1	2	2	Cellular_organisms : Bacteria_A
BB_RS01095	WP_002656919.1	2	2	Cellular_organisms : Bacteria_A
BB_RS01105	WP_002556822.1	2	2	Cellular_organisms : Bacteria_A
BB_RS01235	WP_002657683.1	2	2	Cellular_organisms : Bacteria_A
BB_RS01270	WP_002656880.1	2	2	Cellular_organisms : Bacteria_A
BB_RS01285	WP_010889719.1	2	2	Cellular_organisms : Bacteria_A
BB_RS01325	WP_002657709.1	2	2	Cellular_organisms : Bacteria_A
BB_RS01350	WP_002657716.1	2	2	Cellular_organisms : Bacteria_A
BB_RS01360	WP_002655982.1	2	2	Cellular_organisms : Bacteria_A
BB_RS01365	WP_002556874.1	2	2	Cellular_organisms : Bacteria_A
BB_RS01375	WP_002556876.1	2	2	Cellular_organisms : Bacteria_A
BB_RS01380	WP_002656446.1	2	2	Cellular_organisms : Bacteria_A
BB_RS01390	WP_002556879.1	2	2	Cellular_organisms : Bacteria_A
BB_RS01395	WP_002556880.1	2	2	Cellular_organisms : Bacteria_A
BB_RS01400	WP_002556881.1	2	2	Cellular_organisms : Bacteria_A
BB_RS01405	WP_002657723.1	2	2	Cellular_organisms : Bacteria_A
BB_RS01410	WP_002657724.1	2	2	Cellular_organisms : Bacteria_A
BB_RS01435	WP_002556888.1	2	2	Cellular_organisms : Bacteria_A
BB_RS01440	WP_002556889.1	2	2	Cellular_organisms : Bacteria_A
BB_RS01445	WP_002556890.1	2	2	Cellular_organisms : Bacteria_A
BB_RS01450	WP_002660553.1	2	2	Cellular_organisms : Bacteria_A
BB_RS01455	WP_002657104.1	2	2	Cellular_organisms : Bacteria_A
BB_RS01460	WP_002665200.1	2	2	Cellular_organisms : Bacteria_A
BB_RS01490	WP_002656287.1	2	2	Cellular_organisms : Bacteria_A
BB_RS01495	WP_002656475.1	2	2	Cellular_organisms : Bacteria_A
BB_RS01570	WP_002656259.1	2	2	Cellular_organisms : Bacteria_A
BB_RS01595	WP_002657765.1	2	2	Cellular_organisms : Bacteria_A
BB_RS01700	WP_002656254.1	2	2	Cellular_organisms : Bacteria_A
BB_RS01750	WP_002656642.1	2	2	Cellular_organisms : Bacteria_A
BB_RS01780	WP_010889735.1	2	2	Cellular_organisms : Bacteria_A
BB_RS01805	WP_002657824.1	2	2	Cellular_organisms : Bacteria_A
BB_RS01840	WP_002556969.1	2	2	Cellular_organisms : Bacteria_A
BB_RS01855	WP_002656744.1	2	2	Cellular_organisms : Bacteria_A
BB_RS01945	WP_002556990.1	2	2	Cellular_organisms : Bacteria_A
BB_RS01980	WP_002664038.1	2	2	Cellular_organisms : Bacteria_A
BB_RS01985	WP_002657864.1	2	2	Cellular_organisms : Bacteria_A
BB_RS02150	WP_002557021.1	2	2	Cellular_organisms : Bacteria_A
BB_RS02165	WP_002657904.1	2	2	Cellular_organisms : Bacteria_A
BB_RS02185	WP_002656657.1	2	2	Cellular_organisms : Bacteria_A
BB_RS02190	WP_002657061.1	2	2	Cellular_organisms : Bacteria_A
BB_RS02205	WP_002664778.1	2	2	Cellular_organisms : Bacteria_A
BB_RS02215	WP_010889751.1	2	2	Cellular_organisms : Bacteria_A
BB_RS02245	WP_002557040.1	2	2	Cellular_organisms : Bacteria_A
BB_RS02260	WP_002661253.1	2	2	Cellular_organisms : Bacteria_A
BB_RS02265	WP_002656679.1	2	2	Cellular_organisms : Bacteria_A
BB_RS02280	WP_002657937.1	2	2	Cellular_organisms : Bacteria_A
BB_RS02340	WP_002557054.1	2	2	Cellular_organisms : Bacteria_A
BB_RS02375	WP_002655974.1	2	2	Cellular_organisms : Bacteria_A
BB_RS02385	WP_010889755.1	2	2	Cellular_organisms : Bacteria_A
BB_RS02550	WP_002656072.1	2	2	Cellular_organisms : Bacteria_A
BB_RS02560	WP_002657982.1	2	2	Cellular_organisms : Bacteria_A
BB_RS02640	WP_020948753.1	2	2	Cellular_organisms : Bacteria_A
BB_RS02655	WP_023591459.1	2	2	Cellular_organisms : Bacteria_A
BB_RS02700	WP_002665254.1	2	2	Cellular_organisms : Bacteria_A
BB_RS02720	WP_002657002.1	2	2	Cellular_organisms : Bacteria_A
BB_RS02855	WP_002658057.1	2	2	Cellular_organisms : Bacteria_A
BB_RS02935	WP_002656270.1	2	2	Cellular_organisms : Bacteria_A
BB_RS02945	WP_002658082.1	2	2	Cellular_organisms : Bacteria_A
BB_RS02970	WP_010889773.1	2	2	Cellular_organisms : Bacteria_A
BB_RS03160	WP_044283530.1	2	2	Cellular_organisms : Bacteria_A
BB_RS03170	WP_002657333.1	2	2	Cellular_organisms : Bacteria_A
BB_RS03265	WP_002557231.1	2	2	Cellular_organisms : Bacteria_A
BB_RS03270	WP_010254518.1	2	2	Cellular_organisms : Bacteria_A
BB_RS03300	WP_002657363.1	2	2	Cellular_organisms : Bacteria_A
BB_RS03365	WP_002661205.1	2	2	Cellular_organisms : Bacteria_A
BB_RS03375	WP_010889793.1	2	2	Cellular_organisms : Bacteria_A
BB_RS03400	WP_002557258.1	2	2	Cellular_organisms : Bacteria_A
BB_RS03525	WP_002557283.1	2	2	Cellular_organisms : Bacteria_A
BB_RS03530	WP_002664616.1	2	2	Cellular_organisms : Bacteria_A
BB_RS03555	WP_002557290.1	2	2	Cellular_organisms : Bacteria_A
BB_RS03610	WP_002656707.1	2	2	Cellular_organisms : Bacteria_A
BB_RS03630	WP_002660415.1	2	2	Cellular_organisms : Bacteria_A
BB_RS03645	WP_010889807.1	2	2	Cellular_organisms : Bacteria_A
BB_RS03675	WP_002557311.1	2	2	Cellular_organisms : Bacteria_A
BB_RS03725	WP_010889809.1	2	2	Cellular_organisms : Bacteria_A
BB_RS03745	WP_010889810.1	2	2	Cellular_organisms : Bacteria_A
BB_RS03760	WP_010889812.1	2	2	Cellular_organisms : Bacteria_A
BB_RS03815	WP_002557338.1	2	2	Cellular_organisms : Bacteria_A
BB_RS03830	WP_002661162.1	2	2	Cellular_organisms : Bacteria_A
BB_RS03850	WP_002657522.1	2	2	Cellular_organisms : Bacteria_A
BB_RS03900	WP_002657537.1	2	2	Cellular_organisms : Bacteria_A
BB_RS03910	WP_010889817.1	2	2	Cellular_organisms : Bacteria_A
BB_RS03915	WP_010889818.1	2	2	Cellular_organisms : Bacteria_A
BB_RS03925	WP_002657111.1	2	2	Cellular_organisms : Bacteria_A
BB_RS03930	WP_002557363.1	2	2	Cellular_organisms : Bacteria_A
BB_RS03935	WP_002661617.1	2	2	Cellular_organisms : Bacteria_A
BB_RS03970	WP_002557372.1	2	2	Cellular_organisms : Bacteria_A
BB_RS04015	WP_002657215.1	2	2	Cellular_organisms : Bacteria_A
BB_RS04035	WP_010889821.1	2	2	Cellular_organisms : Bacteria_A
BB_RS04050	WP_002656609.1	2	2	Cellular_organisms : Bacteria_A
BB_RS04055	WP_002660709.1	2	2	Cellular_organisms : Bacteria_A
BB_RS04095	WP_002660997.1	2	2	Cellular_organisms : Bacteria_A
BB_RS04110	WP_010889824.1	2	2	Cellular_organisms : Bacteria_A
BB_RS04140	WP_002557405.1	2	2	Cellular_organisms : Bacteria_A
BB_RS04255	WP_002657293.1	2	2	Cellular_organisms : Bacteria_A
BB_RS04275	WP_010889838.1	2	2	Cellular_organisms : Bacteria_A
BB_RS04475	WP_029357333.1	2	2	Cellular_organisms : Bacteria_A
BB_RS04540	WP_044283648.1	2	2	Cellular_organisms : Bacteria_A
BB_RS04595	WP_010890296.1	2	2	Cellular_organisms : Bacteria_A
BB_RS04865	WP_010890332.1	2	2	Cellular_organisms : Bacteria_A
BB_RS05235	WP_010258365.1	2	2	Cellular_organisms : Bacteria_A
BB_RS05495	WP_010890590.1	2	2	Cellular_organisms : Bacteria_A
BB_RS05500	WP_010258204.1	2	2	Cellular_organisms : Bacteria_A
BB_RS05505	WP_012593119.1	2	2	Cellular_organisms : Bacteria_A
BB_RS05590	WP_010890600.1	2	2	Cellular_organisms : Bacteria_A
BB_RS05605	WP_010890592.1	2	2	Cellular_organisms : Bacteria_A
BB_RS05700	WP_044283652.1	2	2	Cellular_organisms : Bacteria_A
BB_RS05985	WP_010883732.1	2	2	Cellular_organisms : Bacteria_A
BB_RS06050	WP_010883725.1	2	2	Cellular_organisms : Bacteria_A
BB_RS06200	WP_010883754.1	2	2	Cellular_organisms : Bacteria_A
BB_RS06265	WP_010883764.1	2	2	Cellular_organisms : Bacteria_A
BB_RS06410	WP_010883781.1	2	2	Cellular_organisms : Bacteria_A
BB_RS06480	WP_010883773.1	2	2	Cellular_organisms : Bacteria_A
BB_RS06685	WP_010883813.1	2	2	Cellular_organisms : Bacteria_A
BB_RS06830	WP_044283627.1	2	2	Cellular_organisms : Bacteria_A
BB_RS06895	WP_010883836.1	2	2	Cellular_organisms : Bacteria_A
BB_RS07040	WP_010883872.1	2	2	Cellular_organisms : Bacteria_A
BB_RS07105	WP_010883866.1	2	2	Cellular_organisms : Bacteria_A
BB_RS07320	WP_010883888.1	2	2	Cellular_organisms : Bacteria_A
BB_RS07640	WP_010883926.1	2	2	Cellular_organisms : Bacteria_A
BB_RS07695	WP_024705875.1	2	2	Cellular_organisms : Bacteria_A
BB_RS00045	WP_010889659.1	3	9999973	Bacteria_A : Bacteria_B
BB_RS00230	WP_002556652.1	3	9999973	Bacteria_A : Bacteria_B
BB_RS00395	WP_002665479.1	3	9999973	Bacteria_A : Bacteria_B
BB_RS00405	WP_002656160.1	3	9999973	Bacteria_A : Bacteria_B
BB_RS00440	WP_002556692.1	3	9999973	Bacteria_A : Bacteria_B
BB_RS00465	WP_002658266.1	3	9999973	Bacteria_A : Bacteria_B
BB_RS00655	WP_002656953.1	3	9999973	Bacteria_A : Bacteria_B
BB_RS00660	WP_002658204.1	3	9999973	Bacteria_A : Bacteria_B
BB_RS00785	WP_002658164.1	3	9999973	Bacteria_A : Bacteria_B
BB_RS00825	WP_010889697.1	3	9999973	Bacteria_A : Bacteria_B
BB_RS01600	WP_002556921.1	3	9999973	Bacteria_A : Bacteria_B
BB_RS01610	WP_002660668.1	3	9999973	Bacteria_A : Bacteria_B
BB_RS02065	WP_002658797.1	3	9999973	Bacteria_A : Bacteria_B
BB_RS02355	WP_002655955.1	3	9999973	Bacteria_A : Bacteria_B
BB_RS02580	WP_010889758.1	3	9999973	Bacteria_A : Bacteria_B
BB_RS02785	WP_002557143.1	3	9999973	Bacteria_A : Bacteria_B
BB_RS02915	WP_010889769.1	3	9999973	Bacteria_A : Bacteria_B
BB_RS03805	WP_002657509.1	3	9999973	Bacteria_A : Bacteria_B
BB_RS03810	WP_023003302.1	3	9999973	Bacteria_A : Bacteria_B
BB_RS04090	WP_002660787.1	3	9999973	Bacteria_A : Bacteria_B
BB_RS04100	WP_002656570.1	3	9999973	Bacteria_A : Bacteria_B
BB_RS04245	WP_010889837.1	3	9999973	Bacteria_A : Bacteria_B
BB_RS04750	WP_010890369.1	3	9999973	Bacteria_A : Bacteria_B
BB_RS05490	WP_010256138.1	3	9999973	Bacteria_A : Bacteria_B
BB_RS00160	WP_002658342.1	4	203692	Bacteria_B : Spirochaetes
BB_RS01355	WP_002657717.1	4	203692	Bacteria_B : Spirochaetes
BB_RS01385	WP_002656257.1	4	203692	Bacteria_B : Spirochaetes
BB_RS01535	WP_002556908.1	4	203692	Bacteria_B : Spirochaetes
BB_RS01655	WP_002657781.1	4	203692	Bacteria_B : Spirochaetes
BB_RS01730	WP_002657803.1	4	203692	Bacteria_B : Spirochaetes
BB_RS02840	WP_002557154.1	4	203692	Bacteria_B : Spirochaetes
BB_RS03155	WP_002557211.1	4	203692	Bacteria_B : Spirochaetes
BB_RS03385	WP_002656539.1	4	203692	Bacteria_B : Spirochaetes
BB_RS03545	WP_002656268.1	4	203692	Bacteria_B : Spirochaetes
BB_RS03765	WP_010889813.1	4	203692	Bacteria_B : Spirochaetes
BB_RS04020	WP_010889820.1	4	203692	Bacteria_B : Spirochaetes
BB_RS04030	WP_023003307.1	4	203692	Bacteria_B : Spirochaetes
BB_RS04115	WP_010889825.1	4	203692	Bacteria_B : Spirochaetes
BB_RS04730	WP_010890366.1	4	203692	Bacteria_B : Spirochaetes
BB_RS04740	WP_010890368.1	4	203692	Bacteria_B : Spirochaetes
BB_RS04755	WP_162287114.1	4	203692	Bacteria_B : Spirochaetes
BB_RS04760	WP_014540860.1	4	203692	Bacteria_B : Spirochaetes
BB_RS00065	WP_010889661.1	5	136	Spirochaetes : Spirochaetales
BB_RS00135	WP_002658348.1	5	136	Spirochaetes : Spirochaetales
BB_RS00170	WP_002656384.1	5	136	Spirochaetes : Spirochaetales
BB_RS00190	WP_023003271.1	5	136	Spirochaetes : Spirochaetales
BB_RS00195	WP_002658333.1	5	136	Spirochaetes : Spirochaetales
BB_RS00210	WP_010889664.1	5	136	Spirochaetes : Spirochaetales
BB_RS00370	WP_010889677.1	5	136	Spirochaetes : Spirochaetales
BB_RS00435	WP_002656179.1	5	136	Spirochaetes : Spirochaetales
BB_RS00475	WP_002556699.1	5	136	Spirochaetes : Spirochaetales
BB_RS00640	WP_002656795.1	5	136	Spirochaetes : Spirochaetales
BB_RS00685	WP_002656352.1	5	136	Spirochaetes : Spirochaetales
BB_RS00755	WP_002655952.1	5	136	Spirochaetes : Spirochaetales
BB_RS00765	WP_002556755.1	5	136	Spirochaetes : Spirochaetales
BB_RS00845	WP_002656117.1	5	136	Spirochaetes : Spirochaetales
BB_RS00910	WP_002556785.1	5	136	Spirochaetes : Spirochaetales
BB_RS01315	WP_002556864.1	5	136	Spirochaetes : Spirochaetales
BB_RS01415	WP_002665219.1	5	136	Spirochaetes : Spirochaetales
BB_RS01420	WP_002665266.1	5	136	Spirochaetes : Spirochaetales
BB_RS01565	WP_010889727.1	5	136	Spirochaetes : Spirochaetales
BB_RS01615	WP_002556924.1	5	136	Spirochaetes : Spirochaetales
BB_RS01675	WP_002664835.1	5	136	Spirochaetes : Spirochaetales
BB_RS01690	WP_002657793.1	5	136	Spirochaetes : Spirochaetales
BB_RS01705	WP_002656012.1	5	136	Spirochaetes : Spirochaetales
BB_RS01735	WP_002665356.1	5	136	Spirochaetes : Spirochaetales
BB_RS01740	WP_002657807.1	5	136	Spirochaetes : Spirochaetales
BB_RS01965	WP_002665340.1	5	136	Spirochaetes : Spirochaetales
BB_RS01970	WP_002662994.1	5	136	Spirochaetes : Spirochaetales
BB_RS01995	WP_020948739.1	5	136	Spirochaetes : Spirochaetales
BB_RS02250	WP_002656958.1	5	136	Spirochaetes : Spirochaetales
BB_RS02570	WP_002657986.1	5	136	Spirochaetes : Spirochaetales
BB_RS02790	WP_002557144.1	5	136	Spirochaetes : Spirochaetales
BB_RS03015	WP_010889776.1	5	136	Spirochaetes : Spirochaetales
BB_RS03180	WP_002656050.1	5	136	Spirochaetes : Spirochaetales
BB_RS03295	WP_002656076.1	5	136	Spirochaetes : Spirochaetales
BB_RS03350	WP_002663478.1	5	136	Spirochaetes : Spirochaetales
BB_RS03355	WP_010889791.1	5	136	Spirochaetes : Spirochaetales
BB_RS03715	WP_002557320.1	5	136	Spirochaetes : Spirochaetales
BB_RS03950	WP_002657548.1	5	136	Spirochaetes : Spirochaetales
BB_RS04040	WP_002656507.1	5	136	Spirochaetes : Spirochaetales
BB_RS04790	WP_010257606.1	5	136	Spirochaetes : Spirochaetales
BB_RS05120	WP_010258574.1	5	136	Spirochaetes : Spirochaetales
BB_RS05450	WP_010890603.1	5	136	Spirochaetes : Spirochaetales
BB_RS06460	WP_010883799.1	5	136	Spirochaetes : Spirochaetales
BB_RS06625	WP_010883805.1	5	136	Spirochaetes : Spirochaetales
BB_RS07580	WP_010883918.1	5	136	Spirochaetes : Spirochaetales
BB_RS07735	WP_002657037.1	5	136	Spirochaetes : Spirochaetales
BB_RS00005	WP_002658391.1	6	1643685	Spirochaetales : Borreliaceae
BB_RS00095	WP_002658362.1	6	1643685	Spirochaetales : Borreliaceae
BB_RS00140	WP_002655996.1	6	1643685	Spirochaetales : Borreliaceae
BB_RS00150	WP_002658346.1	6	1643685	Spirochaetales : Borreliaceae
BB_RS00215	WP_002556649.1	6	1643685	Spirochaetales : Borreliaceae
BB_RS00325	WP_010889674.1	6	1643685	Spirochaetales : Borreliaceae
BB_RS00350	WP_002658288.1	6	1643685	Spirochaetales : Borreliaceae
BB_RS00360	WP_002658284.1	6	1643685	Spirochaetales : Borreliaceae
BB_RS00380	WP_020948687.1	6	1643685	Spirochaetales : Borreliaceae
BB_RS00400	WP_002656621.1	6	1643685	Spirochaetales : Borreliaceae
BB_RS00415	WP_010889679.1	6	1643685	Spirochaetales : Borreliaceae
BB_RS00500	WP_002656934.1	6	1643685	Spirochaetales : Borreliaceae
BB_RS00520	WP_038376999.1	6	1643685	Spirochaetales : Borreliaceae
BB_RS00540	WP_002656911.1	6	1643685	Spirochaetales : Borreliaceae
BB_RS00610	WP_002658224.1	6	1643685	Spirochaetales : Borreliaceae
BB_RS00615	WP_010889690.1	6	1643685	Spirochaetales : Borreliaceae
BB_RS00620	WP_002658220.1	6	1643685	Spirochaetales : Borreliaceae
BB_RS00760	WP_010889695.1	6	1643685	Spirochaetales : Borreliaceae
BB_RS00770	WP_002662830.1	6	1643685	Spirochaetales : Borreliaceae
BB_RS00775	WP_002663639.1	6	1643685	Spirochaetales : Borreliaceae
BB_RS00790	WP_002658161.1	6	1643685	Spirochaetales : Borreliaceae
BB_RS00875	WP_002656867.1	6	1643685	Spirochaetales : Borreliaceae
BB_RS00930	WP_002662769.1	6	1643685	Spirochaetales : Borreliaceae
BB_RS00935	WP_002662778.1	6	1643685	Spirochaetales : Borreliaceae
BB_RS00965	WP_023003282.1	6	1643685	Spirochaetales : Borreliaceae
BB_RS01025	WP_023003284.1	6	1643685	Spirochaetales : Borreliaceae
BB_RS01045	WP_010889706.1	6	1643685	Spirochaetales : Borreliaceae
BB_RS01055	WP_002660925.1	6	1643685	Spirochaetales : Borreliaceae
BB_RS01110	WP_002657652.1	6	1643685	Spirochaetales : Borreliaceae
BB_RS01125	WP_010889709.1	6	1643685	Spirochaetales : Borreliaceae
BB_RS01160	WP_002662521.1	6	1643685	Spirochaetales : Borreliaceae
BB_RS01180	WP_002556837.1	6	1643685	Spirochaetales : Borreliaceae
BB_RS01205	WP_002656987.1	6	1643685	Spirochaetales : Borreliaceae
BB_RS01290	WP_010889720.1	6	1643685	Spirochaetales : Borreliaceae
BB_RS01320	WP_002657707.1	6	1643685	Spirochaetales : Borreliaceae
BB_RS01330	WP_010889722.1	6	1643685	Spirochaetales : Borreliaceae
BB_RS01370	WP_002665214.1	6	1643685	Spirochaetales : Borreliaceae
BB_RS01425	WP_002665319.1	6	1643685	Spirochaetales : Borreliaceae
BB_RS01515	WP_002556904.1	6	1643685	Spirochaetales : Borreliaceae
BB_RS01525	WP_002556906.1	6	1643685	Spirochaetales : Borreliaceae
BB_RS01530	WP_002665364.1	6	1643685	Spirochaetales : Borreliaceae
BB_RS01560	WP_002657754.1	6	1643685	Spirochaetales : Borreliaceae
BB_RS01590	WP_002657762.1	6	1643685	Spirochaetales : Borreliaceae
BB_RS01720	WP_002657801.1	6	1643685	Spirochaetales : Borreliaceae
BB_RS01745	WP_002663410.1	6	1643685	Spirochaetales : Borreliaceae
BB_RS01795	WP_002657819.1	6	1643685	Spirochaetales : Borreliaceae
BB_RS01835	WP_010889737.1	6	1643685	Spirochaetales : Borreliaceae
BB_RS01860	WP_002665195.1	6	1643685	Spirochaetales : Borreliaceae
BB_RS02005	WP_002557000.1	6	1643685	Spirochaetales : Borreliaceae
BB_RS02010	WP_002657869.1	6	1643685	Spirochaetales : Borreliaceae
BB_RS02025	WP_002657875.1	6	1643685	Spirochaetales : Borreliaceae
BB_RS02035	WP_002557006.1	6	1643685	Spirochaetales : Borreliaceae
BB_RS02145	WP_002657899.1	6	1643685	Spirochaetales : Borreliaceae
BB_RS02195	WP_002657913.1	6	1643685	Spirochaetales : Borreliaceae
BB_RS02285	WP_002657938.1	6	1643685	Spirochaetales : Borreliaceae
BB_RS02315	WP_002557052.1	6	1643685	Spirochaetales : Borreliaceae
BB_RS02350	WP_002557056.1	6	1643685	Spirochaetales : Borreliaceae
BB_RS02380	WP_002656066.1	6	1643685	Spirochaetales : Borreliaceae
BB_RS02400	WP_010889756.1	6	1643685	Spirochaetales : Borreliaceae
BB_RS02505	WP_002657975.1	6	1643685	Spirochaetales : Borreliaceae
BB_RS02630	WP_002557113.1	6	1643685	Spirochaetales : Borreliaceae
BB_RS02635	WP_010889760.1	6	1643685	Spirochaetales : Borreliaceae
BB_RS02675	WP_002656837.1	6	1643685	Spirochaetales : Borreliaceae
BB_RS02725	WP_002557130.1	6	1643685	Spirochaetales : Borreliaceae
BB_RS02755	WP_002658032.1	6	1643685	Spirochaetales : Borreliaceae
BB_RS02775	WP_023591460.1	6	1643685	Spirochaetales : Borreliaceae
BB_RS02780	WP_010889765.1	6	1643685	Spirochaetales : Borreliaceae
BB_RS02820	WP_002657001.1	6	1643685	Spirochaetales : Borreliaceae
BB_RS02825	WP_002656613.1	6	1643685	Spirochaetales : Borreliaceae
BB_RS02830	WP_002662669.1	6	1643685	Spirochaetales : Borreliaceae
BB_RS02885	WP_002557162.1	6	1643685	Spirochaetales : Borreliaceae
BB_RS02900	WP_002656054.1	6	1643685	Spirochaetales : Borreliaceae
BB_RS02990	WP_002665384.1	6	1643685	Spirochaetales : Borreliaceae
BB_RS03030	WP_002656762.1	6	1643685	Spirochaetales : Borreliaceae
BB_RS03115	WP_002557204.1	6	1643685	Spirochaetales : Borreliaceae
BB_RS03285	WP_002656740.1	6	1643685	Spirochaetales : Borreliaceae
BB_RS03315	WP_002656938.1	6	1643685	Spirochaetales : Borreliaceae
BB_RS03380	WP_002657394.1	6	1643685	Spirochaetales : Borreliaceae
BB_RS03410	WP_002657403.1	6	1643685	Spirochaetales : Borreliaceae
BB_RS03415	WP_002657405.1	6	1643685	Spirochaetales : Borreliaceae
BB_RS03420	WP_002656630.1	6	1643685	Spirochaetales : Borreliaceae
BB_RS03575	WP_010889804.1	6	1643685	Spirochaetales : Borreliaceae
BB_RS03580	WP_002557295.1	6	1643685	Spirochaetales : Borreliaceae
BB_RS03635	WP_002663439.1	6	1643685	Spirochaetales : Borreliaceae
BB_RS03660	WP_002657465.1	6	1643685	Spirochaetales : Borreliaceae
BB_RS03795	WP_002663748.1	6	1643685	Spirochaetales : Borreliaceae
BB_RS03800	WP_010889815.1	6	1643685	Spirochaetales : Borreliaceae
BB_RS03840	WP_002665764.1	6	1643685	Spirochaetales : Borreliaceae
BB_RS03880	WP_002557352.1	6	1643685	Spirochaetales : Borreliaceae
BB_RS03920	WP_002557361.1	6	1643685	Spirochaetales : Borreliaceae
BB_RS04010	WP_002657212.1	6	1643685	Spirochaetales : Borreliaceae
BB_RS04125	WP_002657246.1	6	1643685	Spirochaetales : Borreliaceae
BB_RS04160	WP_002557409.1	6	1643685	Spirochaetales : Borreliaceae
BB_RS04170	WP_002557412.1	6	1643685	Spirochaetales : Borreliaceae
BB_RS04175	WP_002655947.1	6	1643685	Spirochaetales : Borreliaceae
BB_RS04185	WP_002656362.1	6	1643685	Spirochaetales : Borreliaceae
BB_RS04215	WP_002662320.1	6	1643685	Spirochaetales : Borreliaceae
BB_RS04250	WP_002657290.1	6	1643685	Spirochaetales : Borreliaceae
BB_RS04260	WP_002657295.1	6	1643685	Spirochaetales : Borreliaceae
BB_RS04280	WP_010889839.1	6	1643685	Spirochaetales : Borreliaceae
BB_RS04315	WP_010890305.1	6	1643685	Spirochaetales : Borreliaceae
BB_RS04320	WP_010890313.1	6	1643685	Spirochaetales : Borreliaceae
BB_RS04360	WP_010890315.1	6	1643685	Spirochaetales : Borreliaceae
BB_RS04365	WP_010890310.1	6	1643685	Spirochaetales : Borreliaceae
BB_RS04375	WP_010890312.1	6	1643685	Spirochaetales : Borreliaceae
BB_RS04390	WP_012665167.1	6	1643685	Spirochaetales : Borreliaceae
BB_RS04405	WP_012672184.1	6	1643685	Spirochaetales : Borreliaceae
BB_RS04415	WP_010890307.1	6	1643685	Spirochaetales : Borreliaceae
BB_RS04430	WP_010890262.1	6	1643685	Spirochaetales : Borreliaceae
BB_RS04435	WP_010890264.1	6	1643685	Spirochaetales : Borreliaceae
BB_RS04440	WP_044283684.1	6	1643685	Spirochaetales : Borreliaceae
BB_RS04445	WP_010890263.1	6	1643685	Spirochaetales : Borreliaceae
BB_RS04455	WP_010258957.1	6	1643685	Spirochaetales : Borreliaceae
BB_RS04460	WP_044283689.1	6	1643685	Spirochaetales : Borreliaceae
BB_RS04485	WP_010890261.1	6	1643685	Spirochaetales : Borreliaceae
BB_RS04495	WP_049755624.1	6	1643685	Spirochaetales : Borreliaceae
BB_RS04500	WP_010890300.1	6	1643685	Spirochaetales : Borreliaceae
BB_RS04520	WP_012666107.1	6	1643685	Spirochaetales : Borreliaceae
BB_RS04525	WP_010890284.1	6	1643685	Spirochaetales : Borreliaceae
BB_RS04535	WP_010890286.1	6	1643685	Spirochaetales : Borreliaceae
BB_RS04545	WP_010256686.1	6	1643685	Spirochaetales : Borreliaceae
BB_RS04550	WP_010890301.1	6	1643685	Spirochaetales : Borreliaceae
BB_RS04555	WP_010256678.1	6	1643685	Spirochaetales : Borreliaceae
BB_RS04560	WP_010256673.1	6	1643685	Spirochaetales : Borreliaceae
BB_RS04565	WP_010890302.1	6	1643685	Spirochaetales : Borreliaceae
BB_RS04570	WP_010259656.1	6	1643685	Spirochaetales : Borreliaceae
BB_RS04575	WP_010890292.1	6	1643685	Spirochaetales : Borreliaceae
BB_RS04580	WP_010890293.1	6	1643685	Spirochaetales : Borreliaceae
BB_RS04585	WP_010890294.1	6	1643685	Spirochaetales : Borreliaceae
BB_RS04590	WP_010890295.1	6	1643685	Spirochaetales : Borreliaceae
BB_RS04600	WP_010256648.1	6	1643685	Spirochaetales : Borreliaceae
BB_RS04605	WP_010890297.1	6	1643685	Spirochaetales : Borreliaceae
BB_RS04610	WP_010890298.1	6	1643685	Spirochaetales : Borreliaceae
BB_RS04615	WP_010890299.1	6	1643685	Spirochaetales : Borreliaceae
BB_RS04620	WP_010890282.1	6	1643685	Spirochaetales : Borreliaceae
BB_RS04625	WP_010256627.1	6	1643685	Spirochaetales : Borreliaceae
BB_RS04630	WP_010890287.1	6	1643685	Spirochaetales : Borreliaceae
BB_RS04635	WP_010256620.1	6	1643685	Spirochaetales : Borreliaceae
BB_RS04640	WP_010890288.1	6	1643685	Spirochaetales : Borreliaceae
BB_RS04645	WP_010890303.1	6	1643685	Spirochaetales : Borreliaceae
BB_RS04650	WP_010890289.1	6	1643685	Spirochaetales : Borreliaceae
BB_RS04665	WP_010890304.1	6	1643685	Spirochaetales : Borreliaceae
BB_RS04690	WP_146124603.1	6	1643685	Spirochaetales : Borreliaceae
BB_RS04695	WP_010890353.1	6	1643685	Spirochaetales : Borreliaceae
BB_RS04700	WP_012686512.1	6	1643685	Spirochaetales : Borreliaceae
BB_RS04710	WP_010257233.1	6	1643685	Spirochaetales : Borreliaceae
BB_RS04720	WP_010890354.1	6	1643685	Spirochaetales : Borreliaceae
BB_RS04725	WP_010890355.1	6	1643685	Spirochaetales : Borreliaceae
BB_RS04735	WP_010890367.1	6	1643685	Spirochaetales : Borreliaceae
BB_RS04765	WP_010890362.1	6	1643685	Spirochaetales : Borreliaceae
BB_RS04770	WP_010890363.1	6	1643685	Spirochaetales : Borreliaceae
BB_RS04775	WP_010890364.1	6	1643685	Spirochaetales : Borreliaceae
BB_RS04795	WP_010890370.1	6	1643685	Spirochaetales : Borreliaceae
BB_RS04805	WP_010890371.1	6	1643685	Spirochaetales : Borreliaceae
BB_RS04810	WP_010890372.1	6	1643685	Spirochaetales : Borreliaceae
BB_RS04835	WP_010890342.1	6	1643685	Spirochaetales : Borreliaceae
BB_RS04845	WP_010890343.1	6	1643685	Spirochaetales : Borreliaceae
BB_RS04850	WP_010890344.1	6	1643685	Spirochaetales : Borreliaceae
BB_RS04860	WP_044283619.1	6	1643685	Spirochaetales : Borreliaceae
BB_RS04870	WP_127850762.1	6	1643685	Spirochaetales : Borreliaceae
BB_RS04890	WP_010258166.1	6	1643685	Spirochaetales : Borreliaceae
BB_RS04895	WP_010890347.1	6	1643685	Spirochaetales : Borreliaceae
BB_RS04900	WP_010258176.1	6	1643685	Spirochaetales : Borreliaceae
BB_RS04915	WP_010258321.1	6	1643685	Spirochaetales : Borreliaceae
BB_RS04920	WP_146124613.1	6	1643685	Spirochaetales : Borreliaceae
BB_RS04940	WP_010890348.1	6	1643685	Spirochaetales : Borreliaceae
BB_RS04950	WP_080745458.1	6	1643685	Spirochaetales : Borreliaceae
BB_RS04965	WP_010890341.1	6	1643685	Spirochaetales : Borreliaceae
BB_RS04975	WP_010890334.1	6	1643685	Spirochaetales : Borreliaceae
BB_RS04980	WP_010890335.1	6	1643685	Spirochaetales : Borreliaceae
BB_RS05020	WP_044283669.1	6	1643685	Spirochaetales : Borreliaceae
BB_RS05025	WP_010256964.1	6	1643685	Spirochaetales : Borreliaceae
BB_RS05040	WP_010890320.1	6	1643685	Spirochaetales : Borreliaceae
BB_RS05045	WP_010256990.1	6	1643685	Spirochaetales : Borreliaceae
BB_RS05055	WP_010256998.1	6	1643685	Spirochaetales : Borreliaceae
BB_RS05075	WP_012665269.1	6	1643685	Spirochaetales : Borreliaceae
BB_RS05080	WP_010890331.1	6	1643685	Spirochaetales : Borreliaceae
BB_RS05125	WP_010258570.1	6	1643685	Spirochaetales : Borreliaceae
BB_RS05130	WP_010890375.1	6	1643685	Spirochaetales : Borreliaceae
BB_RS05135	WP_010258562.1	6	1643685	Spirochaetales : Borreliaceae
BB_RS05140	WP_010890376.1	6	1643685	Spirochaetales : Borreliaceae
BB_RS05145	WP_010890377.1	6	1643685	Spirochaetales : Borreliaceae
BB_RS05150	WP_010258108.1	6	1643685	Spirochaetales : Borreliaceae
BB_RS05155	WP_010258110.1	6	1643685	Spirochaetales : Borreliaceae
BB_RS05160	WP_010258113.1	6	1643685	Spirochaetales : Borreliaceae
BB_RS05170	WP_010258117.1	6	1643685	Spirochaetales : Borreliaceae
BB_RS05175	WP_010258119.1	6	1643685	Spirochaetales : Borreliaceae
BB_RS05190	WP_012622799.1	6	1643685	Spirochaetales : Borreliaceae
BB_RS05195	WP_010258127.1	6	1643685	Spirochaetales : Borreliaceae
BB_RS05205	WP_010258133.1	6	1643685	Spirochaetales : Borreliaceae
BB_RS05210	WP_010259081.1	6	1643685	Spirochaetales : Borreliaceae
BB_RS05215	WP_010890380.1	6	1643685	Spirochaetales : Borreliaceae
BB_RS05230	WP_010890382.1	6	1643685	Spirochaetales : Borreliaceae
BB_RS05250	WP_010890385.1	6	1643685	Spirochaetales : Borreliaceae
BB_RS05255	WP_010890386.1	6	1643685	Spirochaetales : Borreliaceae
BB_RS05260	WP_010890387.1	6	1643685	Spirochaetales : Borreliaceae
BB_RS05265	WP_010257708.1	6	1643685	Spirochaetales : Borreliaceae
BB_RS05270	WP_010257711.1	6	1643685	Spirochaetales : Borreliaceae
BB_RS05275	WP_010257713.1	6	1643685	Spirochaetales : Borreliaceae
BB_RS05280	WP_010257716.1	6	1643685	Spirochaetales : Borreliaceae
BB_RS05285	WP_010257720.1	6	1643685	Spirochaetales : Borreliaceae
BB_RS05295	WP_010257727.1	6	1643685	Spirochaetales : Borreliaceae
BB_RS05300	WP_010890388.1	6	1643685	Spirochaetales : Borreliaceae
BB_RS05305	WP_010257097.1	6	1643685	Spirochaetales : Borreliaceae
BB_RS05310	WP_010257732.1	6	1643685	Spirochaetales : Borreliaceae
BB_RS05315	WP_010257105.1	6	1643685	Spirochaetales : Borreliaceae
BB_RS05325	WP_010890389.1	6	1643685	Spirochaetales : Borreliaceae
BB_RS05330	WP_010890390.1	6	1643685	Spirochaetales : Borreliaceae
BB_RS05335	WP_010257117.1	6	1643685	Spirochaetales : Borreliaceae
BB_RS05345	WP_012665583.1	6	1643685	Spirochaetales : Borreliaceae
BB_RS05350	WP_012622810.1	6	1643685	Spirochaetales : Borreliaceae
BB_RS05370	WP_010257147.1	6	1643685	Spirochaetales : Borreliaceae
BB_RS05380	WP_010257154.1	6	1643685	Spirochaetales : Borreliaceae
BB_RS05385	WP_010257157.1	6	1643685	Spirochaetales : Borreliaceae
BB_RS05390	WP_010890396.1	6	1643685	Spirochaetales : Borreliaceae
BB_RS05400	WP_010890398.1	6	1643685	Spirochaetales : Borreliaceae
BB_RS05420	WP_010890399.1	6	1643685	Spirochaetales : Borreliaceae
BB_RS05435	WP_010890608.1	6	1643685	Spirochaetales : Borreliaceae
BB_RS05440	WP_010890602.1	6	1643685	Spirochaetales : Borreliaceae
BB_RS05445	WP_002663300.1	6	1643685	Spirochaetales : Borreliaceae
BB_RS05455	WP_010890604.1	6	1643685	Spirochaetales : Borreliaceae
BB_RS05470	WP_010258297.1	6	1643685	Spirochaetales : Borreliaceae
BB_RS05475	WP_164928170.1	6	1643685	Spirochaetales : Borreliaceae
BB_RS05485	WP_010890597.1	6	1643685	Spirochaetales : Borreliaceae
BB_RS05515	WP_012686628.1	6	1643685	Spirochaetales : Borreliaceae
BB_RS05520	WP_010890596.1	6	1643685	Spirochaetales : Borreliaceae
BB_RS05525	WP_010890587.1	6	1643685	Spirochaetales : Borreliaceae
BB_RS05530	WP_010256164.1	6	1643685	Spirochaetales : Borreliaceae
BB_RS05540	WP_010890585.1	6	1643685	Spirochaetales : Borreliaceae
BB_RS05545	WP_010890584.1	6	1643685	Spirochaetales : Borreliaceae
BB_RS05565	WP_010890595.1	6	1643685	Spirochaetales : Borreliaceae
BB_RS05580	WP_010256197.1	6	1643685	Spirochaetales : Borreliaceae
BB_RS05585	WP_012672918.1	6	1643685	Spirochaetales : Borreliaceae
BB_RS05595	WP_010890599.1	6	1643685	Spirochaetales : Borreliaceae
BB_RS05640	WP_010890251.1	6	1643685	Spirochaetales : Borreliaceae
BB_RS05645	WP_010890252.1	6	1643685	Spirochaetales : Borreliaceae
BB_RS05660	WP_010890254.1	6	1643685	Spirochaetales : Borreliaceae
BB_RS05670	WP_010257672.1	6	1643685	Spirochaetales : Borreliaceae
BB_RS05730	WP_044283655.1	6	1643685	Spirochaetales : Borreliaceae
BB_RS05750	WP_044283657.1	6	1643685	Spirochaetales : Borreliaceae
BB_RS05755	WP_010890273.1	6	1643685	Spirochaetales : Borreliaceae
BB_RS05775	WP_010890275.1	6	1643685	Spirochaetales : Borreliaceae
BB_RS05785	WP_010890277.1	6	1643685	Spirochaetales : Borreliaceae
BB_RS05790	WP_010890278.1	6	1643685	Spirochaetales : Borreliaceae
BB_RS05795	WP_157659660.1	6	1643685	Spirochaetales : Borreliaceae
BB_RS05830	WP_052403613.1	6	1643685	Spirochaetales : Borreliaceae
BB_RS05835	WP_164928171.1	6	1643685	Spirochaetales : Borreliaceae
BB_RS05840	WP_164928172.1	6	1643685	Spirochaetales : Borreliaceae
BB_RS05845	WP_010257444.1	6	1643685	Spirochaetales : Borreliaceae
BB_RS05850	WP_002658634.1	6	1643685	Spirochaetales : Borreliaceae
BB_RS05855	WP_002658736.1	6	1643685	Spirochaetales : Borreliaceae
BB_RS05860	WP_010883743.1	6	1643685	Spirochaetales : Borreliaceae
BB_RS05865	WP_044283624.1	6	1643685	Spirochaetales : Borreliaceae
BB_RS05870	WP_002658423.1	6	1643685	Spirochaetales : Borreliaceae
BB_RS05875	WP_002658643.1	6	1643685	Spirochaetales : Borreliaceae
BB_RS05880	WP_002658662.1	6	1643685	Spirochaetales : Borreliaceae
BB_RS05885	WP_002658432.1	6	1643685	Spirochaetales : Borreliaceae
BB_RS05890	WP_010883726.1	6	1643685	Spirochaetales : Borreliaceae
BB_RS05895	WP_010883744.1	6	1643685	Spirochaetales : Borreliaceae
BB_RS05900	WP_002658441.1	6	1643685	Spirochaetales : Borreliaceae
BB_RS05905	WP_002658668.1	6	1643685	Spirochaetales : Borreliaceae
BB_RS05910	WP_002658671.1	6	1643685	Spirochaetales : Borreliaceae
BB_RS05915	WP_010883745.1	6	1643685	Spirochaetales : Borreliaceae
BB_RS05920	WP_010883746.1	6	1643685	Spirochaetales : Borreliaceae
BB_RS05925	WP_010883747.1	6	1643685	Spirochaetales : Borreliaceae
BB_RS05930	WP_010883748.1	6	1643685	Spirochaetales : Borreliaceae
BB_RS05935	WP_002658459.1	6	1643685	Spirochaetales : Borreliaceae
BB_RS05940	WP_010257824.1	6	1643685	Spirochaetales : Borreliaceae
BB_RS05945	WP_002658699.1	6	1643685	Spirochaetales : Borreliaceae
BB_RS05950	WP_010883727.1	6	1643685	Spirochaetales : Borreliaceae
BB_RS05960	WP_010883728.1	6	1643685	Spirochaetales : Borreliaceae
BB_RS05965	WP_010883729.1	6	1643685	Spirochaetales : Borreliaceae
BB_RS05970	WP_010258449.1	6	1643685	Spirochaetales : Borreliaceae
BB_RS05980	WP_010883731.1	6	1643685	Spirochaetales : Borreliaceae
BB_RS05990	WP_010883733.1	6	1643685	Spirochaetales : Borreliaceae
BB_RS05995	WP_010883734.1	6	1643685	Spirochaetales : Borreliaceae
BB_RS06005	WP_010883736.1	6	1643685	Spirochaetales : Borreliaceae
BB_RS06015	WP_010883738.1	6	1643685	Spirochaetales : Borreliaceae
BB_RS06020	WP_010883739.1	6	1643685	Spirochaetales : Borreliaceae
BB_RS06025	WP_010883740.1	6	1643685	Spirochaetales : Borreliaceae
BB_RS06045	WP_010883742.1	6	1643685	Spirochaetales : Borreliaceae
BB_RS06055	WP_010257444.1	6	1643685	Spirochaetales : Borreliaceae
BB_RS06060	WP_002658634.1	6	1643685	Spirochaetales : Borreliaceae
BB_RS06065	WP_010883767.1	6	1643685	Spirochaetales : Borreliaceae
BB_RS06070	WP_010883768.1	6	1643685	Spirochaetales : Borreliaceae
BB_RS06075	WP_012662345.1	6	1643685	Spirochaetales : Borreliaceae
BB_RS06080	WP_002658423.1	6	1643685	Spirochaetales : Borreliaceae
BB_RS06085	WP_002658643.1	6	1643685	Spirochaetales : Borreliaceae
BB_RS06090	WP_002658662.1	6	1643685	Spirochaetales : Borreliaceae
BB_RS06095	WP_002658432.1	6	1643685	Spirochaetales : Borreliaceae
BB_RS06100	WP_002658435.1	6	1643685	Spirochaetales : Borreliaceae
BB_RS06105	WP_010883744.1	6	1643685	Spirochaetales : Borreliaceae
BB_RS06110	WP_002658441.1	6	1643685	Spirochaetales : Borreliaceae
BB_RS06115	WP_002658668.1	6	1643685	Spirochaetales : Borreliaceae
BB_RS06120	WP_002658671.1	6	1643685	Spirochaetales : Borreliaceae
BB_RS06125	WP_010883769.1	6	1643685	Spirochaetales : Borreliaceae
BB_RS06130	WP_010883770.1	6	1643685	Spirochaetales : Borreliaceae
BB_RS06135	WP_010883771.1	6	1643685	Spirochaetales : Borreliaceae
BB_RS06140	WP_010883748.1	6	1643685	Spirochaetales : Borreliaceae
BB_RS06145	WP_002658459.1	6	1643685	Spirochaetales : Borreliaceae
BB_RS06150	WP_010257824.1	6	1643685	Spirochaetales : Borreliaceae
BB_RS06155	WP_010883749.1	6	1643685	Spirochaetales : Borreliaceae
BB_RS06160	WP_012663368.1	6	1643685	Spirochaetales : Borreliaceae
BB_RS06170	WP_010883728.1	6	1643685	Spirochaetales : Borreliaceae
BB_RS06175	WP_010883750.1	6	1643685	Spirochaetales : Borreliaceae
BB_RS06180	WP_010883751.1	6	1643685	Spirochaetales : Borreliaceae
BB_RS06195	WP_010883753.1	6	1643685	Spirochaetales : Borreliaceae
BB_RS06205	WP_010883755.1	6	1643685	Spirochaetales : Borreliaceae
BB_RS06210	WP_010883756.1	6	1643685	Spirochaetales : Borreliaceae
BB_RS06220	WP_012593001.1	6	1643685	Spirochaetales : Borreliaceae
BB_RS06230	WP_010883759.1	6	1643685	Spirochaetales : Borreliaceae
BB_RS06235	WP_010883760.1	6	1643685	Spirochaetales : Borreliaceae
BB_RS06240	WP_010883761.1	6	1643685	Spirochaetales : Borreliaceae
BB_RS06250	WP_010883763.1	6	1643685	Spirochaetales : Borreliaceae
BB_RS06260	WP_038955004.1	6	1643685	Spirochaetales : Borreliaceae
BB_RS06270	WP_010883789.1	6	1643685	Spirochaetales : Borreliaceae
BB_RS06280	WP_010883790.1	6	1643685	Spirochaetales : Borreliaceae
BB_RS06285	WP_010883791.1	6	1643685	Spirochaetales : Borreliaceae
BB_RS06290	WP_010883792.1	6	1643685	Spirochaetales : Borreliaceae
BB_RS06295	WP_010883774.1	6	1643685	Spirochaetales : Borreliaceae
BB_RS06300	WP_010883775.1	6	1643685	Spirochaetales : Borreliaceae
BB_RS06305	WP_010256287.1	6	1643685	Spirochaetales : Borreliaceae
BB_RS06310	WP_002658432.1	6	1643685	Spirochaetales : Borreliaceae
BB_RS06315	WP_010883776.1	6	1643685	Spirochaetales : Borreliaceae
BB_RS06320	WP_010883793.1	6	1643685	Spirochaetales : Borreliaceae
BB_RS06325	WP_010258866.1	6	1643685	Spirochaetales : Borreliaceae
BB_RS06330	WP_010883794.1	6	1643685	Spirochaetales : Borreliaceae
BB_RS06335	WP_010257901.1	6	1643685	Spirochaetales : Borreliaceae
BB_RS06340	WP_010883795.1	6	1643685	Spirochaetales : Borreliaceae
BB_RS06345	WP_010883796.1	6	1643685	Spirochaetales : Borreliaceae
BB_RS06350	WP_010883797.1	6	1643685	Spirochaetales : Borreliaceae
BB_RS06355	WP_010883798.1	6	1643685	Spirochaetales : Borreliaceae
BB_RS06360	WP_002658459.1	6	1643685	Spirochaetales : Borreliaceae
BB_RS06365	WP_010883777.1	6	1643685	Spirochaetales : Borreliaceae
BB_RS06370	WP_002658699.1	6	1643685	Spirochaetales : Borreliaceae
BB_RS06375	WP_010883778.1	6	1643685	Spirochaetales : Borreliaceae
BB_RS06385	WP_010883728.1	6	1643685	Spirochaetales : Borreliaceae
BB_RS06390	WP_002658486.1	6	1643685	Spirochaetales : Borreliaceae
BB_RS06395	WP_010883779.1	6	1643685	Spirochaetales : Borreliaceae
BB_RS06405	WP_010883780.1	6	1643685	Spirochaetales : Borreliaceae
BB_RS06415	WP_010883782.1	6	1643685	Spirochaetales : Borreliaceae
BB_RS06420	WP_010257938.1	6	1643685	Spirochaetales : Borreliaceae
BB_RS06430	WP_002658520.1	6	1643685	Spirochaetales : Borreliaceae
BB_RS06440	WP_010883784.1	6	1643685	Spirochaetales : Borreliaceae
BB_RS06445	WP_010883785.1	6	1643685	Spirochaetales : Borreliaceae
BB_RS06450	WP_010883786.1	6	1643685	Spirochaetales : Borreliaceae
BB_RS06475	WP_010883788.1	6	1643685	Spirochaetales : Borreliaceae
BB_RS06485	WP_010257444.1	6	1643685	Spirochaetales : Borreliaceae
BB_RS06490	WP_010883821.1	6	1643685	Spirochaetales : Borreliaceae
BB_RS06495	WP_010883822.1	6	1643685	Spirochaetales : Borreliaceae
BB_RS06500	WP_010883823.1	6	1643685	Spirochaetales : Borreliaceae
BB_RS06505	WP_010883824.1	6	1643685	Spirochaetales : Borreliaceae
BB_RS06510	WP_010883814.1	6	1643685	Spirochaetales : Borreliaceae
BB_RS06515	WP_010883815.1	6	1643685	Spirochaetales : Borreliaceae
BB_RS06520	WP_002658726.1	6	1643685	Spirochaetales : Borreliaceae
BB_RS06525	WP_002658723.1	6	1643685	Spirochaetales : Borreliaceae
BB_RS06530	WP_010883816.1	6	1643685	Spirochaetales : Borreliaceae
BB_RS06535	WP_010883825.1	6	1643685	Spirochaetales : Borreliaceae
BB_RS06540	WP_002658441.1	6	1643685	Spirochaetales : Borreliaceae
BB_RS06545	WP_002658668.1	6	1643685	Spirochaetales : Borreliaceae
BB_RS06550	WP_002658446.1	6	1643685	Spirochaetales : Borreliaceae
BB_RS06555	WP_010883826.1	6	1643685	Spirochaetales : Borreliaceae
BB_RS06560	WP_010883746.1	6	1643685	Spirochaetales : Borreliaceae
BB_RS06565	WP_010883817.1	6	1643685	Spirochaetales : Borreliaceae
BB_RS06570	WP_010883818.1	6	1643685	Spirochaetales : Borreliaceae
BB_RS06575	WP_002658459.1	6	1643685	Spirochaetales : Borreliaceae
BB_RS06580	WP_010883800.1	6	1643685	Spirochaetales : Borreliaceae
BB_RS06585	WP_010883801.1	6	1643685	Spirochaetales : Borreliaceae
BB_RS06590	WP_044283645.1	6	1643685	Spirochaetales : Borreliaceae
BB_RS06600	WP_010883802.1	6	1643685	Spirochaetales : Borreliaceae
BB_RS06605	WP_002658486.1	6	1643685	Spirochaetales : Borreliaceae
BB_RS06610	WP_010883803.1	6	1643685	Spirochaetales : Borreliaceae
BB_RS06620	WP_010883804.1	6	1643685	Spirochaetales : Borreliaceae
BB_RS06630	WP_010883806.1	6	1643685	Spirochaetales : Borreliaceae
BB_RS06635	WP_010883807.1	6	1643685	Spirochaetales : Borreliaceae
BB_RS06645	WP_008882906.1	6	1643685	Spirochaetales : Borreliaceae
BB_RS06655	WP_010883809.1	6	1643685	Spirochaetales : Borreliaceae
BB_RS06660	WP_010883810.1	6	1643685	Spirochaetales : Borreliaceae
BB_RS06665	WP_044283646.1	6	1643685	Spirochaetales : Borreliaceae
BB_RS06675	WP_010883819.1	6	1643685	Spirochaetales : Borreliaceae
BB_RS06690	WP_010883851.1	6	1643685	Spirochaetales : Borreliaceae
BB_RS06695	WP_010883852.1	6	1643685	Spirochaetales : Borreliaceae
BB_RS06700	WP_010883767.1	6	1643685	Spirochaetales : Borreliaceae
BB_RS06705	WP_010883853.1	6	1643685	Spirochaetales : Borreliaceae
BB_RS06710	WP_010257433.1	6	1643685	Spirochaetales : Borreliaceae
BB_RS06715	WP_002658423.1	6	1643685	Spirochaetales : Borreliaceae
BB_RS06720	WP_002658643.1	6	1643685	Spirochaetales : Borreliaceae
BB_RS06725	WP_002658726.1	6	1643685	Spirochaetales : Borreliaceae
BB_RS06730	WP_010883839.1	6	1643685	Spirochaetales : Borreliaceae
BB_RS06735	WP_002658721.1	6	1643685	Spirochaetales : Borreliaceae
BB_RS06740	WP_010883854.1	6	1643685	Spirochaetales : Borreliaceae
BB_RS06745	WP_002658441.1	6	1643685	Spirochaetales : Borreliaceae
BB_RS06750	WP_010257808.1	6	1643685	Spirochaetales : Borreliaceae
BB_RS06755	WP_010883855.1	6	1643685	Spirochaetales : Borreliaceae
BB_RS06760	WP_010883856.1	6	1643685	Spirochaetales : Borreliaceae
BB_RS06765	WP_010257818.1	6	1643685	Spirochaetales : Borreliaceae
BB_RS06770	WP_010257820.1	6	1643685	Spirochaetales : Borreliaceae
BB_RS06775	WP_010257822.1	6	1643685	Spirochaetales : Borreliaceae
BB_RS06780	WP_010883840.1	6	1643685	Spirochaetales : Borreliaceae
BB_RS06785	WP_010883841.1	6	1643685	Spirochaetales : Borreliaceae
BB_RS06790	WP_010883842.1	6	1643685	Spirochaetales : Borreliaceae
BB_RS06795	WP_010883727.1	6	1643685	Spirochaetales : Borreliaceae
BB_RS06805	WP_010883843.1	6	1643685	Spirochaetales : Borreliaceae
BB_RS06810	WP_010883844.1	6	1643685	Spirochaetales : Borreliaceae
BB_RS06815	WP_010883869.1	6	1643685	Spirochaetales : Borreliaceae
BB_RS06825	WP_010883847.1	6	1643685	Spirochaetales : Borreliaceae
BB_RS06835	WP_010883827.1	6	1643685	Spirochaetales : Borreliaceae
BB_RS06840	WP_010883828.1	6	1643685	Spirochaetales : Borreliaceae
BB_RS06850	WP_012621303.1	6	1643685	Spirochaetales : Borreliaceae
BB_RS06860	WP_012663423.1	6	1643685	Spirochaetales : Borreliaceae
BB_RS06865	WP_010883833.1	6	1643685	Spirochaetales : Borreliaceae
BB_RS06870	WP_002658529.1	6	1643685	Spirochaetales : Borreliaceae
BB_RS06900	WP_010257444.1	6	1643685	Spirochaetales : Borreliaceae
BB_RS06905	WP_002658634.1	6	1643685	Spirochaetales : Borreliaceae
BB_RS06910	WP_002658736.1	6	1643685	Spirochaetales : Borreliaceae
BB_RS06915	WP_010883743.1	6	1643685	Spirochaetales : Borreliaceae
BB_RS06920	WP_044283624.1	6	1643685	Spirochaetales : Borreliaceae
BB_RS06925	WP_002658423.1	6	1643685	Spirochaetales : Borreliaceae
BB_RS06930	WP_002658643.1	6	1643685	Spirochaetales : Borreliaceae
BB_RS06935	WP_002658662.1	6	1643685	Spirochaetales : Borreliaceae
BB_RS06940	WP_002658432.1	6	1643685	Spirochaetales : Borreliaceae
BB_RS06945	WP_010883726.1	6	1643685	Spirochaetales : Borreliaceae
BB_RS06950	WP_010883744.1	6	1643685	Spirochaetales : Borreliaceae
BB_RS06955	WP_002658441.1	6	1643685	Spirochaetales : Borreliaceae
BB_RS06960	WP_002658668.1	6	1643685	Spirochaetales : Borreliaceae
BB_RS06965	WP_002658671.1	6	1643685	Spirochaetales : Borreliaceae
BB_RS06970	WP_010883745.1	6	1643685	Spirochaetales : Borreliaceae
BB_RS06975	WP_010883746.1	6	1643685	Spirochaetales : Borreliaceae
BB_RS06980	WP_010883747.1	6	1643685	Spirochaetales : Borreliaceae
BB_RS06985	WP_010883748.1	6	1643685	Spirochaetales : Borreliaceae
BB_RS06990	WP_002658459.1	6	1643685	Spirochaetales : Borreliaceae
BB_RS06995	WP_010883867.1	6	1643685	Spirochaetales : Borreliaceae
BB_RS07000	WP_002658699.1	6	1643685	Spirochaetales : Borreliaceae
BB_RS07005	WP_010883727.1	6	1643685	Spirochaetales : Borreliaceae
BB_RS07015	WP_010883868.1	6	1643685	Spirochaetales : Borreliaceae
BB_RS07020	WP_002658486.1	6	1643685	Spirochaetales : Borreliaceae
BB_RS07025	WP_010883869.1	6	1643685	Spirochaetales : Borreliaceae
BB_RS07035	WP_010883871.1	6	1643685	Spirochaetales : Borreliaceae
BB_RS07045	WP_010883859.1	6	1643685	Spirochaetales : Borreliaceae
BB_RS07050	WP_010883860.1	6	1643685	Spirochaetales : Borreliaceae
BB_RS07060	WP_010257492.1	6	1643685	Spirochaetales : Borreliaceae
BB_RS07070	WP_010883863.1	6	1643685	Spirochaetales : Borreliaceae
BB_RS07075	WP_010883833.1	6	1643685	Spirochaetales : Borreliaceae
BB_RS07080	WP_010883864.1	6	1643685	Spirochaetales : Borreliaceae
BB_RS07100	WP_010883742.1	6	1643685	Spirochaetales : Borreliaceae
BB_RS07110	WP_010883889.1	6	1643685	Spirochaetales : Borreliaceae
BB_RS07115	WP_010883890.1	6	1643685	Spirochaetales : Borreliaceae
BB_RS07120	WP_010883891.1	6	1643685	Spirochaetales : Borreliaceae
BB_RS07125	WP_010883892.1	6	1643685	Spirochaetales : Borreliaceae
BB_RS07140	WP_010883873.1	6	1643685	Spirochaetales : Borreliaceae
BB_RS07145	WP_010256287.1	6	1643685	Spirochaetales : Borreliaceae
BB_RS07150	WP_002658432.1	6	1643685	Spirochaetales : Borreliaceae
BB_RS07155	WP_010883874.1	6	1643685	Spirochaetales : Borreliaceae
BB_RS07160	WP_044283636.1	6	1643685	Spirochaetales : Borreliaceae
BB_RS07165	WP_010883893.1	6	1643685	Spirochaetales : Borreliaceae
BB_RS07175	WP_010257901.1	6	1643685	Spirochaetales : Borreliaceae
BB_RS07180	WP_010883894.1	6	1643685	Spirochaetales : Borreliaceae
BB_RS07190	WP_080745459.1	6	1643685	Spirochaetales : Borreliaceae
BB_RS07195	WP_010883895.1	6	1643685	Spirochaetales : Borreliaceae
BB_RS07205	WP_010883875.1	6	1643685	Spirochaetales : Borreliaceae
BB_RS07210	WP_010883876.1	6	1643685	Spirochaetales : Borreliaceae
BB_RS07230	WP_010883868.1	6	1643685	Spirochaetales : Borreliaceae
BB_RS07235	WP_002658486.1	6	1643685	Spirochaetales : Borreliaceae
BB_RS07240	WP_010883877.1	6	1643685	Spirochaetales : Borreliaceae
BB_RS07250	WP_010883879.1	6	1643685	Spirochaetales : Borreliaceae
BB_RS07260	WP_010883880.1	6	1643685	Spirochaetales : Borreliaceae
BB_RS07265	WP_010883881.1	6	1643685	Spirochaetales : Borreliaceae
BB_RS07275	WP_010258840.1	6	1643685	Spirochaetales : Borreliaceae
BB_RS07285	WP_010883884.1	6	1643685	Spirochaetales : Borreliaceae
BB_RS07290	WP_010883885.1	6	1643685	Spirochaetales : Borreliaceae
BB_RS07315	WP_044283640.1	6	1643685	Spirochaetales : Borreliaceae
BB_RS07335	WP_044283695.1	6	1643685	Spirochaetales : Borreliaceae
BB_RS07345	WP_002657148.1	6	1643685	Spirochaetales : Borreliaceae
BB_RS07350	WP_080745466.1	6	1643685	Spirochaetales : Borreliaceae
BB_RS07355	WP_010883902.1	6	1643685	Spirochaetales : Borreliaceae
BB_RS07395	WP_010883946.1	6	1643685	Spirochaetales : Borreliaceae
BB_RS07435	WP_010883907.1	6	1643685	Spirochaetales : Borreliaceae
BB_RS07445	WP_010883909.1	6	1643685	Spirochaetales : Borreliaceae
BB_RS07460	WP_010883929.1	6	1643685	Spirochaetales : Borreliaceae
BB_RS07465	WP_010883814.1	6	1643685	Spirochaetales : Borreliaceae
BB_RS07470	WP_010883910.1	6	1643685	Spirochaetales : Borreliaceae
BB_RS07475	WP_010256287.1	6	1643685	Spirochaetales : Borreliaceae
BB_RS07485	WP_010883911.1	6	1643685	Spirochaetales : Borreliaceae
BB_RS07490	WP_010883930.1	6	1643685	Spirochaetales : Borreliaceae
BB_RS07495	WP_010256310.1	6	1643685	Spirochaetales : Borreliaceae
BB_RS07500	WP_010883931.1	6	1643685	Spirochaetales : Borreliaceae
BB_RS07505	WP_010257901.1	6	1643685	Spirochaetales : Borreliaceae
BB_RS07510	WP_010883932.1	6	1643685	Spirochaetales : Borreliaceae
BB_RS07515	WP_010883933.1	6	1643685	Spirochaetales : Borreliaceae
BB_RS07520	WP_010883934.1	6	1643685	Spirochaetales : Borreliaceae
BB_RS07525	WP_010883935.1	6	1643685	Spirochaetales : Borreliaceae
BB_RS07530	WP_010883912.1	6	1643685	Spirochaetales : Borreliaceae
BB_RS07535	WP_010883913.1	6	1643685	Spirochaetales : Borreliaceae
BB_RS07540	WP_010883914.1	6	1643685	Spirochaetales : Borreliaceae
BB_RS07545	WP_010883915.1	6	1643685	Spirochaetales : Borreliaceae
BB_RS07555	WP_010883728.1	6	1643685	Spirochaetales : Borreliaceae
BB_RS07560	WP_002658486.1	6	1643685	Spirochaetales : Borreliaceae
BB_RS07565	WP_002658490.1	6	1643685	Spirochaetales : Borreliaceae
BB_RS07575	WP_010883917.1	6	1643685	Spirochaetales : Borreliaceae
BB_RS07585	WP_010883919.1	6	1643685	Spirochaetales : Borreliaceae
BB_RS07590	WP_010256381.1	6	1643685	Spirochaetales : Borreliaceae
BB_RS07600	WP_012644094.1	6	1643685	Spirochaetales : Borreliaceae
BB_RS07610	WP_010883922.1	6	1643685	Spirochaetales : Borreliaceae
BB_RS07615	WP_010883923.1	6	1643685	Spirochaetales : Borreliaceae
BB_RS07620	WP_010883924.1	6	1643685	Spirochaetales : Borreliaceae
BB_RS07650	WP_010883938.1	6	1643685	Spirochaetales : Borreliaceae
BB_RS07655	WP_010883939.1	6	1643685	Spirochaetales : Borreliaceae
BB_RS07675	WP_164928174.1	6	1643685	Spirochaetales : Borreliaceae
BB_RS07740	WP_002658128.1	6	1643685	Spirochaetales : Borreliaceae
BB_RS07745	WP_002657306.1	6	1643685	Spirochaetales : Borreliaceae
BB_RS07750	WP_010890345.1	6	1643685	Spirochaetales : Borreliaceae
BB_RS00265	WP_002658319.1	7	9999967	Borreliaceae: LDG Borrelia (Borreliella)
BB_RS02000	WP_002556999.1	7	9999967	Borreliaceae: LDG Borrelia (Borreliella)
BB_RS02895	WP_002661355.1	7	9999967	Borreliaceae: LDG Borrelia (Borreliella)
BB_RS03195	WP_010889785.1	7	9999967	Borreliaceae: LDG Borrelia (Borreliella)
BB_RS03740	WP_023003300.1	7	9999967	Borreliaceae: LDG Borrelia (Borreliella)
BB_RS04305	WP_010890309.1	7	9999967	Borreliaceae: LDG Borrelia (Borreliella)
BB_RS04340	WP_012622757.1	7	9999967	Borreliaceae: LDG Borrelia (Borreliella)
BB_RS04380	WP_010256558.1	7	9999967	Borreliaceae: LDG Borrelia (Borreliella)
BB_RS04395	WP_012665179.1	7	9999967	Borreliaceae: LDG Borrelia (Borreliella)
BB_RS04425	WP_012614985.1	7	9999967	Borreliaceae: LDG Borrelia (Borreliella)
BB_RS04490	WP_080511133.1	7	9999967	Borreliaceae: LDG Borrelia (Borreliella)
BB_RS04780	WP_146124611.1	7	9999967	Borreliaceae: LDG Borrelia (Borreliella)
BB_RS04785	WP_010890356.1	7	9999967	Borreliaceae: LDG Borrelia (Borreliella)
BB_RS04815	WP_012665832.1	7	9999967	Borreliaceae: LDG Borrelia (Borreliella)
BB_RS04820	WP_157888243.1	7	9999967	Borreliaceae: LDG Borrelia (Borreliella)
BB_RS04830	WP_157658503.1	7	9999967	Borreliaceae: LDG Borrelia (Borreliella)
BB_RS04880	WP_010259178.1	7	9999967	Borreliaceae: LDG Borrelia (Borreliella)
BB_RS04905	WP_010258180.1	7	9999967	Borreliaceae: LDG Borrelia (Borreliella)
BB_RS04985	WP_010890336.1	7	9999967	Borreliaceae: LDG Borrelia (Borreliella)
BB_RS04995	WP_044283674.1	7	9999967	Borreliaceae: LDG Borrelia (Borreliella)
BB_RS05000	WP_010890321.1	7	9999967	Borreliaceae: LDG Borrelia (Borreliella)
BB_RS05035	WP_010890325.1	7	9999967	Borreliaceae: LDG Borrelia (Borreliella)
BB_RS05070	WP_010890330.1	7	9999967	Borreliaceae: LDG Borrelia (Borreliella)
BB_RS05085	WP_010890324.1	7	9999967	Borreliaceae: LDG Borrelia (Borreliella)
BB_RS05090	WP_010890326.1	7	9999967	Borreliaceae: LDG Borrelia (Borreliella)
BB_RS05095	WP_010890327.1	7	9999967	Borreliaceae: LDG Borrelia (Borreliella)
BB_RS05110	WP_010890323.1	7	9999967	Borreliaceae: LDG Borrelia (Borreliella)
BB_RS05165	WP_010258115.1	7	9999967	Borreliaceae: LDG Borrelia (Borreliella)
BB_RS05180	WP_010890378.1	7	9999967	Borreliaceae: LDG Borrelia (Borreliella)
BB_RS05185	WP_010890379.1	7	9999967	Borreliaceae: LDG Borrelia (Borreliella)
BB_RS05220	WP_010890381.1	7	9999967	Borreliaceae: LDG Borrelia (Borreliella)
BB_RS05240	WP_010890383.1	7	9999967	Borreliaceae: LDG Borrelia (Borreliella)
BB_RS05290	WP_010257723.1	7	9999967	Borreliaceae: LDG Borrelia (Borreliella)
BB_RS05320	WP_012622802.1	7	9999967	Borreliaceae: LDG Borrelia (Borreliella)
BB_RS05340	WP_010890391.1	7	9999967	Borreliaceae: LDG Borrelia (Borreliella)
BB_RS05355	WP_010890392.1	7	9999967	Borreliaceae: LDG Borrelia (Borreliella)
BB_RS05360	WP_010890394.1	7	9999967	Borreliaceae: LDG Borrelia (Borreliella)
BB_RS05365	WP_010890395.1	7	9999967	Borreliaceae: LDG Borrelia (Borreliella)
BB_RS05375	WP_010257151.1	7	9999967	Borreliaceae: LDG Borrelia (Borreliella)
BB_RS05395	WP_010890397.1	7	9999967	Borreliaceae: LDG Borrelia (Borreliella)
BB_RS05405	WP_133155335.1	7	9999967	Borreliaceae: LDG Borrelia (Borreliella)
BB_RS05410	WP_010257180.1	7	9999967	Borreliaceae: LDG Borrelia (Borreliella)
BB_RS05415	WP_010257183.1	7	9999967	Borreliaceae: LDG Borrelia (Borreliella)
BB_RS05425	WP_010257191.1	7	9999967	Borreliaceae: LDG Borrelia (Borreliella)
BB_RS05460	WP_010890610.1	7	9999967	Borreliaceae: LDG Borrelia (Borreliella)
BB_RS05465	WP_010890606.1	7	9999967	Borreliaceae: LDG Borrelia (Borreliella)
BB_RS05610	WP_010890249.1	7	9999967	Borreliaceae: LDG Borrelia (Borreliella)
BB_RS05620	WP_032488775.1	7	9999967	Borreliaceae: LDG Borrelia (Borreliella)
BB_RS05635	WP_100215638.1	7	9999967	Borreliaceae: LDG Borrelia (Borreliella)
BB_RS05650	WP_044283697.1	7	9999967	Borreliaceae: LDG Borrelia (Borreliella)
BB_RS05655	WP_010890253.1	7	9999967	Borreliaceae: LDG Borrelia (Borreliella)
BB_RS05665	WP_011117334.1	7	9999967	Borreliaceae: LDG Borrelia (Borreliella)
BB_RS05685	WP_010890256.1	7	9999967	Borreliaceae: LDG Borrelia (Borreliella)
BB_RS05695	WP_010890266.1	7	9999967	Borreliaceae: LDG Borrelia (Borreliella)
BB_RS05765	WP_010258312.1	7	9999967	Borreliaceae: LDG Borrelia (Borreliella)
BB_RS05770	WP_012665401.1	7	9999967	Borreliaceae: LDG Borrelia (Borreliella)
BB_RS05820	WP_106404826.1	7	9999967	Borreliaceae: LDG Borrelia (Borreliella)
BB_RS05825	WP_052403612.1	7	9999967	Borreliaceae: LDG Borrelia (Borreliella)
BB_RS05975	WP_010883730.1	7	9999967	Borreliaceae: LDG Borrelia (Borreliella)
BB_RS06030	WP_010883723.1	7	9999967	Borreliaceae: LDG Borrelia (Borreliella)
BB_RS06035	WP_010883724.1	7	9999967	Borreliaceae: LDG Borrelia (Borreliella)
BB_RS06040	WP_010883741.1	7	9999967	Borreliaceae: LDG Borrelia (Borreliella)
BB_RS06185	WP_010883765.1	7	9999967	Borreliaceae: LDG Borrelia (Borreliella)
BB_RS06245	WP_010883762.1	7	9999967	Borreliaceae: LDG Borrelia (Borreliella)
BB_RS06465	WP_010883772.1	7	9999967	Borreliaceae: LDG Borrelia (Borreliella)
BB_RS06470	WP_010883787.1	7	9999967	Borreliaceae: LDG Borrelia (Borreliella)
BB_RS06615	WP_010258452.1	7	9999967	Borreliaceae: LDG Borrelia (Borreliella)
BB_RS06670	WP_010883812.1	7	9999967	Borreliaceae: LDG Borrelia (Borreliella)
BB_RS06875	WP_010883834.1	7	9999967	Borreliaceae: LDG Borrelia (Borreliella)
BB_RS06880	WP_010883835.1	7	9999967	Borreliaceae: LDG Borrelia (Borreliella)
BB_RS06885	WP_044283630.1	7	9999967	Borreliaceae: LDG Borrelia (Borreliella)
BB_RS07085	WP_010883723.1	7	9999967	Borreliaceae: LDG Borrelia (Borreliella)
BB_RS07090	WP_010883724.1	7	9999967	Borreliaceae: LDG Borrelia (Borreliella)
BB_RS07095	WP_010257458.1	7	9999967	Borreliaceae: LDG Borrelia (Borreliella)
BB_RS07300	WP_010883886.1	7	9999967	Borreliaceae: LDG Borrelia (Borreliella)
BB_RS07305	WP_010883887.1	7	9999967	Borreliaceae: LDG Borrelia (Borreliella)
BB_RS07310	WP_010883896.1	7	9999967	Borreliaceae: LDG Borrelia (Borreliella)
BB_RS07325	WP_002657161.1	7	9999967	Borreliaceae: LDG Borrelia (Borreliella)
BB_RS07330	WP_010883898.1	7	9999967	Borreliaceae: LDG Borrelia (Borreliella)
BB_RS07375	WP_002657151.1	7	9999967	Borreliaceae: LDG Borrelia (Borreliella)
BB_RS07380	WP_010883948.1	7	9999967	Borreliaceae: LDG Borrelia (Borreliella)
BB_RS07385	WP_076342442.1	7	9999967	Borreliaceae: LDG Borrelia (Borreliella)
BB_RS07390	WP_010883949.1	7	9999967	Borreliaceae: LDG Borrelia (Borreliella)
BB_RS07405	WP_010883947.1	7	9999967	Borreliaceae: LDG Borrelia (Borreliella)
BB_RS07415	WP_010883904.1	7	9999967	Borreliaceae: LDG Borrelia (Borreliella)
BB_RS07425	WP_010883905.1	7	9999967	Borreliaceae: LDG Borrelia (Borreliella)
BB_RS07625	WP_010883925.1	7	9999967	Borreliaceae: LDG Borrelia (Borreliella)
BB_RS07630	WP_010883936.1	7	9999967	Borreliaceae: LDG Borrelia (Borreliella)
BB_RS07720	WP_032488775.1	7	9999967	Borreliaceae: LDG Borrelia (Borreliella)
BB_RS07730	WP_010883942.1	7	9999967	Borreliaceae: LDG Borrelia (Borreliella)
BB_RS07755	WP_010259080.1	7	9999967	Borreliaceae: LDG Borrelia (Borreliella)
BB_RS04310	WP_012614969.1	8	9999961	LDG Borrelia (Borreliella): Borrelia burgdorferi
BB_RS04330	WP_012614973.1	8	9999961	LDG Borrelia (Borreliella): Borrelia burgdorferi
BB_RS04350	WP_164928168.1	8	9999961	LDG Borrelia (Borreliella): Borrelia burgdorferi
BB_RS04685	WP_110494977.1	8	9999961	LDG Borrelia (Borreliella): Borrelia burgdorferi
BB_RS04705	WP_010890359.1	8	9999961	LDG Borrelia (Borreliella): Borrelia burgdorferi
BB_RS04800	WP_010257615.1	8	9999961	LDG Borrelia (Borreliella): Borrelia burgdorferi
BB_RS04925	WP_010890351.1	8	9999961	LDG Borrelia (Borreliella): Borrelia burgdorferi
BB_RS04930	WP_015899368.1	8	9999961	LDG Borrelia (Borreliella): Borrelia burgdorferi
BB_RS04945	WP_010890349.1	8	9999961	LDG Borrelia (Borreliella): Borrelia burgdorferi
BB_RS04960	WP_010890350.1	8	9999961	LDG Borrelia (Borreliella): Borrelia burgdorferi
BB_RS04970	WP_010890346.1	8	9999961	LDG Borrelia (Borreliella): Borrelia burgdorferi
BB_RS05615	WP_012614969.1	8	9999961	LDG Borrelia (Borreliella): Borrelia burgdorferi
BB_RS05705	WP_157659661.1	8	9999961	LDG Borrelia (Borreliella): Borrelia burgdorferi
BB_RS05710	WP_044283653.1	8	9999961	LDG Borrelia (Borreliella): Borrelia burgdorferi
BB_RS05715	WP_010890269.1	8	9999961	LDG Borrelia (Borreliella): Borrelia burgdorferi
BB_RS05720	WP_010890270.1	8	9999961	LDG Borrelia (Borreliella): Borrelia burgdorferi
BB_RS06255	WP_012664891.1	8	9999961	LDG Borrelia (Borreliella): Borrelia burgdorferi
BB_RS07710	WP_083013076.1	8	9999961	LDG Borrelia (Borreliella): Borrelia burgdorferi
BB_RS07725	WP_012614969.1	8	9999961	LDG Borrelia (Borreliella): Borrelia burgdorferi
