# Supplementary material for: Pleomorphic Variants of Borreliella (syn. Borrelia) burgdorferi Express Evolutionary Distinct Transcriptomes
Source: Int J Mol Sci. 2023 Mar 15;24(6):5594. doi: 10.3390/ijms24065594 (PMC10057712; doi:10.3390/ijms24065594)
Supplement: Supplementary file 1 [file ijms-24-05594-s001.zip › Supplementary_table_S11.xlsx]

## Sheet: up-permissive
Supplementary table S11. The phylostratigraphic enrichment analysis of genes upregulated in B. burgdorferi morphotypes based on the permissive criteria.
P values were adjusted for multiple comparisons using the Benjamini and Hochberg procedure (pFDR).
q = the number of phylostratum genes in morphotype upregulated genes, s = the total number of phylostratum genes in morphotype upregulated genes, h = the number of phylostratum genes in B.burgdorferi genome, t = the total number of genes in B.burgdorferi genome which passed the phylostratigraphic procedure.
The abbrevation -inf marks it was not possible to calculate the log-odds.
ps	ps_name	regulation	criteria	morphotype	q	s	h	t	p	pFDR	log-odds
ps1	Cellular organisms	up	permissive	RB	39	44	558	1415	1.6549e-11	1.32392e-10	2.54981
ps2	Bacteria A	up	permissive	RB	4	44	148	1415	1.0101	1	-0.160071
ps3	Bacteria B	up	permissive	RB	0	44	24	1415	0.931161	1	-inf
ps4	Spirochaetes	up	permissive	RB	0	44	18	1415	1.12867	1	-inf
ps5	Spirochaetales	up	permissive	RB	0	44	46	1415	0.456598	0.913196	-inf
ps6	Borreliaceae	up	permissive	RB	0	44	511	1415	3.72036e-09	1.48815e-08	-inf
ps7	LDG Borrelia (Borreliella)	up	permissive	RB	1	44	91	1415	0.422595	0.913196	-1.10561
ps8	Borrelia burgdorferi	up	permissive	RB	0	44	19	1415	1.09313	1	-inf
ps	ps_name	regulation	criteria	morphotype	q	s	h	t	p	pFDR	log-odds
ps1	Cellular organisms	up	permissive	BL	158	496	558	1415	2.07397e-05	8.2959e-05	-0.500012
ps2	Bacteria A	up	permissive	BL	39	496	148	1415	0.0220602	0.0333589	-0.455435
ps3	Bacteria B	up	permissive	BL	3	496	24	1415	0.0250192	0.0333589	-1.34625
ps4	Spirochaetes	up	permissive	BL	1	496	18	1415	0.00868615	0.0173723	-2.23316
ps5	Spirochaetales	up	permissive	BL	5	496	46	1415	0.000311331	0.000830216	-1.52293
ps6	Borreliaceae	up	permissive	BL	244	496	511	1415	1.17091e-13	9.36729e-13	0.860535
ps7	LDG Borrelia (Borreliella)	up	permissive	BL	40	496	91	1415	0.0871574	0.0996085	0.400753
ps8	Borrelia burgdorferi	up	permissive	BL	6	496	19	1415	0.957611	0.957611	-0.158556
ps	ps_name	regulation	criteria	morphotype	q	s	h	t	p	pFDR	log-odds
ps1	Cellular organisms	up	permissive	BF	181	449	558	1415	0.686876	0.686876	0.053691
ps2	Bacteria A	up	permissive	BF	38	449	148	1415	0.110744	0.212893	-0.329217
ps3	Bacteria B	up	permissive	BF	3	449	24	1415	0.0557817	0.172136	-1.19504
ps4	Spirochaetes	up	permissive	BF	3	449	18	1415	0.254866	0.339822	-0.852243
ps5	Spirochaetales	up	permissive	BF	11	449	46	1415	0.318535	0.36404	-0.403412
ps6	Borreliaceae	up	permissive	BF	189	449	511	1415	0.00181359	0.0145087	0.374213
ps7	LDG Borrelia (Borreliella)	up	permissive	BF	22	449	91	1415	0.133058	0.212893	-0.400792
ps8	Borrelia burgdorferi	up	permissive	BF	2	449	19	1415	0.0645511	0.172136	-1.38722

## Sheet: up-stringent
Supplementary table S11. The phylostratigraphic enrichment analysis of genes upregulated in B. burgdorferi morphotypes based on the stringent criteria.
P values were adjusted for multiple comparisons using the Benjamini and Hochberg procedure (pFDR).
q = the number of phylostratum genes in morphotype upregulated genes, s = the total number of phylostratum genes in morphotype upregulated genes, h = the number of phylostratum genes in B.burgdorferi genome, t = the total number of genes in B.burgdorferi genome which passed the phylostratigraphic procedure.
The abbrevation -inf marks it was not possible to calculate the log-odds.
ps	ps_name	regulation	criteria	morphotype	q	s	h	t	p	pFDR	log-odds
ps1	Cellular organisms	up	stringent	BL	37	254	558	1415	6.13548e-21	2.45419e-20	-1.56326
ps2	Bacteria A	up	stringent	BL	9	254	148	1415	1.98246e-05	5.28656e-05	-1.30899
ps3	Bacteria B	up	stringent	BL	0	254	24	1415	0.0165991	0.0331982	-inf
ps4	Spirochaetes	up	stringent	BL	0	254	18	1415	0.0554658	0.0633895	-inf
ps5	Spirochaetales	up	stringent	BL	3	254	46	1415	0.0456792	0.0633895	-1.16874
ps6	Borreliaceae	up	stringent	BL	176	254	511	1415	1.41619e-32	1.13296e-31	1.71624
ps7	LDG Borrelia (Borreliella)	up	stringent	BL	24	254	91	1415	0.0503117	0.0633895	0.532878
ps8	Borrelia burgdorferi	up	stringent	BL	5	254	19	1415	0.489294	0.489294	0.497833
ps	ps_name	regulation	criteria	morphotype	q	s	h	t	p	pFDR	log-odds
ps1	Cellular organisms	up	stringent	BF	29	148	558	1415	9.11626e-08	3.6465e-07	-1.07887
ps2	Bacteria A	up	stringent	BF	6	148	148	1415	0.00541058	0.0144282	-1.09436
ps3	Bacteria B	up	stringent	BF	1	148	24	1415	0.53157	0.850512	-0.99984
ps4	Spirochaetes	up	stringent	BF	0	148	18	1415	0.270308	0.540617	-inf
ps5	Spirochaetales	up	stringent	BF	4	148	46	1415	0.927559	0.972176	-0.210492
ps6	Borreliaceae	up	stringent	BF	97	148	511	1415	2.70063e-14	2.16051e-13	1.36578
ps7	LDG Borrelia (Borreliella)	up	stringent	BF	10	148	91	1415	0.972176	0.972176	0.0592238
ps8	Borrelia burgdorferi	up	stringent	BF	1	148	19	1415	0.785771	0.972176	-0.750706

## Sheet: down-permissive
Supplementary table S11. The phylostratigraphic enrichment analysis of genes upregulated in B. burgdorferi morphotypes based on the permissive criteria.
P values were adjusted for multiple comparisons using the Benjamini and Hochberg procedure (pFDR).
q = the number of phylostratum genes in morphotype downregulated genes, s = the total number of phylostratum genes in morphotype downregulated genes, h = the number of phylostratum genes in B.burgdorferi genome, t = the total number of genes in B.burgdorferi genome which passed the phylostratigraphic procedure.
The abbrevation -inf marks it was not possible to calculate the log-odds.
ps	ps_name	regulation	criteria	morphotype	q	s	h	t	p	pFDR	log-odds
ps1	Cellular organisms	down	permissive	RB	8	23	557	1344	0.817952	1	-0.202747
ps2	Bacteria A	down	permissive	RB	2	23	148	1344	1.12355	1	-0.207288
ps3	Bacteria B	down	permissive	RB	1	23	24	1344	0.654754	1	0.995299
ps4	Spirochaetes	down	permissive	RB	1	23	18	1344	0.513592	1	1.30195
ps5	Spirochaetales	down	permissive	RB	4	23	46	1344	0.0110132	0.0881056	1.91205
ps6	Borreliaceae	down	permissive	RB	5	23	446	1344	0.214353	0.857412	-0.720754
ps7	LDG Borrelia (Borreliella)	down	permissive	RB	2	23	88	1344	0.883425	1	0.332413
ps8	Borrelia burgdorferi	down	permissive	RB	0	23	17	1344	1.46194	1	-inf
ps	ps_name	regulation	criteria	morphotype	q	s	h	t	p	pFDR	log-odds
ps1	Cellular organisms	down	permissive	BL	272	508	558	1415	9.73111e-16	2.59496e-15	0.91731
ps2	Bacteria A	down	permissive	BL	80	508	148	1415	2.86626e-06	4.58601e-06	0.835606
ps3	Bacteria B	down	permissive	BL	16	508	24	1415	0.00392297	0.0044834	1.29595
ps4	Spirochaetes	down	permissive	BL	9	508	18	1415	0.313417	0.313417	0.587564
ps5	Spirochaetales	down	permissive	BL	35	508	46	1415	3.7926e-08	7.5852e-08	1.7963
ps6	Borreliaceae	down	permissive	BL	85	508	511	1415	1.48474e-31	1.18779e-30	-1.48329
ps7	LDG Borrelia (Borreliella)	down	permissive	BL	11	508	91	1415	2.60404e-07	5.20808e-07	-1.47492
ps8	Borrelia burgdorferi	down	permissive	BL	0	508	19	1415	0.000399456	0.000532607	-inf
ps	ps_name	regulation	criteria	morphotype	q	s	h	t	p	pFDR	log-odds
ps1	Cellular organisms	down	permissive	BF	247	440	558	1415	9.41178e-18	3.76471e-17	1.00519
ps2	Bacteria A	down	permissive	BF	65	440	148	1415	0.000703724	0.00140745	0.622087
ps3	Bacteria B	down	permissive	BF	14	440	24	1415	0.00975969	0.0156155	1.15416
ps4	Spirochaetes	down	permissive	BF	8	440	18	1415	0.328176	0.328176	0.580559
ps5	Spirochaetales	down	permissive	BF	22	440	46	1415	0.0232622	0.0265854	0.735021
ps6	Borreliaceae	down	permissive	BF	71	440	511	1415	1.55201e-27	1.2416e-26	-1.45262
ps7	LDG Borrelia (Borreliella)	down	permissive	BF	12	440	91	1415	7.89796e-05	0.000210612	-1.14572
ps8	Borrelia burgdorferi	down	permissive	BF	1	440	19	1415	0.0155657	0.0207543	-2.11107

## Sheet: down-stringent
Supplementary table S11. The phylostratigraphic enrichment analysis of genes upregulated in B. burgdorferi morphotypes based on the stringent criteria.
P values were adjusted for multiple comparisons using the Benjamini and Hochberg procedure (pFDR).
q = the number of phylostratum genes in morphotype downregulated genes, s = the total number of phylostratum genes in morphotype downregulated genes, h = the number of phylostratum genes in B.burgdorferi genome, t = the total number of genes in B.burgdorferi genome which passed the phylostratigraphic procedure.
The abbrevation -inf marks it was not possible to calculate the log-odds.
ps	ps_name	regulation	criteria	morphotype	q	s	h	t	p	pFDR	log-odds
ps1	Cellular organisms	down	stringent	BL	53	138	558	1415	0.870132	0.870132	-0.0479332
ps2	Bacteria A	down	stringent	BL	21	138	148	1415	0.085129	0.170258	0.485679
ps3	Bacteria B	down	stringent	BL	4	138	24	1415	0.400462	0.53395	0.629205
ps4	Spirochaetes	down	stringent	BL	3	138	18	1415	0.506356	0.578693	0.62574
ps5	Spirochaetales	down	stringent	BL	18	138	46	1415	1.15103e-07	9.20827e-07	1.90077
ps6	Borreliaceae	down	stringent	BL	37	138	511	1415	0.0193645	0.0516388	-0.477055
ps7	LDG Borrelia (Borreliella)	down	stringent	BL	2	138	91	1415	0.0084336	0.0337344	-1.62812
ps8	Borrelia burgdorferi	down	stringent	BL	0	138	19	1415	0.280906	0.449449	-inf
ps	ps_name	regulation	criteria	morphotype	q	s	h	t	p	pFDR	log-odds
ps1	Cellular organisms	down	stringent	BF	22	50	558	1415	0.594951	0.679944	0.194924
ps2	Bacteria A	down	stringent	BF	8	50	148	1415	0.286316	0.572076	0.510826
ps3	Bacteria B	down	stringent	BF	2	50	24	1415	0.413852	0.572076	0.933565
ps4	Spirochaetes	down	stringent	BF	2	50	18	1415	0.261505	0.572076	1.25648
ps5	Spirochaetales	down	stringent	BF	4	50	46	1415	0.15121	0.572076	1.00764
ps6	Borreliaceae	down	stringent	BF	7	50	511	1415	0.000772021	0.00617617	-1.27977
ps7	LDG Borrelia (Borreliella)	down	stringent	BF	5	50	91	1415	0.429057	0.572076	0.502262
ps8	Borrelia burgdorferi	down	stringent	BF	0	50	19	1415	1.00517	1	-inf
