# Supplementary material for: Pleomorphic Variants of Borreliella (syn. Borrelia) burgdorferi Express Evolutionary Distinct Transcriptomes
Source: Int J Mol Sci. 2023 Mar 15;24(6):5594. doi: 10.3390/ijms24065594 (PMC10057712; doi:10.3390/ijms24065594)
Supplement: Supplementary file 1 [file ijms-24-05594-s001.zip › Supplementary_table_S13.xlsx]

## Sheet: Gene information
Supplementary Table S13. B. burgdorferi B31 gene information.
RefSeq_locus_tag	GeneBank_locus_tag	product_accession	gene_name	gene_symbol	seq_location	COG_annotation	COG_annotation_description	ps	ps_name
BB_RS00005	BB_0001	WP_002658391.1	hypothetical protein		chromosome	S*	Function unknown	6	Borreliaceae
BB_RS00015	BB_0003		UTP--glucose-1-phosphate uridylyltransferase		chromosome	S*	Function unknown
BB_RS00095	BB_0019	WP_002658362.1	hypothetical protein		chromosome	S*	Function unknown	6	Borreliaceae
BB_RS00105	BB_0021		tRNA preQ1(34) S-adenosylmethionine ribosyltransferase-isomerase QueA	queA	chromosome	S*	Function unknown
BB_RS00135	BB_0027	WP_002658348.1	hypothetical protein		chromosome	S*	Function unknown	5	Spirochaetales
BB_RS00140	BB_0028	WP_002655996.1	outer membrane protein assembly factor BamB	bamB	chromosome	S*	Function unknown	6	Borreliaceae
BB_RS00190	BB_0038	WP_023003271.1	pallilysin-related adhesin		chromosome	S*	Function unknown	5	Spirochaetales
BB_RS00210	BB_0043	WP_010889664.1	hypothetical protein		chromosome	S*	Function unknown	5	Spirochaetales
BB_RS00215	BB_0044	WP_002556649.1	hypothetical protein		chromosome	S*	Function unknown	6	Borreliaceae
BB_RS00235	BB_t25				chromosome	S*	Function unknown
BB_RS00240				ssrA	chromosome	S*	Function unknown
BB_RS00325	BB_0066	WP_010889674.1	hypothetical protein		chromosome	S*	Function unknown	6	Borreliaceae
BB_RS00350	BB_0071	WP_002658288.1	hypothetical protein		chromosome	S*	Function unknown	6	Borreliaceae
BB_RS00360	BB_0073	WP_002658284.1	hypothetical protein		chromosome	S*	Function unknown	6	Borreliaceae
BB_RS00370	BB_0075	WP_010889677.1	hypothetical protein		chromosome	S*	Function unknown	5	Spirochaetales
BB_RS00380	BB_0077	WP_020948687.1	hypothetical protein		chromosome	S*	Function unknown	6	Borreliaceae
BB_RS00385	BB_0078		ABC transporter permease		chromosome	S*	Function unknown
BB_RS00400	BB_0082	WP_002656621.1	hypothetical protein		chromosome	S*	Function unknown	6	Borreliaceae
BB_RS00405	BB_0083	WP_002656160.1	hypothetical protein		chromosome	S*	Function unknown	3	Bacteria B
BB_RS00435	BB_0089	WP_002656179.1	hypothetical protein		chromosome	S*	Function unknown	5	Spirochaetales
BB_RS00465	BB_0095	WP_002658266.1	hypothetical protein		chromosome	S*	Function unknown	3	Bacteria B
BB_RS00475	BB_0097	WP_002556699.1	hypothetical protein		chromosome	S*	Function unknown	5	Spirochaetales
BB_RS00500	BB_0102	WP_002656934.1	hypothetical protein		chromosome	S*	Function unknown	6	Borreliaceae
BB_RS00540	BB_0110	WP_002656911.1	hypothetical protein		chromosome	S*	Function unknown	6	Borreliaceae
BB_RS00610	BB_0124	WP_002658224.1	hypothetical protein		chromosome	S*	Function unknown	6	Borreliaceae
BB_RS00615	BB_0125	WP_010889690.1	hypothetical protein		chromosome	S*	Function unknown	6	Borreliaceae
BB_RS00620	BB_0126	WP_002658220.1	hypothetical protein		chromosome	S*	Function unknown	6	Borreliaceae
BB_RS00640	BB_0130	WP_002656795.1	hypothetical protein		chromosome	S*	Function unknown	5	Spirochaetales
BB_RS00685	BB_0139	WP_002656352.1	hypothetical protein		chromosome	S*	Function unknown	5	Spirochaetales
BB_RS00690	BB_0140		efflux RND transporter permease subunit		chromosome	S*	Function unknown
BB_RS00755	BB_0155	WP_002655952.1	lipoprotein		chromosome	S*	Function unknown	5	Spirochaetales
BB_RS00760	BB_0156	WP_010889695.1	hypothetical protein		chromosome	S*	Function unknown	6	Borreliaceae
BB_RS00765	BB_0157	WP_002556755.1	hypothetical protein		chromosome	S*	Function unknown	5	Spirochaetales
BB_RS00770	BB_0158	WP_002662830.1	S2/P23 family protein		chromosome	S*	Function unknown	6	Borreliaceae
BB_RS00775	BB_0159	WP_002663639.1	S2/P23 family protein		chromosome	S*	Function unknown	6	Borreliaceae
BB_RS00790	BB_0163	WP_002658161.1	hypothetical protein		chromosome	S*	Function unknown	6	Borreliaceae
BB_RS00845	BB_0174	WP_002656117.1	hypothetical protein		chromosome	S*	Function unknown	5	Spirochaetales
BB_RS00875	BB_0180	WP_002656867.1	FlbF protein		chromosome	S*	Function unknown	6	Borreliaceae
BB_RS00910	BB_0187	WP_002556785.1	hypothetical protein		chromosome	S*	Function unknown	5	Spirochaetales
BB_RS00930	BB_0192	WP_002662769.1	hypothetical protein		chromosome	S*	Function unknown	6	Borreliaceae
BB_RS00935	BB_0193	WP_002662778.1	lipoprotein		chromosome	S*	Function unknown	6	Borreliaceae
BB_RS00965	BB_0199	WP_023003282.1	hypothetical protein		chromosome	S*	Function unknown	6	Borreliaceae
BB_RS00980	BB_t01				chromosome	S*	Function unknown
BB_RS01000	BB_t30				chromosome	S*	Function unknown
BB_RS01005	BB_t02				chromosome	S*	Function unknown
BB_RS01025	BB_0208	WP_023003284.1	hypothetical protein		chromosome	S*	Function unknown	6	Borreliaceae
BB_RS01045	BB_0212	WP_010889706.1	hypothetical protein		chromosome	S*	Function unknown	6	Borreliaceae
BB_RS01050	BB_t31				chromosome	S*	Function unknown
BB_RS01055	BB_0213	WP_002660925.1	lipoprotein		chromosome	S*	Function unknown	6	Borreliaceae
BB_RS01125	BB_0227	WP_010889709.1	hypothetical protein		chromosome	S*	Function unknown	6	Borreliaceae
BB_RS01160	BB_0234	WP_002662521.1	membrane protein		chromosome	S*	Function unknown	6	Borreliaceae
BB_RS01180	BB_0238	WP_002556837.1	hypothetical protein		chromosome	S*	Function unknown	6	Borreliaceae
BB_RS01240					chromosome	S*	Function unknown
BB_RS01290	BB_0260	WP_010889720.1	hypothetical protein		chromosome	S*	Function unknown	6	Borreliaceae
BB_RS01315	BB_0265	WP_002556864.1	hypothetical protein		chromosome	S*	Function unknown	5	Spirochaetales
BB_RS01320	BB_0266	WP_002657707.1	hypothetical protein		chromosome	S*	Function unknown	6	Borreliaceae
BB_RS01330	BB_0268	WP_010889722.1	RNA chaperone Hfq	hfq	chromosome	S*	Function unknown	6	Borreliaceae
BB_RS01425	BB_0287	WP_002665319.1	flagellar protein FlbA		chromosome	S*	Function unknown	6	Borreliaceae
BB_RS01515	BB_0305	WP_002556904.1	hypothetical protein		chromosome	S*	Function unknown	6	Borreliaceae
BB_RS01525	BB_0307	WP_002556906.1	hypothetical protein		chromosome	S*	Function unknown	6	Borreliaceae
BB_RS01530	BB_0308	WP_002665364.1	hypothetical protein		chromosome	S*	Function unknown	6	Borreliaceae
BB_RS01535	BB_0309	WP_002556908.1	hypothetical protein		chromosome	S*	Function unknown	4	Spirochaetes
BB_RS01560	BB_0315	WP_002657754.1	hypothetical protein		chromosome	S*	Function unknown	6	Borreliaceae
BB_RS01720	BB_0349	WP_002657801.1	AmmeMemoRadiSam system protein B	amrB	chromosome	S*	Function unknown	6	Borreliaceae
BB_RS01730	BB_0351	WP_002657803.1	hypothetical protein		chromosome	S*	Function unknown	4	Spirochaetes
BB_RS01735	BB_0352	WP_002665356.1	hypothetical protein		chromosome	S*	Function unknown	5	Spirochaetales
BB_RS01740	BB_0353	WP_002657807.1	hypothetical protein		chromosome	S*	Function unknown	5	Spirochaetales
BB_RS01745	BB_0354	WP_002663410.1	hypothetical protein		chromosome	S*	Function unknown	6	Borreliaceae
BB_RS01755	BB_0357		hypothetical protein		chromosome	S*	Function unknown
BB_RS01795	BB_0365	WP_002657819.1	hypothetical protein		chromosome	S*	Function unknown	6	Borreliaceae
BB_RS01835	BB_0373	WP_010889737.1	hypothetical protein		chromosome	S*	Function unknown	6	Borreliaceae
BB_RS01860	BB_0378	WP_002665195.1	hypothetical protein		chromosome	S*	Function unknown	6	Borreliaceae
BB_RS01950	BB_t03				chromosome	S*	Function unknown
BB_RS01960	BB_t33				chromosome	S*	Function unknown
BB_RS02000	BB_0404	WP_002556999.1	hypothetical protein		chromosome	S*	Function unknown	7	LDG Borrelia (Borelliella)
BB_RS02005	BB_0405	WP_002557000.1	DUF3996 domain-containing protein		chromosome	S*	Function unknown	6	Borreliaceae
BB_RS02010	BB_0406	WP_002657869.1	DUF3996 domain-containing protein		chromosome	S*	Function unknown	6	Borreliaceae
BB_RS02025	BB_0409	WP_002657875.1	hypothetical protein		chromosome	S*	Function unknown	6	Borreliaceae
BB_RS02030	BB_0411		DNA/RNA non-specific endonuclease		chromosome	S*	Function unknown
BB_RS02035	BB_0412	WP_002557006.1	hypothetical protein		chromosome	S*	Function unknown	6	Borreliaceae
BB_RS02065	BB_0418	WP_002658797.1	hypothetical protein		chromosome	S*	Function unknown	3	Bacteria B
BB_RS02080	BB_r01			rrf	chromosome	S*	Function unknown
BB_RS02085	BB_r02				chromosome	S*	Function unknown
BB_RS02095	BB_r03			rrf	chromosome	S*	Function unknown
BB_RS02100	BB_r04				chromosome	S*	Function unknown
BB_RS02120	BB_t04				chromosome	S*	Function unknown
BB_RS02125	BB_t05				chromosome	S*	Function unknown
BB_RS02130	BB_r05				chromosome	S*	Function unknown
BB_RS02145	BB_0428	WP_002657899.1	hypothetical protein		chromosome	S*	Function unknown	6	Borreliaceae
BB_RS02165	BB_0432	WP_002657904.1	hypothetical protein		chromosome	S*	Function unknown	2	Bacteria A
BB_RS02195	BB_0439	WP_002657913.1	hypothetical protein		chromosome	S*	Function unknown	6	Borreliaceae
BB_RS02285	BB_0456	WP_002657938.1	hypothetical protein		chromosome	S*	Function unknown	6	Borreliaceae
BB_RS02300	BB_0459	WP_002656661.1	hypothetical protein		chromosome	S*	Function unknown	1	Cellular organisms
BB_RS02305	BB_t19				chromosome	S*	Function unknown
BB_RS02310	BB_t20				chromosome	S*	Function unknown
BB_RS02315	BB_0460	WP_002557052.1	lipoprotein		chromosome	S*	Function unknown	6	Borreliaceae
BB_RS02320	BB_t21				chromosome	S*	Function unknown
BB_RS02325	BB_t06				chromosome	S*	Function unknown
BB_RS02330				ffs	chromosome	S*	Function unknown
BB_RS02350	BB_0464	WP_002557056.1	hypothetical protein		chromosome	S*	Function unknown	6	Borreliaceae
BB_RS02380	BB_0470	WP_002656066.1	hypothetical protein		chromosome	S*	Function unknown	6	Borreliaceae
BB_RS02400	BB_0475	WP_010889756.1	lipoprotein		chromosome	S*	Function unknown	6	Borreliaceae
BB_RS02570	BB_0509	WP_002657986.1	hypothetical protein		chromosome	S*	Function unknown	5	Spirochaetales
BB_RS02575	BB_0511		HAD family hydrolase		chromosome	S*	Function unknown
BB_RS02600	BB_0516		23S rRNA (guanosine(2251)-2'-O)-methyltransferase RlmB	rlmB	chromosome	S*	Function unknown
BB_RS02620	BB_0522		NAD(+) synthase	nadE	chromosome	S*	Function unknown
BB_RS02630	BB_0525	WP_002557113.1	hypothetical protein		chromosome	S*	Function unknown	6	Borreliaceae
BB_RS02635	BB_0526	WP_010889760.1	hypothetical protein		chromosome	S*	Function unknown	6	Borreliaceae
BB_RS02650	BB_0530		TIGR02757 family protein		chromosome	S*	Function unknown
BB_RS02660	BB_0532		hypothetical protein		chromosome	S*	Function unknown
BB_RS02675	BB_0535	WP_002656837.1	hypothetical protein		chromosome	S*	Function unknown	6	Borreliaceae
BB_RS02685	BB_t23				chromosome	S*	Function unknown
BB_RS02690	BB_t07				chromosome	S*	Function unknown
BB_RS02715			KTSC domain-containing protein		chromosome	S*	Function unknown
BB_RS02725	BB_0543	WP_002557130.1	hypothetical protein		chromosome	S*	Function unknown	6	Borreliaceae
BB_RS02755	BB_0549	WP_002658032.1	hypothetical protein		chromosome	S*	Function unknown	6	Borreliaceae
BB_RS02780	BB_0554	WP_010889765.1	hypothetical protein		chromosome	S*	Function unknown	6	Borreliaceae
BB_RS02820	BB_0562	WP_002657001.1	DUF3996 domain-containing protein		chromosome	S*	Function unknown	6	Borreliaceae
BB_RS02825	BB_0563	WP_002656613.1	DUF3996 domain-containing protein		chromosome	S*	Function unknown	6	Borreliaceae
BB_RS02830	BB_0564	WP_002662669.1	DUF3996 domain-containing protein		chromosome	S*	Function unknown	6	Borreliaceae
BB_RS02865	BB_t24				chromosome	S*	Function unknown
BB_RS02885	BB_0574	WP_002557162.1	membrane protein		chromosome	S*	Function unknown	6	Borreliaceae
BB_RS02895	BB_0576	WP_002661355.1	DUF1761 domain-containing protein		chromosome	S*	Function unknown	7	LDG Borrelia (Borelliella)
BB_RS02900	BB_0577	WP_002656054.1	hypothetical protein		chromosome	S*	Function unknown	6	Borreliaceae
BB_RS02990	BB_0595	WP_002665384.1	hypothetical protein		chromosome	S*	Function unknown	6	Borreliaceae
BB_RS03030	BB_0603	WP_002656762.1	integrin-binding adhesin P66		chromosome	S*	Function unknown	6	Borreliaceae
BB_RS03060	BB_t08				chromosome	S*	Function unknown
BB_RS03065	BB_t26				chromosome	S*	Function unknown
BB_RS03070	BB_t27				chromosome	S*	Function unknown
BB_RS03075	BB_t09				chromosome	S*	Function unknown
BB_RS03105	BB_t28				chromosome	S*	Function unknown
BB_RS03115	BB_0617	WP_002557204.1	hypothetical protein		chromosome	S*	Function unknown	6	Borreliaceae
BB_RS03135	BB_t10				chromosome	S*	Function unknown
BB_RS03155	BB_0624	WP_002557211.1	hypothetical protein		chromosome	S*	Function unknown	4	Spirochaetes
BB_RS03165	BB_t11				chromosome	S*	Function unknown
BB_RS03180	BB_0628	WP_002656050.1	lipoprotein		chromosome	S*	Function unknown	5	Spirochaetales
BB_RS03195	BB_0631	WP_010889785.1	hypothetical protein		chromosome	S*	Function unknown	7	LDG Borrelia (Borelliella)
BB_RS03200	BB_t12				chromosome	S*	Function unknown
BB_RS03215	BB_0634		exodeoxyribonuclease V subunit gamma		chromosome	S*	Function unknown
BB_RS03285	BB_0648	WP_002656740.1	hypothetical protein		chromosome	S*	Function unknown	6	Borreliaceae
BB_RS03295	BB_0650	WP_002656076.1	hypothetical protein		chromosome	S*	Function unknown	5	Spirochaetales
BB_RS03315	BB_0654	WP_002656938.1	hypothetical protein		chromosome	S*	Function unknown	6	Borreliaceae
BB_RS03355	BB_0662	WP_010889791.1	hypothetical protein		chromosome	S*	Function unknown	5	Spirochaetales
BB_RS03365	BB_0664	WP_002661205.1	lipoprotein		chromosome	S*	Function unknown	2	Bacteria A
BB_RS03380	BB_0667	WP_002657394.1	GerMN domain-containing protein		chromosome	S*	Function unknown	6	Borreliaceae
BB_RS03410	BB_0673	WP_002657403.1	hypothetical protein		chromosome	S*	Function unknown	6	Borreliaceae
BB_RS03415	BB_0674	WP_002657405.1	hypothetical protein		chromosome	S*	Function unknown	6	Borreliaceae
BB_RS03420	BB_0675	WP_002656630.1	hypothetical protein		chromosome	S*	Function unknown	6	Borreliaceae
BB_RS03490	BB_t13				chromosome	S*	Function unknown
BB_RS03545	BB_0701	WP_002656268.1	hypothetical protein		chromosome	S*	Function unknown	4	Spirochaetes
BB_RS03575	BB_0707	WP_010889804.1	hypothetical protein		chromosome	S*	Function unknown	6	Borreliaceae
BB_RS03580	BB_0708	WP_002557295.1	hypothetical protein		chromosome	S*	Function unknown	6	Borreliaceae
BB_RS03585	BB_t14				chromosome	S*	Function unknown
BB_RS03590	BB_t29				chromosome	S*	Function unknown
BB_RS03600	BB_0710		DNA primase	dnaG	chromosome	S*	Function unknown
BB_RS03615				rnpB	chromosome	S*	Function unknown
BB_RS03635	BB_0717	WP_002663439.1	rod shape-determining protein MreD	mreD	chromosome	S*	Function unknown	6	Borreliaceae
BB_RS03660	BB_0722	WP_002657465.1	hypothetical protein		chromosome	S*	Function unknown	6	Borreliaceae
BB_RS03740	BB_0739	WP_023003300.1	hypothetical protein		chromosome	S*	Function unknown	7	LDG Borrelia (Borelliella)
BB_RS03770	BB_t15				chromosome	S*	Function unknown
BB_RS03775	BB_t16				chromosome	S*	Function unknown
BB_RS03800	BB_0749	WP_010889815.1	hypothetical protein		chromosome	S*	Function unknown	6	Borreliaceae
BB_RS03805	BB_0751	WP_002657509.1	DUF4340 domain-containing protein		chromosome	S*	Function unknown	3	Bacteria B
BB_RS03840	BB_0758	WP_002665764.1	hypothetical protein		chromosome	S*	Function unknown	6	Borreliaceae
BB_RS03845	BB_t17				chromosome	S*	Function unknown
BB_RS03920	BB_0773	WP_002557361.1	hypothetical protein		chromosome	S*	Function unknown	6	Borreliaceae
BB_RS03985	BB_t18				chromosome	S*	Function unknown
BB_RS04010	BB_0790	WP_002657212.1	hypothetical protein		chromosome	S*	Function unknown	6	Borreliaceae
BB_RS04020	BB_0792	WP_010889820.1	hypothetical protein		chromosome	S*	Function unknown	4	Spirochaetes
BB_RS04125		WP_002657246.1	DUF997 family protein		chromosome	S*	Function unknown	6	Borreliaceae
BB_RS04135	BB_0815		RluA family pseudouridine synthase		chromosome	S*	Function unknown
BB_RS04160	BB_0820	WP_002557409.1	DNA-directed RNA polymerase subunit omega		chromosome	S*	Function unknown	6	Borreliaceae
BB_RS04170	BB_0823	WP_002557412.1	lipoprotein		chromosome	S*	Function unknown	6	Borreliaceae
BB_RS04175	BB_0824	WP_002655947.1	hypothetical protein		chromosome	S*	Function unknown	6	Borreliaceae
BB_RS04185	BB_0826	WP_002656362.1	hypothetical protein		chromosome	S*	Function unknown	6	Borreliaceae
BB_RS04215	BB_0832	WP_002662320.1	lipoprotein		chromosome	S*	Function unknown	6	Borreliaceae
BB_RS04250	BB_0838a	WP_002657290.1	hypothetical protein		chromosome	S*	Function unknown	6	Borreliaceae
BB_RS04260	BB_0840	WP_002657295.1	lipoprotein		chromosome	S*	Function unknown	6	Borreliaceae
BB_RS04280	BB_0844	WP_010889839.1	P12 family lipoprotein		chromosome	S*	Function unknown	6	Borreliaceae
BB_RS04285	BB_0848a		helix-turn-helix domain-containing protein		chromosome	S*	Function unknown
BB_RS04290			hypothetical protein		chromosome	S*	Function unknown
BB_RS04305	BB_H02	WP_010890309.1	hypothetical protein		lp28-3	S*	Function unknown	7	LDG Borrelia (Borelliella)
BB_RS04310		WP_012614969.1	hypothetical protein		lp28-3	S*	Function unknown	8	Borrelia burgdorferi
BB_RS04315	BB_H04	WP_010890305.1	hypothetical protein		lp28-3	S*	Function unknown	6	Borreliaceae
BB_RS04320	BB_H06	WP_010890313.1	factor H-binding protein CspZ	cspZ	lp28-3	S*	Function unknown	6	Borreliaceae
BB_RS04325	BB_H07		DUF226 domain-containing protein		lp28-3	S*	Function unknown
BB_RS04330		WP_012614973.1	hypothetical protein		lp28-3	S*	Function unknown	8	Borrelia burgdorferi
BB_RS04340		WP_012622757.1	hypothetical protein		lp28-3	S*	Function unknown	7	LDG Borrelia (Borelliella)
BB_RS04345	BB_H13	WP_010259844.1	hypothetical protein		lp28-3	S*	Function unknown	1	Cellular organisms
BB_RS04350	BB_H18	WP_164928168.1	hypothetical protein		lp28-3	S*	Function unknown	8	Borrelia burgdorferi
BB_RS04355	BB_H20		OMS28 family porin		lp28-3	S*	Function unknown
BB_RS04360	BB_H26	WP_010890315.1	hypothetical protein		lp28-3	S*	Function unknown	6	Borreliaceae
BB_RS04365	BB_H27	WP_010890310.1	DUF226 domain-containing protein		lp28-3	S*	Function unknown	6	Borreliaceae
BB_RS04375	BB_H29	WP_010890312.1	chromosome replication/partitioning protein		lp28-3	S*	Function unknown	6	Borreliaceae
BB_RS04380	BB_H32	WP_010256558.1	virulence associated lipoprotein		lp28-3	S*	Function unknown	7	LDG Borrelia (Borelliella)
BB_RS04390	BB_H34	WP_012665167.1	hypothetical protein		lp28-3	S*	Function unknown	6	Borreliaceae
BB_RS04395	BB_H36a	WP_012665179.1	hypothetical protein		lp28-3	S*	Function unknown	7	LDG Borrelia (Borelliella)
BB_RS04400	BB_H36b		hypothetical protein		lp28-3	S*	Function unknown
BB_RS04405	BB_H37	WP_012672184.1	P12 family lipoprotein		lp28-3	S*	Function unknown	6	Borreliaceae
BB_RS04425		WP_012614985.1	complement regulator-acquiring protein		lp25	S*	Function unknown	7	LDG Borrelia (Borelliella)
BB_RS04430	BB_E09	WP_010890262.1	S2/P23 family protein		lp25	S*	Function unknown	6	Borreliaceae
BB_RS04435	BB_E16	WP_010890264.1	virulence-associated protein BptA	bptA	lp25	S*	Function unknown	6	Borreliaceae
BB_RS04440	BB_E17	WP_044283684.1	hypothetical protein		lp25	S*	Function unknown	6	Borreliaceae
BB_RS04445	BB_E18	WP_010890263.1	chromosome replication/partitioning protein		lp25	S*	Function unknown	6	Borreliaceae
BB_RS04455	BB_E20	WP_010258957.1	DUF226 domain-containing protein		lp25	S*	Function unknown	6	Borreliaceae
BB_RS04460	BB_E21	WP_044283689.1	hypothetical protein		lp25	S*	Function unknown	6	Borreliaceae
BB_RS04470			chromosome replication/partitioning protein		lp25	S*	Function unknown
BB_RS04480			hypothetical protein		lp25	S*	Function unknown
BB_RS04485	BB_E31	WP_010890261.1	virulence associated lipoprotein		lp25	S*	Function unknown	6	Borreliaceae
BB_RS04490		WP_080511133.1	hypothetical protein		lp25	S*	Function unknown	7	LDG Borrelia (Borelliella)
BB_RS04495		WP_049755624.1	hypothetical protein		lp25	S*	Function unknown	6	Borreliaceae
BB_RS04500	BB_G01	WP_010890300.1	P12 family lipoprotein		lp28-2	S*	Function unknown	6	Borreliaceae
BB_RS04510	BB_G03		P13 family porin		lp28-2	S*	Function unknown
BB_RS04515	BB_G05		transposase		lp28-2	S*	Function unknown
BB_RS04520	BB_G06	WP_012666107.1	hypothetical protein		lp28-2	S*	Function unknown	6	Borreliaceae
BB_RS04525	BB_G07	WP_010890284.1	DUF226 domain-containing protein		lp28-2	S*	Function unknown	6	Borreliaceae
BB_RS04535	BB_G09	WP_010890286.1	chromosome replication/partitioning protein		lp28-2	S*	Function unknown	6	Borreliaceae
BB_RS04545		WP_010256686.1	hypothetical protein		lp28-2	S*	Function unknown	6	Borreliaceae
BB_RS04550	BB_G12	WP_010890301.1	hypothetical protein		lp28-2	S*	Function unknown	6	Borreliaceae
BB_RS04555	BB_G13	WP_010256678.1	hypothetical protein		lp28-2	S*	Function unknown	6	Borreliaceae
BB_RS04560	BB_G14	WP_010256673.1	hypothetical protein		lp28-2	S*	Function unknown	6	Borreliaceae
BB_RS04565	BB_G15	WP_010890302.1	hypothetical protein		lp28-2	S*	Function unknown	6	Borreliaceae
BB_RS04570	BB_G16	WP_010259656.1	hypothetical protein		lp28-2	S*	Function unknown	6	Borreliaceae
BB_RS04575	BB_G17	WP_010890292.1	hypothetical protein		lp28-2	S*	Function unknown	6	Borreliaceae
BB_RS04580	BB_G18	WP_010890293.1	hypothetical protein		lp28-2	S*	Function unknown	6	Borreliaceae
BB_RS04585	BB_G19	WP_010890294.1	hypothetical protein		lp28-2	S*	Function unknown	6	Borreliaceae
BB_RS04600	BB_G0036	WP_010256648.1	hypothetical protein		lp28-2	S*	Function unknown	6	Borreliaceae
BB_RS04605	BB_G22	WP_010890297.1	hypothetical protein		lp28-2	S*	Function unknown	6	Borreliaceae
BB_RS04610	BB_G23	WP_010890298.1	hypothetical protein		lp28-2	S*	Function unknown	6	Borreliaceae
BB_RS04615	BB_G24	WP_010890299.1	right-handed parallel beta-helix repeat-containing protein		lp28-2	S*	Function unknown	6	Borreliaceae
BB_RS04620	BB_G25	WP_010890282.1	hypothetical protein		lp28-2	S*	Function unknown	6	Borreliaceae
BB_RS04625	BB_G26	WP_010256627.1	hypothetical protein		lp28-2	S*	Function unknown	6	Borreliaceae
BB_RS04630	BB_G27	WP_010890287.1	DUF261 family protein		lp28-2	S*	Function unknown	6	Borreliaceae
BB_RS04635	BB_G28	WP_010256620.1	hypothetical protein		lp28-2	S*	Function unknown	6	Borreliaceae
BB_RS04640	BB_G29	WP_010890288.1	hypothetical protein		lp28-2	S*	Function unknown	6	Borreliaceae
BB_RS04645	BB_G30	WP_010890303.1	hypothetical protein		lp28-2	S*	Function unknown	6	Borreliaceae
BB_RS04650	BB_G31	WP_010890289.1	DUF226 domain-containing protein		lp28-2	S*	Function unknown	6	Borreliaceae
BB_RS04660	BB_G33	WP_010890291.1	hypothetical protein		lp28-2	S*	Function unknown	1	Cellular organisms
BB_RS04665	BB_G34	WP_010890304.1	hypothetical protein		lp28-2	S*	Function unknown	6	Borreliaceae
BB_RS04670			virulence associated lipoprotein		lp38	S*	Function unknown
BB_RS04675			P13 family porin		lp38	S*	Function unknown
BB_RS04680			helix-turn-helix domain-containing protein		lp38	S*	Function unknown
BB_RS04685		WP_110494977.1	hypothetical protein		lp38	S*	Function unknown	8	Borrelia burgdorferi
BB_RS04690	BB_J08	WP_146124603.1	P12 family lipoprotein		lp38	S*	Function unknown	6	Borreliaceae
BB_RS04695	BB_J09	WP_010890353.1	outer surface protein OspD	ospD	lp38	S*	Function unknown	6	Borreliaceae
BB_RS04700	BB_J10	WP_012686512.1	hypothetical protein		lp38	S*	Function unknown	6	Borreliaceae
BB_RS04705	BB_J13	WP_010890359.1	hypothetical protein		lp38	S*	Function unknown	8	Borrelia burgdorferi
BB_RS04710	BB_J16	WP_010257233.1	chromosome replication/partitioning protein		lp38	S*	Function unknown	6	Borreliaceae
BB_RS04720	BB_J18	WP_010890354.1	DUF226 domain-containing protein		lp38	S*	Function unknown	6	Borreliaceae
BB_RS04725	BB_J19	WP_010890355.1	hypothetical protein		lp38	S*	Function unknown	6	Borreliaceae
BB_RS04730	BB_J23	WP_010890366.1	hypothetical protein		lp38	S*	Function unknown	4	Spirochaetes
BB_RS04735	BB_J24	WP_010890367.1	hypothetical protein		lp38	S*	Function unknown	6	Borreliaceae
BB_RS04740	BB_J25	WP_010890368.1	hypothetical protein		lp38	S*	Function unknown	4	Spirochaetes
BB_RS04755	BB_J28	WP_162287114.1	hypothetical protein		lp38	S*	Function unknown	4	Spirochaetes
BB_RS04760	BB_J29	WP_014540860.1	hypothetical protein		lp38	S*	Function unknown	4	Spirochaetes
BB_RS04765	BB_J31	WP_010890362.1	hypothetical protein		lp38	S*	Function unknown	6	Borreliaceae
BB_RS04770	BB_J34	WP_010890363.1	lipoprotein		lp38	S*	Function unknown	6	Borreliaceae
BB_RS04775	BB_J36	WP_010890364.1	lipoprotein		lp38	S*	Function unknown	6	Borreliaceae
BB_RS04780		WP_146124611.1	complement regulator-acquiring protein		lp38	S*	Function unknown	7	LDG Borrelia (Borelliella)
BB_RS04785	BB_J41	WP_010890356.1	complement regulator-acquiring protein		lp38	S*	Function unknown	7	LDG Borrelia (Borelliella)
BB_RS04790	BB_J43	WP_010257606.1	hypothetical protein		lp38	S*	Function unknown	5	Spirochaetales
BB_RS04795	BB_J45	WP_010890370.1	lipoprotein		lp38	S*	Function unknown	6	Borreliaceae
BB_RS04800	BB_J46	WP_010257615.1	hypothetical protein		lp38	S*	Function unknown	8	Borrelia burgdorferi
BB_RS04805	BB_J47	WP_010890371.1	hypothetical protein		lp38	S*	Function unknown	6	Borreliaceae
BB_RS04810	BB_J48	WP_010890372.1	hypothetical protein		lp38	S*	Function unknown	6	Borreliaceae
BB_RS04815	BB_J50	WP_012665832.1	P52 family lipoprotein		lp38	S*	Function unknown	7	LDG Borrelia (Borelliella)
BB_RS04820		WP_157888243.1	variable large family protein		lp38	S*	Function unknown	7	LDG Borrelia (Borelliella)
BB_RS04825			variable large family protein		lp38	S*	Function unknown
BB_RS04830		WP_157658503.1	hypothetical protein		lp38	S*	Function unknown	7	LDG Borrelia (Borelliella)
BB_RS04835	BB_K01	WP_010890342.1	P12 family lipoprotein		lp36	S*	Function unknown	6	Borreliaceae
BB_RS04840	BB_K02a		class I SAM-dependent DNA methyltransferase		lp36	S*	Function unknown
BB_RS04845	BB_K07	WP_010890343.1	lipoprotein		lp36	S*	Function unknown	6	Borreliaceae
BB_RS04850	BB_K09	WP_010890344.1	hypothetical protein		lp36	S*	Function unknown	6	Borreliaceae
BB_RS04855	BB_K10		hypothetical protein		lp36	S*	Function unknown
BB_RS04860	BB_K12	WP_044283619.1	hypothetical protein		lp36	S*	Function unknown	6	Borreliaceae
BB_RS04870	BB_K15	WP_127850762.1	complement regulator-acquiring protein		lp36	S*	Function unknown	6	Borreliaceae
BB_RS04880	BB_K19	WP_010259178.1	lipoprotein		lp36	S*	Function unknown	7	LDG Borrelia (Borelliella)
BB_RS04890	BB_K22	WP_010258166.1	DUF226 domain-containing protein		lp36	S*	Function unknown	6	Borreliaceae
BB_RS04895	BB_K23	WP_010890347.1	hypothetical protein		lp36	S*	Function unknown	6	Borreliaceae
BB_RS04900	BB_K24	WP_010258176.1	chromosome replication/partitioning protein		lp36	S*	Function unknown	6	Borreliaceae
BB_RS04905	BB_K54	WP_010258180.1	hypothetical protein		lp36	S*	Function unknown	7	LDG Borrelia (Borelliella)
BB_RS04910			class I SAM-dependent DNA methyltransferase		lp36	S*	Function unknown
BB_RS04915	BB_K32	WP_010258321.1	fibronectin-binding protein		lp36	S*	Function unknown	6	Borreliaceae
BB_RS04920	BB_K37	WP_146124613.1	hypothetical protein		lp36	S*	Function unknown	6	Borreliaceae
BB_RS04925	BB_K0058	WP_010890351.1	hypothetical protein		lp36	S*	Function unknown	8	Borrelia burgdorferi
BB_RS04930	BB_K39	WP_015899368.1	hypothetical protein		lp36	S*	Function unknown	8	Borrelia burgdorferi
BB_RS04935	BB_K40	WP_010890339.1	hypothetical protein		lp36	S*	Function unknown	1	Cellular organisms
BB_RS04940	BB_K41	WP_010890348.1	hypothetical protein		lp36	S*	Function unknown	6	Borreliaceae
BB_RS04945	BB_K42	WP_010890349.1	hypothetical protein		lp36	S*	Function unknown	8	Borrelia burgdorferi
BB_RS04950	BB_K45	WP_080745458.1	immunogenic protein P37		lp36	S*	Function unknown	6	Borreliaceae
BB_RS04955	BB_K46		immunogenic protein P37		lp36	S*	Function unknown
BB_RS04960	BB_K47	WP_010890350.1	hypothetical protein		lp36	S*	Function unknown	8	Borrelia burgdorferi
BB_RS04965	BB_K48	WP_010890341.1	hypothetical protein		lp36	S*	Function unknown	6	Borreliaceae
BB_RS04970	BB_K49	WP_010890346.1	hypothetical protein		lp36	S*	Function unknown	8	Borrelia burgdorferi
BB_RS04975	BB_K50	WP_010890334.1	immunogenic protein P37		lp36	S*	Function unknown	6	Borreliaceae
BB_RS04980	BB_K52	WP_010890335.1	S2/P23 family protein		lp36	S*	Function unknown	6	Borreliaceae
BB_RS04985	BB_K53	WP_010890336.1	P52 family lipoprotein		lp36	S*	Function unknown	7	LDG Borrelia (Borelliella)
BB_RS04990			TM2 domain-containing protein		lp36	S*	Function unknown
BB_RS04995	BB_I01	WP_044283674.1	hypothetical protein		lp28-4	S*	Function unknown	7	LDG Borrelia (Borelliella)
BB_RS05000	BB_I0044	WP_010890321.1	hypothetical protein		lp28-4	S*	Function unknown	7	LDG Borrelia (Borelliella)
BB_RS05005	BB_I02b		hypothetical protein		lp28-4	S*	Function unknown
BB_RS05015		WP_012665263.1	hypothetical protein		lp28-4	S*	Function unknown
BB_RS05020		WP_044283669.1	hypothetical protein		lp28-4	S*	Function unknown	6	Borreliaceae
BB_RS05025	BB_I12	WP_010256964.1	hypothetical protein		lp28-4	S*	Function unknown	6	Borreliaceae
BB_RS05030			virulence associated lipoprotein		lp28-4	S*	Function unknown
BB_RS05035	BB_I16	WP_010890325.1	virulence associated lipoprotein		lp28-4	S*	Function unknown	7	LDG Borrelia (Borelliella)
BB_RS05040	BB_I19	WP_010890320.1	hypothetical protein		lp28-4	S*	Function unknown	6	Borreliaceae
BB_RS05045	BB_I20	WP_010256990.1	DUF226 domain-containing protein		lp28-4	S*	Function unknown	6	Borreliaceae
BB_RS05055	BB_I22	WP_010256998.1	chromosome replication/partitioning protein		lp28-4	S*	Function unknown	6	Borreliaceae
BB_RS05065	BB_I28		complement regulator-acquiring protein		lp28-4	S*	Function unknown
BB_RS05070	BB_I29	WP_010890330.1	virulence associated lipoprotein		lp28-4	S*	Function unknown	7	LDG Borrelia (Borelliella)
BB_RS05080	BB_I34	WP_010890331.1	lipoprotein P35		lp28-4	S*	Function unknown	6	Borreliaceae
BB_RS05085	BB_I36	WP_010890324.1	complement regulator-acquiring protein		lp28-4	S*	Function unknown	7	LDG Borrelia (Borelliella)
BB_RS05090	BB_I38	WP_010890326.1	complement regulator-acquiring protein		lp28-4	S*	Function unknown	7	LDG Borrelia (Borelliella)
BB_RS05095	BB_I39	WP_010890327.1	complement regulator-acquiring protein		lp28-4	S*	Function unknown	7	LDG Borrelia (Borelliella)
BB_RS05100	BB_I40		chromosome replication/partitioning protein		lp28-4	S*	Function unknown
BB_RS05105			helix-turn-helix domain-containing protein		lp28-4	S*	Function unknown
BB_RS05110	BB_I42	WP_010890323.1	P52 family lipoprotein		lp28-4	S*	Function unknown	7	LDG Borrelia (Borelliella)
BB_RS05115	BB_I43		TM2 domain-containing protein		lp28-4	S*	Function unknown
BB_RS05125	BB_A03	WP_010258570.1	outer membrane protein		lp54	S*	Function unknown	6	Borreliaceae
BB_RS05130	BB_A04	WP_010890375.1	S2/P23 family protein		lp54	S*	Function unknown	6	Borreliaceae
BB_RS05135	BB_A05	WP_010258562.1	hypothetical protein		lp54	S*	Function unknown	6	Borreliaceae
BB_RS05140	BB_A07	WP_010890376.1	BBA07 family lipoprotein		lp54	S*	Function unknown	6	Borreliaceae
BB_RS05145	BB_A08	WP_010890377.1	DUF2634 domain-containing protein		lp54	S*	Function unknown	6	Borreliaceae
BB_RS05150	BB_A09	WP_010258108.1	DUF276 domain-containing protein		lp54	S*	Function unknown	6	Borreliaceae
BB_RS05155	BB_A10	WP_010258110.1	DUF735 family protein		lp54	S*	Function unknown	6	Borreliaceae
BB_RS05160	BB_A11	WP_010258113.1	DUF685 domain-containing protein		lp54	S*	Function unknown	6	Borreliaceae
BB_RS05165	BB_A12	WP_010258115.1	holin, BlyA family		lp54	S*	Function unknown	7	LDG Borrelia (Borelliella)
BB_RS05170	BB_A13	WP_010258117.1	hypothetical protein		lp54	S*	Function unknown	6	Borreliaceae
BB_RS05175	BB_A14	WP_010258119.1	hypothetical protein		lp54	S*	Function unknown	6	Borreliaceae
BB_RS05180	BB_A15	WP_010890378.1	outer surface lipoprotein OspA	ospA	lp54	S*	Function unknown	7	LDG Borrelia (Borelliella)
BB_RS05185	BB_A16	WP_010890379.1	outer surface lipoprotein OspB	ospB	lp54	S*	Function unknown	7	LDG Borrelia (Borelliella)
BB_RS05190	BB_A18	WP_012622799.1	peptide transporter		lp54	S*	Function unknown	6	Borreliaceae
BB_RS05195	BB_A19	WP_010258127.1	DUF226 domain-containing protein		lp54	S*	Function unknown	6	Borreliaceae
BB_RS05205	BB_A21	WP_010258133.1	chromosome replication/partitioning protein		lp54	S*	Function unknown	6	Borreliaceae
BB_RS05210	BB_A23	WP_010259081.1	DUF261 domain-containing protein		lp54	S*	Function unknown	6	Borreliaceae
BB_RS05215	BB_A24	WP_010890380.1	decorin-binding protein DbpA	dbpA	lp54	S*	Function unknown	6	Borreliaceae
BB_RS05220	BB_A25	WP_010890381.1	decorin-binding protein DbpB	dbpB	lp54	S*	Function unknown	7	LDG Borrelia (Borelliella)
BB_RS05225			hypothetical protein		lp54	S*	Function unknown
BB_RS05230	BB_A30	WP_010890382.1	hypothetical protein		lp54	S*	Function unknown	6	Borreliaceae
BB_RS05240	BB_A33	WP_010890383.1	lipoprotein		lp54	S*	Function unknown	7	LDG Borrelia (Borelliella)
BB_RS05250	BB_A36	WP_010890385.1	Mlp family lipoprotein		lp54	S*	Function unknown	6	Borreliaceae
BB_RS05255	BB_A37	WP_010890386.1	hypothetical protein		lp54	S*	Function unknown	6	Borreliaceae
BB_RS05265	BB_A39	WP_010257708.1	DUF1357 family protein		lp54	S*	Function unknown	6	Borreliaceae
BB_RS05270	BB_A40	WP_010257711.1	DUF228 domain-containing protein		lp54	S*	Function unknown	6	Borreliaceae
BB_RS05275	BB_A41	WP_010257713.1	hypothetical protein		lp54	S*	Function unknown	6	Borreliaceae
BB_RS05280	BB_A42	WP_010257716.1	DUF3890 domain-containing protein		lp54	S*	Function unknown	6	Borreliaceae
BB_RS05285	BB_A43	WP_010257720.1	DUF1506 family protein		lp54	S*	Function unknown	6	Borreliaceae
BB_RS05290	BB_A44	WP_010257723.1	hypothetical protein		lp54	S*	Function unknown	7	LDG Borrelia (Borelliella)
BB_RS05295	BB_A45	WP_010257727.1	DUF764 family protein		lp54	S*	Function unknown	6	Borreliaceae
BB_RS05300	BB_A46	WP_010890388.1	DUF787 family protein		lp54	S*	Function unknown	6	Borreliaceae
BB_RS05305	BB_A47	WP_010257097.1	DUF1463 domain-containing protein		lp54	S*	Function unknown	6	Borreliaceae
BB_RS05310	BB_A48	WP_010257732.1	DUF1473 family protein		lp54	S*	Function unknown	6	Borreliaceae
BB_RS05315	BB_A49	WP_010257105.1	DUF1322 family protein		lp54	S*	Function unknown	6	Borreliaceae
BB_RS05320	BB_A50	WP_012622802.1	hypothetical protein		lp54	S*	Function unknown	7	LDG Borrelia (Borelliella)
BB_RS05325	BB_A51	WP_010890389.1	DUF792 family protein		lp54	S*	Function unknown	6	Borreliaceae
BB_RS05330	BB_A52	WP_010890390.1	outer membrane protein		lp54	S*	Function unknown	6	Borreliaceae
BB_RS05335	BB_A53	WP_010257117.1	hypothetical protein		lp54	S*	Function unknown	6	Borreliaceae
BB_RS05340	BB_A54	WP_010890391.1	hypothetical protein		lp54	S*	Function unknown	7	LDG Borrelia (Borelliella)
BB_RS05345	BB_A55	WP_012665583.1	DUF693 family protein		lp54	S*	Function unknown	6	Borreliaceae
BB_RS05350	BB_A56	WP_012622810.1	DUF777 family protein		lp54	S*	Function unknown	6	Borreliaceae
BB_RS05355	BB_A57	WP_010890392.1	hypothetical protein		lp54	S*	Function unknown	7	LDG Borrelia (Borelliella)
BB_RS05360	BB_A59	WP_010890394.1	hypothetical protein		lp54	S*	Function unknown	7	LDG Borrelia (Borelliella)
BB_RS05365	BB_A60	WP_010890395.1	surface lipoprotein P27		lp54	S*	Function unknown	7	LDG Borrelia (Borelliella)
BB_RS05370	BB_A61	WP_010257147.1	hypothetical protein		lp54	S*	Function unknown	6	Borreliaceae
BB_RS05375	BB_A62	WP_010257151.1	Lp6.6 family lipoprotein		lp54	S*	Function unknown	7	LDG Borrelia (Borelliella)
BB_RS05380	BB_A64	WP_010257154.1	complement regulator-acquiring protein		lp54	S*	Function unknown	6	Borreliaceae
BB_RS05385	BB_A65	WP_010257157.1	complement regulator-acquiring protein		lp54	S*	Function unknown	6	Borreliaceae
BB_RS05390	BB_A66	WP_010890396.1	complement regulator-acquiring protein		lp54	S*	Function unknown	6	Borreliaceae
BB_RS05395	BB_A68	WP_010890397.1	complement regulator-acquiring protein		lp54	S*	Function unknown	7	LDG Borrelia (Borelliella)
BB_RS05400	BB_A69	WP_010890398.1	complement regulator-acquiring protein		lp54	S*	Function unknown	6	Borreliaceae
BB_RS05405	BB_A70	WP_133155335.1	complement regulator-acquiring protein		lp54	S*	Function unknown	7	LDG Borrelia (Borelliella)
BB_RS05410	BB_A71	WP_010257180.1	complement regulator-acquiring protein		lp54	S*	Function unknown	7	LDG Borrelia (Borelliella)
BB_RS05415	BB_A0078	WP_010257183.1	complement regulator-acquiring protein		lp54	S*	Function unknown	7	LDG Borrelia (Borelliella)
BB_RS05420	BB_A73	WP_010890399.1	complement regulator-acquiring protein		lp54	S*	Function unknown	6	Borreliaceae
BB_RS05425	BB_A74	WP_010257191.1	porin Osm28	osm28	lp54	S*	Function unknown	7	LDG Borrelia (Borelliella)
BB_RS05435	BB_C01	WP_010890608.1	hypothetical protein		cp9	S*	Function unknown	6	Borreliaceae
BB_RS05440	BB_C02	WP_010890602.1	DUF226 domain-containing protein		cp9	S*	Function unknown	6	Borreliaceae
BB_RS05445	BB_C03	WP_002663300.1	chromosome replication/partitioning protein		cp9	S*	Function unknown	6	Borreliaceae
BB_RS05450	BB_C05	WP_010890603.1	ERF family protein		cp9	S*	Function unknown	5	Spirochaetales
BB_RS05455	BB_C06	WP_010890604.1	exported protein A EppA	eppA	cp9	S*	Function unknown	6	Borreliaceae
BB_RS05460	BB_C07	WP_010890610.1	hypothetical protein		cp9	S*	Function unknown	7	LDG Borrelia (Borelliella)
BB_RS05465	BB_C10	WP_010890606.1	fibronectin-binding protein RevA	revA	cp9	S*	Function unknown	7	LDG Borrelia (Borelliella)
BB_RS05475	BB_C12	WP_164928170.1	DUF244 domain-containing protein		cp9	S*	Function unknown	6	Borreliaceae
BB_RS05485	BB_B02	WP_010890597.1	hypothetical protein		cp26	S*	Function unknown	6	Borreliaceae
BB_RS05490	BB_B03	WP_010256138.1	telomere resolvase ResT	resT	cp26	S*	Function unknown	3	Bacteria B
BB_RS05515	BB_B08	WP_012686628.1	hypothetical protein		cp26	S*	Function unknown	6	Borreliaceae
BB_RS05520	BB_B09	WP_010890596.1	lipoprotein		cp26	S*	Function unknown	6	Borreliaceae
BB_RS05525	BB_B10	WP_010890587.1	hypothetical protein		cp26	S*	Function unknown	6	Borreliaceae
BB_RS05530	BB_B11	WP_010256164.1	DUF226 domain-containing protein		cp26	S*	Function unknown	6	Borreliaceae
BB_RS05540	BB_B13	WP_010890585.1	chromosome replication/partitioning protein		cp26	S*	Function unknown	6	Borreliaceae
BB_RS05545	BB_B14	WP_010890584.1	hypothetical protein		cp26	S*	Function unknown	6	Borreliaceae
BB_RS05565	BB_B19	WP_010890595.1	outer surface protein OspC	ospC	cp26	S*	Function unknown	6	Borreliaceae
BB_RS05580	BB_B24	WP_010256197.1	hypothetical protein		cp26	S*	Function unknown	6	Borreliaceae
BB_RS05585	BB_B25	WP_012672918.1	hypothetical protein		cp26	S*	Function unknown	6	Borreliaceae
BB_RS05595	BB_B27	WP_010890599.1	lipoprotein		cp26	S*	Function unknown	6	Borreliaceae
BB_RS05610	BB_D01	WP_010890249.1	hypothetical protein		lp17	S*	Function unknown	7	LDG Borrelia (Borelliella)
BB_RS05615		WP_012614969.1	hypothetical protein		lp17	S*	Function unknown	8	Borrelia burgdorferi
BB_RS05620	BB_D04	WP_032488775.1	hypothetical protein		lp17	S*	Function unknown	7	LDG Borrelia (Borelliella)
BB_RS05625			hypothetical protein		lp17	S*	Function unknown
BB_RS05630	BB_D05a		hypothetical protein		lp17	S*	Function unknown
BB_RS05635		WP_100215638.1	hypothetical protein		lp17	S*	Function unknown	7	LDG Borrelia (Borelliella)
BB_RS05640	BB_D09	WP_010890251.1	hypothetical protein		lp17	S*	Function unknown	6	Borreliaceae
BB_RS05645	BB_D10	WP_010890252.1	lipoprotein		lp17	S*	Function unknown	6	Borreliaceae
BB_RS05650	BB_D11	WP_044283697.1	hypothetical protein		lp17	S*	Function unknown	7	LDG Borrelia (Borelliella)
BB_RS05655	BB_D13	WP_010890253.1	hypothetical protein		lp17	S*	Function unknown	7	LDG Borrelia (Borelliella)
BB_RS05660	BB_D14	WP_010890254.1	hypothetical protein		lp17	S*	Function unknown	6	Borreliaceae
BB_RS05665	BB_D15	WP_011117334.1	DUF5425 family lipoprotein		lp17	S*	Function unknown	7	LDG Borrelia (Borelliella)
BB_RS05670	BB_D18	WP_010257672.1	hypothetical protein		lp17	S*	Function unknown	6	Borreliaceae
BB_RS05675	BB_D20		helix-turn-helix domain-containing protein		lp17	S*	Function unknown
BB_RS05685	BB_D22	WP_010890256.1	hypothetical protein		lp17	S*	Function unknown	7	LDG Borrelia (Borelliella)
BB_RS05690			helix-turn-helix domain-containing protein		lp17	S*	Function unknown
BB_RS05695	BB_F01	WP_010890266.1	ErpD protein		lp28-1	S*	Function unknown	7	LDG Borrelia (Borelliella)
BB_RS05700	BB_F03	WP_044283652.1	hypothetical protein		lp28-1	S*	Function unknown	2	Bacteria A
BB_RS05705		WP_157659661.1	hypothetical protein		lp28-1	S*	Function unknown	8	Borrelia burgdorferi
BB_RS05710	BB_F05	WP_044283653.1	hypothetical protein		lp28-1	S*	Function unknown	8	Borrelia burgdorferi
BB_RS05715	BB_F06	WP_010890269.1	hypothetical protein		lp28-1	S*	Function unknown	8	Borrelia burgdorferi
BB_RS05720	BB_F08	WP_010890270.1	hypothetical protein		lp28-1	S*	Function unknown	8	Borrelia burgdorferi
BB_RS05725	BB_F09		hypothetical protein		lp28-1	S*	Function unknown
BB_RS05730	BB_F10	WP_044283655.1	hypothetical protein		lp28-1	S*	Function unknown	6	Borreliaceae
BB_RS05735			AAA family ATPase		lp28-1	S*	Function unknown
BB_RS05740	BB_F12		chromosome replication/partitioning protein		lp28-1	S*	Function unknown
BB_RS05750	BB_F14	WP_044283657.1	DUF226 domain-containing protein		lp28-1	S*	Function unknown	6	Borreliaceae
BB_RS05755	BB_F17	WP_010890273.1	hypothetical protein		lp28-1	S*	Function unknown	6	Borreliaceae
BB_RS05760	BB_F19		transposase		lp28-1	S*	Function unknown
BB_RS05765	BB_F20	WP_010258312.1	DUF5425 domain-containing protein		lp28-1	S*	Function unknown	7	LDG Borrelia (Borelliella)
BB_RS05770		WP_012665401.1	hypothetical protein		lp28-1	S*	Function unknown	7	LDG Borrelia (Borelliella)
BB_RS05775	BB_F23	WP_010890275.1	chromosome replication/partitioning protein		lp28-1	S*	Function unknown	6	Borreliaceae
BB_RS05785	BB_F25	WP_010890277.1	DUF226 domain-containing protein		lp28-1	S*	Function unknown	6	Borreliaceae
BB_RS05790	BB_F26	WP_010890278.1	hypothetical protein		lp28-1	S*	Function unknown	6	Borreliaceae
BB_RS05795		WP_157659660.1	hypothetical protein		lp28-1	S*	Function unknown	6	Borreliaceae
BB_RS05800	BB_F29		hypothetical protein		lp28-1	S*	Function unknown
BB_RS05805			hypothetical protein		lp28-1	S*	Function unknown
BB_RS05810			DUF226 domain-containing protein		lp28-1	S*	Function unknown
BB_RS05815			hypothetical protein		lp28-1	S*	Function unknown
BB_RS05820		WP_106404826.1	variable large family protein		lp28-1	S*	Function unknown	7	LDG Borrelia (Borelliella)
BB_RS05825		WP_052403612.1	variable large family protein		lp28-1	S*	Function unknown	7	LDG Borrelia (Borelliella)
BB_RS05830		WP_052403613.1	variable large family protein		lp28-1	S*	Function unknown	6	Borreliaceae
BB_RS05835		WP_164928171.1	variable large family protein		lp28-1	S*	Function unknown	6	Borreliaceae
BB_RS05840	BB_F0041	WP_164928172.1	variable surface antigen VlsE		lp28-1	S*	Function unknown	6	Borreliaceae
BB_RS05850	BB_P02	WP_002658634.1	DUF1357 domain-containing protein		cp32-1	S*	Function unknown	6	Borreliaceae
BB_RS05855	BB_P03	WP_002658736.1	DUF228 domain-containing protein		cp32-1	S*	Function unknown	6	Borreliaceae
BB_RS05860	BB_P04	WP_010883743.1	DUF228 domain-containing protein		cp32-1	S*	Function unknown	6	Borreliaceae
BB_RS05865	BB_P05	WP_044283624.1	DUF228 domain-containing protein		cp32-1	S*	Function unknown	6	Borreliaceae
BB_RS05870	BB_P06	WP_002658423.1	hypothetical protein		cp32-1	S*	Function unknown	6	Borreliaceae
BB_RS05875	BB_P07	WP_002658643.1	DUF3890 domain-containing protein		cp32-1	S*	Function unknown	6	Borreliaceae
BB_RS05880	BB_P08	WP_002658662.1	DUF1506 family protein		cp32-1	S*	Function unknown	6	Borreliaceae
BB_RS05885	BB_P09	WP_002658432.1	hypothetical protein		cp32-1	S*	Function unknown	6	Borreliaceae
BB_RS05890	BB_P10	WP_010883726.1	DUF764 family protein		cp32-1	S*	Function unknown	6	Borreliaceae
BB_RS05895	BB_P11	WP_010883744.1	DUF787 family protein		cp32-1	S*	Function unknown	6	Borreliaceae
BB_RS05900	BB_P12	WP_002658441.1	DUF1463 domain-containing protein		cp32-1	S*	Function unknown	6	Borreliaceae
BB_RS05905	BB_P13	WP_002658668.1	DUF1473 family protein		cp32-1	S*	Function unknown	6	Borreliaceae
BB_RS05910	BB_P14	WP_002658671.1	DUF1322 family protein		cp32-1	S*	Function unknown	6	Borreliaceae
BB_RS05915	BB_P15	WP_010883745.1	DUF759 family protein		cp32-1	S*	Function unknown	6	Borreliaceae
BB_RS05920	BB_P16	WP_010883746.1	DUF792 family protein		cp32-1	S*	Function unknown	6	Borreliaceae
BB_RS05925	BB_P17	WP_010883747.1	DUF693 family protein		cp32-1	S*	Function unknown	6	Borreliaceae
BB_RS05930	BB_P18	WP_010883748.1	DUF777 family protein		cp32-1	S*	Function unknown	6	Borreliaceae
BB_RS05935	BB_P19	WP_002658459.1	DUF2634 domain-containing protein		cp32-1	S*	Function unknown	6	Borreliaceae
BB_RS05940	BB_P20	WP_010257824.1	DUF276 domain-containing protein		cp32-1	S*	Function unknown	6	Borreliaceae
BB_RS05945	BB_P21	WP_002658699.1	DUF735 family protein		cp32-1	S*	Function unknown	6	Borreliaceae
BB_RS05950	BB_P22	WP_010883727.1	DUF685 domain-containing protein		cp32-1	S*	Function unknown	6	Borreliaceae
BB_RS05955	BB_P23	WP_002658481.1	holin BlyA	blyA	cp32-1	S*	Function unknown
BB_RS05960	BB_P24	WP_010883728.1	holin, BlyB family		cp32-1	S*	Function unknown	6	Borreliaceae
BB_RS05965	BB_P25	WP_010883729.1	hypothetical protein		cp32-1	S*	Function unknown	6	Borreliaceae
BB_RS05970	BB_P26	WP_010258449.1	hypothetical protein		cp32-1	S*	Function unknown	6	Borreliaceae
BB_RS05975	BB_P27	WP_010883730.1	fibronectin-binding protein RevA	revA	cp32-1	S*	Function unknown	7	LDG Borrelia (Borelliella)
BB_RS05980	BB_P28	WP_010883731.1	Mlp family lipoprotein		cp32-1	S*	Function unknown	6	Borreliaceae
BB_RS05990	BB_P30	WP_010883733.1	hypothetical protein		cp32-1	S*	Function unknown	6	Borreliaceae
BB_RS05995	BB_P31	WP_010883734.1	DUF226 domain-containing protein		cp32-1	S*	Function unknown	6	Borreliaceae
BB_RS06005	BB_P33	WP_010883736.1	chromosome replication/partitioning protein		cp32-1	S*	Function unknown	6	Borreliaceae
BB_RS06010	BB_P34	WP_010883737.1	hypothetical protein		cp32-1	S*	Function unknown	1	Cellular organisms
BB_RS06015	BB_P35	WP_010883738.1	DUF244 domain-containing protein		cp32-1	S*	Function unknown	6	Borreliaceae
BB_RS06020	BB_P36	WP_010883739.1	DUF261 domain-containing protein		cp32-1	S*	Function unknown	6	Borreliaceae
BB_RS06030	BB_P38	WP_010883723.1	plasminogen-binding protein ErpA	erpA	cp32-1	S*	Function unknown	7	LDG Borrelia (Borelliella)
BB_RS06035	BB_P39	WP_010883724.1	ErpB		cp32-1	S*	Function unknown	7	LDG Borrelia (Borelliella)
BB_RS06040	BB_P40	WP_010883741.1	DUF643 domain-containing protein		cp32-1	S*	Function unknown	7	LDG Borrelia (Borelliella)
BB_RS06045	BB_P41	WP_010883742.1	DUF603 domain-containing protein		cp32-1	S*	Function unknown	6	Borreliaceae
BB_RS06060	BB_S02	WP_002658634.1	DUF1357 domain-containing protein		cp32-3	S*	Function unknown	6	Borreliaceae
BB_RS06065	BB_S03	WP_010883767.1	DUF228 domain-containing protein		cp32-3	S*	Function unknown	6	Borreliaceae
BB_RS06070	BB_S04	WP_010883768.1	DUF228 domain-containing protein		cp32-3	S*	Function unknown	6	Borreliaceae
BB_RS06075	BB_S05	WP_012662345.1	DUF228 domain-containing protein		cp32-3	S*	Function unknown	6	Borreliaceae
BB_RS06080	BB_S06	WP_002658423.1	hypothetical protein		cp32-3	S*	Function unknown	6	Borreliaceae
BB_RS06085	BB_S07	WP_002658643.1	DUF3890 domain-containing protein		cp32-3	S*	Function unknown	6	Borreliaceae
BB_RS06090	BB_S08	WP_002658662.1	DUF1506 family protein		cp32-3	S*	Function unknown	6	Borreliaceae
BB_RS06095	BB_S09	WP_002658432.1	hypothetical protein		cp32-3	S*	Function unknown	6	Borreliaceae
BB_RS06100	BB_S10	WP_002658435.1	DUF764 family protein		cp32-3	S*	Function unknown	6	Borreliaceae
BB_RS06105	BB_S11	WP_010883744.1	DUF787 family protein		cp32-3	S*	Function unknown	6	Borreliaceae
BB_RS06110	BB_S12	WP_002658441.1	DUF1463 domain-containing protein		cp32-3	S*	Function unknown	6	Borreliaceae
BB_RS06115	BB_S13	WP_002658668.1	DUF1473 family protein		cp32-3	S*	Function unknown	6	Borreliaceae
BB_RS06120	BB_S14	WP_002658671.1	DUF1322 family protein		cp32-3	S*	Function unknown	6	Borreliaceae
BB_RS06125	BB_S15	WP_010883769.1	DUF759 family protein		cp32-3	S*	Function unknown	6	Borreliaceae
BB_RS06130	BB_S16	WP_010883770.1	DUF792 family protein		cp32-3	S*	Function unknown	6	Borreliaceae
BB_RS06135	BB_S17	WP_010883771.1	DUF693 family protein		cp32-3	S*	Function unknown	6	Borreliaceae
BB_RS06140	BB_S18	WP_010883748.1	DUF777 family protein		cp32-3	S*	Function unknown	6	Borreliaceae
BB_RS06145	BB_S19	WP_002658459.1	DUF2634 domain-containing protein		cp32-3	S*	Function unknown	6	Borreliaceae
BB_RS06150	BB_S20	WP_010257824.1	DUF276 domain-containing protein		cp32-3	S*	Function unknown	6	Borreliaceae
BB_RS06155	BB_S21	WP_010883749.1	DUF735 family protein		cp32-3	S*	Function unknown	6	Borreliaceae
BB_RS06160	BB_S22	WP_012663368.1	DUF685 domain-containing protein		cp32-3	S*	Function unknown	6	Borreliaceae
BB_RS06165	BB_S23	WP_002658481.1	holin BlyA	blyA	cp32-3	S*	Function unknown
BB_RS06170	BB_S24	WP_010883728.1	holin, BlyB family		cp32-3	S*	Function unknown	6	Borreliaceae
BB_RS06175	BB_S25	WP_010883750.1	hypothetical protein		cp32-3	S*	Function unknown	6	Borreliaceae
BB_RS06180	BB_S26	WP_010883751.1	hypothetical protein		cp32-3	S*	Function unknown	6	Borreliaceae
BB_RS06185	BB_S27	WP_010883765.1	hypothetical protein		cp32-3	S*	Function unknown	7	LDG Borrelia (Borelliella)
BB_RS06190	BB_S29	WP_010883752.1	hypothetical protein		cp32-3	S*	Function unknown	1	Cellular organisms
BB_RS06195	BB_S30	WP_010883753.1	Mlp family lipoprotein		cp32-3	S*	Function unknown	6	Borreliaceae
BB_RS06205	BB_S33	WP_010883755.1	hypothetical protein		cp32-3	S*	Function unknown	6	Borreliaceae
BB_RS06210	BB_S34	WP_010883756.1	DUF226 domain-containing protein		cp32-3	S*	Function unknown	6	Borreliaceae
BB_RS06220	BB_S36	WP_012593001.1	chromosome replication/partitioning protein		cp32-3	S*	Function unknown	6	Borreliaceae
BB_RS06225	BB_S37	WP_010883758.1	hypothetical protein		cp32-3	S*	Function unknown	1	Cellular organisms
BB_RS06230	BB_S38	WP_010883759.1	DUF244 domain-containing protein		cp32-3	S*	Function unknown	6	Borreliaceae
BB_RS06235	BB_S39	WP_010883760.1	DUF261 domain-containing protein		cp32-3	S*	Function unknown	6	Borreliaceae
BB_RS06245	BB_S41	WP_010883762.1	outer surface protein ErpG		cp32-3	S*	Function unknown	7	LDG Borrelia (Borelliella)
BB_RS06250	BB_S42	WP_010883763.1	exported protein A EppA	eppA	cp32-3	S*	Function unknown	6	Borreliaceae
BB_RS06255		WP_012664891.1	hypothetical protein		cp32-3	S*	Function unknown	8	Borrelia burgdorferi
BB_RS06260	BB_S44	WP_038955004.1	DUF603 domain-containing protein		cp32-3	S*	Function unknown	6	Borreliaceae
BB_RS06275	BB_R02		DUF1357 family protein		cp32-4	S*	Function unknown
BB_RS06280	BB_R03	WP_010883790.1	DUF228 domain-containing protein		cp32-4	S*	Function unknown	6	Borreliaceae
BB_RS06285	BB_R04	WP_010883791.1	DUF228 domain-containing protein		cp32-4	S*	Function unknown	6	Borreliaceae
BB_RS06290	BB_R05	WP_010883792.1	DUF228 domain-containing protein		cp32-4	S*	Function unknown	6	Borreliaceae
BB_RS06295	BB_R06	WP_010883774.1	hypothetical protein		cp32-4	S*	Function unknown	6	Borreliaceae
BB_RS06300	BB_R07	WP_010883775.1	DUF3890 domain-containing protein		cp32-4	S*	Function unknown	6	Borreliaceae
BB_RS06305	BB_R08	WP_010256287.1	DUF1506 family protein		cp32-4	S*	Function unknown	6	Borreliaceae
BB_RS06310	BB_R09	WP_002658432.1	hypothetical protein		cp32-4	S*	Function unknown	6	Borreliaceae
BB_RS06315	BB_R10	WP_010883776.1	DUF764 family protein		cp32-4	S*	Function unknown	6	Borreliaceae
BB_RS06320	BB_R11	WP_010883793.1	DUF787 family protein		cp32-4	S*	Function unknown	6	Borreliaceae
BB_RS06325	BB_R12	WP_010258866.1	DUF1463 domain-containing protein		cp32-4	S*	Function unknown	6	Borreliaceae
BB_RS06330	BB_R13	WP_010883794.1	DUF1473 family protein		cp32-4	S*	Function unknown	6	Borreliaceae
BB_RS06335	BB_R14	WP_010257901.1	DUF1322 family protein		cp32-4	S*	Function unknown	6	Borreliaceae
BB_RS06340	BB_R15	WP_010883795.1	DUF759 family protein		cp32-4	S*	Function unknown	6	Borreliaceae
BB_RS06345	BB_R16	WP_010883796.1	DUF792 family protein		cp32-4	S*	Function unknown	6	Borreliaceae
BB_RS06350	BB_R17	WP_010883797.1	DUF693 family protein		cp32-4	S*	Function unknown	6	Borreliaceae
BB_RS06355	BB_R18	WP_010883798.1	DUF777 family protein		cp32-4	S*	Function unknown	6	Borreliaceae
BB_RS06360	BB_R19	WP_002658459.1	DUF2634 domain-containing protein		cp32-4	S*	Function unknown	6	Borreliaceae
BB_RS06365	BB_R20	WP_010883777.1	DUF276 domain-containing protein		cp32-4	S*	Function unknown	6	Borreliaceae
BB_RS06370	BB_R21	WP_002658699.1	DUF735 family protein		cp32-4	S*	Function unknown	6	Borreliaceae
BB_RS06375	BB_R22	WP_010883778.1	DUF685 domain-containing protein		cp32-4	S*	Function unknown	6	Borreliaceae
BB_RS06380	BB_R23	WP_002658481.1	holin BlyA	blyA	cp32-4	S*	Function unknown
BB_RS06385	BB_R24	WP_010883728.1	holin, BlyB family		cp32-4	S*	Function unknown	6	Borreliaceae
BB_RS06390	BB_R25	WP_002658486.1	hypothetical protein		cp32-4	S*	Function unknown	6	Borreliaceae
BB_RS06395	BB_R26	WP_010883779.1	hypothetical protein		cp32-4	S*	Function unknown	6	Borreliaceae
BB_RS06400	BB_R27	WP_010259736.1	hypothetical protein		cp32-4	S*	Function unknown	1	Cellular organisms
BB_RS06405	BB_R28	WP_010883780.1	Mlp family lipoprotein		cp32-4	S*	Function unknown	6	Borreliaceae
BB_RS06415	BB_R31	WP_010883782.1	hypothetical protein		cp32-4	S*	Function unknown	6	Borreliaceae
BB_RS06420	BB_R32	WP_010257938.1	DUF226 domain-containing protein		cp32-4	S*	Function unknown	6	Borreliaceae
BB_RS06430	BB_R34	WP_002658520.1	chromosome replication/partitioning protein		cp32-4	S*	Function unknown	6	Borreliaceae
BB_RS06435	BB_R35		DUF1640 domain-containing protein		cp32-4	S*	Function unknown
BB_RS06440	BB_R36	WP_010883784.1	DUF244 domain-containing protein		cp32-4	S*	Function unknown	6	Borreliaceae
BB_RS06445	BB_R37	WP_010883785.1	DUF261 domain-containing protein		cp32-4	S*	Function unknown	6	Borreliaceae
BB_RS06455			regulator		cp32-4	S*	Function unknown
BB_RS06460	BB_R41	WP_010883799.1	Erp family outer-surface lipoprotein		cp32-4	S*	Function unknown	5	Spirochaetales
BB_RS06465	BB_R42	WP_010883772.1	ErpY		cp32-4	S*	Function unknown	7	LDG Borrelia (Borelliella)
BB_RS06470	BB_R43	WP_010883787.1	DUF643 domain-containing protein		cp32-4	S*	Function unknown	7	LDG Borrelia (Borelliella)
BB_RS06475	BB_R44	WP_010883788.1	DUF603 domain-containing protein		cp32-4	S*	Function unknown	6	Borreliaceae
BB_RS06490	BB_M02	WP_010883821.1	DUF1357 domain-containing protein		cp32-6	S*	Function unknown	6	Borreliaceae
BB_RS06495	BB_M03	WP_010883822.1	DUF228 domain-containing protein		cp32-6	S*	Function unknown	6	Borreliaceae
BB_RS06500	BB_M04	WP_010883823.1	DUF228 domain-containing protein		cp32-6	S*	Function unknown	6	Borreliaceae
BB_RS06505	BB_M05	WP_010883824.1	DUF228 domain-containing protein		cp32-6	S*	Function unknown	6	Borreliaceae
BB_RS06510	BB_M06	WP_010883814.1	hypothetical protein		cp32-6	S*	Function unknown	6	Borreliaceae
BB_RS06515	BB_M07	WP_010883815.1	DUF3890 domain-containing protein		cp32-6	S*	Function unknown	6	Borreliaceae
BB_RS06520	BB_M08	WP_002658726.1	DUF1506 family protein		cp32-6	S*	Function unknown	6	Borreliaceae
BB_RS06525	BB_M09	WP_002658723.1	hypothetical protein		cp32-6	S*	Function unknown	6	Borreliaceae
BB_RS06530	BB_M10	WP_010883816.1	DUF764 family protein		cp32-6	S*	Function unknown	6	Borreliaceae
BB_RS06535	BB_M11	WP_010883825.1	DUF787 family protein		cp32-6	S*	Function unknown	6	Borreliaceae
BB_RS06540	BB_M12	WP_002658441.1	DUF1463 domain-containing protein		cp32-6	S*	Function unknown	6	Borreliaceae
BB_RS06545	BB_M13	WP_002658668.1	DUF1473 family protein		cp32-6	S*	Function unknown	6	Borreliaceae
BB_RS06550	BB_M14	WP_002658446.1	DUF1322 family protein		cp32-6	S*	Function unknown	6	Borreliaceae
BB_RS06555	BB_M15	WP_010883826.1	DUF759 family protein		cp32-6	S*	Function unknown	6	Borreliaceae
BB_RS06560	BB_M16	WP_010883746.1	DUF792 family protein		cp32-6	S*	Function unknown	6	Borreliaceae
BB_RS06565	BB_M17	WP_010883817.1	DUF693 family protein		cp32-6	S*	Function unknown	6	Borreliaceae
BB_RS06570	BB_M18	WP_010883818.1	DUF777 family protein		cp32-6	S*	Function unknown	6	Borreliaceae
BB_RS06575	BB_M19	WP_002658459.1	DUF2634 domain-containing protein		cp32-6	S*	Function unknown	6	Borreliaceae
BB_RS06580	BB_M20	WP_010883800.1	DUF276 domain-containing protein		cp32-6	S*	Function unknown	6	Borreliaceae
BB_RS06585	BB_M21	WP_010883801.1	DUF735 family protein		cp32-6	S*	Function unknown	6	Borreliaceae
BB_RS06590	BB_M22	WP_044283645.1	DUF685 domain-containing protein		cp32-6	S*	Function unknown	6	Borreliaceae
BB_RS06595	BB_M23	WP_002658481.1	holin BlyA	blyA	cp32-6	S*	Function unknown
BB_RS06600	BB_M24	WP_010883802.1	holin, BlyB family		cp32-6	S*	Function unknown	6	Borreliaceae
BB_RS06605	BB_M25	WP_002658486.1	hypothetical protein		cp32-6	S*	Function unknown	6	Borreliaceae
BB_RS06610	BB_M26	WP_010883803.1	hypothetical protein		cp32-6	S*	Function unknown	6	Borreliaceae
BB_RS06615	BB_M27	WP_010258452.1	fibronectin-binding protein RevA	revA	cp32-6	S*	Function unknown	7	LDG Borrelia (Borelliella)
BB_RS06620	BB_M28	WP_010883804.1	Mlp family lipoprotein		cp32-6	S*	Function unknown	6	Borreliaceae
BB_RS06625	BB_M29	WP_010883805.1	ERF family protein		cp32-6	S*	Function unknown	5	Spirochaetales
BB_RS06630	BB_M30	WP_010883806.1	hypothetical protein		cp32-6	S*	Function unknown	6	Borreliaceae
BB_RS06635	BB_M31	WP_010883807.1	DUF226 domain-containing protein		cp32-6	S*	Function unknown	6	Borreliaceae
BB_RS06645	BB_M33	WP_008882906.1	chromosome replication/partitioning protein		cp32-6	S*	Function unknown	6	Borreliaceae
BB_RS06650	BB_M34	WP_010258659.1	hypothetical protein		cp32-6	S*	Function unknown	1	Cellular organisms
BB_RS06655	BB_M35	WP_010883809.1	DUF244 domain-containing protein		cp32-6	S*	Function unknown	6	Borreliaceae
BB_RS06660	BB_M36	WP_010883810.1	DUF261 domain-containing protein		cp32-6	S*	Function unknown	6	Borreliaceae
BB_RS06670	BB_M38	WP_010883812.1	ErpK protein		cp32-6	S*	Function unknown	7	LDG Borrelia (Borelliella)
BB_RS06675	BB_M39	WP_010883819.1	hypothetical protein		cp32-6	S*	Function unknown	6	Borreliaceae
BB_RS06680	BB_M41	WP_010883820.1	DUF603 domain-containing protein		cp32-6	S*	Function unknown	1	Cellular organisms
BB_RS06695	BB_O02	WP_010883852.1	DUF1357 domain-containing protein		cp32-7	S*	Function unknown	6	Borreliaceae
BB_RS06700	BB_O03	WP_010883767.1	DUF228 domain-containing protein		cp32-7	S*	Function unknown	6	Borreliaceae
BB_RS06705	BB_O04	WP_010883853.1	DUF228 domain-containing protein		cp32-7	S*	Function unknown	6	Borreliaceae
BB_RS06710	BB_O05	WP_010257433.1	DUF228 domain-containing protein		cp32-7	S*	Function unknown	6	Borreliaceae
BB_RS06715	BB_O06	WP_002658423.1	hypothetical protein		cp32-7	S*	Function unknown	6	Borreliaceae
BB_RS06720	BB_O07	WP_002658643.1	DUF3890 domain-containing protein		cp32-7	S*	Function unknown	6	Borreliaceae
BB_RS06725	BB_O08	WP_002658726.1	DUF1506 family protein		cp32-7	S*	Function unknown	6	Borreliaceae
BB_RS06730	BB_O09	WP_010883839.1	hypothetical protein		cp32-7	S*	Function unknown	6	Borreliaceae
BB_RS06735	BB_O10	WP_002658721.1	DUF764 family protein		cp32-7	S*	Function unknown	6	Borreliaceae
BB_RS06740	BB_O11	WP_010883854.1	DUF787 family protein		cp32-7	S*	Function unknown	6	Borreliaceae
BB_RS06745	BB_O12	WP_002658441.1	DUF1463 domain-containing protein		cp32-7	S*	Function unknown	6	Borreliaceae
BB_RS06750	BB_O13	WP_010257808.1	DUF1473 family protein		cp32-7	S*	Function unknown	6	Borreliaceae
BB_RS06755	BB_O14	WP_010883855.1	DUF1322 family protein		cp32-7	S*	Function unknown	6	Borreliaceae
BB_RS06760	BB_O15	WP_010883856.1	DUF759 family protein		cp32-7	S*	Function unknown	6	Borreliaceae
BB_RS06765	BB_O16	WP_010257818.1	DUF792 family protein		cp32-7	S*	Function unknown	6	Borreliaceae
BB_RS06770	BB_O17	WP_010257820.1	DUF693 family protein		cp32-7	S*	Function unknown	6	Borreliaceae
BB_RS06775	BB_O18	WP_010257822.1	DUF777 family protein		cp32-7	S*	Function unknown	6	Borreliaceae
BB_RS06780	BB_O19	WP_010883840.1	DUF2634 domain-containing protein		cp32-7	S*	Function unknown	6	Borreliaceae
BB_RS06785	BB_O20	WP_010883841.1	DUF276 domain-containing protein		cp32-7	S*	Function unknown	6	Borreliaceae
BB_RS06790	BB_O21	WP_010883842.1	DUF735 family protein		cp32-7	S*	Function unknown	6	Borreliaceae
BB_RS06795	BB_O22	WP_010883727.1	DUF685 domain-containing protein		cp32-7	S*	Function unknown	6	Borreliaceae
BB_RS06800	BB_O23	WP_002658481.1	holin BlyA	blyA	cp32-7	S*	Function unknown
BB_RS06805	BB_O24	WP_010883843.1	holin, BlyB family		cp32-7	S*	Function unknown	6	Borreliaceae
BB_RS06810	BB_O25	WP_010883844.1	hypothetical protein		cp32-7	S*	Function unknown	6	Borreliaceae
BB_RS06815	BB_O26	WP_010883869.1	hypothetical protein		cp32-7	S*	Function unknown	6	Borreliaceae
BB_RS06820	BB_O27	WP_012663395.1	hypothetical protein		cp32-7	S*	Function unknown	1	Cellular organisms
BB_RS06825	BB_O28	WP_010883847.1	Mlp family lipoprotein		cp32-7	S*	Function unknown	6	Borreliaceae
BB_RS06830	BB_O29	WP_044283627.1	ERF family protein		cp32-7	S*	Function unknown	2	Bacteria A
BB_RS06835	BB_O30	WP_010883827.1	hypothetical protein		cp32-7	S*	Function unknown	6	Borreliaceae
BB_RS06840	BB_O31	WP_010883828.1	DUF226 domain-containing protein		cp32-7	S*	Function unknown	6	Borreliaceae
BB_RS06850	BB_O33	WP_012621303.1	chromosome replication/partitioning protein		cp32-7	S*	Function unknown	6	Borreliaceae
BB_RS06855	BB_O34	WP_010883831.1	hypothetical protein		cp32-7	S*	Function unknown	1	Cellular organisms
BB_RS06860	BB_O36	WP_012663423.1	DUF244 domain-containing protein		cp32-7	S*	Function unknown	6	Borreliaceae
BB_RS06865	BB_O37	WP_010883833.1	DUF261 domain-containing protein		cp32-7	S*	Function unknown	6	Borreliaceae
BB_RS06875	BB_O39	WP_010883834.1	hypothetical protein		cp32-7	S*	Function unknown	7	LDG Borrelia (Borelliella)
BB_RS06880	BB_O40	WP_010883835.1	ErpM		cp32-7	S*	Function unknown	7	LDG Borrelia (Borelliella)
BB_RS06885	BB_O42	WP_044283630.1	DUF643 domain-containing protein		cp32-7	S*	Function unknown	7	LDG Borrelia (Borelliella)
BB_RS06890	BB_O43	WP_010883850.1	DUF603 domain-containing protein		cp32-7	S*	Function unknown	1	Cellular organisms
BB_RS06905	BB_L02	WP_002658634.1	DUF1357 domain-containing protein		cp32-8	S*	Function unknown	6	Borreliaceae
BB_RS06910	BB_L03	WP_002658736.1	DUF228 domain-containing protein		cp32-8	S*	Function unknown	6	Borreliaceae
BB_RS06915	BB_L04	WP_010883743.1	DUF228 domain-containing protein		cp32-8	S*	Function unknown	6	Borreliaceae
BB_RS06920	BB_L05	WP_044283624.1	DUF228 domain-containing protein		cp32-8	S*	Function unknown	6	Borreliaceae
BB_RS06925	BB_L06	WP_002658423.1	hypothetical protein		cp32-8	S*	Function unknown	6	Borreliaceae
BB_RS06930	BB_L07	WP_002658643.1	DUF3890 domain-containing protein		cp32-8	S*	Function unknown	6	Borreliaceae
BB_RS06935	BB_L08	WP_002658662.1	DUF1506 family protein		cp32-8	S*	Function unknown	6	Borreliaceae
BB_RS06940	BB_L09	WP_002658432.1	hypothetical protein		cp32-8	S*	Function unknown	6	Borreliaceae
BB_RS06945	BB_L10	WP_010883726.1	DUF764 family protein		cp32-8	S*	Function unknown	6	Borreliaceae
BB_RS06950	BB_L11	WP_010883744.1	DUF787 family protein		cp32-8	S*	Function unknown	6	Borreliaceae
BB_RS06955	BB_L12	WP_002658441.1	DUF1463 domain-containing protein		cp32-8	S*	Function unknown	6	Borreliaceae
BB_RS06960	BB_L13	WP_002658668.1	DUF1473 family protein		cp32-8	S*	Function unknown	6	Borreliaceae
BB_RS06965	BB_L14	WP_002658671.1	DUF1322 family protein		cp32-8	S*	Function unknown	6	Borreliaceae
BB_RS06970	BB_L15	WP_010883745.1	DUF759 family protein		cp32-8	S*	Function unknown	6	Borreliaceae
BB_RS06975	BB_L16	WP_010883746.1	DUF792 family protein		cp32-8	S*	Function unknown	6	Borreliaceae
BB_RS06980	BB_L17	WP_010883747.1	DUF693 family protein		cp32-8	S*	Function unknown	6	Borreliaceae
BB_RS06985	BB_L18	WP_010883748.1	DUF777 family protein		cp32-8	S*	Function unknown	6	Borreliaceae
BB_RS06990	BB_L19	WP_002658459.1	DUF2634 domain-containing protein		cp32-8	S*	Function unknown	6	Borreliaceae
BB_RS06995	BB_L20	WP_010883867.1	DUF276 domain-containing protein		cp32-8	S*	Function unknown	6	Borreliaceae
BB_RS07000	BB_L21	WP_002658699.1	DUF735 family protein		cp32-8	S*	Function unknown	6	Borreliaceae
BB_RS07005	BB_L22	WP_010883727.1	DUF685 domain-containing protein		cp32-8	S*	Function unknown	6	Borreliaceae
BB_RS07010	BB_L23	WP_002658481.1	holin BlyA	blyA	cp32-8	S*	Function unknown
BB_RS07015	BB_L24	WP_010883868.1	holin, BlyB family		cp32-8	S*	Function unknown	6	Borreliaceae
BB_RS07020	BB_L25	WP_002658486.1	hypothetical protein		cp32-8	S*	Function unknown	6	Borreliaceae
BB_RS07025	BB_L26	WP_010883869.1	hypothetical protein		cp32-8	S*	Function unknown	6	Borreliaceae
BB_RS07030	BB_L27	WP_164928173.1	hypothetical protein		cp32-8	S*	Function unknown	1	Cellular organisms
BB_RS07035	BB_L28	WP_010883871.1	Mlp family lipoprotein		cp32-8	S*	Function unknown	6	Borreliaceae
BB_RS07045	BB_L30	WP_010883859.1	hypothetical protein		cp32-8	S*	Function unknown	6	Borreliaceae
BB_RS07050	BB_L31	WP_010883860.1	DUF226 domain-containing protein		cp32-8	S*	Function unknown	6	Borreliaceae
BB_RS07060	BB_L34	WP_010257492.1	chromosome replication/partitioning protein		cp32-8	S*	Function unknown	6	Borreliaceae
BB_RS07065	BB_L35	WP_010883862.1	hypothetical protein		cp32-8	S*	Function unknown	1	Cellular organisms
BB_RS07070	BB_L36	WP_010883863.1	DUF244 domain-containing protein		cp32-8	S*	Function unknown	6	Borreliaceae
BB_RS07075	BB_L37	WP_010883833.1	DUF261 domain-containing protein		cp32-8	S*	Function unknown	6	Borreliaceae
BB_RS07085	BB_L39	WP_010883723.1	plasminogen-binding protein ErpA	erpA	cp32-8	S*	Function unknown	7	LDG Borrelia (Borelliella)
BB_RS07090	BB_L40	WP_010883724.1	ErpB		cp32-8	S*	Function unknown	7	LDG Borrelia (Borelliella)
BB_RS07095	BB_L41	WP_010257458.1	DUF643 domain-containing protein		cp32-8	S*	Function unknown	7	LDG Borrelia (Borelliella)
BB_RS07100	BB_L42	WP_010883742.1	DUF603 domain-containing protein		cp32-8	S*	Function unknown	6	Borreliaceae
BB_RS07115	BB_N02	WP_010883890.1	DUF1357 domain-containing protein		cp32-9	S*	Function unknown	6	Borreliaceae
BB_RS07120	BB_N03	WP_010883891.1	DUF228 domain-containing protein		cp32-9	S*	Function unknown	6	Borreliaceae
BB_RS07125	BB_N04	WP_010883892.1	DUF228 domain-containing protein		cp32-9	S*	Function unknown	6	Borreliaceae
BB_RS07130	BB_N05		DUF228 domain-containing protein		cp32-9	S*	Function unknown
BB_RS07135	BB_N06		hypothetical protein		cp32-9	S*	Function unknown
BB_RS07140	BB_N07	WP_010883873.1	DUF3890 domain-containing protein		cp32-9	S*	Function unknown	6	Borreliaceae
BB_RS07145	BB_N08	WP_010256287.1	DUF1506 family protein		cp32-9	S*	Function unknown	6	Borreliaceae
BB_RS07150	BB_N09	WP_002658432.1	hypothetical protein		cp32-9	S*	Function unknown	6	Borreliaceae
BB_RS07155	BB_N10	WP_010883874.1	DUF764 family protein		cp32-9	S*	Function unknown	6	Borreliaceae
BB_RS07160	BB_N11	WP_044283636.1	DUF787 family protein		cp32-9	S*	Function unknown	6	Borreliaceae
BB_RS07165	BB_N12	WP_010883893.1	DUF1463 domain-containing protein		cp32-9	S*	Function unknown	6	Borreliaceae
BB_RS07170	BB_N13		DUF1473 family protein		cp32-9	S*	Function unknown
BB_RS07175	BB_N14	WP_010257901.1	DUF1322 family protein		cp32-9	S*	Function unknown	6	Borreliaceae
BB_RS07180	BB_N15	WP_010883894.1	DUF759 family protein		cp32-9	S*	Function unknown	6	Borreliaceae
BB_RS07185		WP_044283637.1	hypothetical protein		cp32-9	S*	Function unknown
BB_RS07190	BB_N16	WP_080745459.1	DUF792 family protein		cp32-9	S*	Function unknown	6	Borreliaceae
BB_RS07195	BB_N17	WP_010883895.1	DUF693 family protein		cp32-9	S*	Function unknown	6	Borreliaceae
BB_RS07200	BB_N18		DUF777 family protein		cp32-9	S*	Function unknown
BB_RS07205	BB_N19	WP_010883875.1	DUF2634 domain-containing protein		cp32-9	S*	Function unknown	6	Borreliaceae
BB_RS07210	BB_N20	WP_010883876.1	DUF276 domain-containing protein		cp32-9	S*	Function unknown	6	Borreliaceae
BB_RS07215	BB_N21		DUF735 family protein		cp32-9	S*	Function unknown
BB_RS07220	BB_N22		DUF685 domain-containing protein		cp32-9	S*	Function unknown
BB_RS07225	BB_N23	WP_002658481.1	holin BlyA	blyA	cp32-9	S*	Function unknown
BB_RS07230	BB_N24	WP_010883868.1	holin, BlyB family		cp32-9	S*	Function unknown	6	Borreliaceae
BB_RS07235	BB_N25	WP_002658486.1	hypothetical protein		cp32-9	S*	Function unknown	6	Borreliaceae
BB_RS07240	BB_N26	WP_010883877.1	hypothetical protein		cp32-9	S*	Function unknown	6	Borreliaceae
BB_RS07245	BB_N27	WP_010883878.1	hypothetical protein		cp32-9	S*	Function unknown	1	Cellular organisms
BB_RS07250	BB_N28	WP_010883879.1	Mlp family lipoprotein		cp32-9	S*	Function unknown	6	Borreliaceae
BB_RS07255	BB_N29		ERF family protein		cp32-9	S*	Function unknown
BB_RS07260	BB_N30	WP_010883880.1	hypothetical protein		cp32-9	S*	Function unknown	6	Borreliaceae
BB_RS07265	BB_N31	WP_010883881.1	DUF226 domain-containing protein		cp32-9	S*	Function unknown	6	Borreliaceae
BB_RS07275	BB_N33	WP_010258840.1	chromosome replication/partitioning protein		cp32-9	S*	Function unknown	6	Borreliaceae
BB_RS07280	BB_N34	WP_010883883.1	hypothetical protein		cp32-9	S*	Function unknown	1	Cellular organisms
BB_RS07285	BB_N35	WP_010883884.1	DUF244 domain-containing protein		cp32-9	S*	Function unknown	6	Borreliaceae
BB_RS07290	BB_N36	WP_010883885.1	DUF261 domain-containing protein		cp32-9	S*	Function unknown	6	Borreliaceae
BB_RS07295	BB_N37		site-specific integrase		cp32-9	S*	Function unknown
BB_RS07300	BB_N38	WP_010883886.1	plasminogen-binding protein ErpP	erpP	cp32-9	S*	Function unknown	7	LDG Borrelia (Borelliella)
BB_RS07305	BB_N39	WP_010883887.1	ErpQ		cp32-9	S*	Function unknown	7	LDG Borrelia (Borelliella)
BB_RS07310	BB_N41	WP_010883896.1	DUF643 domain-containing protein		cp32-9	S*	Function unknown	7	LDG Borrelia (Borelliella)
BB_RS07315	BB_N42	WP_044283640.1	DUF603 domain-containing protein		cp32-9	S*	Function unknown	6	Borreliaceae
BB_RS07325	BB_U01	WP_002657161.1	hypothetical protein		lp21	S*	Function unknown	7	LDG Borrelia (Borelliella)
BB_RS07330	BB_U02	WP_010883898.1	hypothetical protein		lp21	S*	Function unknown	7	LDG Borrelia (Borelliella)
BB_RS07335	BB_U04	WP_044283695.1	hypothetical protein		lp21	S*	Function unknown	6	Borreliaceae
BB_RS07345	BB_U06	WP_002657148.1	chromosome replication/partitioning protein		lp21	S*	Function unknown	6	Borreliaceae
BB_RS07350	BB_U07	WP_080745466.1	hypothetical protein		lp21	S*	Function unknown	6	Borreliaceae
BB_RS07365	BB_U10		hypothetical protein		lp21	S*	Function unknown
BB_RS07375	BB_U12	WP_002657151.1	P52 family lipoprotein		lp21	S*	Function unknown	7	LDG Borrelia (Borelliella)
BB_RS07380	BB_T01	WP_010883948.1	hypothetical protein		lp5	S*	Function unknown	7	LDG Borrelia (Borelliella)
BB_RS07385	BB_T02	WP_076342442.1	hypothetical protein		lp5	S*	Function unknown	7	LDG Borrelia (Borelliella)
BB_RS07390	BB_T03	WP_010883949.1	hypothetical protein		lp5	S*	Function unknown	7	LDG Borrelia (Borelliella)
BB_RS07395	BB_T0008	WP_010883946.1	hypothetical protein		lp5	S*	Function unknown	6	Borreliaceae
BB_RS07405	BB_T07	WP_010883947.1	P52 family lipoprotein		lp5	S*	Function unknown	7	LDG Borrelia (Borelliella)
BB_RS07410	BB_Q01		TM2 domain-containing protein		lp56	S*	Function unknown
BB_RS07415	BB_Q03	WP_010883904.1	P52 family lipoprotein		lp56	S*	Function unknown	7	LDG Borrelia (Borelliella)
BB_RS07420	BB_Q04		S2/P23 family protein		lp56	S*	Function unknown
BB_RS07425	BB_Q05	WP_010883905.1	lipoprotein P35		lp56	S*	Function unknown	7	LDG Borrelia (Borelliella)
BB_RS07430	BB_Q06		P13 family porin		lp56	S*	Function unknown
BB_RS07435	BB_Q07	WP_010883907.1	chromosome replication/partitioning protein		lp56	S*	Function unknown	6	Borreliaceae
BB_RS07445	BB_Q09	WP_010883909.1	DUF226 domain-containing protein		lp56	S*	Function unknown	6	Borreliaceae
BB_RS07450			hypothetical protein		lp56	S*	Function unknown
BB_RS07455	BB_Q11		DUF228 domain-containing protein		lp56	S*	Function unknown
BB_RS07460	BB_Q12	WP_010883929.1	DUF228 domain-containing protein		lp56	S*	Function unknown	6	Borreliaceae
BB_RS07465	BB_Q13	WP_010883814.1	hypothetical protein		lp56	S*	Function unknown	6	Borreliaceae
BB_RS07470	BB_Q14	WP_010883910.1	DUF3890 domain-containing protein		lp56	S*	Function unknown	6	Borreliaceae
BB_RS07475	BB_Q15	WP_010256287.1	DUF1506 family protein		lp56	S*	Function unknown	6	Borreliaceae
BB_RS07480	BB_Q16		hypothetical protein		lp56	S*	Function unknown
BB_RS07485	BB_Q17	WP_010883911.1	DUF764 family protein		lp56	S*	Function unknown	6	Borreliaceae
BB_RS07490	BB_Q18	WP_010883930.1	DUF787 family protein		lp56	S*	Function unknown	6	Borreliaceae
BB_RS07495	BB_Q19	WP_010256310.1	DUF1463 domain-containing protein		lp56	S*	Function unknown	6	Borreliaceae
BB_RS07500	BB_Q20	WP_010883931.1	DUF1473 family protein		lp56	S*	Function unknown	6	Borreliaceae
BB_RS07505	BB_Q21	WP_010257901.1	DUF1322 family protein		lp56	S*	Function unknown	6	Borreliaceae
BB_RS07510	BB_Q22	WP_010883932.1	DUF759 family protein		lp56	S*	Function unknown	6	Borreliaceae
BB_RS07515	BB_Q23	WP_010883933.1	DUF792 family protein		lp56	S*	Function unknown	6	Borreliaceae
BB_RS07520	BB_Q24	WP_010883934.1	DUF693 family protein		lp56	S*	Function unknown	6	Borreliaceae
BB_RS07525	BB_Q25	WP_010883935.1	DUF777 family protein		lp56	S*	Function unknown	6	Borreliaceae
BB_RS07530	BB_Q26	WP_010883912.1	DUF2634 domain-containing protein		lp56	S*	Function unknown	6	Borreliaceae
BB_RS07535	BB_Q27	WP_010883913.1	DUF276 domain-containing protein		lp56	S*	Function unknown	6	Borreliaceae
BB_RS07540	BB_Q28	WP_010883914.1	DUF735 family protein		lp56	S*	Function unknown	6	Borreliaceae
BB_RS07545	BB_Q29	WP_010883915.1	DUF685 domain-containing protein		lp56	S*	Function unknown	6	Borreliaceae
BB_RS07550	BB_Q30	WP_002658481.1	holin BlyA	blyA	lp56	S*	Function unknown
BB_RS07555	BB_Q31	WP_010883728.1	holin, BlyB family		lp56	S*	Function unknown	6	Borreliaceae
BB_RS07560	BB_Q32	WP_002658486.1	hypothetical protein		lp56	S*	Function unknown	6	Borreliaceae
BB_RS07565	BB_Q33	WP_002658490.1	hypothetical protein		lp56	S*	Function unknown	6	Borreliaceae
BB_RS07570	BB_Q34	WP_161939867.1	hypothetical protein		lp56	S*	Function unknown	1	Cellular organisms
BB_RS07575	BB_Q35	WP_010883917.1	Mlp family lipoprotein		lp56	S*	Function unknown	6	Borreliaceae
BB_RS07580	BB_Q37	WP_010883918.1	ERF family protein		lp56	S*	Function unknown	5	Spirochaetales
BB_RS07585	BB_Q38	WP_010883919.1	hypothetical protein		lp56	S*	Function unknown	6	Borreliaceae
BB_RS07590	BB_Q39	WP_010256381.1	DUF226 domain-containing protein		lp56	S*	Function unknown	6	Borreliaceae
BB_RS07600	BB_Q41	WP_012644094.1	chromosome replication/partitioning protein		lp56	S*	Function unknown	6	Borreliaceae
BB_RS07605	BB_Q42	WP_010883921.1	hypothetical protein		lp56	S*	Function unknown	1	Cellular organisms
BB_RS07610	BB_Q43	WP_010883922.1	DUF244 domain-containing protein		lp56	S*	Function unknown	6	Borreliaceae
BB_RS07615	BB_Q44	WP_010883923.1	DUF261 domain-containing protein		lp56	S*	Function unknown	6	Borreliaceae
BB_RS07625	BB_Q47	WP_010883925.1	laminin-binding protein ErpX	erpX	lp56	S*	Function unknown	7	LDG Borrelia (Borelliella)
BB_RS07630	BB_Q48	WP_010883936.1	DUF643 domain-containing protein		lp56	S*	Function unknown	7	LDG Borrelia (Borelliella)
BB_RS07635	BB_Q49	WP_010883937.1	DUF603 domain-containing protein		lp56	S*	Function unknown	1	Cellular organisms
BB_RS07645	BB_Q51		DUF1073 domain-containing protein		lp56	S*	Function unknown
BB_RS07650	BB_Q52	WP_010883938.1	DUF1357 domain-containing protein		lp56	S*	Function unknown	6	Borreliaceae
BB_RS07655	BB_Q53	WP_010883939.1	DUF228 domain-containing protein		lp56	S*	Function unknown	6	Borreliaceae
BB_RS07660	BB_Q54		DUF228 domain-containing protein		lp56	S*	Function unknown
BB_RS07665	BB_Q55		hypothetical protein		lp56	S*	Function unknown
BB_RS07670			hypothetical protein		lp56	S*	Function unknown
BB_RS07675	BB_Q59	WP_164928174.1	hypothetical protein		lp56	S*	Function unknown	6	Borreliaceae
BB_RS07680			terminase		lp56	S*	Function unknown
BB_RS07685	BB_Q65		phage portal protein		lp56	S*	Function unknown
BB_RS07695		WP_024705875.1	hypothetical protein		lp56	S*	Function unknown	2	Bacteria A
BB_RS07700	BB_Q74		virulence associated lipoprotein		lp56	S*	Function unknown
BB_RS07705	BB_Q80		virulence associated lipoprotein		lp56	S*	Function unknown
BB_RS07710	BB_Q82	WP_083013076.1	hypothetical protein		lp56	S*	Function unknown	8	Borrelia burgdorferi
BB_RS07715			hypothetical protein		lp56	S*	Function unknown
BB_RS07720	BB_Q85	WP_032488775.1	hypothetical protein		lp56	S*	Function unknown	7	LDG Borrelia (Borelliella)
BB_RS07725		WP_012614969.1	hypothetical protein		lp56	S*	Function unknown	8	Borrelia burgdorferi
BB_RS07730	BB_Q88	WP_010883942.1	hypothetical protein		lp56	S*	Function unknown	7	LDG Borrelia (Borelliella)
BB_RS07735	BB_0162	WP_002657037.1	hypothetical protein		chromosome	S*	Function unknown	5	Spirochaetales
BB_RS07740	BB_0614	WP_002658128.1	hypothetical protein		chromosome	S*	Function unknown	6	Borreliaceae
BB_RS07745		WP_002657306.1	hypothetical protein		chromosome	S*	Function unknown	6	Borreliaceae
BB_RS07750	BB_K35	WP_010890345.1	hypothetical protein		lp36	S*	Function unknown	6	Borreliaceae
BB_RS07755	BB_A22	WP_010259080.1	hypothetical protein		lp54	S*	Function unknown	7	LDG Borrelia (Borelliella)
BB_RS00280	BB_0057	WP_002658311.1	type I glyceraldehyde-3-phosphate dehydrogenase	gap	chromosome	C	Energy production and conversion	1	Cellular organisms
BB_RS00355	BB_0072	WP_010889675.1	RnfABCDGE type electron transport complex subunit D		chromosome	C	Energy production and conversion	2	Bacteria A
BB_RS00415	BB_0085	WP_010889679.1	iron-sulfur cluster scaffold-like protein		chromosome	C	Energy production and conversion	6	Borreliaceae
BB_RS00425	BB_0087	WP_010889680.1	L-lactate dehydrogenase		chromosome	C	Energy production and conversion	1	Cellular organisms
BB_RS00440	BB_0090	WP_002556692.1	ATP synthase subunit K		chromosome	C	Energy production and conversion	3	Bacteria B
BB_RS00445	BB_0091	WP_023003276.1	V-type ATP synthase subunit I		chromosome	C	Energy production and conversion	1	Cellular organisms
BB_RS00450	BB_0092	WP_002556694.1	V-type ATP synthase subunit D		chromosome	C	Energy production and conversion	2	Bacteria A
BB_RS00455	BB_0093	WP_002556695.1	V-type ATP synthase subunit B		chromosome	C	Energy production and conversion	1	Cellular organisms
BB_RS00470	BB_0096	WP_002655964.1	V-type ATP synthase subunit E		chromosome	C	Energy production and conversion	2	Bacteria A
BB_RS00745	BB_0153	WP_002556752.1	superoxide dismutase		chromosome	C	Energy production and conversion	1	Cellular organisms
BB_RS01200	BB_0243	WP_002660591.1	glycerol-3-phosphate dehydrogenase/oxidase		chromosome	C	Energy production and conversion	1	Cellular organisms
BB_RS02595	BB_0515	WP_002656440.1	thioredoxin-disulfide reductase	trxB	chromosome	C	Energy production and conversion	1	Cellular organisms
BB_RS02645	BB_0528	WP_002658007.1	aldo/keto reductase		chromosome	C	Energy production and conversion	1	Cellular organisms
BB_RS02785	BB_0555	WP_002557143.1	hypothetical protein		chromosome	C	Energy production and conversion	3	Bacteria B
BB_RS02790	BB_0556	WP_002557144.1	xanthine dehydrogenase family protein subunit M		chromosome	C	Energy production and conversion	5	Spirochaetales
BB_RS02960	BB_0589	WP_193345633.1	phosphate acetyltransferase	pta	chromosome	C	Energy production and conversion	1	Cellular organisms
BB_RS03035	BB_0604	WP_002656884.1	L-lactate permease		chromosome	C	Energy production and conversion	1	Cellular organisms
BB_RS03230	BB_0637	WP_002661671.1	Na+/H+ antiporter NhaC family protein		chromosome	C	Energy production and conversion	1	Cellular organisms
BB_RS03235	BB_0638	WP_002557225.1	Na+/H+ antiporter NhaC family protein		chromosome	C	Energy production and conversion	1	Cellular organisms
BB_RS03465	BB_0684	WP_002657423.1	type 2 isopentenyl-diphosphate Delta-isomerase	fni	chromosome	C	Energy production and conversion	1	Cellular organisms
BB_RS03675	BB_0725	WP_002557311.1	TrkA family potassium uptake protein		chromosome	C	Energy production and conversion	2	Bacteria A
BB_RS03690	BB_0728	WP_002665679.1	CoA-disulfide reductase		chromosome	C	Energy production and conversion	1	Cellular organisms
BB_RS03960	BB_0781	WP_002656945.1	Obg family GTPase CgtA	cgtA	chromosome	C	Energy production and conversion	1	Cellular organisms
BB_RS04115	BB_0811	WP_010889825.1	HEAT repeat domain-containing protein		chromosome	C	Energy production and conversion	4	Spirochaetes
BB_RS05480	BB_B01	WP_010890591.1	acylphosphatase		cp26	C	Energy production and conversion	1	Cellular organisms
BB_RS00300	BB_0061	WP_010889671.1	thioredoxin	trxA	chromosome	C; O	Energy production and conversion; Post-translational modification, protein turnover, and chaperones	1	Cellular organisms
BB_RS00220	BB_0045	WP_010889665.1	chromosome segregation protein SMC		chromosome	D	Cell cycle control, cell division, chromosome partitioning	1	Cellular organisms
BB_RS00865	BB_0178	WP_002657592.1	tRNA uridine-5-carboxymethylaminomethyl(34) synthesis enzyme MnmG	mnmG	chromosome	D	Cell cycle control, cell division, chromosome partitioning	1	Cellular organisms
BB_RS01275	BB_0257	WP_023591458.1	DNA translocase FtsK		chromosome	D	Cell cycle control, cell division, chromosome partitioning	1	Cellular organisms
BB_RS01335	BB_0269	WP_002556868.1	MinD/ParA family protein		chromosome	D	Cell cycle control, cell division, chromosome partitioning	1	Cellular organisms
BB_RS01485	BB_0299	WP_002656388.1	cell division protein FtsZ	ftsZ	chromosome	D	Cell cycle control, cell division, chromosome partitioning	1	Cellular organisms
BB_RS01490	BB_0300	WP_002656287.1	cell division protein FtsA	ftsA	chromosome	D	Cell cycle control, cell division, chromosome partitioning	2	Bacteria A
BB_RS01495	BB_0301	WP_002656475.1	cell division protein FtsQ/DivIB		chromosome	D	Cell cycle control, cell division, chromosome partitioning	2	Bacteria A
BB_RS01500	BB_0302	WP_002664864.1	putative lipid II flippase FtsW	ftsW	chromosome	D	Cell cycle control, cell division, chromosome partitioning	1	Cellular organisms
BB_RS01775	BB_0361	WP_002657813.1	MinD/ParA family protein		chromosome	D	Cell cycle control, cell division, chromosome partitioning	1	Cellular organisms
BB_RS02160	BB_0431	WP_002656688.1	ParA family protein		chromosome	D	Cell cycle control, cell division, chromosome partitioning	1	Cellular organisms
BB_RS02580	BB_0512	WP_010889758.1	membrane protein		chromosome	D	Cell cycle control, cell division, chromosome partitioning	3	Bacteria B
BB_RS02740	BB_0546	WP_002664796.1	SPOR domain-containing protein		chromosome	D	Cell cycle control, cell division, chromosome partitioning	1	Cellular organisms
BB_RS02915	BB_0580	WP_010889769.1	YggT family protein		chromosome	D	Cell cycle control, cell division, chromosome partitioning	3	Bacteria B
BB_RS03080	BB_0610	WP_010889779.1	trigger factor		chromosome	D	Cell cycle control, cell division, chromosome partitioning	1	Cellular organisms
BB_RS03625	BB_0715	WP_002557301.1	rod shape-determining protein		chromosome	D	Cell cycle control, cell division, chromosome partitioning	1	Cellular organisms
BB_RS03645	BB_0719	WP_010889807.1	rod shape-determining protein RodA	rodA	chromosome	D	Cell cycle control, cell division, chromosome partitioning	2	Bacteria A
BB_RS03680	BB_0726	WP_002557312.1	MinD/ParA family protein		chromosome	D	Cell cycle control, cell division, chromosome partitioning	1	Cellular organisms
BB_RS03765	BB_0744	WP_010889813.1	hypothetical protein		chromosome	D	Cell cycle control, cell division, chromosome partitioning	4	Spirochaetes
BB_RS03795	BB_0748	WP_002663748.1	septum formation initiator family protein		chromosome	D	Cell cycle control, cell division, chromosome partitioning	6	Borreliaceae
BB_RS03980	BB_0785	WP_002557374.1	DNA-binding protein SpoVG	spoVG	chromosome	D	Cell cycle control, cell division, chromosome partitioning	1	Cellular organisms
BB_RS04000	BB_0788	WP_002657033.1	tRNA lysidine(34) synthetase TilS	tilS	chromosome	D	Cell cycle control, cell division, chromosome partitioning	1	Cellular organisms
BB_RS04370	BB_H28	WP_010890311.1	ParA family protein		lp28-3	D	Cell cycle control, cell division, chromosome partitioning	1	Cellular organisms
BB_RS04450	BB_E19	WP_010258956.1	ParA family protein		lp25	D	Cell cycle control, cell division, chromosome partitioning	1	Cellular organisms
BB_RS04530	BB_G08	WP_010890285.1	ParA family protein		lp28-2	D	Cell cycle control, cell division, chromosome partitioning	1	Cellular organisms
BB_RS04715	BB_J17	WP_010257237.1	ParA family protein		lp38	D	Cell cycle control, cell division, chromosome partitioning	1	Cellular organisms
BB_RS04885	BB_K21	WP_010890338.1	ParA family protein		lp36	D	Cell cycle control, cell division, chromosome partitioning	1	Cellular organisms
BB_RS05050	BB_I21	WP_010256993.1	ParA family protein		lp28-4	D	Cell cycle control, cell division, chromosome partitioning	1	Cellular organisms
BB_RS05200	BB_A20	WP_010258131.1	ParA family protein		lp54	D	Cell cycle control, cell division, chromosome partitioning	1	Cellular organisms
BB_RS05535	BB_B12	WP_010890586.1	ParA family protein		cp26	D	Cell cycle control, cell division, chromosome partitioning	1	Cellular organisms
BB_RS05680	BB_D21	WP_010257677.1	ParA family protein		lp17	D	Cell cycle control, cell division, chromosome partitioning	1	Cellular organisms
BB_RS05745	BB_F13	WP_014540418.1	ParA family protein		lp28-1	D	Cell cycle control, cell division, chromosome partitioning	1	Cellular organisms
BB_RS05780	BB_F24	WP_010890276.1	ParA family protein		lp28-1	D	Cell cycle control, cell division, chromosome partitioning	1	Cellular organisms
BB_RS06000	BB_P32	WP_010883735.1	ParA family protein		cp32-1	D	Cell cycle control, cell division, chromosome partitioning	1	Cellular organisms
BB_RS06215	BB_S35	WP_010883757.1	ParA family protein		cp32-3	D	Cell cycle control, cell division, chromosome partitioning	1	Cellular organisms
BB_RS06425	BB_R33	WP_010883783.1	ParA family protein		cp32-4	D	Cell cycle control, cell division, chromosome partitioning	1	Cellular organisms
BB_RS06640	BB_M32	WP_010883808.1	ParA family protein		cp32-6	D	Cell cycle control, cell division, chromosome partitioning	1	Cellular organisms
BB_RS06845	BB_O32	WP_010883829.1	ParA family protein		cp32-7	D	Cell cycle control, cell division, chromosome partitioning	1	Cellular organisms
BB_RS07055	BB_L32	WP_010883861.1	ParA family protein		cp32-8	D	Cell cycle control, cell division, chromosome partitioning	1	Cellular organisms
BB_RS07270	BB_N32	WP_010883882.1	ParA family protein		cp32-9	D	Cell cycle control, cell division, chromosome partitioning	1	Cellular organisms
BB_RS07340	BB_U05	WP_010883900.1	ParA family protein		lp21	D	Cell cycle control, cell division, chromosome partitioning	1	Cellular organisms
BB_RS07440	BB_Q08	WP_010883908.1	ParA family protein		lp56	D	Cell cycle control, cell division, chromosome partitioning	1	Cellular organisms
BB_RS07595	BB_Q40	WP_010883920.1	ParA family protein		lp56	D	Cell cycle control, cell division, chromosome partitioning	1	Cellular organisms
BB_RS00035	BB_0007	WP_002658378.1	haloacid dehalogenase-like hydrolase		chromosome	E	Amino acid transport and metabolism	2	Bacteria A
BB_RS00330	BB_0067	WP_023003273.1	aminopeptidase P family protein		chromosome	E	Amino acid transport and metabolism	1	Cellular organisms
BB_RS00340	BB_0069	WP_002656022.1	aminopeptidase		chromosome	E	Amino acid transport and metabolism	1	Cellular organisms
BB_RS00410	BB_0084	WP_002656576.1	cysteine desulfurase		chromosome	E	Amino acid transport and metabolism	1	Cellular organisms
BB_RS00710	BB_0144	WP_002663645.1	glycine betaine ABC transporter substrate-binding protein		chromosome	E	Amino acid transport and metabolism	1	Cellular organisms
BB_RS00720	BB_0146	WP_002556747.1	glycine betaine/L-proline ABC transporter ATP-binding protein		chromosome	E	Amino acid transport and metabolism	1	Cellular organisms
BB_RS01225	BB_0248	WP_010889716.1	oligoendopeptidase F	pepF	chromosome	E	Amino acid transport and metabolism	1	Cellular organisms
BB_RS01620	BB_0328	WP_002663145.1	peptide ABC transporter substrate-binding protein		chromosome	E	Amino acid transport and metabolism	1	Cellular organisms
BB_RS01625	BB_0329	WP_002656717.1	peptide ABC transporter substrate-binding protein		chromosome	E	Amino acid transport and metabolism	1	Cellular organisms
BB_RS01630	BB_0330	WP_010889728.1	peptide ABC transporter substrate-binding protein		chromosome	E	Amino acid transport and metabolism	1	Cellular organisms
BB_RS01800	BB_0366	WP_002657823.1	aminopeptidase		chromosome	E	Amino acid transport and metabolism	1	Cellular organisms
BB_RS01845	BB_0375	WP_002556970.1	5'-methylthioadenosine/adenosylhomocysteine nucleosidase		chromosome	E	Amino acid transport and metabolism	1	Cellular organisms
BB_RS02955	BB_0588	WP_002657094.1	5'-methylthioadenosine/adenosylhomocysteine nucleosidase		chromosome	E	Amino acid transport and metabolism	1	Cellular organisms
BB_RS03015	BB_0600	WP_010889776.1	DNA-binding protein		chromosome	E	Amino acid transport and metabolism	5	Spirochaetales
BB_RS03055	BB_0608	WP_010889778.1	aminoacyl-histidine dipeptidase		chromosome	E	Amino acid transport and metabolism	1	Cellular organisms
BB_RS03175	BB_0627	WP_023003298.1	M18 family aminopeptidase		chromosome	E	Amino acid transport and metabolism	1	Cellular organisms
BB_RS03240	BB_0639	WP_002657068.1	ABC transporter substrate-binding protein		chromosome	E	Amino acid transport and metabolism	1	Cellular organisms
BB_RS03745	BB_0740	WP_010889810.1	tRNA (5-methylaminomethyl-2-thiouridine)(34)-methyltransferase MnmD	mnmD	chromosome	E	Amino acid transport and metabolism	2	Bacteria A
BB_RS03830	BB_0756	WP_002661162.1	FAD-binding oxidoreductase		chromosome	E	Amino acid transport and metabolism	2	Bacteria A
BB_RS04265	BB_0841	WP_002557431.1	arginine deiminase	arcA	chromosome	E	Amino acid transport and metabolism	1	Cellular organisms
BB_RS04270	BB_0842	WP_002657012.1	ornithine carbamoyltransferase	argF	chromosome	E	Amino acid transport and metabolism	1	Cellular organisms
BB_RS05245	BB_A34	WP_010890384.1	peptide ABC transporter substrate-binding protein		lp54	E	Amino acid transport and metabolism	1	Cellular organisms
BB_RS05550	BB_B16	WP_010890583.1	peptide ABC transporter substrate-binding protein		cp26	E	Amino acid transport and metabolism	1	Cellular organisms
BB_RS05590	BB_B26	WP_010890600.1	ImmA/IrrE family metallo-endopeptidase		cp26	E	Amino acid transport and metabolism	2	Bacteria A
BB_RS05060	BB_I26	WP_010890322.1	MFS transporter		lp28-4	E; G; P	Amino acid transport and metabolism; Carbohydrate transport and metabolism; Inorganic ion transport and metabolism	1	Cellular organisms
BB_RS01640	BB_0333	WP_002556930.1	ABC transporter permease subunit		chromosome	E; P	Amino acid transport and metabolism; Inorganic ion transport and metabolism	1	Cellular organisms
BB_RS01890	BB_0384	WP_002657842.1	BMP family protein		chromosome	E; T	Amino acid transport and metabolism; Signal transduction mechanisms	1	Cellular organisms
BB_RS00075	BB_0015	WP_002655979.1	uridine kinase	udk	chromosome	F	Nucleotide transport and metabolism	1	Cellular organisms
BB_RS00100	BB_0020	WP_002658359.1	diphosphate--fructose-6-phosphate 1-phosphotransferase		chromosome	F	Nucleotide transport and metabolism	1	Cellular organisms
BB_RS00130	BB_0026	WP_020948678.1	bifunctional 5,10-methylenetetrahydrofolate dehydrogenase/5,10-methenyltetrahydrofolate cyclohydrolase		chromosome	F	Nucleotide transport and metabolism	1	Cellular organisms
BB_RS00275	BB_0056	WP_010255334.1	phosphoglycerate kinase		chromosome	F	Nucleotide transport and metabolism	1	Cellular organisms
BB_RS00460	BB_0094	WP_002656082.1	V-type ATP synthase subunit A		chromosome	F	Nucleotide transport and metabolism	1	Cellular organisms
BB_RS00505	BB_0103	WP_002657101.1	phosphoribosyltransferase		chromosome	F	Nucleotide transport and metabolism	1	Cellular organisms
BB_RS00630	BB_0128	WP_002656008.1	(d)CMP kinase	cmk	chromosome	F	Nucleotide transport and metabolism	1	Cellular organisms
BB_RS00970	BB_0200	WP_010889702.1	D-alanine--D-alanine ligase		chromosome	F	Nucleotide transport and metabolism	1	Cellular organisms
BB_RS01185	BB_0239	WP_002663810.1	deoxynucleoside kinase		chromosome	F	Nucleotide transport and metabolism	1	Cellular organisms
BB_RS01195	BB_0241	WP_002656192.1	glycerol kinase GlpK	glpK	chromosome	F	Nucleotide transport and metabolism	1	Cellular organisms
BB_RS01220	BB_0247	WP_002656090.1	RdgB/HAM1 family non-canonical purine NTP pyrophosphatase	rdgB	chromosome	F	Nucleotide transport and metabolism	1	Cellular organisms
BB_RS02060	BB_0417	WP_002655966.1	adenylate kinase		chromosome	F	Nucleotide transport and metabolism	1	Cellular organisms
BB_RS02135	BB_0426	WP_010889747.1	2'-deoxyribosyltransferase		chromosome	F	Nucleotide transport and metabolism	1	Cellular organisms
BB_RS02345	BB_0463	WP_002657947.1	nucleoside-diphosphate kinase		chromosome	F	Nucleotide transport and metabolism	1	Cellular organisms
BB_RS02640	BB_0527	WP_020948753.1	type III pantothenate kinase		chromosome	F	Nucleotide transport and metabolism	2	Bacteria A
BB_RS02730	BB_0544	WP_002557131.1	ribose-phosphate diphosphokinase	prs	chromosome	F	Nucleotide transport and metabolism	1	Cellular organisms
BB_RS02745	BB_0547	WP_002658855.1	dephospho-CoA kinase		chromosome	F	Nucleotide transport and metabolism	1	Cellular organisms
BB_RS02810	BB_0560	WP_002557148.1	molecular chaperone HtpG	htpG	chromosome	F	Nucleotide transport and metabolism	1	Cellular organisms
BB_RS02870	BB_0571	WP_002665224.1	UMP kinase		chromosome	F	Nucleotide transport and metabolism	1	Cellular organisms
BB_RS02890	BB_0575	WP_002657046.1	CTP synthase (glutamine hydrolyzing)	pyrG	chromosome	F	Nucleotide transport and metabolism	1	Cellular organisms
BB_RS03120	BB_0618	WP_002657321.1	cytidine deaminase	cdd	chromosome	F	Nucleotide transport and metabolism	1	Cellular organisms
BB_RS03145	BB_0622	WP_002665689.1	acetate kinase		chromosome	F	Nucleotide transport and metabolism	1	Cellular organisms
BB_RS03220	BB_0635	WP_020948779.1	nicotinate phosphoribosyltransferase	pncB	chromosome	F	Nucleotide transport and metabolism	1	Cellular organisms
BB_RS03665	BB_0723	WP_002657467.1	class IV adenylate cyclase	cyaB	chromosome	F	Nucleotide transport and metabolism	1	Cellular organisms
BB_RS03685	BB_0727	WP_002656298.1	ATP-dependent 6-phosphofructokinase		chromosome	F	Nucleotide transport and metabolism	1	Cellular organisms
BB_RS03940	BB_0777	WP_002656149.1	adenine phosphoribosyltransferase		chromosome	F	Nucleotide transport and metabolism	1	Cellular organisms
BB_RS04015	BB_0791	WP_002657215.1	thymidine kinase		chromosome	F	Nucleotide transport and metabolism	2	Bacteria A
BB_RS04025	BB_0793	WP_002557382.1	dTMP kinase	tmk	chromosome	F	Nucleotide transport and metabolism	1	Cellular organisms
BB_RS04105	BB_0809	WP_010889823.1	tRNA guanosine(34) transglycosylase Tgt	tgt	chromosome	F	Nucleotide transport and metabolism	1	Cellular organisms
BB_RS04155	BB_0819	WP_010889829.1	AAA family ATPase		chromosome	F	Nucleotide transport and metabolism	1	Cellular organisms
BB_RS04165	BB_0821	WP_010889830.1	tRNA (adenosine(37)-N6)-dimethylallyltransferase MiaA	miaA	chromosome	F	Nucleotide transport and metabolism	1	Cellular organisms
BB_RS04385	BB_H33	WP_010890316.1	amidohydrolase family protein		lp28-3	F	Nucleotide transport and metabolism	1	Cellular organisms
BB_RS04590	BB_G20	WP_010890295.1	DUF1073 domain-containing protein		lp28-2	F	Nucleotide transport and metabolism	6	Borreliaceae
BB_RS04875	BB_K17	WP_010890337.1	adenine deaminase	ade	lp36	F	Nucleotide transport and metabolism	1	Cellular organisms
BB_RS05010	BB_I06	WP_010256945.1	5'-methylthioadenosine/adenosylhomocysteine nucleosidase		lp28-4	F	Nucleotide transport and metabolism	1	Cellular organisms
BB_RS05260	BB_A38	WP_010890387.1	DUF1073 domain-containing protein		lp54	F	Nucleotide transport and metabolism	6	Borreliaceae
BB_RS05430	BB_A76	WP_010890400.1	FAD-dependent thymidylate synthase		lp54	F	Nucleotide transport and metabolism	1	Cellular organisms
BB_RS05555	BB_B17	WP_010890582.1	inosine-5'-monophosphate dehydrogenase	guaB	cp26	F	Nucleotide transport and metabolism	1	Cellular organisms
BB_RS05560	BB_B18	WP_010890581.1	glutamine-hydrolyzing GMP synthase	guaA	cp26	F	Nucleotide transport and metabolism	1	Cellular organisms
BB_RS05845	BB_P01	WP_010257444.1	DUF1073 domain-containing protein		cp32-1	F	Nucleotide transport and metabolism	6	Borreliaceae
BB_RS06055	BB_S01	WP_010257444.1	DUF1073 domain-containing protein		cp32-3	F	Nucleotide transport and metabolism	6	Borreliaceae
BB_RS06270	BB_R01	WP_010883789.1	DUF1073 domain-containing protein		cp32-4	F	Nucleotide transport and metabolism	6	Borreliaceae
BB_RS06485	BB_M01	WP_010257444.1	DUF1073 domain-containing protein		cp32-6	F	Nucleotide transport and metabolism	6	Borreliaceae
BB_RS06690	BB_O01	WP_010883851.1	DUF1073 domain-containing protein		cp32-7	F	Nucleotide transport and metabolism	6	Borreliaceae
BB_RS06900	BB_L01	WP_010257444.1	DUF1073 domain-containing protein		cp32-8	F	Nucleotide transport and metabolism	6	Borreliaceae
BB_RS07110	BB_N01	WP_010883889.1	DUF1073 domain-containing protein		cp32-9	F	Nucleotide transport and metabolism	6	Borreliaceae
BB_RS01865	BB_0379	WP_002656400.1	HIT family protein		chromosome	F; G	Nucleotide transport and metabolism ; Carbohydrate transport and metabolism	1	Cellular organisms
BB_RS03855	BB_0760	WP_002557347.1	nucleoside triphosphate pyrophosphohydrolase family protein		chromosome	F; G	Nucleotide transport and metabolism ; Carbohydrate transport and metabolism	1	Cellular organisms
BB_RS00010	BB_0002	WP_002658389.1	glycoside hydrolase family 3 protein		chromosome	G	Carbohydrate transport and metabolism	1	Cellular organisms
BB_RS00020	BB_0004	WP_020948671.1	phosphoglucomutase		chromosome	G	Carbohydrate transport and metabolism	1	Cellular organisms
BB_RS00120	BB_0024	WP_010889662.1	sorbosone dehydrogenase family protein		chromosome	G	Carbohydrate transport and metabolism	1	Cellular organisms
BB_RS00270	BB_0055	WP_002658317.1	triose-phosphate isomerase		chromosome	G	Carbohydrate transport and metabolism	1	Cellular organisms
BB_RS00570	BB_0116	WP_002656218.1	PTS transporter subunit EIIC		chromosome	G	Carbohydrate transport and metabolism	2	Bacteria A
BB_RS00735	BB_0151	WP_010889694.1	N-acetylglucosamine-6-phosphate deacetylase	nagA	chromosome	G	Carbohydrate transport and metabolism	1	Cellular organisms
BB_RS00740	BB_0152	WP_002556751.1	glucosamine-6-phosphate deaminase		chromosome	G	Carbohydrate transport and metabolism	1	Cellular organisms
BB_RS00805	BB_0166	WP_010889696.1	4-alpha-glucanotransferase	malQ	chromosome	G	Carbohydrate transport and metabolism	1	Cellular organisms
BB_RS01100	BB_0222	WP_002661712.1	6-phosphogluconolactonase		chromosome	G	Carbohydrate transport and metabolism	1	Cellular organisms
BB_RS01575	BB_0318	WP_002661849.1	sugar ABC transporter ATP-binding protein		chromosome	G	Carbohydrate transport and metabolism	1	Cellular organisms
BB_RS01655	BB_0336	WP_002657781.1	hypothetical protein		chromosome	G	Carbohydrate transport and metabolism	4	Spirochaetes
BB_RS01660	BB_0337	WP_010889730.1	phosphopyruvate hydratase	eno	chromosome	G	Carbohydrate transport and metabolism	1	Cellular organisms
BB_RS01715	BB_0348	WP_002661716.1	pyruvate kinase	pyk	chromosome	G	Carbohydrate transport and metabolism	1	Cellular organisms
BB_RS01790	BB_0364	WP_002657078.1	methylglyoxal synthase	mgsA	chromosome	G	Carbohydrate transport and metabolism	1	Cellular organisms
BB_RS01805	BB_0367	WP_002657824.1	DNA mismatch repair protein MutT		chromosome	G	Carbohydrate transport and metabolism	2	Bacteria A
BB_RS01875	BB_0381	WP_010889739.1	hypothetical protein		chromosome	G	Carbohydrate transport and metabolism	1	Cellular organisms
BB_RS01975	BB_0399	WP_010889743.1	ankyrin repeat domain-containing protein		chromosome	G	Carbohydrate transport and metabolism	1	Cellular organisms
BB_RS02015	BB_0407	WP_002661081.1	mannose-6-phosphate isomerase, class I	manA	chromosome	G	Carbohydrate transport and metabolism	1	Cellular organisms
BB_RS02225	BB_0445	WP_002557037.1	class II fructose-bisphosphate aldolase	fbaA	chromosome	G	Carbohydrate transport and metabolism	1	Cellular organisms
BB_RS02245	BB_0448	WP_002557040.1	HPr family phosphocarrier protein		chromosome	G	Carbohydrate transport and metabolism	2	Bacteria A
BB_RS02625	BB_0524	WP_002658001.1	inositol monophosphatase		chromosome	G	Carbohydrate transport and metabolism	1	Cellular organisms
BB_RS02735	BB_0545	WP_010889762.1	FGGY-family carbohydrate kinase		chromosome	G	Carbohydrate transport and metabolism	1	Cellular organisms
BB_RS02795	BB_0557	WP_002557145.1	HPr family phosphocarrier protein		chromosome	G	Carbohydrate transport and metabolism	1	Cellular organisms
BB_RS02800	BB_0558	WP_002656738.1	phosphoenolpyruvate--protein phosphotransferase	ptsP	chromosome	G	Carbohydrate transport and metabolism	1	Cellular organisms
BB_RS02805	BB_0559	WP_002557147.1	PTS glucose transporter subunit IIA	crr	chromosome	G	Carbohydrate transport and metabolism	1	Cellular organisms
BB_RS03130	BB_0620	WP_010889781.1	glycoside hydrolase family 3 protein		chromosome	G	Carbohydrate transport and metabolism	1	Cellular organisms
BB_RS03225	BB_0636	WP_002656376.1	glucose-6-phosphate dehydrogenase		chromosome	G	Carbohydrate transport and metabolism	1	Cellular organisms
BB_RS03265	BB_0644	WP_002557231.1	N-acetylmannosamine-6-phosphate 2-epimerase		chromosome	G	Carbohydrate transport and metabolism	2	Bacteria A
BB_RS03270	BB_0645	WP_010254518.1	PTS transporter subunit EIIC		chromosome	G	Carbohydrate transport and metabolism	2	Bacteria A
BB_RS03330	BB_0657	WP_002663487.1	ribose 5-phosphate isomerase A	rpiA	chromosome	G	Carbohydrate transport and metabolism	1	Cellular organisms
BB_RS03335	BB_0658	WP_002657375.1	2,3-diphosphoglycerate-dependent phosphoglycerate mutase	gpmA	chromosome	G	Carbohydrate transport and metabolism	1	Cellular organisms
BB_RS03700	BB_0730	WP_002660427.1	glucose-6-phosphate isomerase		chromosome	G	Carbohydrate transport and metabolism	1	Cellular organisms
BB_RS04180	BB_0825	WP_002656235.1	phosphodiester glycosidase family protein		chromosome	G	Carbohydrate transport and metabolism	1	Cellular organisms
BB_RS04230	BB_0835	WP_010889835.1	phospho-sugar mutase		chromosome	G	Carbohydrate transport and metabolism	1	Cellular organisms
BB_RS05495	BB_B04	WP_010890590.1	PTS cellobiose transporter subunit IIC	celB	cp26	G	Carbohydrate transport and metabolism	2	Bacteria A
BB_RS05500	BB_B05	WP_010258204.1	PTS lactose/cellobiose transporter subunit IIA		cp26	G	Carbohydrate transport and metabolism	2	Bacteria A
BB_RS05505	BB_B06	WP_012593119.1	PTS sugar transporter subunit IIB		cp26	G	Carbohydrate transport and metabolism	2	Bacteria A
BB_RS05600	BB_B28	WP_010890598.1	ankyrin repeat domain-containing protein		cp26	G	Carbohydrate transport and metabolism	1	Cellular organisms
BB_RS05605	BB_B29	WP_010890592.1	PTS transporter subunit EIIC		cp26	G	Carbohydrate transport and metabolism	2	Bacteria A
BB_RS03510	BB_0693	WP_002557280.1	ROK family protein		chromosome	G; K	Carbohydrate transport and metabolism; Transcription	1	Cellular organisms
BB_RS04210	BB_0831	WP_002660752.1	ROK family protein		chromosome	G; K	Carbohydrate transport and metabolism; Transcription	1	Cellular organisms
BB_RS02240	BB_0447	WP_002665246.1	cation:proton antiporter		chromosome	G; P; T	Carbohydrate transport and metabolism; Inorganic ion transport and metabolism; Signal transduction mechanisms	1	Cellular organisms
BB_RS02020	BB_0408	WP_002657873.1	PTS sugar transporter subunit IIA		chromosome	G; T	Carbohydrate transport and metabolism; Signal transduction mechanisms	1	Cellular organisms
BB_RS03185	BB_0629	WP_002657338.1	PTS sugar transporter subunit IIA		chromosome	G; T	Carbohydrate transport and metabolism; Signal transduction mechanisms	1	Cellular organisms
BB_RS00590	BB_0120	WP_002658236.1	di-trans,poly-cis-decaprenylcistransferase	uppS	chromosome	H	Coenzyme transport and metabolism	1	Cellular organisms
BB_RS01115	BB_0225	WP_002657653.1	tRNA dihydrouridine(20/20a) synthase DusA	dusA	chromosome	H	Coenzyme transport and metabolism	1	Cellular organisms
BB_RS01540	BB_0311	WP_010889725.1	NAD(+)/NADH kinase		chromosome	H	Coenzyme transport and metabolism	1	Cellular organisms
BB_RS01555	BB_0314	WP_010889726.1	polyprenyl synthetase family protein		chromosome	H	Coenzyme transport and metabolism	1	Cellular organisms
BB_RS01675	BB_0340	WP_002664835.1	hypothetical protein		chromosome	H	Coenzyme transport and metabolism	5	Spirochaetales
BB_RS01850	BB_0376	WP_002663127.1	methionine adenosyltransferase	metK	chromosome	H	Coenzyme transport and metabolism	1	Cellular organisms
BB_RS01855	BB_0377	WP_002656744.1	S-ribosylhomocysteine lyase		chromosome	H	Coenzyme transport and metabolism	2	Bacteria A
BB_RS02140	BB_0427	WP_193345632.1	16S rRNA (cytidine(1402)-2'-O)-methyltransferase	rsmI	chromosome	H	Coenzyme transport and metabolism	1	Cellular organisms
BB_RS02335	BB_0461	WP_010889753.1	DNA polymerase III subunit gamma/tau	dnaX	chromosome	H	Coenzyme transport and metabolism	1	Cellular organisms
BB_RS02815	BB_0561	WP_010889766.1	decarboxylating NADP(+)-dependent phosphogluconate dehydrogenase	gnd	chromosome	H	Coenzyme transport and metabolism	1	Cellular organisms
BB_RS03020	BB_0601	WP_002656965.1	serine hydroxymethyltransferase		chromosome	H	Coenzyme transport and metabolism	1	Cellular organisms
BB_RS03190	BB_0630	WP_010889784.1	1-phosphofructokinase	pfkB	chromosome	H	Coenzyme transport and metabolism	1	Cellular organisms
BB_RS03325	BB_0656	WP_010889790.1	HemN-related non-iron pseudo-SAM protein PsgB	psgB	chromosome	H	Coenzyme transport and metabolism	1	Cellular organisms
BB_RS03550	BB_0702	WP_002656002.1	pantetheine-phosphate adenylyltransferase	coaD	chromosome	H	Coenzyme transport and metabolism	1	Cellular organisms
BB_RS03570	BB_0706	WP_010889803.1	CCA tRNA nucleotidyltransferase		chromosome	H	Coenzyme transport and metabolism	1	Cellular organisms
BB_RS03720	BB_0734	WP_002657482.1	threonylcarbamoyl-AMP synthase		chromosome	H	Coenzyme transport and metabolism	1	Cellular organisms
BB_RS03730	BB_0737	WP_002665666.1	tRNA-dihydrouridine synthase		chromosome	H	Coenzyme transport and metabolism	1	Cellular organisms
BB_RS03890	BB_0768	WP_002656605.1	bifunctional hydroxymethylpyrimidine kinase/phosphomethylpyrimidine kinase		chromosome	H	Coenzyme transport and metabolism	1	Cellular organisms
BB_RS03965	BB_0782	WP_002656094.1	nicotinate (nicotinamide) nucleotide adenylyltransferase	nadD	chromosome	H	Coenzyme transport and metabolism	1	Cellular organisms
BB_RS04120	BB_0812	WP_010889826.1	bifunctional phosphopantothenoylcysteine decarboxylase/phosphopantothenate--cysteine ligase CoaBC	coaBC	chromosome	H	Coenzyme transport and metabolism	1	Cellular organisms
BB_RS04130	BB_0814	WP_080651861.1	sodium/pantothenate symporter	panF	chromosome	H	Coenzyme transport and metabolism	1	Cellular organisms
BB_RS07355	BB_U08	WP_010883902.1	SUA5 subfamily protein		lp21	H	Coenzyme transport and metabolism	6	Borreliaceae
BB_RS07370	BB_U11	WP_002657157.1	threonylcarbamoyl-AMP synthase		lp21	H	Coenzyme transport and metabolism	1	Cellular organisms
BB_RS07400	BB_T06	WP_002657157.1	threonylcarbamoyl-AMP synthase		lp5	H	Coenzyme transport and metabolism	1	Cellular organisms
BB_RS00050	BB_0010	WP_002556617.1	4'-phosphopantetheinyl transferase superfamily protein		chromosome	I	Lipid transport and metabolism	1	Cellular organisms
BB_RS00185	BB_0037	WP_002665505.1	1-acyl-sn-glycerol-3-phosphate acyltransferase		chromosome	I	Lipid transport and metabolism	1	Cellular organisms
BB_RS00535	BB_0109	WP_010889685.1	acetyl-CoA C-acyltransferase		chromosome	I	Lipid transport and metabolism	1	Cellular organisms
BB_RS00675	BB_0137	WP_002658199.1	long-chain fatty acid--CoA ligase		chromosome	I	Lipid transport and metabolism	1	Cellular organisms
BB_RS01230	BB_0249	WP_002556848.1	phosphatidylcholine/phosphatidylserine synthase		chromosome	I	Lipid transport and metabolism	1	Cellular organisms
BB_RS01615	BB_0327	WP_002556924.1	1-acyl-sn-glycerol-3-phosphate acyltransferase		chromosome	I	Lipid transport and metabolism	5	Spirochaetales
BB_RS01810	BB_0368	WP_002665278.1	NAD(P)H-dependent glycerol-3-phosphate dehydrogenase		chromosome	I	Lipid transport and metabolism	1	Cellular organisms
BB_RS02040	BB_0413	WP_010889745.1	membrane protein		chromosome	I	Lipid transport and metabolism	1	Cellular organisms
BB_RS02565	BB_0508	WP_002657984.1	ribosome biogenesis GTPase Der	der	chromosome	I	Lipid transport and metabolism	1	Cellular organisms
BB_RS02980	BB_0593	WP_002658995.1	AMP-binding protein		chromosome	I	Lipid transport and metabolism	1	Cellular organisms
BB_RS03460	BB_0683	WP_010889798.1	hydroxymethylglutaryl-CoA synthase		chromosome	I	Lipid transport and metabolism	1	Cellular organisms
BB_RS03470	BB_0685	WP_010889799.1	hydroxymethylglutaryl-CoA reductase, degradative		chromosome	I	Lipid transport and metabolism	1	Cellular organisms
BB_RS03475	BB_0686	WP_002656862.1	diphosphomevalonate decarboxylase	mvaD	chromosome	I	Lipid transport and metabolism	1	Cellular organisms
BB_RS03480	BB_0687	WP_002657428.1	phosphomevalonate kinase		chromosome	I	Lipid transport and metabolism	1	Cellular organisms
BB_RS03485	BB_0688	WP_010889800.1	mevalonate kinase	mvk	chromosome	I	Lipid transport and metabolism	1	Cellular organisms
BB_RS03655	BB_0721	WP_010889808.1	CDP-diacylglycerol--glycerol-3-phosphate 3-phosphatidyltransferase	pgsA	chromosome	I	Lipid transport and metabolism	1	Cellular organisms
BB_RS03560	BB_0704	WP_002656801.1	acyl carrier protein	acpP	chromosome	I; Q	Lipid transport and metabolism; Secondary metabolites biosynthesis, transport, and catabolism	1	Cellular organisms
BB_RS00835	BB_0172	WP_020948707.1	VWA domain-containing protein		chromosome	I; U	Lipid transport and metabolism; Intracellular trafficking, secretion, and vesicular transport	2	Bacteria A
BB_RS00025	BB_0005	WP_010889658.1	tryptophan--tRNA ligase	trpS	chromosome	J	Translation, ribosomal structure and biogenesis	1	Cellular organisms
BB_RS00060	BB_0012	WP_010889660.1	tRNA pseudouridine(38-40) synthase TruA	truA	chromosome	J	Translation, ribosomal structure and biogenesis	1	Cellular organisms
BB_RS00090	BB_0018	WP_002658364.1	RluA family pseudouridine synthase		chromosome	J	Translation, ribosomal structure and biogenesis	1	Cellular organisms
BB_RS00165	BB_0033	WP_002556639.1	SsrA-binding protein SmpB	smpB	chromosome	J	Translation, ribosomal structure and biogenesis	1	Cellular organisms
BB_RS00255	BB_0052	WP_002658321.1	RNA methyltransferase		chromosome	J	Translation, ribosomal structure and biogenesis	1	Cellular organisms
BB_RS00305	BB_0062	WP_010889672.1	16S rRNA (uracil(1498)-N(3))-methyltransferase		chromosome	J	Translation, ribosomal structure and biogenesis	1	Cellular organisms
BB_RS00315	BB_0064	WP_002658299.1	methionyl-tRNA formyltransferase	fmt	chromosome	J	Translation, ribosomal structure and biogenesis	1	Cellular organisms
BB_RS00320	BB_0065	WP_002662034.1	peptide deformylase	def	chromosome	J	Translation, ribosomal structure and biogenesis	1	Cellular organisms
BB_RS00365	BB_0074	WP_096334726.1	peptide chain release factor 2	prfB	chromosome	J	Translation, ribosomal structure and biogenesis	1	Cellular organisms
BB_RS00495	BB_0101	WP_002665039.1	asparagine--tRNA ligase	asnS	chromosome	J	Translation, ribosomal structure and biogenesis	1	Cellular organisms
BB_RS00515	BB_0105	WP_010889683.1	type I methionyl aminopeptidase	map	chromosome	J	Translation, ribosomal structure and biogenesis	1	Cellular organisms
BB_RS00550	BB_0112	WP_002656726.1	50S ribosomal protein L9		chromosome	J	Translation, ribosomal structure and biogenesis	1	Cellular organisms
BB_RS00555	BB_0113	WP_002556715.1	30S ribosomal protein S18	rpsR	chromosome	J	Translation, ribosomal structure and biogenesis	1	Cellular organisms
BB_RS00565	BB_0115	WP_010889686.1	30S ribosomal protein S6		chromosome	J	Translation, ribosomal structure and biogenesis	2	Bacteria A
BB_RS00595	BB_0121	WP_002658231.1	ribosome recycling factor	frr	chromosome	J	Translation, ribosomal structure and biogenesis	1	Cellular organisms
BB_RS00600	BB_0122	WP_010889689.1	translation elongation factor Ts	tsf	chromosome	J	Translation, ribosomal structure and biogenesis	1	Cellular organisms
BB_RS00605	BB_0123	WP_002658226.1	30S ribosomal protein S2	rpsB	chromosome	J	Translation, ribosomal structure and biogenesis	1	Cellular organisms
BB_RS00625	BB_0127	WP_010889691.1	30S ribosomal protein S1		chromosome	J	Translation, ribosomal structure and biogenesis	1	Cellular organisms
BB_RS00635	BB_0129	WP_002556731.1	rRNA pseudouridine synthase		chromosome	J	Translation, ribosomal structure and biogenesis	1	Cellular organisms
BB_RS00665	BB_0135	WP_002656264.1	histidine--tRNA ligase		chromosome	J	Translation, ribosomal structure and biogenesis	1	Cellular organisms
BB_RS00820	BB_0169	WP_002556767.1	translation initiation factor IF-1	infA	chromosome	J	Translation, ribosomal structure and biogenesis	1	Cellular organisms
BB_RS00860	BB_0177	WP_002665606.1	16S rRNA (guanine(527)-N(7))-methyltransferase RsmG	rsmG	chromosome	J	Translation, ribosomal structure and biogenesis	1	Cellular organisms
BB_RS00870	BB_0179	WP_002656499.1	tRNA uridine-5-carboxymethylaminomethyl(34) synthesis GTPase MnmE	mnmE	chromosome	J	Translation, ribosomal structure and biogenesis	1	Cellular organisms
BB_RS00895	BB_0184	WP_002556782.1	carbon storage regulator CsrA	csrA	chromosome	J	Translation, ribosomal structure and biogenesis	2	Bacteria A
BB_RS00915	BB_0188	WP_023003280.1	50S ribosomal protein L20	rplT	chromosome	J	Translation, ribosomal structure and biogenesis	1	Cellular organisms
BB_RS00920	BB_0189	WP_002556787.1	50S ribosomal protein L35	rpmI	chromosome	J	Translation, ribosomal structure and biogenesis	2	Bacteria A
BB_RS00925	BB_0190	WP_002556788.1	translation initiation factor IF-3		chromosome	J	Translation, ribosomal structure and biogenesis	1	Cellular organisms
BB_RS00950	BB_0196	WP_002656432.1	peptide chain release factor 1	prfA	chromosome	J	Translation, ribosomal structure and biogenesis	1	Cellular organisms
BB_RS00955	BB_0197	WP_010889701.1	peptide chain release factor N(5)-glutamine methyltransferase	prmC	chromosome	J	Translation, ribosomal structure and biogenesis	1	Cellular organisms
BB_RS01060	BB_0214	WP_002656805.1	elongation factor P	efp	chromosome	J	Translation, ribosomal structure and biogenesis	1	Cellular organisms
BB_RS01090	BB_0220	WP_010889708.1	alanine--tRNA ligase		chromosome	J	Translation, ribosomal structure and biogenesis	1	Cellular organisms
BB_RS01120	BB_0226	WP_002657654.1	serine--tRNA ligase	serS	chromosome	J	Translation, ribosomal structure and biogenesis	1	Cellular organisms
BB_RS01135	BB_0229	WP_010889710.1	type B 50S ribosomal protein L31		chromosome	J	Translation, ribosomal structure and biogenesis	1	Cellular organisms
BB_RS01155	BB_0233	WP_002556832.1	30S ribosomal protein S20		chromosome	J	Translation, ribosomal structure and biogenesis	1	Cellular organisms
BB_RS01165	BB_0235	WP_002664905.1	redox-regulated ATPase YchF	ychF	chromosome	J	Translation, ribosomal structure and biogenesis	1	Cellular organisms
BB_RS01245	BB_0251	WP_010889717.1	leucine--tRNA ligase	leuS	chromosome	J	Translation, ribosomal structure and biogenesis	1	Cellular organisms
BB_RS01270	BB_0256	WP_002656880.1	30S ribosomal protein S21		chromosome	J	Translation, ribosomal structure and biogenesis	2	Bacteria A
BB_RS01520	BB_0306	WP_002556905.1	16S rRNA (cytosine(1402)-N(4))-methyltransferase RsmH	rsmH	chromosome	J	Translation, ribosomal structure and biogenesis	1	Cellular organisms
BB_RS01550	BB_0313	WP_002657752.1	RlmE family RNA methyltransferase		chromosome	J	Translation, ribosomal structure and biogenesis	1	Cellular organisms
BB_RS01665	BB_0338	WP_002656683.1	30S ribosomal protein S9	rpsI	chromosome	J	Translation, ribosomal structure and biogenesis	1	Cellular organisms
BB_RS01670	BB_0339	WP_002556936.1	50S ribosomal protein L13	rplM	chromosome	J	Translation, ribosomal structure and biogenesis	1	Cellular organisms
BB_RS01680	BB_0341	WP_002657789.1	Asp-tRNA(Asn)/Glu-tRNA(Gln) amidotransferase subunit GatB	gatB	chromosome	J	Translation, ribosomal structure and biogenesis	1	Cellular organisms
BB_RS01685	BB_0342	WP_010889731.1	Asp-tRNA(Asn)/Glu-tRNA(Gln) amidotransferase subunit GatA	gatA	chromosome	J	Translation, ribosomal structure and biogenesis	1	Cellular organisms
BB_RS01690	BB_0343	WP_002657793.1	Asp-tRNA(Asn)/Glu-tRNA(Gln) amidotransferase subunit GatC	gatC	chromosome	J	Translation, ribosomal structure and biogenesis	5	Spirochaetales
BB_RS01725	BB_0350	WP_002556947.1	50S ribosomal protein L28		chromosome	J	Translation, ribosomal structure and biogenesis	1	Cellular organisms
BB_RS01760	BB_0358	WP_010889733.1	16S rRNA (uracil(1498)-N(3))-methyltransferase		chromosome	J	Translation, ribosomal structure and biogenesis	1	Cellular organisms
BB_RS01820	BB_0370	WP_002656396.1	tyrosine--tRNA ligase		chromosome	J	Translation, ribosomal structure and biogenesis	1	Cellular organisms
BB_RS01825	BB_0371	WP_002656113.1	glycine--tRNA ligase		chromosome	J	Translation, ribosomal structure and biogenesis	1	Cellular organisms
BB_RS01830	BB_0372	WP_002665196.1	glutamate--tRNA ligase	gltX	chromosome	J	Translation, ribosomal structure and biogenesis	1	Cellular organisms
BB_RS01900	BB_0386	WP_002556981.1	30S ribosomal protein S7	rpsG	chromosome	J	Translation, ribosomal structure and biogenesis	1	Cellular organisms
BB_RS01905	BB_0387	WP_002656492.1	30S ribosomal protein S12		chromosome	J	Translation, ribosomal structure and biogenesis	1	Cellular organisms
BB_RS01920	BB_0390	WP_010889742.1	50S ribosomal protein L7/L12	rplL	chromosome	J	Translation, ribosomal structure and biogenesis	1	Cellular organisms
BB_RS01925	BB_0391	WP_002657848.1	50S ribosomal protein L10		chromosome	J	Translation, ribosomal structure and biogenesis	1	Cellular organisms
BB_RS01930	BB_0392	WP_002656139.1	50S ribosomal protein L1		chromosome	J	Translation, ribosomal structure and biogenesis	1	Cellular organisms
BB_RS01935	BB_0393	WP_002657853.1	50S ribosomal protein L11	rplK	chromosome	J	Translation, ribosomal structure and biogenesis	1	Cellular organisms
BB_RS01955	BB_0396	WP_002556991.1	50S ribosomal protein L33	rpmG	chromosome	J	Translation, ribosomal structure and biogenesis	1	Cellular organisms
BB_RS01990	BB_0402	WP_010889744.1	proline--tRNA ligase	proS	chromosome	J	Translation, ribosomal structure and biogenesis	1	Cellular organisms
BB_RS02200	BB_0440	WP_002557032.1	50S ribosomal protein L34	rpmH	chromosome	J	Translation, ribosomal structure and biogenesis	1	Cellular organisms
BB_RS02205	BB_0441	WP_002664778.1	ribonuclease P protein component	rnpA	chromosome	J	Translation, ribosomal structure and biogenesis	2	Bacteria A
BB_RS02235	BB_0446	WP_002657924.1	aspartate--tRNA ligase	aspS	chromosome	J	Translation, ribosomal structure and biogenesis	1	Cellular organisms
BB_RS02250	BB_0449	WP_002656958.1	HPF/RaiA family ribosome-associated protein		chromosome	J	Translation, ribosomal structure and biogenesis	5	Spirochaetales
BB_RS02405	BB_0476	WP_002657015.1	elongation factor Tu	tuf	chromosome	J	Translation, ribosomal structure and biogenesis	1	Cellular organisms
BB_RS02410	BB_0477	WP_002557068.1	30S ribosomal protein S10	rpsJ	chromosome	J	Translation, ribosomal structure and biogenesis	1	Cellular organisms
BB_RS02415	BB_0478	WP_002557069.1	50S ribosomal protein L3	rplC	chromosome	J	Translation, ribosomal structure and biogenesis	1	Cellular organisms
BB_RS02420	BB_0479	WP_002557070.1	50S ribosomal protein L4	rplD	chromosome	J	Translation, ribosomal structure and biogenesis	1	Cellular organisms
BB_RS02425	BB_0480	WP_002557071.1	50S ribosomal protein L23	rplW	chromosome	J	Translation, ribosomal structure and biogenesis	1	Cellular organisms
BB_RS02430	BB_0481	WP_002557072.1	50S ribosomal protein L2	rplB	chromosome	J	Translation, ribosomal structure and biogenesis	1	Cellular organisms
BB_RS02435	BB_0482	WP_002557073.1	30S ribosomal protein S19	rpsS	chromosome	J	Translation, ribosomal structure and biogenesis	1	Cellular organisms
BB_RS02440	BB_0483	WP_002656402.1	50S ribosomal protein L22	rplV	chromosome	J	Translation, ribosomal structure and biogenesis	1	Cellular organisms
BB_RS02445	BB_0484	WP_002656551.1	30S ribosomal protein S3	rpsC	chromosome	J	Translation, ribosomal structure and biogenesis	1	Cellular organisms
BB_RS02450	BB_0485	WP_002656214.1	50S ribosomal protein L16	rplP	chromosome	J	Translation, ribosomal structure and biogenesis	1	Cellular organisms
BB_RS02455	BB_0486	WP_002557077.1	50S ribosomal protein L29		chromosome	J	Translation, ribosomal structure and biogenesis	1	Cellular organisms
BB_RS02460	BB_0487	WP_002557078.1	30S ribosomal protein S17	rpsQ	chromosome	J	Translation, ribosomal structure and biogenesis	1	Cellular organisms
BB_RS02465	BB_0488	WP_002557079.1	50S ribosomal protein L14	rplN	chromosome	J	Translation, ribosomal structure and biogenesis	1	Cellular organisms
BB_RS02470	BB_0489	WP_002557080.1	50S ribosomal protein L24		chromosome	J	Translation, ribosomal structure and biogenesis	1	Cellular organisms
BB_RS02475	BB_0490	WP_002557081.1	50S ribosomal protein L5	rplE	chromosome	J	Translation, ribosomal structure and biogenesis	1	Cellular organisms
BB_RS02480	BB_0491	WP_002557082.1	type Z 30S ribosomal protein S14		chromosome	J	Translation, ribosomal structure and biogenesis	1	Cellular organisms
BB_RS02485	BB_0492	WP_002657008.1	30S ribosomal protein S8	rpsH	chromosome	J	Translation, ribosomal structure and biogenesis	1	Cellular organisms
BB_RS02490	BB_0493	WP_002656835.1	50S ribosomal protein L6	rplF	chromosome	J	Translation, ribosomal structure and biogenesis	1	Cellular organisms
BB_RS02495	BB_0494	WP_002657971.1	50S ribosomal protein L18		chromosome	J	Translation, ribosomal structure and biogenesis	1	Cellular organisms
BB_RS02500	BB_0495	WP_002657973.1	30S ribosomal protein S5	rpsE	chromosome	J	Translation, ribosomal structure and biogenesis	1	Cellular organisms
BB_RS02505	BB_0496	WP_002657975.1	50S ribosomal protein L30	rpmD	chromosome	J	Translation, ribosomal structure and biogenesis	6	Borreliaceae
BB_RS02510	BB_0497	WP_002656004.1	50S ribosomal protein L15	rplO	chromosome	J	Translation, ribosomal structure and biogenesis	1	Cellular organisms
BB_RS02520	BB_0499	WP_002557090.1	50S ribosomal protein L36	rpmJ	chromosome	J	Translation, ribosomal structure and biogenesis	1	Cellular organisms
BB_RS02525	BB_0500	WP_002656307.1	30S ribosomal protein S13	rpsM	chromosome	J	Translation, ribosomal structure and biogenesis	1	Cellular organisms
BB_RS02530	BB_0501	WP_002557092.1	30S ribosomal protein S11	rpsK	chromosome	J	Translation, ribosomal structure and biogenesis	1	Cellular organisms
BB_RS02540	BB_0503	WP_002658786.1	50S ribosomal protein L17	rplQ	chromosome	J	Translation, ribosomal structure and biogenesis	1	Cellular organisms
BB_RS02555	BB_0506	WP_002656367.1	TlyA family RNA methyltransferase		chromosome	J	Translation, ribosomal structure and biogenesis	1	Cellular organisms
BB_RS02585	BB_0513	WP_002665337.1	phenylalanine--tRNA ligase subunit alpha		chromosome	J	Translation, ribosomal structure and biogenesis	1	Cellular organisms
BB_RS02590	BB_0514	WP_010889759.1	phenylalanine--tRNA ligase subunit beta		chromosome	J	Translation, ribosomal structure and biogenesis	1	Cellular organisms
BB_RS02710	BB_0540	WP_002557127.1	elongation factor G		chromosome	J	Translation, ribosomal structure and biogenesis	1	Cellular organisms
BB_RS02950	BB_0587	WP_010889772.1	methionine--tRNA ligase	metG	chromosome	J	Translation, ribosomal structure and biogenesis	1	Cellular organisms
BB_RS02965	BB_0590	WP_002656878.1	16S rRNA (adenine(1518)-N(6)/adenine(1519)-N(6))-dimethyltransferase RsmA	rsmA	chromosome	J	Translation, ribosomal structure and biogenesis	1	Cellular organisms
BB_RS02985	BB_0594	WP_010889774.1	arginine--tRNA ligase		chromosome	J	Translation, ribosomal structure and biogenesis	1	Cellular organisms
BB_RS03010	BB_0599	WP_002662611.1	cysteine--tRNA ligase		chromosome	J	Translation, ribosomal structure and biogenesis	1	Cellular organisms
BB_RS03100	BB_0615	WP_002557202.1	30S ribosomal protein S4	rpsD	chromosome	J	Translation, ribosomal structure and biogenesis	1	Cellular organisms
BB_RS03340	BB_0659	WP_002663481.1	lysine--tRNA ligase	lysS	chromosome	J	Translation, ribosomal structure and biogenesis	1	Cellular organisms
BB_RS03455	BB_0682	WP_002657419.1	tRNA 2-thiouridine(34) synthase MnmA	mnmA	chromosome	J	Translation, ribosomal structure and biogenesis	1	Cellular organisms
BB_RS03505	BB_0691	WP_010889801.1	elongation factor G		chromosome	J	Translation, ribosomal structure and biogenesis	1	Cellular organisms
BB_RS03520	BB_0695	WP_002557282.1	30S ribosomal protein S16	rpsP	chromosome	J	Translation, ribosomal structure and biogenesis	1	Cellular organisms
BB_RS03530	BB_0697	WP_002664616.1	16S rRNA processing protein RimM	rimM	chromosome	J	Translation, ribosomal structure and biogenesis	2	Bacteria A
BB_RS03535	BB_0698	WP_002657057.1	tRNA (guanosine(37)-N1)-methyltransferase TrmD	trmD	chromosome	J	Translation, ribosomal structure and biogenesis	1	Cellular organisms
BB_RS03540	BB_0699	WP_002656814.1	50S ribosomal protein L19	rplS	chromosome	J	Translation, ribosomal structure and biogenesis	1	Cellular organisms
BB_RS03555	BB_0703	WP_002557290.1	50S ribosomal protein L32	rpmF	chromosome	J	Translation, ribosomal structure and biogenesis	2	Bacteria A
BB_RS03565	BB_0705	WP_002557292.1	ribonuclease III	rnc	chromosome	J	Translation, ribosomal structure and biogenesis	1	Cellular organisms
BB_RS03650	BB_0720	WP_002665762.1	threonine--tRNA ligase		chromosome	J	Translation, ribosomal structure and biogenesis	1	Cellular organisms
BB_RS03735	BB_0738	WP_002657488.1	valine--tRNA ligase	valS	chromosome	J	Translation, ribosomal structure and biogenesis	1	Cellular organisms
BB_RS03825	BB_0755	WP_002657513.1	ribonuclease Z		chromosome	J	Translation, ribosomal structure and biogenesis	1	Cellular organisms
BB_RS03895	BB_0769	WP_002557356.1	tRNA (adenosine(37)-N6)-threonylcarbamoyltransferase complex transferase subunit TsaD	tsaD	chromosome	J	Translation, ribosomal structure and biogenesis	1	Cellular organisms
BB_RS03945	BB_0778	WP_002557366.1	50S ribosomal protein L21	rplU	chromosome	J	Translation, ribosomal structure and biogenesis	1	Cellular organisms
BB_RS03950	BB_0779	WP_002657548.1	ribosomal-processing cysteine protease Prp		chromosome	J	Translation, ribosomal structure and biogenesis	5	Spirochaetales
BB_RS03955	BB_0780	WP_002656482.1	50S ribosomal protein L27	rpmA	chromosome	J	Translation, ribosomal structure and biogenesis	1	Cellular organisms
BB_RS03990	BB_0786	WP_010889819.1	50S ribosomal protein L25/general stress protein Ctc		chromosome	J	Translation, ribosomal structure and biogenesis	1	Cellular organisms
BB_RS03995	BB_0787	WP_002660982.1	aminoacyl-tRNA hydrolase		chromosome	J	Translation, ribosomal structure and biogenesis	1	Cellular organisms
BB_RS04055	BB_0799	WP_002660709.1	ribosome maturation factor RimP	rimP	chromosome	J	Translation, ribosomal structure and biogenesis	2	Bacteria A
BB_RS04065	BB_0801	WP_010889822.1	translation initiation factor IF-2	infB	chromosome	J	Translation, ribosomal structure and biogenesis	1	Cellular organisms
BB_RS04070	BB_0802	WP_002657228.1	30S ribosome-binding factor RbfA	rbfA	chromosome	J	Translation, ribosomal structure and biogenesis	1	Cellular organisms
BB_RS04075	BB_0803	WP_002657230.1	tRNA pseudouridine(55) synthase TruB	truB	chromosome	J	Translation, ribosomal structure and biogenesis	1	Cellular organisms
BB_RS04080	BB_0804	WP_002557393.1	30S ribosomal protein S15	rpsO	chromosome	J	Translation, ribosomal structure and biogenesis	1	Cellular organisms
BB_RS04085	BB_0805	WP_002656770.1	polyribonucleotide nucleotidyltransferase	pnp	chromosome	J	Translation, ribosomal structure and biogenesis	1	Cellular organisms
BB_RS04220	BB_0833	WP_010889833.1	isoleucine--tRNA ligase		chromosome	J	Translation, ribosomal structure and biogenesis	1	Cellular organisms
BB_RS00125	BB_0025	WP_002556631.1	YebC/PmpR family DNA-binding transcriptional regulator		chromosome	K	Transcription	1	Cellular organisms
BB_RS00525	BB_0107	WP_010889684.1	transcription antitermination factor NusB	nusB	chromosome	K	Transcription	2	Bacteria A
BB_RS00650	BB_0132	WP_002665455.1	transcription elongation factor GreA	greA	chromosome	K	Transcription	2	Bacteria A
BB_RS01140	BB_0230	WP_010889711.1	transcription termination factor Rho	rho	chromosome	K	Transcription	1	Cellular organisms
BB_RS01710	BB_0347	WP_002665247.1	fibronectin-binding domain-containing protein		chromosome	K	Transcription	1	Cellular organisms
BB_RS01750	BB_0355	WP_002656642.1	transcription factor		chromosome	K	Transcription	2	Bacteria A
BB_RS01910	BB_0388	WP_010889741.1	DNA-directed RNA polymerase subunit beta'	rpoC	chromosome	K	Transcription	1	Cellular organisms
BB_RS01915	BB_0389	WP_002660664.1	DNA-directed RNA polymerase subunit beta	rpoB	chromosome	K	Transcription	1	Cellular organisms
BB_RS01940	BB_0394	WP_002657855.1	transcription termination/antitermination factor NusG	nusG	chromosome	K	Transcription	1	Cellular organisms
BB_RS02170	BB_0434	WP_002657907.1	ParB/RepB/Spo0J family partition protein		chromosome	K	Transcription	1	Cellular organisms
BB_RS02255	BB_0450	WP_002662392.1	RNA polymerase factor sigma-54	rpoN	chromosome	K	Transcription	1	Cellular organisms
BB_RS02535	BB_0502	WP_002659006.1	DNA-directed RNA polymerase subunit alpha		chromosome	K	Transcription	1	Cellular organisms
BB_RS03605	BB_0712	WP_002656292.1	RNA polymerase sigma factor RpoD	rpoD	chromosome	K	Transcription	1	Cellular organisms
BB_RS03705	BB_0731	WP_002557318.1	ParB N-terminal domain-containing protein		chromosome	K	Transcription	1	Cellular organisms
BB_RS03905	BB_0771	WP_002557358.1	RNA polymerase sigma factor RpoS	rpoS	chromosome	K	Transcription	1	Cellular organisms
BB_RS03970	BB_0783	WP_002557372.1	LCP family protein		chromosome	K	Transcription	2	Bacteria A
BB_RS04050	BB_0798	WP_002656609.1	ComF family protein		chromosome	K	Transcription	2	Bacteria A
BB_RS04060	BB_0800	WP_002657224.1	transcription termination/antitermination protein NusA	nusA	chromosome	K	Transcription	1	Cellular organisms
BB_RS00960	BB_0198	WP_002657610.1	guanosine-3',5'-bis(diphosphate) 3'-pyrophosphohydrolase	spoT	chromosome	K; T	Transcription; Signal transduction mechanisms	1	Cellular organisms
BB_RS00065	BB_0013	WP_010889661.1	hypothetical protein		chromosome	L	Replication, recombination and repair	5	Spirochaetales
BB_RS00070	BB_0014	WP_002659035.1	primosomal protein N'	priA	chromosome	L	Replication, recombination and repair	2	Bacteria A
BB_RS00110	BB_0022	WP_002556628.1	Holliday junction branch migration DNA helicase RuvB	ruvB	chromosome	L	Replication, recombination and repair	1	Cellular organisms
BB_RS00115	BB_0023	WP_002658353.1	Holliday junction branch migration protein RuvA	ruvA	chromosome	L	Replication, recombination and repair	1	Cellular organisms
BB_RS00175	BB_0035	WP_002656217.1	DNA topoisomerase IV subunit A		chromosome	L	Replication, recombination and repair	1	Cellular organisms
BB_RS00180	BB_0036	WP_002658339.1	type IIA DNA topoisomerase subunit B		chromosome	L	Replication, recombination and repair	1	Cellular organisms
BB_RS00225	BB_0046	WP_002656722.1	ribonuclease HII		chromosome	L	Replication, recombination and repair	1	Cellular organisms
BB_RS00260	BB_0053	WP_002656594.1	uracil-DNA glycosylase	ung	chromosome	L	Replication, recombination and repair	1	Cellular organisms
BB_RS00480	BB_0098	WP_010889681.1	endonuclease MutS2		chromosome	L	Replication, recombination and repair	1	Cellular organisms
BB_RS00545	BB_0111	WP_002656583.1	replicative DNA helicase	dnaB	chromosome	L	Replication, recombination and repair	1	Cellular organisms
BB_RS00560	BB_0114	WP_002657080.1	single-stranded DNA-binding protein		chromosome	L	Replication, recombination and repair	1	Cellular organisms
BB_RS00645	BB_0131	WP_002658212.1	recombinase RecA	recA	chromosome	L	Replication, recombination and repair	1	Cellular organisms
BB_RS00940	BB_0194	WP_010889700.1	TatD family hydrolase		chromosome	L	Replication, recombination and repair	1	Cellular organisms
BB_RS01015	BB_0206	WP_002656751.1	16S rRNA (guanine(966)-N(2))-methyltransferase RsmD	rsmD	chromosome	L	Replication, recombination and repair	1	Cellular organisms
BB_RS01040	BB_0211	WP_002656028.1	DNA mismatch repair endonuclease MutL	mutL	chromosome	L	Replication, recombination and repair	1	Cellular organisms
BB_RS01150	BB_0232	WP_002655986.1	integration host factor subunit beta		chromosome	L	Replication, recombination and repair	1	Cellular organisms
BB_RS01260	BB_0254	WP_010889718.1	single-stranded-DNA-specific exonuclease RecJ	recJ	chromosome	L	Replication, recombination and repair	1	Cellular organisms
BB_RS01325	BB_0267	WP_002657709.1	DUF342 domain-containing protein		chromosome	L	Replication, recombination and repair	2	Bacteria A
BB_RS01570	BB_0317	WP_002656259.1	ABC transporter permease		chromosome	L	Replication, recombination and repair	2	Bacteria A
BB_RS01695	BB_0344	WP_010889732.1	ATP-dependent helicase		chromosome	L	Replication, recombination and repair	1	Cellular organisms
BB_RS02115	BB_0422	WP_002657895.1	DNA-3-methyladenine glycosylase		chromosome	L	Replication, recombination and repair	1	Cellular organisms
BB_RS02175	BB_0435	WP_002656784.1	DNA topoisomerase (ATP-hydrolyzing) subunit A	gyrA	chromosome	L	Replication, recombination and repair	1	Cellular organisms
BB_RS02180	BB_0436	WP_010889750.1	DNA topoisomerase (ATP-hydrolyzing) subunit B	gyrB	chromosome	L	Replication, recombination and repair	1	Cellular organisms
BB_RS02185	BB_0437	WP_002656657.1	chromosomal replication initiator protein DnaA	dnaA	chromosome	L	Replication, recombination and repair	2	Bacteria A
BB_RS02190	BB_0438	WP_002657061.1	DNA polymerase III subunit beta		chromosome	L	Replication, recombination and repair	2	Bacteria A
BB_RS02280	BB_0455	WP_002657937.1	DNA polymerase III subunit delta		chromosome	L	Replication, recombination and repair	2	Bacteria A
BB_RS02290	BB_0457	WP_002657940.1	excinuclease ABC subunit C	uvrC	chromosome	L	Replication, recombination and repair	1	Cellular organisms
BB_RS02340	BB_0462	WP_002557054.1	nucleoid-associated protein EbfC	efbC	chromosome	L	Replication, recombination and repair	2	Bacteria A
BB_RS02670	BB_0534	WP_002656039.1	exodeoxyribonuclease III	xth	chromosome	L	Replication, recombination and repair	1	Cellular organisms
BB_RS02750	BB_0548	WP_010889763.1	DNA polymerase I	polA	chromosome	L	Replication, recombination and repair	1	Cellular organisms
BB_RS02770	BB_0552	WP_010889764.1	NAD-dependent DNA ligase LigA	ligA	chromosome	L	Replication, recombination and repair	1	Cellular organisms
BB_RS02910	BB_0579	WP_010889768.1	DNA polymerase III subunit alpha	dnaE	chromosome	L	Replication, recombination and repair	1	Cellular organisms
BB_RS02920	BB_0581	WP_002656646.1	ATP-dependent DNA helicase RecG	recG	chromosome	L	Replication, recombination and repair	1	Cellular organisms
BB_RS03050	BB_0607	WP_002665417.1	ATP-dependent helicase		chromosome	L	Replication, recombination and repair	1	Cellular organisms
BB_RS03150	BB_0623	WP_010889782.1	transcription-repair coupling factor	mfd	chromosome	L	Replication, recombination and repair	1	Cellular organisms
BB_RS03170	BB_0626	WP_002657333.1	ribonuclease M5	rnmV	chromosome	L	Replication, recombination and repair	2	Bacteria A
BB_RS03205	BB_0632	WP_002661535.1	exodeoxyribonuclease V subunit alpha	recD	chromosome	L	Replication, recombination and repair	1	Cellular organisms
BB_RS03210	BB_0633	WP_010889786.1	exodeoxyribonuclease V subunit beta	recB	chromosome	L	Replication, recombination and repair	1	Cellular organisms
BB_RS03780	BB_0745	WP_002657503.1	endonuclease III		chromosome	L	Replication, recombination and repair	1	Cellular organisms
BB_RS03875	BB_0765	WP_002656659.1	hypothetical protein		chromosome	L	Replication, recombination and repair	1	Cellular organisms
BB_RS04045	BB_0797	WP_002657221.1	DNA mismatch repair protein MutS	mutS	chromosome	L	Replication, recombination and repair	1	Cellular organisms
BB_RS04190	BB_0827	WP_002660733.1	ATP-dependent RNA helicase		chromosome	L	Replication, recombination and repair	1	Cellular organisms
BB_RS04195	BB_0828	WP_002657022.1	type I DNA topoisomerase	topA	chromosome	L	Replication, recombination and repair	1	Cellular organisms
BB_RS04200	BB_0829	WP_010889831.1	exonuclease SbcCD subunit D		chromosome	L	Replication, recombination and repair	1	Cellular organisms
BB_RS04205	BB_0830	WP_020948810.1	SMC family ATPase		chromosome	L	Replication, recombination and repair	1	Cellular organisms
BB_RS04235	BB_0836	WP_023003309.1	excinuclease ABC subunit B	uvrB	chromosome	L	Replication, recombination and repair	1	Cellular organisms
BB_RS04240	BB_0837	WP_010889836.1	excinuclease ABC subunit UvrA	uvrA	chromosome	L	Replication, recombination and repair	1	Cellular organisms
BB_RS04255	BB_0839	WP_002657293.1	viroplasmin family protein		chromosome	L	Replication, recombination and repair	2	Bacteria A
BB_RS04335	BB_H09	WP_010890314.1	class I SAM-dependent DNA methyltransferase		lp28-3	L	Replication, recombination and repair	1	Cellular organisms
BB_RS04410	BB_H40	WP_010890306.1	helix-turn-helix domain-containing protein		lp28-3	L	Replication, recombination and repair	1	Cellular organisms
BB_RS04420	BB_E02	WP_164928169.1	class I SAM-dependent DNA methyltransferase		lp25	L	Replication, recombination and repair	1	Cellular organisms
BB_RS04475		WP_029357333.1	hypothetical protein		lp25	L	Replication, recombination and repair	2	Bacteria A
BB_RS04505	BB_G02	WP_010890283.1	hypothetical protein		lp28-2	L	Replication, recombination and repair	1	Cellular organisms
BB_RS04655	BB_G32	WP_010890290.1	AAA family ATPase		lp28-2	L	Replication, recombination and repair	1	Cellular organisms
BB_RS05470	BB_C11	WP_010258297.1	site-specific integrase		cp9	L	Replication, recombination and repair	6	Borreliaceae
BB_RS06025	BB_P37	WP_010883740.1	tyrosine-type recombinase/integrase		cp32-1	L	Replication, recombination and repair	6	Borreliaceae
BB_RS06240	BB_S40	WP_010883761.1	site-specific integrase		cp32-3	L	Replication, recombination and repair	6	Borreliaceae
BB_RS06450	BB_R38	WP_010883786.1	site-specific integrase		cp32-4	L	Replication, recombination and repair	6	Borreliaceae
BB_RS06665	BB_M37	WP_044283646.1	site-specific integrase		cp32-6	L	Replication, recombination and repair	6	Borreliaceae
BB_RS06870	BB_O38	WP_002658529.1	site-specific integrase		cp32-7	L	Replication, recombination and repair	6	Borreliaceae
BB_RS07080	BB_L38	WP_010883864.1	tyrosine-type recombinase/integrase		cp32-8	L	Replication, recombination and repair	6	Borreliaceae
BB_RS07620	BB_Q45	WP_010883924.1	site-specific integrase		lp56	L	Replication, recombination and repair	6	Borreliaceae
BB_RS07690	BB_Q67	WP_010883927.1	DNA methyltransferase		lp56	L	Replication, recombination and repair	1	Cellular organisms
BB_RS01475	BB_0297	WP_010254014.1	DNA-protecting protein DprA	dprA	chromosome	L; U	Replication, recombination and repair; Intracellular trafficking, secretion, and vesicular transport	1	Cellular organisms
BB_RS00395	BB_0081	WP_002665479.1	ABC transporter permease		chromosome	M	Cell wall/membrane/envelope biogenesis	3	Bacteria B
BB_RS00430	BB_0088	WP_080592854.1	elongation factor 4	lepA	chromosome	M	Cell wall/membrane/envelope biogenesis	1	Cellular organisms
BB_RS00490	BB_0100	WP_010889682.1	glutamate racemase	murI	chromosome	M	Cell wall/membrane/envelope biogenesis	1	Cellular organisms
BB_RS00530	BB_0108	WP_002655997.1	peptidylprolyl isomerase		chromosome	M	Cell wall/membrane/envelope biogenesis	1	Cellular organisms
BB_RS00580	BB_0118	WP_010889688.1	RIP metalloprotease RseP	rseP	chromosome	M	Cell wall/membrane/envelope biogenesis	1	Cellular organisms
BB_RS00670	BB_0136	WP_010889692.1	transpeptidase family protein		chromosome	M	Cell wall/membrane/envelope biogenesis	1	Cellular organisms
BB_RS00695	BB_0141	WP_002658190.1	efflux RND transporter periplasmic adaptor subunit		chromosome	M	Cell wall/membrane/envelope biogenesis	2	Bacteria A
BB_RS00705	BB_0143	WP_002663648.1	membrane protein insertion efficiency factor YidD	yidD	chromosome	M	Cell wall/membrane/envelope biogenesis	1	Cellular organisms
BB_RS00780	BB_0160	WP_002658168.1	alanine racemase	alr	chromosome	M	Cell wall/membrane/envelope biogenesis	1	Cellular organisms
BB_RS00785	BB_0161	WP_002658164.1	hypothetical protein		chromosome	M	Cell wall/membrane/envelope biogenesis	3	Bacteria B
BB_RS00810	BB_0167	WP_002655999.1	OmpA family protein		chromosome	M	Cell wall/membrane/envelope biogenesis	2	Bacteria A
BB_RS00975	BB_0201	WP_002657618.1	UDP-N-acetylmuramoyl-L-alanyl-D-glutamate--2,6-diaminopimelate ligase		chromosome	M	Cell wall/membrane/envelope biogenesis	1	Cellular organisms
BB_RS01020	BB_0207	WP_002657628.1	UTP--glucose-1-phosphate uridylyltransferase		chromosome	M	Cell wall/membrane/envelope biogenesis	1	Cellular organisms
BB_RS01145	BB_0231	WP_002656070.1	polymer-forming cytoskeletal protein		chromosome	M	Cell wall/membrane/envelope biogenesis	1	Cellular organisms
BB_RS01175	BB_0237	WP_010889713.1	apolipoprotein N-acyltransferase	lnt	chromosome	M	Cell wall/membrane/envelope biogenesis	1	Cellular organisms
BB_RS01210	BB_0245	WP_002556844.1	polymer-forming cytoskeletal protein		chromosome	M	Cell wall/membrane/envelope biogenesis	1	Cellular organisms
BB_RS01215	BB_0246	WP_010889715.1	peptidoglycan DD-metalloendopeptidase family protein		chromosome	M	Cell wall/membrane/envelope biogenesis	1	Cellular organisms
BB_RS01265	BB_0255	WP_002556854.1	M23 family metallopeptidase		chromosome	M	Cell wall/membrane/envelope biogenesis	1	Cellular organisms
BB_RS01285	BB_0259	WP_010889719.1	lytic transglycosylase domain-containing protein		chromosome	M	Cell wall/membrane/envelope biogenesis	2	Bacteria A
BB_RS01300	BB_0262	WP_002657705.1	M23 family metallopeptidase		chromosome	M	Cell wall/membrane/envelope biogenesis	1	Cellular organisms
BB_RS01505	BB_0303	WP_002556902.1	phospho-N-acetylmuramoyl-pentapeptide-transferase		chromosome	M	Cell wall/membrane/envelope biogenesis	1	Cellular organisms
BB_RS01510	BB_0304	WP_010889724.1	UDP-N-acetylmuramoyl-tripeptide--D-alanyl-D-alanine ligase		chromosome	M	Cell wall/membrane/envelope biogenesis	1	Cellular organisms
BB_RS01705	BB_0346	WP_002656012.1	outer membrane lipoprotein carrier protein LolA		chromosome	M	Cell wall/membrane/envelope biogenesis	5	Spirochaetales
BB_RS01765	BB_0359	WP_023003289.1	S41 family peptidase		chromosome	M	Cell wall/membrane/envelope biogenesis	1	Cellular organisms
BB_RS01780	BB_0362	WP_010889735.1	prolipoprotein diacylglyceryl transferase		chromosome	M	Cell wall/membrane/envelope biogenesis	2	Bacteria A
BB_RS01965	BB_0397	WP_002665340.1	hypothetical protein		chromosome	M	Cell wall/membrane/envelope biogenesis	5	Spirochaetales
BB_RS02220	BB_0444	WP_002557036.1	NAD-dependent epimerase		chromosome	M	Cell wall/membrane/envelope biogenesis	1	Cellular organisms
BB_RS02270	BB_0453	WP_002655969.1	mechanosensitive ion channel family protein		chromosome	M	Cell wall/membrane/envelope biogenesis	1	Cellular organisms
BB_RS02275	BB_0454	WP_002557046.1	lipid galactosyltransferase		chromosome	M	Cell wall/membrane/envelope biogenesis	1	Cellular organisms
BB_RS02390	BB_0472	WP_002656466.1	UDP-N-acetylglucosamine 1-carboxyvinyltransferase	murA	chromosome	M	Cell wall/membrane/envelope biogenesis	1	Cellular organisms
BB_RS02655	BB_0531	WP_023591459.1	glucosaminidase domain-containing protein		chromosome	M	Cell wall/membrane/envelope biogenesis	2	Bacteria A
BB_RS02700	BB_0538	WP_002665254.1	polymer-forming cytoskeletal protein		chromosome	M	Cell wall/membrane/envelope biogenesis	2	Bacteria A
BB_RS02925	BB_0582	WP_010889770.1	D-alanyl-D-alanine carboxypeptidase family protein		chromosome	M	Cell wall/membrane/envelope biogenesis	1	Cellular organisms
BB_RS02940	BB_0585	WP_010889771.1	UDP-N-acetylmuramoyl-L-alanine--D-glutamate ligase	murD	chromosome	M	Cell wall/membrane/envelope biogenesis	1	Cellular organisms
BB_RS03005	BB_0598	WP_010889775.1	UDP-N-acetylmuramate dehydrogenase		chromosome	M	Cell wall/membrane/envelope biogenesis	1	Cellular organisms
BB_RS03040	BB_0605	WP_044283526.1	D-alanyl-D-alanine carboxypeptidase		chromosome	M	Cell wall/membrane/envelope biogenesis	1	Cellular organisms
BB_RS03160	BB_0625	WP_044283530.1	LysM peptidoglycan-binding domain-containing protein		chromosome	M	Cell wall/membrane/envelope biogenesis	2	Bacteria A
BB_RS03275	BB_0646	WP_002660364.1	lipase		chromosome	M	Cell wall/membrane/envelope biogenesis	1	Cellular organisms
BB_RS03375	BB_0666	WP_010889793.1	N-acetylmuramoyl-L-alanine amidase		chromosome	M	Cell wall/membrane/envelope biogenesis	2	Bacteria A
BB_RS03630	BB_0716	WP_002660415.1	rod shape-determining protein MreC	mreC	chromosome	M	Cell wall/membrane/envelope biogenesis	2	Bacteria A
BB_RS03640	BB_0718	WP_002656186.1	penicillin-binding protein 2	mrdA	chromosome	M	Cell wall/membrane/envelope biogenesis	1	Cellular organisms
BB_RS03710	BB_0732	WP_002657480.1	PBP1A family penicillin-binding protein		chromosome	M	Cell wall/membrane/envelope biogenesis	1	Cellular organisms
BB_RS03725	BB_0735	WP_010889809.1	septal ring lytic transglycosylase RlpA family protein		chromosome	M	Cell wall/membrane/envelope biogenesis	2	Bacteria A
BB_RS03860	BB_0761	WP_023003304.1	M23 family metallopeptidase		chromosome	M	Cell wall/membrane/envelope biogenesis	1	Cellular organisms
BB_RS03885	BB_0767	WP_002657532.1	undecaprenyldiphospho-muramoylpentapeptide beta-N-acetylglucosaminyltransferase	murG	chromosome	M	Cell wall/membrane/envelope biogenesis	1	Cellular organisms
BB_RS04035	BB_0795	WP_010889821.1	outer membrane protein assembly factor BamA	bamA	chromosome	M	Cell wall/membrane/envelope biogenesis	2	Bacteria A
BB_RS04040	BB_0796	WP_002656507.1	OmpH family outer membrane protein		chromosome	M	Cell wall/membrane/envelope biogenesis	5	Spirochaetales
BB_RS04145	BB_0817	WP_002656222.1	UDP-N-acetylmuramate--L-alanine ligase		chromosome	M	Cell wall/membrane/envelope biogenesis	1	Cellular organisms
BB_RS04245	BB_0838	WP_010889837.1	LPS-assembly protein LptD		chromosome	M	Cell wall/membrane/envelope biogenesis	3	Bacteria B
BB_RS04750	BB_J27	WP_010890369.1	ABC transporter permease		lp38	M	Cell wall/membrane/envelope biogenesis	3	Bacteria B
BB_RS03910	BB_0771a	WP_010889817.1	rod-binding protein		chromosome	M; N; O	Cell wall/membrane/envelope biogenesis; Cell motility; Post-translational modification, protein turnover, and chaperones	2	Bacteria A
BB_RS00700	BB_0142	WP_002665464.1	TolC family protein		chromosome	M; U	Cell wall/membrane/envelope biogenesis; Intracellular trafficking, secretion, and vesicular transport	2	Bacteria A
BB_RS02375	BB_0469	WP_002655974.1	signal peptidase II		chromosome	M; U	Cell wall/membrane/envelope biogenesis; Intracellular trafficking, secretion, and vesicular transport	2	Bacteria A
BB_RS00725	BB_0147	WP_002661938.1	flagellin FlaB	flaB	chromosome	N	Cell motility	1	Cellular organisms
BB_RS00730	BB_0149	WP_002659773.1	flagellar filament capping protein FliD	fliD	chromosome	N	Cell motility	2	Bacteria A
BB_RS00880	BB_0181	WP_002656068.1	flagellar hook-associated protein FlgK	flgK	chromosome	N	Cell motility	2	Bacteria A
BB_RS00885	BB_0182	WP_002657594.1	flagellar hook-associated protein 3		chromosome	N	Cell motility	2	Bacteria A
BB_RS00890	BB_0183	WP_002556781.1	flagellar assembly protein FliW	fliW	chromosome	N	Cell motility	2	Bacteria A
BB_RS01095	BB_0221	WP_002656919.1	flagellar motor switch protein FliG		chromosome	N	Cell motility	2	Bacteria A
BB_RS01340	BB_0270	WP_002556869.1	flagellar biosynthesis protein FlhF	flhF	chromosome	N	Cell motility	1	Cellular organisms
BB_RS01345	BB_0271	WP_010889723.1	flagellar biosynthesis protein FlhA	flhA	chromosome	N	Cell motility	1	Cellular organisms
BB_RS01350	BB_0272	WP_002657716.1	flagellar biosynthesis protein FlhB	flhB	chromosome	N	Cell motility	2	Bacteria A
BB_RS01355	BB_0273	WP_002657717.1	flagellar biosynthetic protein FliR	fliR	chromosome	N	Cell motility	4	Spirochaetes
BB_RS01360	BB_0274	WP_002655982.1	flagellar biosynthesis protein FliQ	fliQ	chromosome	N	Cell motility	2	Bacteria A
BB_RS01365	BB_0275	WP_002556874.1	flagellar type III secretion system pore protein FliP	fliP	chromosome	N	Cell motility	2	Bacteria A
BB_RS01370	BB_0276	WP_002665214.1	flagella biosynthesis regulatory protein FliZ		chromosome	N	Cell motility	6	Borreliaceae
BB_RS01375	BB_0277	WP_002556876.1	flagellar motor switch protein FliN	fliN	chromosome	N	Cell motility	2	Bacteria A
BB_RS01380	BB_0278	WP_002656446.1	flagellar motor switch protein FliM	fliM	chromosome	N	Cell motility	2	Bacteria A
BB_RS01385	BB_0279	WP_002656257.1	flagellar basal body-associated protein FliL	fliL	chromosome	N	Cell motility	4	Spirochaetes
BB_RS01390	BB_0280	WP_002556879.1	flagellar motor protein MotB	motB	chromosome	N	Cell motility	2	Bacteria A
BB_RS01395	BB_0281	WP_002556880.1	motility protein A		chromosome	N	Cell motility	2	Bacteria A
BB_RS01400	BB_0282	WP_002556881.1	flagellar FlbD family protein		chromosome	N	Cell motility	2	Bacteria A
BB_RS01405	BB_0283	WP_002657723.1	flagellar hook protein FlgE	flgE	chromosome	N	Cell motility	2	Bacteria A
BB_RS01410	BB_0284	WP_002657724.1	flagellar hook assembly protein FlgD	flgD	chromosome	N	Cell motility	2	Bacteria A
BB_RS01415	BB_0285	WP_002665219.1	flagellar hook-length control protein FliK		chromosome	N	Cell motility	5	Spirochaetales
BB_RS01435	BB_0289	WP_002556888.1	flagellar assembly protein FliH	fliH	chromosome	N	Cell motility	2	Bacteria A
BB_RS01440	BB_0290	WP_002556889.1	flagellar motor switch protein FliG	fliG	chromosome	N	Cell motility	2	Bacteria A
BB_RS01445	BB_0291	WP_002556890.1	flagellar M-ring protein FliF	fliF	chromosome	N	Cell motility	2	Bacteria A
BB_RS01450	BB_0292	WP_002660553.1	flagellar hook-basal body complex protein FliE	fliE	chromosome	N	Cell motility	2	Bacteria A
BB_RS01455	BB_0293	WP_002657104.1	flagellar basal body rod protein FlgC	flgC	chromosome	N	Cell motility	2	Bacteria A
BB_RS01460	BB_0294	WP_002665200.1	flagellar basal body rod protein FlgB	flgB	chromosome	N	Cell motility	2	Bacteria A
BB_RS02760	BB_0550	WP_002658034.1	flagellar export chaperone FliS	fliS	chromosome	N	Cell motility	1	Cellular organisms
BB_RS03385	BB_0668	WP_002656539.1	flagellar filament outer layer protein FlaA	flaA	chromosome	N	Cell motility	4	Spirochaetes
BB_RS03400	BB_0671	WP_002557258.1	chemotaxis protein CheX		chromosome	N	Cell motility	2	Bacteria A
BB_RS03810	BB_0752	WP_023003302.1	GldG family protein		chromosome	N	Cell motility	3	Bacteria B
BB_RS03915	BB_0772	WP_010889818.1	flagellar P-ring protein		chromosome	N	Cell motility	2	Bacteria A
BB_RS03925	BB_0774	WP_002657111.1	flagellar basal-body rod protein FlgG	flgG	chromosome	N	Cell motility	2	Bacteria A
BB_RS03930	BB_0775	WP_002557363.1	flagellar basal-body rod protein FlgF	flgF	chromosome	N	Cell motility	2	Bacteria A
BB_RS00200	BB_0040	WP_002665509.1	protein-glutamate O-methyltransferase		chromosome	N; T	Cell motility; Signal transduction mechanisms	1	Cellular organisms
BB_RS01545	BB_0312	WP_002556910.1	chemotaxis protein CheW		chromosome	N; T	Cell motility; Signal transduction mechanisms	1	Cellular organisms
BB_RS02045	BB_0414	WP_002557008.1	protein-glutamate O-methyltransferase		chromosome	N; T	Cell motility; Signal transduction mechanisms	1	Cellular organisms
BB_RS02050	BB_0415	WP_002657881.1	chemotaxis protein CheB		chromosome	N; T	Cell motility; Signal transduction mechanisms	1	Cellular organisms
BB_RS02835	BB_0565	WP_002557153.1	chemotaxis protein CheW		chromosome	N; T	Cell motility; Signal transduction mechanisms	1	Cellular organisms
BB_RS02845	BB_0567	WP_010889767.1	chemotaxis protein CheA		chromosome	N; T	Cell motility; Signal transduction mechanisms	1	Cellular organisms
BB_RS02850	BB_0568	WP_002557156.1	chemotaxis protein CheB		chromosome	N; T	Cell motility; Signal transduction mechanisms	1	Cellular organisms
BB_RS02855	BB_0569	WP_002658057.1	hypothetical protein		chromosome	N; T	Cell motility; Signal transduction mechanisms	2	Bacteria A
BB_RS02905	BB_0578	WP_002658072.1	methyl-accepting chemotaxis protein		chromosome	N; T	Cell motility; Signal transduction mechanisms	1	Cellular organisms
BB_RS02995	BB_0596	WP_002658100.1	methyl-accepting chemotaxis protein		chromosome	N; T	Cell motility; Signal transduction mechanisms	1	Cellular organisms
BB_RS03000	BB_0597	WP_002665216.1	methyl-accepting chemotaxis protein		chromosome	N; T	Cell motility; Signal transduction mechanisms	1	Cellular organisms
BB_RS03045	BB_0606	WP_002658115.1	chemoreceptor glutamine deamidase CheD	cheD	chromosome	N; T	Cell motility; Signal transduction mechanisms	1	Cellular organisms
BB_RS03390	BB_0669	WP_010889794.1	chemotaxis protein CheA		chromosome	N; T	Cell motility; Signal transduction mechanisms	1	Cellular organisms
BB_RS03395	BB_0670	WP_010889795.1	chemotaxis protein CheW		chromosome	N; T	Cell motility; Signal transduction mechanisms	1	Cellular organisms
BB_RS03445	BB_0680	WP_010889797.1	methyl-accepting chemotaxis protein		chromosome	N; T	Cell motility; Signal transduction mechanisms	1	Cellular organisms
BB_RS03450	BB_0681	WP_002657417.1	methyl-accepting chemotaxis protein		chromosome	N; T	Cell motility; Signal transduction mechanisms	1	Cellular organisms
BB_RS01430	BB_0288	WP_002660657.1	flagellar protein export ATPase FliI	fliI	chromosome	N; U	Cell motility; Intracellular trafficking, secretion, and vesicular transport	1	Cellular organisms
BB_RS00045	BB_0009	WP_010889659.1	YbbR-like domain-containing protein		chromosome	O	Post-translational modification, protein turnover, and chaperones	3	Bacteria B
BB_RS00195	BB_0039	WP_002658333.1	peptidyl-prolyl cis-trans isomerase		chromosome	O	Post-translational modification, protein turnover, and chaperones	5	Spirochaetales
BB_RS00420	BB_0086	WP_002656860.1	YifB family Mg chelatase-like AAA ATPase		chromosome	O	Post-translational modification, protein turnover, and chaperones	1	Cellular organisms
BB_RS00510	BB_0104	WP_002656852.1	DegQ family serine endoprotease		chromosome	O	Post-translational modification, protein turnover, and chaperones	1	Cellular organisms
BB_RS00900	BB_0185	WP_002657596.1	tRNA (adenosine(37)-N6)-threonylcarbamoyltransferase complex dimerization subunit type 1 TsaB	tsaB	chromosome	O	Post-translational modification, protein turnover, and chaperones	2	Bacteria A
BB_RS00990	BB_0203	WP_002556800.1	FtsH protease activity modulator HflK	hflK	chromosome	O	Post-translational modification, protein turnover, and chaperones	1	Cellular organisms
BB_RS00995	BB_0204	WP_002655940.1	protease modulator HflC	hflC	chromosome	O	Post-translational modification, protein turnover, and chaperones	2	Bacteria A
BB_RS01255	BB_0253	WP_002656104.1	endopeptidase La	lon	chromosome	O	Post-translational modification, protein turnover, and chaperones	1	Cellular organisms
BB_RS01310	BB_0264	WP_002656040.1	Hsp70 family protein		chromosome	O	Post-translational modification, protein turnover, and chaperones	1	Cellular organisms
BB_RS01465	BB_0295	WP_002656077.1	HslU--HslV peptidase ATPase subunit	hslU	chromosome	O	Post-translational modification, protein turnover, and chaperones	1	Cellular organisms
BB_RS01470	BB_0296	WP_002556895.1	ATP-dependent protease subunit HslV	hslV	chromosome	O	Post-translational modification, protein turnover, and chaperones	1	Cellular organisms
BB_RS01815	BB_0369	WP_002665304.1	ATP-dependent Clp protease ATP-binding subunit		chromosome	O	Post-translational modification, protein turnover, and chaperones	1	Cellular organisms
BB_RS02605	BB_0517	WP_002656231.1	molecular chaperone DnaJ	dnaJ	chromosome	O	Post-translational modification, protein turnover, and chaperones	1	Cellular organisms
BB_RS02610	BB_0518	WP_002557108.1	molecular chaperone DnaK	dnaK	chromosome	O	Post-translational modification, protein turnover, and chaperones	1	Cellular organisms
BB_RS02615	BB_0519	WP_002557109.1	nucleotide exchange factor GrpE	grpE	chromosome	O	Post-translational modification, protein turnover, and chaperones	1	Cellular organisms
BB_RS03025	BB_0602	WP_002656803.1	J domain-containing protein		chromosome	O	Post-translational modification, protein turnover, and chaperones	1	Cellular organisms
BB_RS03085	BB_0611	WP_002658123.1	ATP-dependent Clp endopeptidase proteolytic subunit ClpP	clpP	chromosome	O	Post-translational modification, protein turnover, and chaperones	1	Cellular organisms
BB_RS03090	BB_0612	WP_002557199.1	ATP-dependent protease ATP-binding subunit ClpX	clpX	chromosome	O	Post-translational modification, protein turnover, and chaperones	1	Cellular organisms
BB_RS03095	BB_0613	WP_002658127.1	endopeptidase La	lon	chromosome	O	Post-translational modification, protein turnover, and chaperones	1	Cellular organisms
BB_RS03290	BB_0649	WP_002657108.1	chaperonin GroEL	groL	chromosome	O	Post-translational modification, protein turnover, and chaperones	1	Cellular organisms
BB_RS03320	BB_0655	WP_002657369.1	J domain-containing protein		chromosome	O	Post-translational modification, protein turnover, and chaperones	1	Cellular organisms
BB_RS03750	BB_0741	WP_002557327.1	co-chaperone GroES	groES	chromosome	O	Post-translational modification, protein turnover, and chaperones	1	Cellular organisms
BB_RS04005	BB_0789	WP_002656600.1	ATP-dependent zinc metalloprotease FtsH	ftsH	chromosome	O	Post-translational modification, protein turnover, and chaperones	1	Cellular organisms
BB_RS04225	BB_0834	WP_010889834.1	ATP-dependent Clp protease ATP-binding subunit		chromosome	O	Post-translational modification, protein turnover, and chaperones	1	Cellular organisms
BB_RS04540	BB_G10	WP_044283648.1	tape measure protein		lp28-2	O	Post-translational modification, protein turnover, and chaperones	2	Bacteria A
BB_RS03835	BB_0757	WP_002657518.1	ATP-dependent Clp protease proteolytic subunit		chromosome	O; U	Post-translational modification, protein turnover, and chaperones; Intracellular trafficking, secretion, and vesicular transport	1	Cellular organisms
BB_RS00080	BB_0016	WP_002658367.1	rhodanese-like domain-containing protein		chromosome	P	Inorganic ion transport and metabolism	1	Cellular organisms
BB_RS00205	BB_0042	WP_002556647.1	phosphate signaling complex protein PhoU	phoU	chromosome	P	Inorganic ion transport and metabolism	1	Cellular organisms
BB_RS00390	BB_0080	WP_002656931.1	ABC transporter ATP-binding protein		chromosome	P	Inorganic ion transport and metabolism	1	Cellular organisms
BB_RS00715	BB_0145	WP_002656468.1	proline/glycine betaine ABC transporter permease		chromosome	P	Inorganic ion transport and metabolism	1	Cellular organisms
BB_RS00795	BB_0164	WP_002658159.1	calcium/sodium antiporter		chromosome	P	Inorganic ion transport and metabolism	1	Cellular organisms
BB_RS00985	BB_0202	WP_002656686.1	HlyC/CorC family transporter		chromosome	P	Inorganic ion transport and metabolism	1	Cellular organisms
BB_RS01065	BB_0215	WP_002556814.1	extracellular solute-binding protein		chromosome	P	Inorganic ion transport and metabolism	1	Cellular organisms
BB_RS01070	BB_0216	WP_002556815.1	phosphate ABC transporter permease subunit PstC	pstC	chromosome	P	Inorganic ion transport and metabolism	1	Cellular organisms
BB_RS01075	BB_0217	WP_010889707.1	phosphate ABC transporter permease PstA	pstA	chromosome	P	Inorganic ion transport and metabolism	1	Cellular organisms
BB_RS01080	BB_0218	WP_002657006.1	phosphate ABC transporter ATP-binding protein		chromosome	P	Inorganic ion transport and metabolism	1	Cellular organisms
BB_RS01085	BB_0219	WP_002556818.1	ZIP family metal transporter		chromosome	P	Inorganic ion transport and metabolism	1	Cellular organisms
BB_RS01190	BB_0240	WP_002556839.1	aquaporin family protein		chromosome	P	Inorganic ion transport and metabolism	1	Cellular organisms
BB_RS01635	BB_0332	WP_002657779.1	ABC transporter permease		chromosome	P	Inorganic ion transport and metabolism	1	Cellular organisms
BB_RS01645	BB_0334	WP_002556931.1	ABC transporter ATP-binding protein		chromosome	P	Inorganic ion transport and metabolism	1	Cellular organisms
BB_RS01650	BB_0335	WP_002556932.1	ATP-binding cassette domain-containing protein		chromosome	P	Inorganic ion transport and metabolism	1	Cellular organisms
BB_RS01870	BB_0380	WP_010889738.1	magnesium transporter	mgtE	chromosome	P	Inorganic ion transport and metabolism	1	Cellular organisms
BB_RS02150	BB_0429	WP_002557021.1	DUF1893 domain-containing protein		chromosome	P	Inorganic ion transport and metabolism	2	Bacteria A
BB_RS02260	BB_0451	WP_002661253.1	chromate transporter		chromosome	P	Inorganic ion transport and metabolism	2	Bacteria A
BB_RS02265	BB_0452	WP_002656679.1	chromate transporter		chromosome	P	Inorganic ion transport and metabolism	2	Bacteria A
BB_RS02840	BB_0566	WP_002557154.1	STAS domain-containing protein		chromosome	P	Inorganic ion transport and metabolism	4	Spirochaetes
BB_RS03110	BB_0616	WP_010889780.1	cation transporter		chromosome	P	Inorganic ion transport and metabolism	1	Cellular organisms
BB_RS03245	BB_0640	WP_010889788.1	ABC transporter permease		chromosome	P	Inorganic ion transport and metabolism	1	Cellular organisms
BB_RS03250	BB_0641	WP_002657355.1	ABC transporter permease		chromosome	P	Inorganic ion transport and metabolism	1	Cellular organisms
BB_RS03255	BB_0642	WP_002557229.1	ABC transporter ATP-binding protein		chromosome	P	Inorganic ion transport and metabolism	1	Cellular organisms
BB_RS03280	BB_0647	WP_002557234.1	oxidative stress transcriptional regulator BosR	bosR	chromosome	P	Inorganic ion transport and metabolism	1	Cellular organisms
BB_RS03435	BB_0678	WP_002655968.1	ABC transporter permease		chromosome	P	Inorganic ion transport and metabolism	1	Cellular organisms
BB_RS03500	BB_0690	WP_002656543.1	neutrophil-activating protein NapA	napA	chromosome	P	Inorganic ion transport and metabolism	1	Cellular organisms
BB_RS03670	BB_0724	WP_002657469.1	TrkH family potassium uptake protein		chromosome	P	Inorganic ion transport and metabolism	1	Cellular organisms
BB_RS03695	BB_0729	WP_002656177.1	L-cystine transporter		chromosome	P	Inorganic ion transport and metabolism	1	Cellular organisms
BB_RS03785	BB_0746	WP_002656250.1	ABC transporter permease subunit		chromosome	P	Inorganic ion transport and metabolism	1	Cellular organisms
BB_RS03790	BB_0747	WP_010889814.1	ABC transporter permease		chromosome	P	Inorganic ion transport and metabolism	1	Cellular organisms
BB_RS01590	BB_0322	WP_002657762.1	hypothetical protein		chromosome	P; T	Inorganic ion transport and metabolism; Signal transduction mechanisms	6	Borreliaceae
BB_RS01030	BB_0209	WP_002556806.1	tetratricopeptide repeat protein		chromosome	Q	Secondary metabolites biosynthesis, transport, and catabolism	1	Cellular organisms
BB_RS02110	BB_0421	WP_002657892.1	Cof-type HAD-IIB family hydrolase		chromosome	Q	Secondary metabolites biosynthesis, transport, and catabolism	1	Cellular organisms
BB_RS02775	BB_0553	WP_023591460.1	hypothetical protein		chromosome	Q	Secondary metabolites biosynthesis, transport, and catabolism	6	Borreliaceae
BB_RS04465	BB_E22	WP_080511132.1	isochorismatase family protein		lp25	Q	Secondary metabolites biosynthesis, transport, and catabolism	1	Cellular organisms
BB_RS00030	BB_0006	WP_002658381.1	AI-2E family transporter		chromosome	S	Function unknown	1	Cellular organisms
BB_RS00040	BB_0008	WP_002656665.1	TIGR00159 family protein		chromosome	S	Function unknown	2	Bacteria A
BB_RS00055	BB_0011	WP_002556618.1	DUF2225 domain-containing protein		chromosome	S	Function unknown	2	Bacteria A
BB_RS00085	BB_0017	WP_020948674.1	YitT family protein		chromosome	S	Function unknown	2	Bacteria A
BB_RS00145	BB_0029	WP_002655998.1	DUF188 domain-containing protein		chromosome	S	Function unknown	2	Bacteria A
BB_RS00160	BB_0032	WP_002658342.1	SUMF1/EgtB/PvdO family nonheme iron enzyme		chromosome	S	Function unknown	4	Spirochaetes
BB_RS00170	BB_0034	WP_002656384.1	P13 family porin		chromosome	S	Function unknown	5	Spirochaetales
BB_RS00230	BB_0047	WP_002556652.1	transcriptional regulator BpuR	bpuR	chromosome	S	Function unknown	3	Bacteria B
BB_RS00245	BB_0050	WP_010889667.1	queuosine precursor transporter		chromosome	S	Function unknown	1	Cellular organisms
BB_RS00250	BB_0051	WP_010889668.1	queuosine precursor transporter		chromosome	S	Function unknown	1	Cellular organisms
BB_RS00285	BB_0058	WP_010889669.1	tetratricopeptide repeat protein		chromosome	S	Function unknown	1	Cellular organisms
BB_RS00290	BB_0059	WP_010889670.1	HlyC/CorC family transporter		chromosome	S	Function unknown	1	Cellular organisms
BB_RS00295	BB_0060	WP_002658307.1	rRNA maturation RNase YbeY	ybeY	chromosome	S	Function unknown	1	Cellular organisms
BB_RS00310	BB_0063	WP_020948684.1	PASTA domain-containing protein		chromosome	S	Function unknown	2	Bacteria A
BB_RS00335	BB_0068	WP_002658292.1	Cof-type HAD-IIB family hydrolase		chromosome	S	Function unknown	1	Cellular organisms
BB_RS00345	BB_0070	WP_002556673.1	divergent PAP2 family protein		chromosome	S	Function unknown	1	Cellular organisms
BB_RS00485	BB_0099	WP_002556701.1	ribosome small subunit-dependent GTPase A	rsgA	chromosome	S	Function unknown	1	Cellular organisms
BB_RS00520	BB_0106	WP_038376999.1	tetratricopeptide repeat protein		chromosome	S	Function unknown	6	Borreliaceae
BB_RS00575	BB_0117	WP_010889687.1	hemolysin III family protein		chromosome	S	Function unknown	1	Cellular organisms
BB_RS00585	BB_0119	WP_020948696.1	phosphatidate cytidylyltransferase		chromosome	S	Function unknown	1	Cellular organisms
BB_RS00655	BB_0133	WP_002656953.1	tetratricopeptide repeat protein		chromosome	S	Function unknown	3	Bacteria B
BB_RS00660	BB_0134	WP_002658204.1	hypothetical protein		chromosome	S	Function unknown	3	Bacteria B
BB_RS00800	BB_0165	WP_002658157.1	hypothetical protein		chromosome	S	Function unknown	1	Cellular organisms
BB_RS00825	BB_0170	WP_010889697.1	BatD family protein		chromosome	S	Function unknown	3	Bacteria B
BB_RS00830	BB_0171	WP_002659754.1	tetratricopeptide repeat protein		chromosome	S	Function unknown	1	Cellular organisms
BB_RS00840	BB_0173	WP_023003278.1	VWA domain-containing protein		chromosome	S	Function unknown	1	Cellular organisms
BB_RS00850	BB_0175	WP_002656651.1	DUF58 domain-containing protein		chromosome	S	Function unknown	1	Cellular organisms
BB_RS00855	BB_0176	WP_002556774.1	MoxR family ATPase		chromosome	S	Function unknown	1	Cellular organisms
BB_RS00905	BB_0186	WP_002663946.1	tRNA (adenosine(37)-N6)-threonylcarbamoyltransferase complex ATPase subunit type 1 TsaE	tsaE	chromosome	S	Function unknown	1	Cellular organisms
BB_RS00945	BB_0195	WP_002657606.1	tetratricopeptide repeat protein		chromosome	S	Function unknown	1	Cellular organisms
BB_RS01035	BB_0210	WP_020948717.1	surface-located membrane protein Lmp1	lmp1	chromosome	S	Function unknown	1	Cellular organisms
BB_RS01105	BB_0223	WP_002556822.1	SIMPL domain-containing protein		chromosome	S	Function unknown	2	Bacteria A
BB_RS01110	BB_0224	WP_002657652.1	SIMPL domain-containing protein		chromosome	S	Function unknown	6	Borreliaceae
BB_RS01130	BB_0228	WP_002665373.1	insulinase family protein		chromosome	S	Function unknown	1	Cellular organisms
BB_RS01170	BB_0236	WP_010889712.1	hypothetical protein		chromosome	S	Function unknown	1	Cellular organisms
BB_RS01205	BB_0244	WP_002656987.1	YaaR family protein		chromosome	S	Function unknown	6	Borreliaceae
BB_RS01235	BB_0250	WP_002657683.1	DedA family protein		chromosome	S	Function unknown	2	Bacteria A
BB_RS01250	BB_0252	WP_020948722.1	RND family transporter		chromosome	S	Function unknown	1	Cellular organisms
BB_RS01295	BB_0261	WP_002663563.1	hypothetical protein		chromosome	S	Function unknown	1	Cellular organisms
BB_RS01420	BB_0286	WP_002665266.1	flagellar protein		chromosome	S	Function unknown	5	Spirochaetales
BB_RS01480	BB_0298	WP_002556897.1	hypothetical protein		chromosome	S	Function unknown	1	Cellular organisms
BB_RS01565	BB_0316	WP_010889727.1	ABC transporter permease		chromosome	S	Function unknown	5	Spirochaetales
BB_RS01580	BB_0319	WP_002657760.1	BMP family protein		chromosome	S	Function unknown	1	Cellular organisms
BB_RS01595	BB_0323	WP_002657765.1	LysM peptidoglycan-binding domain-containing protein		chromosome	S	Function unknown	2	Bacteria A
BB_RS01600	BB_0324	WP_002556921.1	outer membrane protein assembly factor BamD	bamD	chromosome	S	Function unknown	3	Bacteria B
BB_RS01605	BB_0325	WP_002556922.1	VWA domain-containing protein		chromosome	S	Function unknown	1	Cellular organisms
BB_RS01610	BB_0326	WP_002660668.1	hypothetical protein		chromosome	S	Function unknown	3	Bacteria B
BB_RS01700	BB_0345	WP_002656254.1	helix-turn-helix domain-containing protein		chromosome	S	Function unknown	2	Bacteria A
BB_RS01880	BB_0382	WP_010889740.1	BMP family protein		chromosome	S	Function unknown	1	Cellular organisms
BB_RS01885	BB_0383	WP_002656850.1	BMP family protein		chromosome	S	Function unknown	1	Cellular organisms
BB_RS01895	BB_0385	WP_002656205.1	BMP family protein		chromosome	S	Function unknown	1	Cellular organisms
BB_RS01970	BB_0398	WP_002662994.1	lipoprotein		chromosome	S	Function unknown	5	Spirochaetales
BB_RS01995	BB_0403	WP_020948739.1	DUF2259 domain-containing protein		chromosome	S	Function unknown	5	Spirochaetales
BB_RS02055	BB_0416	WP_002656981.1	TraB family protein		chromosome	S	Function unknown	1	Cellular organisms
BB_RS02155	BB_0430	WP_044283515.1	YigZ family protein		chromosome	S	Function unknown	1	Cellular organisms
BB_RS02215	BB_0443	WP_010889751.1	protein jag		chromosome	S	Function unknown	2	Bacteria A
BB_RS02295	BB_0458	WP_023003291.1	fibronectin type III domain-containing protein		chromosome	S	Function unknown	1	Cellular organisms
BB_RS02355	BB_0465	WP_002655955.1	hypothetical protein		chromosome	S	Function unknown	3	Bacteria B
BB_RS02360	BB_0466	WP_010889754.1	LPS export ABC transporter ATP-binding protein	lptB	chromosome	S	Function unknown	1	Cellular organisms
BB_RS02365	BB_0467	WP_002665243.1	peptidoglycan editing factor PgeF	pgeF	chromosome	S	Function unknown	1	Cellular organisms
BB_RS02370	BB_0468	WP_002656266.1	Nif3-like dinuclear metal center hexameric protein		chromosome	S	Function unknown	1	Cellular organisms
BB_RS02385	BB_0471	WP_010889755.1	YmdB family metallophosphoesterase		chromosome	S	Function unknown	2	Bacteria A
BB_RS02545	BB_0504	WP_002656978.1	ribonuclease Y	rny	chromosome	S	Function unknown	1	Cellular organisms
BB_RS02550	BB_0505	WP_002656072.1	TIGR00282 family metallophosphoesterase		chromosome	S	Function unknown	2	Bacteria A
BB_RS02665	BB_0533	WP_002658011.1	MBL fold metallo-hydrolase		chromosome	S	Function unknown	1	Cellular organisms
BB_RS02680	BB_0536	WP_010889761.1	insulinase family protein		chromosome	S	Function unknown	1	Cellular organisms
BB_RS02695	BB_0537	WP_002656128.1	tetratricopeptide repeat protein		chromosome	S	Function unknown	1	Cellular organisms
BB_RS02705	BB_0539	WP_002656001.1	Bax inhibitor-1/YccA family protein		chromosome	S	Function unknown	1	Cellular organisms
BB_RS02720	BB_0542	WP_002657002.1	hypothetical protein		chromosome	S	Function unknown	2	Bacteria A
BB_RS02875	BB_0572	WP_002665235.1	glycosyltransferase family 2 protein		chromosome	S	Function unknown	1	Cellular organisms
BB_RS02970	BB_0591	WP_010889773.1	ComEC/Rec2 family competence protein		chromosome	S	Function unknown	2	Bacteria A
BB_RS02975	BB_0592	WP_002658835.1	CPBP family intramembrane metalloprotease		chromosome	S	Function unknown	1	Cellular organisms
BB_RS03125	BB_0619	WP_002657323.1	bifunctional oligoribonuclease/PAP phosphatase NrnA		chromosome	S	Function unknown	1	Cellular organisms
BB_RS03140	BB_0621	WP_002657326.1	DJ-1/PfpI family protein		chromosome	S	Function unknown	1	Cellular organisms
BB_RS03260	BB_0643	WP_002656555.1	ribosome biogenesis GTPase YlqF	ylqF	chromosome	S	Function unknown	1	Cellular organisms
BB_RS03345	BB_0660	WP_002657380.1	GTPase Era	era	chromosome	S	Function unknown	1	Cellular organisms
BB_RS03350	BB_0661	WP_002663478.1	hypothetical protein		chromosome	S	Function unknown	5	Spirochaetales
BB_RS03360	BB_0663	WP_010889792.1	DUF192 domain-containing protein		chromosome	S	Function unknown	1	Cellular organisms
BB_RS03370	BB_0665	WP_002655993.1	hypothetical protein		chromosome	S	Function unknown	1	Cellular organisms
BB_RS03425	BB_0676	WP_010889796.1	HAD family hydrolase		chromosome	S	Function unknown	1	Cellular organisms
BB_RS03430	BB_0677	WP_002657011.1	ABC transporter ATP-binding protein		chromosome	S	Function unknown	1	Cellular organisms
BB_RS03440	BB_0679	WP_002656061.1	ABC transporter permease		chromosome	S	Function unknown	1	Cellular organisms
BB_RS03495	BB_0689	WP_002662208.1	CAP domain-containing protein		chromosome	S	Function unknown	1	Cellular organisms
BB_RS03525	BB_0696	WP_002557283.1	KH domain-containing protein		chromosome	S	Function unknown	2	Bacteria A
BB_RS03595	BB_0709	WP_010889805.1	endolytic transglycosylase MltG	mltG	chromosome	S	Function unknown	1	Cellular organisms
BB_RS03610	BB_0713	WP_002656707.1	zinc ribbon domain-containing protein		chromosome	S	Function unknown	2	Bacteria A
BB_RS03620	BB_0714	WP_002656871.1	tetratricopeptide repeat protein		chromosome	S	Function unknown	1	Cellular organisms
BB_RS03715	BB_0733	WP_002557320.1	c-di-GMP-binding receptor PlzA	plzA	chromosome	S	Function unknown	5	Spirochaetales
BB_RS03755	BB_0742	WP_010889811.1	ATP-binding cassette domain-containing protein		chromosome	S	Function unknown	1	Cellular organisms
BB_RS03760	BB_0743	WP_010889812.1	PQQ-like beta-propeller repeat protein		chromosome	S	Function unknown	2	Bacteria A
BB_RS03815	BB_0753	WP_002557338.1	ABC transporter permease subunit		chromosome	S	Function unknown	2	Bacteria A
BB_RS03850	BB_0759	WP_002657522.1	DUF368 domain-containing protein		chromosome	S	Function unknown	2	Bacteria A
BB_RS03880	BB_0766	WP_002557352.1	CvpA family protein		chromosome	S	Function unknown	6	Borreliaceae
BB_RS03900	BB_0770	WP_002657537.1	divergent polysaccharide deacetylase family protein		chromosome	S	Function unknown	2	Bacteria A
BB_RS03935	BB_0776	WP_002661617.1	DUF2147 domain-containing protein		chromosome	S	Function unknown	2	Bacteria A
BB_RS03975	BB_0784	WP_002657555.1	ribosome silencing factor	rsfS	chromosome	S	Function unknown	1	Cellular organisms
BB_RS04030	BB_0794	WP_023003307.1	hypothetical protein		chromosome	S	Function unknown	4	Spirochaetes
BB_RS04090	BB_0806	WP_002660787.1	lipoprotein		chromosome	S	Function unknown	3	Bacteria B
BB_RS04095	BB_0807	WP_002660997.1	YjgP/YjgQ family permease		chromosome	S	Function unknown	2	Bacteria A
BB_RS04100	BB_0808	WP_002656570.1	YjgP/YjgQ family permease		chromosome	S	Function unknown	3	Bacteria B
BB_RS04110	BB_0810	WP_010889824.1	murein biosynthesis integral membrane protein MurJ	murJ	chromosome	S	Function unknown	2	Bacteria A
BB_RS04140	BB_0816	WP_002557405.1	hypothetical protein		chromosome	S	Function unknown	2	Bacteria A
BB_RS04150	BB_0818	WP_010889828.1	YicC family protein		chromosome	S	Function unknown	1	Cellular organisms
BB_RS04275	BB_0843	WP_010889838.1	YfcC family protein		chromosome	S	Function unknown	2	Bacteria A
BB_RS04300	BB_0852	WP_002665626.1	type I restriction enzyme HsdR N-terminal domain-containing protein		chromosome	S	Function unknown	1	Cellular organisms
BB_RS04415	BB_H41	WP_010890307.1	P13 family porin		lp28-3	S	Function unknown	6	Borreliaceae
BB_RS04595	BB_G21	WP_010890296.1	PBSX family phage terminase large subunit		lp28-2	S	Function unknown	2	Bacteria A
BB_RS04865	BB_K13	WP_010890332.1	SIMPL domain-containing protein		lp36	S	Function unknown	2	Bacteria A
BB_RS05075	BB_I31	WP_012665269.1	P13 family porin		lp28-4	S	Function unknown	6	Borreliaceae
BB_RS05120	BB_A01	WP_010258574.1	P13 family porin		lp54	S	Function unknown	5	Spirochaetales
BB_RS05235	BB_A31	WP_010258365.1	PBSX family phage terminase large subunit		lp54	S	Function unknown	2	Bacteria A
BB_RS05510	BB_B07	WP_010890588.1	alpha3-beta1 integrin-binding protein		cp26	S	Function unknown	1	Cellular organisms
BB_RS05570	BB_B22	WP_010890594.1	NCS2 family permease		cp26	S	Function unknown	1	Cellular organisms
BB_RS05575	BB_B23	WP_010890593.1	NCS2 family permease		cp26	S	Function unknown	1	Cellular organisms
BB_RS05985	BB_P29	WP_010883732.1	ERF family protein		cp32-1	S	Function unknown	2	Bacteria A
BB_RS06050	BB_P42	WP_010883725.1	PBSX family phage terminase large subunit		cp32-1	S	Function unknown	2	Bacteria A
BB_RS06200	BB_S31	WP_010883754.1	ERF family protein		cp32-3	S	Function unknown	2	Bacteria A
BB_RS06265	BB_S45	WP_010883764.1	PBSX family phage terminase large subunit		cp32-3	S	Function unknown	2	Bacteria A
BB_RS06410	BB_R29	WP_010883781.1	ERF family protein		cp32-4	S	Function unknown	2	Bacteria A
BB_RS06480	BB_R45	WP_010883773.1	PBSX family phage terminase large subunit		cp32-4	S	Function unknown	2	Bacteria A
BB_RS06685	BB_M42	WP_010883813.1	PBSX family phage terminase large subunit		cp32-6	S	Function unknown	2	Bacteria A
BB_RS06895	BB_O44	WP_010883836.1	PBSX family phage terminase large subunit		cp32-7	S	Function unknown	2	Bacteria A
BB_RS07040	BB_L29	WP_010883872.1	ERF family protein		cp32-8	S	Function unknown	2	Bacteria A
BB_RS07105	BB_L43	WP_010883866.1	PBSX family phage terminase large subunit		cp32-8	S	Function unknown	2	Bacteria A
BB_RS07320	BB_N43	WP_010883888.1	PBSX family phage terminase large subunit		cp32-9	S	Function unknown	2	Bacteria A
BB_RS07360	BB_U09	WP_014023068.1	TM2 domain-containing protein		lp21	S	Function unknown	1	Cellular organisms
BB_RS07640	BB_Q50	WP_010883926.1	PBSX family phage terminase large subunit		lp56	S	Function unknown	2	Bacteria A
BB_RS00815	BB_0168	WP_002663978.1	TraR/DksA family transcriptional regulator		chromosome	T	Signal transduction mechanisms	2	Bacteria A
BB_RS01010	BB_0205	WP_010889704.1	hypothetical protein		chromosome	T	Signal transduction mechanisms	2	Bacteria A
BB_RS01785	BB_0363	WP_002665233.1	cyclic di-GMP phosphodiesterase PdeA	pdeA	chromosome	T	Signal transduction mechanisms	1	Cellular organisms
BB_RS01840	BB_0374	WP_002556969.1	cyclic di-GMP phosphodiesterase PdeB	pdeB	chromosome	T	Signal transduction mechanisms	2	Bacteria A
BB_RS01980	BB_0400	WP_002664038.1	hypothetical protein		chromosome	T	Signal transduction mechanisms	2	Bacteria A
BB_RS02070	BB_0419	WP_010256898.1	cyclic-di-GMP-producing response regulator Rrp1	rrp1	chromosome	T	Signal transduction mechanisms	1	Cellular organisms
BB_RS02075	BB_0420	WP_010889746.1	response regulator		chromosome	T	Signal transduction mechanisms	1	Cellular organisms
BB_RS02560	BB_0507	WP_002657982.1	GerMN domain-containing protein		chromosome	T	Signal transduction mechanisms	2	Bacteria A
BB_RS02765	BB_0551	WP_002658036.1	response regulator		chromosome	T	Signal transduction mechanisms	1	Cellular organisms
BB_RS02860	BB_0570	WP_002658059.1	response regulator		chromosome	T	Signal transduction mechanisms	1	Cellular organisms
BB_RS03405	BB_0672	WP_002557259.1	response regulator		chromosome	T	Signal transduction mechanisms	1	Cellular organisms
BB_RS03865	BB_0763	WP_023003305.1	sigma-54-dependent Fis family transcriptional regulator		chromosome	T	Signal transduction mechanisms	1	Cellular organisms
BB_RS03870	BB_0764	WP_010889816.1	GHKL domain-containing protein		chromosome	T	Signal transduction mechanisms	1	Cellular organisms
BB_RS00150	BB_0030	WP_002658346.1	signal peptidase I	lepB	chromosome	U	Intracellular trafficking, secretion, and vesicular transport	6	Borreliaceae
BB_RS00155	BB_0031	WP_002661914.1	signal peptidase I	lepB	chromosome	U	Intracellular trafficking, secretion, and vesicular transport	1	Cellular organisms
BB_RS00265	BB_0054	WP_002658319.1	preprotein translocase subunit SecG	secG	chromosome	U	Intracellular trafficking, secretion, and vesicular transport	7	LDG Borrelia (Borelliella)
BB_RS00375	BB_0076	WP_010889678.1	signal recognition particle-docking protein FtsY	ftsY	chromosome	U	Intracellular trafficking, secretion, and vesicular transport	1	Cellular organisms
BB_RS00750	BB_0154	WP_002665461.1	preprotein translocase subunit SecA	secA	chromosome	U	Intracellular trafficking, secretion, and vesicular transport	1	Cellular organisms
BB_RS01305	BB_0263	WP_002656888.1	signal peptidase I	lepB	chromosome	U	Intracellular trafficking, secretion, and vesicular transport	1	Cellular organisms
BB_RS01945	BB_0395	WP_002556990.1	preprotein translocase subunit SecE	secE	chromosome	U	Intracellular trafficking, secretion, and vesicular transport	2	Bacteria A
BB_RS01985	BB_0401	WP_002657864.1	dicarboxylate/amino acid:cation symporter		chromosome	U	Intracellular trafficking, secretion, and vesicular transport	2	Bacteria A
BB_RS02210	BB_0442	WP_020948745.1	membrane protein insertase YidC	yidC	chromosome	U	Intracellular trafficking, secretion, and vesicular transport	1	Cellular organisms
BB_RS02515	BB_0498	WP_002665241.1	preprotein translocase subunit SecY	secY	chromosome	U	Intracellular trafficking, secretion, and vesicular transport	1	Cellular organisms
BB_RS03300	BB_0651	WP_002657363.1	preprotein translocase subunit YajC	yajC	chromosome	U	Intracellular trafficking, secretion, and vesicular transport	2	Bacteria A
BB_RS03305	BB_0652	WP_010889789.1	protein translocase subunit SecD	secD	chromosome	U	Intracellular trafficking, secretion, and vesicular transport	1	Cellular organisms
BB_RS03310	BB_0653	WP_002665673.1	protein translocase subunit SecF	secF	chromosome	U	Intracellular trafficking, secretion, and vesicular transport	1	Cellular organisms
BB_RS03515	BB_0694	WP_010889802.1	signal recognition particle protein	ffh	chromosome	U	Intracellular trafficking, secretion, and vesicular transport	1	Cellular organisms
BB_RS01280	BB_0258	WP_002657697.1	undecaprenyl-diphosphate phosphatase		chromosome	V	Defense mechanisms	1	Cellular organisms
BB_RS02395	BB_0473	WP_002657956.1	MATE family efflux transporter		chromosome	V	Defense mechanisms	1	Cellular organisms
BB_RS02880	BB_0573	WP_023003296.1	ABC transporter ATP-binding protein		chromosome	V	Defense mechanisms	1	Cellular organisms
BB_RS02930	BB_0583	WP_002656553.1	MATE family efflux transporter		chromosome	V	Defense mechanisms	1	Cellular organisms
BB_RS02935	BB_0584	WP_002656270.1	MATE family efflux transporter		chromosome	V	Defense mechanisms	2	Bacteria A
BB_RS02945	BB_0586	WP_002658082.1	lipid II:glycine glycyltransferase FemX		chromosome	V	Defense mechanisms	2	Bacteria A
BB_RS03820	BB_0754	WP_002655975.1	ABC transporter ATP-binding protein		chromosome	V	Defense mechanisms	1	Cellular organisms
BB_RS04745	BB_J26	WP_010257267.1	ABC transporter ATP-binding protein		lp38	V	Defense mechanisms	1	Cellular organisms
