# Supplementary material for: Pleomorphic Variants of Borreliella (syn. Borrelia) burgdorferi Express Evolutionary Distinct Transcriptomes
Source: Int J Mol Sci. 2023 Mar 15;24(6):5594. doi: 10.3390/ijms24065594 (PMC10057712; doi:10.3390/ijms24065594)
Supplement: Supplementary file 1 [file ijms-24-05594-s001.zip › Supplementary_table_S14.xlsx]

## Sheet: e-30
Supplementary table_S14. Enrichment of phylostratum (ps) specific genes in genes differentially expressed across B. burgdorferi B31 morphotypes using the e-value thresholds of e-30.
P values were adjusted for multiple comparisons using the Benjamini and Hochberg procedure (pFDR).
q = the number of phylostratum genes in morphotype upregulated or downregulated genes, s = the total number of phylostratum genes in morphotype upregulated or downregulated genes, h = the number of phylostratum genes in B.burgdorferi genome, t = the total number of genes in B.burgdorferi genome which passed the phylostratigraphic procedure.
The abbrevation -inf marks it was not possible to calculate the log-odds.
ps	ps_name	regulation	criteria	morphotype	q	s	h	t	p	pFDR	log-odds
1	Cellular organisms	up	permissive	RB	24	44	287	1389	9.69227e-07	7.75381e-06	1.59673
2	Bacteria A	up	permissive	RB	6	44	122	1389	0.365821	0.686012	0.514539
3	Bacteria B	up	permissive	RB	2	44	31	1389	0.514509	0.686012	0.770534
4	Spirochaetes	up	permissive	RB	0	44	8	1389	1.54491	1	-inf
5	Spirochaetales	up	permissive	RB	3	44	72	1389	0.803622	0.918425	0.302419
6	Borreliaceae	up	permissive	RB	7	44	641	1389	3.76159e-05	0.000150464	-1.55038
7	LDG Borrelia (Borreliella)	up	permissive	RB	2	44	186	1389	0.10357	0.276186	-1.20242
8	Borrelia burgdorferi	up	permissive	RB	0	44	42	1389	0.506853	0.686012	-inf
ps	ps_name	regulation	criteria	morphotype	q	s	h	t	p	pFDR	log-odds
1	Cellular organisms	up	permissive	BL	86	492	287	1389	0.0343578	0.0687157	-0.309961
2	Bacteria A	up	permissive	BL	28	492	122	1389	0.00273737	0.0102041	-0.66262
3	Bacteria B	up	permissive	BL	7	492	31	1389	0.180451	0.240601	-0.644357
4	Spirochaetes	up	permissive	BL	1	492	8	1389	0.324433	0.37078	-1.35113
5	Spirochaetales	up	permissive	BL	14	492	72	1389	0.00382654	0.0102041	-0.858786
6	Borreliaceae	up	permissive	BL	268	492	641	1389	5.33147e-06	4.26517e-05	0.519254
7	LDG Borrelia (Borreliella)	up	permissive	BL	76	492	186	1389	0.114927	0.183884	0.267796
8	Borrelia burgdorferi	up	permissive	BL	12	492	42	1389	0.440063	0.440063	-0.325038
ps	ps_name	regulation	criteria	morphotype	q	s	h	t	p	pFDR	log-odds
1	Cellular organisms	up	permissive	BF	89	446	287	1389	0.709624	0.846721	-0.0639822
2	Bacteria A	up	permissive	BF	37	446	122	1389	0.740881	0.846721	-0.0908444
3	Bacteria B	up	permissive	BF	8	446	31	1389	0.583018	0.846721	-0.313898
4	Spirochaetes	up	permissive	BF	3	446	8	1389	1.00332	1	0.239355
5	Spirochaetales	up	permissive	BF	21	446	72	1389	0.68352	0.846721	-0.145926
6	Borreliaceae	up	permissive	BF	230	446	641	1389	0.00637355	0.0254942	0.320851
7	LDG Borrelia (Borreliella)	up	permissive	BF	55	446	186	1389	0.478359	0.846721	-0.137071
8	Borrelia burgdorferi	up	permissive	BF	3	446	42	1389	0.000205154	0.00164123	-1.85169
ps	ps_name	regulation	criteria	morphotype	q	s	h	t	p	pFDR	log-odds
1	Cellular organisms	up	stringent	BL	15	250	287	1389	4.81053e-12	1.92421e-11	-1.5923
2	Bacteria A	up	stringent	BL	4	250	122	1389	6.29544e-07	1.63988e-06	-1.96118
3	Bacteria B	up	stringent	BL	2	250	31	1389	0.124568	0.166091	-1.17546
4	Spirochaetes	up	stringent	BL	1	250	8	1389	1.12628	1	-0.431622
5	Spirochaetales	up	stringent	BL	0	250	72	1389	8.19942e-07	1.63988e-06	-inf
6	Borreliaceae	up	stringent	BL	172	250	641	1389	2.73855e-15	2.19084e-14	1.14746
7	LDG Borrelia (Borreliella)	up	stringent	BL	47	250	186	1389	0.00962896	0.0154063	0.510223
8	Borrelia burgdorferi	up	stringent	BL	9	250	42	1389	0.675874	0.772427	0.224425
ps	ps_name	regulation	criteria	morphotype	q	s	h	t	p	pFDR	log-odds
1	Cellular organisms	up	stringent	BF	8	148	287	1389	9.81242e-08	3.92497e-07	-1.6244
2	Bacteria A	up	stringent	BF	4	148	122	1389	0.00367594	0.00965596	-1.33044
3	Bacteria B	up	stringent	BF	1	148	31	1389	0.279758	0.37301	-1.29243
4	Spirochaetes	up	stringent	BF	0	148	8	1389	0.810099	0.810099	-inf
5	Spirochaetales	up	stringent	BF	1	148	72	1389	0.00482798	0.00965596	-2.18835
6	Borreliaceae	up	stringent	BF	115	148	641	1389	1.97929e-16	1.58343e-15	1.55541
7	LDG Borrelia (Borreliella)	up	stringent	BF	18	148	186	1389	0.753219	0.810099	-0.122913
8	Borrelia burgdorferi	up	stringent	BF	1	148	42	1389	0.100958	0.161532	-1.61393
ps	ps_name	regulation	criteria	morphotype	q	s	h	t	p	pFDR	log-odds
1	Cellular organisms	down	permissive	RB	5	22	287	1389	0.977916	1	0.123653
2	Bacteria A	down	permissive	RB	1	22	122	1389	0.821315	1	-0.712619
3	Bacteria B	down	permissive	RB	1	22	31	1389	0.787423	1	0.752464
4	Spirochaetes	down	permissive	RB	0	22	8	1389	1.75962	1	-inf
5	Spirochaetales	down	permissive	RB	2	22	72	1389	0.634587	1	0.616729
6	Borreliaceae	down	permissive	RB	11	22	641	1389	0.877197	1	0.156868
7	LDG Borrelia (Borreliella)	down	permissive	RB	2	22	186	1389	0.836462	1	-0.441712
8	Borrelia burgdorferi	down	permissive	RB	0	22	42	1389	1.01249	1	-inf
ps	ps_name	regulation	criteria	morphotype	q	s	h	t	p	pFDR	log-odds
1	Cellular organisms	down	permissive	BL	139	500	287	1389	1.61389e-06	4.3037e-06	0.656384
2	Bacteria A	down	permissive	BL	64	500	122	1389	0.000147035	0.000196047	0.743428
3	Bacteria B	down	permissive	BL	18	500	31	1389	0.0186966	0.0213676	0.922844
4	Spirochaetes	down	permissive	BL	2	500	8	1389	0.807618	0.807618	-0.525887
5	Spirochaetales	down	permissive	BL	48	500	72	1389	1.0992e-07	4.3968e-07	1.34219
6	Borreliaceae	down	permissive	BL	194	500	641	1389	4.59171e-05	7.34674e-05	-0.466976
7	LDG Borrelia (Borreliella)	down	permissive	BL	32	500	186	1389	2.98232e-09	2.38586e-08	-1.11981
8	Borrelia burgdorferi	down	permissive	BL	3	500	42	1389	2.69208e-05	5.38416e-05	-2.0283
ps	ps_name	regulation	criteria	morphotype	q	s	h	t	p	pFDR	log-odds
1	Cellular organisms	down	permissive	BF	139	433	287	1389	7.78509e-12	6.22807e-11	0.948244
2	Bacteria A	down	permissive	BF	55	433	122	1389	0.00101238	0.00161981	0.657844
3	Bacteria B	down	permissive	BF	14	433	31	1389	0.138319	0.158079	0.612789
4	Spirochaetes	down	permissive	BF	2	433	8	1389	1.04378	1	-0.308258
5	Spirochaetales	down	permissive	BF	37	433	72	1389	0.00038735	0.000774701	0.899616
6	Borreliaceae	down	permissive	BF	152	433	641	1389	3.15865e-08	1.26346e-07	-0.660507
7	LDG Borrelia (Borreliella)	down	permissive	BF	29	433	186	1389	3.40751e-07	9.08668e-07	-1.007
8	Borrelia burgdorferi	down	permissive	BF	5	433	42	1389	0.00607915	0.00810553	-1.23732
ps	ps_name	regulation	criteria	morphotype	q	s	h	t	p	pFDR	log-odds
1	Cellular organisms	down	stringent	BL	21	137	287	1389	0.123723	0.757143	-0.398908
2	Bacteria A	down	stringent	BL	13	137	122	1389	0.854965	1	0.0947316
3	Bacteria B	down	stringent	BL	2	137	31	1389	0.791618	1	-0.470361
4	Spirochaetes	down	stringent	BL	1	137	8	1389	1.13047	1	0.268326
5	Spirochaetales	down	stringent	BL	9	137	72	1389	0.548138	1	0.282927
6	Borreliaceae	down	stringent	BL	71	137	641	1389	0.189286	0.757143	0.252418
7	LDG Borrelia (Borreliella)	down	stringent	BL	18	137	186	1389	1.05325	1	-0.0243025
8	Borrelia burgdorferi	down	stringent	BL	2	137	42	1389	0.397243	1	-0.80098
ps	ps_name	regulation	criteria	morphotype	q	s	h	t	p	pFDR	log-odds
1	Cellular organisms	down	stringent	BF	12	49	287	1389	0.604215	0.865069	0.227948
2	Bacteria A	down	stringent	BF	7	49	122	1389	0.262658	0.768506	0.574005
3	Bacteria B	down	stringent	BF	0	49	31	1389	0.648802	0.865069	-inf
4	Spirochaetes	down	stringent	BF	0	49	8	1389	1.49944	1	-inf
5	Spirochaetales	down	stringent	BF	5	49	72	1389	0.210282	0.768506	0.769687
6	Borreliaceae	down	stringent	BF	19	49	641	1389	0.364287	0.768506	-0.313229
7	LDG Borrelia (Borreliella)	down	stringent	BF	4	49	186	1389	0.384253	0.768506	-0.569925
8	Borrelia burgdorferi	down	stringent	BF	2	49	42	1389	0.882543	1	0.32424

## Sheet: e-20
Supplementary table_S14. Enrichment of phylostratum (ps) specific genes in genes differentially expressed across B. burgdorferi B31 morphotypes using the e-value thresholds of e-20.
P values were adjusted for multiple comparisons using the Benjamini and Hochberg procedure (pFDR).
q = the number of phylostratum genes in morphotype upregulated or downregulated genes, s = the total number of phylostratum genes in morphotype upregulated or downregulated genes, h = the number of phylostratum genes in B.burgdorferi genome, t = the total number of genes in B.burgdorferi genome which passed the phylostratigraphic procedure.
The abbrevation -inf marks it was not possible to calculate the log-odds.
ps	ps_name	regulation	criteria	morphotype	q	s	h	t	p	pFDR	log-odds
1	Cellular organisms	up	permissive	RB	28	44	355	1408	9.97715e-08	3.99086e-07	1.71374
2	Bacteria A	up	permissive	RB	11	44	155	1408	0.0122127	0.0325672	1.03818
3	Bacteria B	up	permissive	RB	0	44	25	1408	0.898054	0.898054	-inf
4	Spirochaetes	up	permissive	RB	1	44	10	1408	0.545555	0.727406	1.25313
5	Spirochaetales	up	permissive	RB	1	44	63	1408	0.808614	0.898054	-0.716678
6	Borreliaceae	up	permissive	RB	2	44	608	1408	1.20117e-08	9.60938e-08	-2.82072
7	LDG Borrelia (Borreliella)	up	permissive	RB	1	44	146	1408	0.0937289	0.187458	-1.63215
8	Borrelia burgdorferi	up	permissive	RB	0	44	46	1408	0.453148	0.725036	-inf
ps	ps_name	regulation	criteria	morphotype	q	s	h	t	p	pFDR	log-odds
1	Cellular organisms	up	permissive	BL	112	496	355	1408	0.105479	0.168767	-0.219421
2	Bacteria A	up	permissive	BL	23	496	155	1408	4.09641e-09	3.27713e-08	-1.24711
3	Bacteria B	up	permissive	BL	8	496	25	1408	0.913203	0.913203	-0.147263
4	Spirochaetes	up	permissive	BL	2	496	10	1408	0.511661	0.682215	-0.782001
5	Spirochaetales	up	permissive	BL	11	496	63	1408	0.00253105	0.00674948	-0.980565
6	Borreliaceae	up	permissive	BL	260	496	608	1408	3.46375e-07	1.3855e-06	0.579702
7	LDG Borrelia (Borreliella)	up	permissive	BL	66	496	146	1408	0.0110077	0.0220153	0.467675
8	Borrelia burgdorferi	up	permissive	BL	14	496	46	1408	0.600467	0.686249	-0.224701
ps	ps_name	regulation	criteria	morphotype	q	s	h	t	p	pFDR	log-odds
1	Cellular organisms	up	permissive	BF	117	449	355	1408	0.662234	0.756839	0.0654074
2	Bacteria A	up	permissive	BF	39	449	155	1408	0.0662466	0.132493	-0.369219
3	Bacteria B	up	permissive	BF	10	449	25	1408	0.499768	0.756839	0.360162
4	Spirochaetes	up	permissive	BF	3	449	10	1408	1.19756	1	-0.0890518
5	Spirochaetales	up	permissive	BF	13	449	63	1408	0.0617549	0.132493	-0.612371
6	Borreliaceae	up	permissive	BF	221	449	608	1408	0.00216248	0.00864991	0.359531
7	LDG Borrelia (Borreliella)	up	permissive	BF	43	449	146	1408	0.570461	0.756839	-0.127612
8	Borrelia burgdorferi	up	permissive	BF	3	449	46	1408	6.13838e-05	0.00049107	-1.94289
ps	ps_name	regulation	criteria	morphotype	q	s	h	t	p	pFDR	log-odds
1	Cellular organisms	up	stringent	BL	25	254	355	1408	3.37773e-11	9.00729e-11	-1.29977
2	Bacteria A	up	stringent	BL	2	254	155	1408	8.57827e-12	3.43131e-11	-2.95797
3	Bacteria B	up	stringent	BL	2	254	25	1408	0.286429	0.327348	-0.940919
4	Spirochaetes	up	stringent	BL	1	254	10	1408	0.874225	0.874225	-0.687454
5	Spirochaetales	up	stringent	BL	0	254	63	1408	5.25914e-06	1.05183e-05	-inf
6	Borreliaceae	up	stringent	BL	172	254	608	1408	3.8963e-18	3.11704e-17	1.2396
7	LDG Borrelia (Borreliella)	up	stringent	BL	40	254	146	1408	0.00410627	0.00657002	0.614103
8	Borrelia burgdorferi	up	stringent	BL	12	254	46	1408	0.217812	0.290417	0.490692
ps	ps_name	regulation	criteria	morphotype	q	s	h	t	p	pFDR	log-odds
1	Cellular organisms	up	stringent	BF	15	148	355	1408	2.39687e-06	9.58748e-06	-1.18687
2	Bacteria A	up	stringent	BF	3	148	155	1408	3.7652e-05	0.000100405	-1.89169
3	Bacteria B	up	stringent	BF	0	148	25	1408	0.121401	0.161868	-inf
4	Spirochaetes	up	stringent	BF	0	148	10	1408	0.656252	0.722539	-inf
5	Spirochaetales	up	stringent	BF	1	148	63	1408	0.0135829	0.0271658	-2.02916
6	Borreliaceae	up	stringent	BF	111	148	608	1408	1.65182e-16	1.32146e-15	1.52728
7	LDG Borrelia (Borreliella)	up	stringent	BF	17	148	146	1408	0.722539	0.722539	0.129061
8	Borrelia burgdorferi	up	stringent	BF	1	148	46	1408	0.0730697	0.116911	-1.6946
ps	ps_name	regulation	criteria	morphotype	q	s	h	t	p	pFDR	log-odds
1	Cellular organisms	down	permissive	RB	6	23	355	1408	1.08369	1	0.0465966
2	Bacteria A	down	permissive	RB	1	23	155	1408	0.521075	1	-1.01241
3	Bacteria B	down	permissive	RB	2	23	25	1408	0.12198	0.975837	1.72984
4	Spirochaetes	down	permissive	RB	0	23	10	1408	1.69539	1	-inf
5	Spirochaetales	down	permissive	RB	2	23	63	1408	0.550163	1	0.726164
6	Borreliaceae	down	permissive	RB	9	23	608	1408	0.862339	1	-0.170138
7	LDG Borrelia (Borreliella)	down	permissive	RB	2	23	146	1408	1.13514	1	-0.197516
8	Borrelia burgdorferi	down	permissive	RB	1	23	46	1408	1.07407	1	0.30272
ps	ps_name	regulation	criteria	morphotype	q	s	h	t	p	pFDR	log-odds
1	Cellular organisms	down	permissive	BL	169	504	355	1408	1.56227e-07	4.16606e-07	0.666491
2	Bacteria A	down	permissive	BL	83	504	155	1408	2.54603e-06	4.07365e-06	0.823374
3	Bacteria B	down	permissive	BL	14	504	25	1408	0.0596906	0.0682178	0.841343
4	Spirochaetes	down	permissive	BL	4	504	10	1408	1.01585	1	0.180097
5	Spirochaetales	down	permissive	BL	44	504	63	1408	3.93444e-08	1.57378e-07	1.49411
6	Borreliaceae	down	permissive	BL	173	504	608	1408	6.32567e-07	1.26513e-06	-0.57357
7	LDG Borrelia (Borreliella)	down	permissive	BL	13	504	146	1408	9.05704e-15	7.24563e-14	-1.87416
8	Borrelia burgdorferi	down	permissive	BL	4	504	46	1408	4.13235e-05	5.5098e-05	-1.80673
ps	ps_name	regulation	criteria	morphotype	q	s	h	t	p	pFDR	log-odds
1	Cellular organisms	down	permissive	BF	161	437	355	1408	5.8397e-11	2.33588e-10	0.848586
2	Bacteria A	down	permissive	BF	73	437	155	1408	1.28132e-05	2.56263e-05	0.776684
3	Bacteria B	down	permissive	BF	10	437	25	1408	0.441266	0.504304	0.400509
4	Spirochaetes	down	permissive	BF	4	437	10	1408	0.756082	0.756082	0.395925
5	Spirochaetales	down	permissive	BF	34	437	63	1408	0.000183445	0.000293512	1.00813
6	Borreliaceae	down	permissive	BF	131	437	608	1408	1.70291e-11	1.36232e-10	-0.813369
7	LDG Borrelia (Borreliella)	down	permissive	BF	17	437	146	1408	1.49397e-08	3.98392e-08	-1.33107
8	Borrelia burgdorferi	down	permissive	BF	7	437	46	1408	0.0214218	0.0285624	-0.944104
ps	ps_name	regulation	criteria	morphotype	q	s	h	t	p	pFDR	log-odds
1	Cellular organisms	down	stringent	BL	27	137	355	1408	0.13991	0.310553	-0.348591
2	Bacteria A	down	stringent	BL	15	137	155	1408	1.10921	1	-0.00675579
3	Bacteria B	down	stringent	BL	3	137	25	1408	0.890571	1	0.239829
4	Spirochaetes	down	stringent	BL	2	137	10	1408	0.506579	0.675439	0.849676
5	Spirochaetales	down	stringent	BL	10	137	63	1408	0.155277	0.310553	0.593072
6	Borreliaceae	down	stringent	BL	73	137	608	1408	0.0158767	0.0635068	0.45054
7	LDG Borrelia (Borreliella)	down	stringent	BL	5	137	146	1408	0.00472081	0.0377665	-1.19215
8	Borrelia burgdorferi	down	stringent	BL	2	137	46	1408	0.315224	0.504359	-0.88399
ps	ps_name	regulation	criteria	morphotype	q	s	h	t	p	pFDR	log-odds
1	Cellular organisms	down	stringent	BF	16	50	355	1408	0.335899	0.821126	0.346805
2	Bacteria A	down	stringent	BF	7	50	155	1408	0.615844	0.821126	0.285873
3	Bacteria B	down	stringent	BF	0	50	25	1408	0.803545	0.918337	-inf
4	Spirochaetes	down	stringent	BF	1	50	10	1408	0.608485	0.821126	1.11807
5	Spirochaetales	down	stringent	BF	2	50	63	1408	1.22078	1	-0.121119
6	Borreliaceae	down	stringent	BF	18	50	608	1408	0.369677	0.821126	-0.311697
7	LDG Borrelia (Borreliella)	down	stringent	BF	3	50	146	1408	0.439182	0.821126	-0.611881
8	Borrelia burgdorferi	down	stringent	BF	3	50	46	1408	0.443523	0.821126	0.668857

## Sheet: e-15
Supplementary table_S14. Enrichment of phylostratum (ps) specific genes in genes differentially expressed across B. burgdorferi B31 morphotypes using the e-value thresholds of e-15.
P values were adjusted for multiple comparisons using the Benjamini and Hochberg procedure (pFDR).
q = the number of phylostratum genes in morphotype upregulated or downregulated genes, s = the total number of phylostratum genes in morphotype upregulated or downregulated genes, h = the number of phylostratum genes in B.burgdorferi genome, t = the total number of genes in B.burgdorferi genome which passed the phylostratigraphic procedure.
The abbrevation -inf marks it was not possible to calculate the log-odds.
ps	ps_name	regulation	criteria	morphotype	q	s	h	t	p	pFDR	log-odds
1	Cellular organisms	up	permissive	RB	32	44	407	1412	2.23976e-09	1.79181e-08	1.95463
2	Bacteria A	up	permissive	RB	9	44	152	1412	0.0793387	0.21157	0.789728
3	Bacteria B	up	permissive	RB	0	44	26	1412	0.871588	0.996101	-inf
4	Spirochaetes	up	permissive	RB	0	44	16	1412	1.20187	1	-inf
5	Spirochaetales	up	permissive	RB	0	44	66	1412	0.235348	0.376557	-inf
6	Borreliaceae	up	permissive	RB	2	44	587	1412	3.72998e-08	1.49199e-07	-2.753
7	LDG Borrelia (Borreliella)	up	permissive	RB	1	44	119	1412	0.202459	0.376557	-1.40099
8	Borrelia burgdorferi	up	permissive	RB	0	44	39	1412	0.57196	0.762614	-inf
ps	ps_name	regulation	criteria	morphotype	q	s	h	t	p	pFDR	log-odds
1	Cellular organisms	up	permissive	BL	126	496	407	1412	0.0417493	0.0556657	-0.261951
2	Bacteria A	up	permissive	BL	34	496	152	1412	0.000469254	0.00125135	-0.69778
3	Bacteria B	up	permissive	BL	2	496	26	1412	0.00265228	0.00530456	-1.89398
4	Spirochaetes	up	permissive	BL	3	496	16	1412	0.260393	0.297592	-0.861124
5	Spirochaetales	up	permissive	BL	9	496	66	1412	0.000116157	0.000464626	-1.27832
6	Borreliaceae	up	permissive	BL	254	496	587	1412	9.43429e-08	7.54743e-07	0.608441
7	LDG Borrelia (Borreliella)	up	permissive	BL	55	496	119	1412	0.0119792	0.0191666	0.506992
8	Borrelia burgdorferi	up	permissive	BL	13	496	39	1412	0.958758	0.958758	-0.0819424
ps	ps_name	regulation	criteria	morphotype	q	s	h	t	p	pFDR	log-odds
1	Cellular organisms	up	permissive	BF	131	449	407	1412	0.889254	0.901763	0.0250794
2	Bacteria A	up	permissive	BF	43	449	152	1412	0.373747	0.63543	-0.18657
3	Bacteria B	up	permissive	BF	9	449	26	1412	0.901763	0.901763	0.129479
4	Spirochaetes	up	permissive	BF	3	449	16	1412	0.397144	0.63543	-0.710194
5	Spirochaetales	up	permissive	BF	13	449	66	1412	0.0368497	0.0982658	-0.66954
6	Borreliaceae	up	permissive	BF	212	449	587	1412	0.00405604	0.0162242	0.338327
7	LDG Borrelia (Borreliella)	up	permissive	BF	36	449	119	1412	0.790275	0.901763	-0.0788474
8	Borrelia burgdorferi	up	permissive	BF	2	449	39	1412	9.95122e-05	0.000796098	-2.18946
ps	ps_name	regulation	criteria	morphotype	q	s	h	t	p	pFDR	log-odds
1	Cellular organisms	up	stringent	BL	29	254	407	1412	7.86899e-13	3.1476e-12	-1.3244
2	Bacteria A	up	stringent	BL	5	254	152	1412	1.65376e-08	4.41002e-08	-1.97975
3	Bacteria B	up	stringent	BL	1	254	26	1412	0.0747945	0.0939381	-1.71964
4	Spirochaetes	up	stringent	BL	0	254	16	1412	0.0821958	0.0939381	-inf
5	Spirochaetales	up	stringent	BL	0	254	66	1412	2.92973e-06	5.85945e-06	-inf
6	Borreliaceae	up	stringent	BL	176	254	587	1412	8.68106e-23	6.94485e-22	1.41125
7	LDG Borrelia (Borreliella)	up	stringent	BL	32	254	119	1412	0.0154375	0.0247	0.573498
8	Borrelia burgdorferi	up	stringent	BL	11	254	39	1412	0.151072	0.151072	0.602602
ps	ps_name	regulation	criteria	morphotype	q	s	h	t	p	pFDR	log-odds
1	Cellular organisms	up	stringent	BF	19	148	407	1412	2.15546e-06	8.62182e-06	-1.10101
2	Bacteria A	up	stringent	BF	3	148	152	1412	5.39485e-05	0.000143863	-1.86546
3	Bacteria B	up	stringent	BF	1	148	26	1412	0.449042	0.586185	-1.08725
4	Spirochaetes	up	stringent	BF	1	148	16	1412	0.975121	0.975121	-0.568384
5	Spirochaetales	up	stringent	BF	3	148	66	1412	0.140183	0.228563	-0.930346
6	Borreliaceae	up	stringent	BF	105	148	587	1412	4.33399e-14	3.4672e-13	1.37667
7	LDG Borrelia (Borreliella)	up	stringent	BF	15	148	119	1412	0.512912	0.586185	0.229485
8	Borrelia burgdorferi	up	stringent	BF	1	148	39	1412	0.142852	0.228563	-1.51651
ps	ps_name	regulation	criteria	morphotype	q	s	h	t	p	pFDR	log-odds
1	Cellular organisms	down	permissive	RB	8	23	407	1412	0.667415	1	0.280135
2	Bacteria A	down	permissive	RB	1	23	152	1412	0.544964	1	-0.98707
3	Bacteria B	down	permissive	RB	0	23	26	1412	1.2999	1	-inf
4	Spirochaetes	down	permissive	RB	0	23	16	1412	1.53566	1	-inf
5	Spirochaetales	down	permissive	RB	2	23	66	1412	0.585032	1	0.678909
6	Borreliaceae	down	permissive	RB	9	23	587	1412	0.988538	1	-0.103139
7	LDG Borrelia (Borreliella)	down	permissive	RB	3	23	119	1412	0.610753	1	0.498421
8	Borrelia burgdorferi	down	permissive	RB	0	23	39	1412	1.04477	1	-inf
ps	ps_name	regulation	criteria	morphotype	q	s	h	t	p	pFDR	log-odds
1	Cellular organisms	down	permissive	BL	192	507	407	1412	3.69924e-08	7.39848e-08	0.670976
2	Bacteria A	down	permissive	BL	78	507	152	1412	5.56663e-05	7.42217e-05	0.713817
3	Bacteria B	down	permissive	BL	18	507	26	1412	0.00100993	0.00115421	1.41762
4	Spirochaetes	down	permissive	BL	10	507	16	1412	0.0536009	0.0536009	1.10352
5	Spirochaetales	down	permissive	BL	47	507	66	1412	4.91343e-09	1.31025e-08	1.5612
6	Borreliaceae	down	permissive	BL	147	507	587	1412	6.00238e-13	4.80191e-12	-0.840409
7	LDG Borrelia (Borreliella)	down	permissive	BL	13	507	119	1412	2.51302e-10	1.00521e-09	-1.61766
8	Borrelia burgdorferi	down	permissive	BL	2	507	39	1412	1.19561e-05	1.91298e-05	-2.37614
ps	ps_name	regulation	criteria	morphotype	q	s	h	t	p	pFDR	log-odds
1	Cellular organisms	down	permissive	BF	180	439	407	1412	3.62725e-11	1.4509e-10	0.825904
2	Bacteria A	down	permissive	BF	72	439	152	1412	1.24403e-05	2.48807e-05	0.783864
3	Bacteria B	down	permissive	BF	9	439	26	1412	0.839092	0.839092	0.162984
4	Spirochaetes	down	permissive	BF	7	439	16	1412	0.401561	0.458927	0.551351
5	Spirochaetales	down	permissive	BF	35	439	66	1412	0.000242081	0.00038733	0.967951
6	Borreliaceae	down	permissive	BF	117	439	587	1412	1.2931e-14	1.03448e-13	-0.94452
7	LDG Borrelia (Borreliella)	down	permissive	BF	11	439	119	1412	7.26398e-09	1.93706e-08	-1.58063
8	Borrelia burgdorferi	down	permissive	BF	8	439	39	1412	0.197614	0.263486	-0.572648
ps	ps_name	regulation	criteria	morphotype	q	s	h	t	p	pFDR	log-odds
1	Cellular organisms	down	stringent	BL	30	138	407	1412	0.0619183	0.219317	-0.414123
2	Bacteria A	down	stringent	BL	14	138	152	1412	0.942428	0.942428	-0.0732093
3	Bacteria B	down	stringent	BL	8	138	26	1412	0.00463594	0.0370875	1.45722
4	Spirochaetes	down	stringent	BL	4	138	16	1412	0.125507	0.233225	1.144
5	Spirochaetales	down	stringent	BL	10	138	66	1412	0.204072	0.233225	0.530169
6	Borreliaceae	down	stringent	BL	65	138	587	1412	0.19558	0.233225	0.248997
7	LDG Borrelia (Borreliella)	down	stringent	BL	6	138	119	1412	0.0822437	0.219317	-0.761393
8	Borrelia burgdorferi	down	stringent	BL	1	138	39	1412	0.183072	0.233225	-1.43793
ps	ps_name	regulation	criteria	morphotype	q	s	h	t	p	pFDR	log-odds
1	Cellular organisms	down	stringent	BF	16	50	407	1412	0.716007	0.953813	0.155847
2	Bacteria A	down	stringent	BF	7	50	152	1412	0.575286	0.920458	0.31212
3	Bacteria B	down	stringent	BF	1	50	26	1412	1.22336	1	0.0874875
4	Spirochaetes	down	stringent	BF	2	50	16	1412	0.215125	0.762637	1.38927
5	Spirochaetales	down	stringent	BF	3	50	66	1412	0.834586	0.953813	0.27468
6	Borreliaceae	down	stringent	BF	16	50	587	1412	0.208415	0.762637	-0.427863
7	LDG Borrelia (Borreliella)	down	stringent	BF	2	50	119	1412	0.381318	0.762637	-0.813337
8	Borrelia burgdorferi	down	stringent	BF	3	50	39	1412	0.313923	0.762637	0.854868

## Sheet: e-10
Supplementary table_S14. Enrichment of phylostratum (ps) specific genes in genes differentially expressed across B. burgdorferi B31 morphotypes using the e-value thresholds of e-10.
P values were adjusted for multiple comparisons using the Benjamini and Hochberg procedure (pFDR).
q = the number of phylostratum genes in morphotype upregulated or downregulated genes, s = the total number of phylostratum genes in morphotype upregulated or downregulated genes, h = the number of phylostratum genes in B.burgdorferi genome, t = the total number of genes in B.burgdorferi genome which passed the phylostratigraphic procedure.
The abbrevation -inf marks it was not possible to calculate the log-odds.
ps	ps_name	regulation	criteria	morphotype	q	s	h	t	p	pFDR	log-odds
1	Cellular organisms	up	permissive	RB	34	44	457	1412	1.33414e-09	1.06731e-08	2.02759
2	Bacteria A	up	permissive	RB	7	44	158	1412	0.42855	0.8571	0.421856
3	Bacteria B	up	permissive	RB	0	44	18	1412	1.12727	1	-inf
4	Spirochaetes	up	permissive	RB	0	44	12	1412	1.36581	1	-inf
5	Spirochaetales	up	permissive	RB	1	44	64	1412	0.794216	1	-0.730377
6	Borreliaceae	up	permissive	RB	1	44	569	1412	5.64791e-09	2.25917e-08	-3.41871
7	LDG Borrelia (Borreliella)	up	permissive	RB	1	44	105	1412	0.294082	0.784218	-1.26355
8	Borrelia burgdorferi	up	permissive	RB	0	44	29	1412	0.791131	1	-inf
ps	ps_name	regulation	criteria	morphotype	q	s	h	t	p	pFDR	log-odds
1	Cellular organisms	up	permissive	BL	136	496	457	1412	0.00395996	0.00791991	-0.356329
2	Bacteria A	up	permissive	BL	35	496	158	1412	0.000269345	0.000718254	-0.714411
3	Bacteria B	up	permissive	BL	3	496	18	1412	0.15073	0.172263	-1.00644
4	Spirochaetes	up	permissive	BL	1	496	12	1412	0.0820685	0.13131	-1.79452
5	Spirochaetales	up	permissive	BL	7	496	64	1412	1.37523e-05	5.50091e-05	-1.53373
6	Borreliaceae	up	permissive	BL	258	496	569	1412	6.66481e-11	5.33185e-10	0.746124
7	LDG Borrelia (Borreliella)	up	permissive	BL	45	496	105	1412	0.108237	0.144316	0.353121
8	Borrelia burgdorferi	up	permissive	BL	11	496	29	1412	0.887588	0.887588	0.123545
ps	ps_name	regulation	criteria	morphotype	q	s	h	t	p	pFDR	log-odds
1	Cellular organisms	up	permissive	BF	151	449	457	1412	0.526012	0.526012	0.0842853
2	Bacteria A	up	permissive	BF	45	449	158	1412	0.391259	0.447154	-0.176904
3	Bacteria B	up	permissive	BF	3	449	18	1412	0.252359	0.381493	-0.855402
4	Spirochaetes	up	permissive	BF	0	449	12	1412	0.0198153	0.0528408	-inf
5	Spirochaetales	up	permissive	BF	13	449	64	1412	0.0533864	0.106773	-0.628879
6	Borreliaceae	up	permissive	BF	207	449	569	1412	0.00297732	0.0119093	0.350732
7	LDG Borrelia (Borreliella)	up	permissive	BF	28	449	105	1412	0.28612	0.381493	-0.267517
8	Borrelia burgdorferi	up	permissive	BF	2	449	29	1412	0.00285878	0.0119093	-1.86363
ps	ps_name	regulation	criteria	morphotype	q	s	h	t	p	pFDR	log-odds
1	Cellular organisms	up	stringent	BL	30	254	457	1412	2.31738e-16	9.2695e-16	-1.47282
2	Bacteria A	up	stringent	BL	8	254	158	1412	9.16505e-07	2.44401e-06	-1.5208
3	Bacteria B	up	stringent	BL	0	254	18	1412	0.0549974	0.0628541	-inf
4	Spirochaetes	up	stringent	BL	0	254	12	1412	0.183247	0.183247	-inf
5	Spirochaetales	up	stringent	BL	0	254	64	1412	4.44884e-06	8.89769e-06	-inf
6	Borreliaceae	up	stringent	BL	179	254	569	1412	8.00445e-27	6.40356e-26	1.54754
7	LDG Borrelia (Borreliella)	up	stringent	BL	27	254	105	1412	0.0511561	0.0628541	0.498894
8	Borrelia burgdorferi	up	stringent	BL	10	254	29	1412	0.0483554	0.0628541	0.898884
ps	ps_name	regulation	criteria	morphotype	q	s	h	t	p	pFDR	log-odds
1	Cellular organisms	up	stringent	BF	21	148	457	1412	1.89171e-07	7.56683e-07	-1.15829
2	Bacteria A	up	stringent	BF	7	148	158	1412	0.00687216	0.0183257	-1.00532
3	Bacteria B	up	stringent	BF	2	148	18	1412	1.15605	1	0.0662494
4	Spirochaetes	up	stringent	BF	0	148	12	1412	0.52673	0.702306	-inf
5	Spirochaetales	up	stringent	BF	1	148	64	1412	0.0125076	0.0250151	-2.04266
6	Borreliaceae	up	stringent	BF	105	148	569	1412	2.96771e-15	2.37417e-14	1.43749
7	LDG Borrelia (Borreliella)	up	stringent	BF	11	148	105	1412	1.10381	1	-0.000621408
8	Borrelia burgdorferi	up	stringent	BF	1	148	29	1412	0.348502	0.557603	-1.203
ps	ps_name	regulation	criteria	morphotype	q	s	h	t	p	pFDR	log-odds
1	Cellular organisms	down	permissive	RB	8	23	457	1412	0.959227	1	0.110248
2	Bacteria A	down	permissive	RB	1	23	158	1412	0.503872	1	-1.03089
3	Bacteria B	down	permissive	RB	0	23	18	1412	1.48546	1	-inf
4	Spirochaetes	down	permissive	RB	1	23	12	1412	0.359023	1	1.73945
5	Spirochaetales	down	permissive	RB	2	23	64	1412	0.560312	1	0.712166
6	Borreliaceae	down	permissive	RB	9	23	569	1412	1.08951	1	-0.0495494
7	LDG Borrelia (Borreliella)	down	permissive	RB	2	23	105	1412	1.04027	1	0.173188
8	Borrelia burgdorferi	down	permissive	RB	0	23	29	1412	1.23621	1	-inf
ps	ps_name	regulation	criteria	morphotype	q	s	h	t	p	pFDR	log-odds
1	Cellular organisms	down	permissive	BL	215	507	457	1412	2.99871e-09	1.19948e-08	0.701721
2	Bacteria A	down	permissive	BL	89	507	158	1412	4.4142e-08	7.06271e-08	0.947677
3	Bacteria B	down	permissive	BL	12	507	18	1412	0.014912	0.0170422	1.28987
4	Spirochaetes	down	permissive	BL	8	507	12	1412	0.0586821	0.0586821	1.28405
5	Spirochaetales	down	permissive	BL	45	507	64	1412	2.13622e-08	5.69658e-08	1.51338
6	Borreliaceae	down	permissive	BL	124	507	569	1412	4.08445e-20	3.26756e-19	-1.0946
7	LDG Borrelia (Borreliella)	down	permissive	BL	13	507	105	1412	3.75874e-08	7.06271e-08	-1.45864
8	Borrelia burgdorferi	down	permissive	BL	1	507	29	1412	7.53379e-05	0.000100451	-2.78223
ps	ps_name	regulation	criteria	morphotype	q	s	h	t	p	pFDR	log-odds
1	Cellular organisms	down	permissive	BF	198	439	457	1412	1.73531e-11	6.94125e-11	0.817525
2	Bacteria A	down	permissive	BF	76	439	158	1412	3.00825e-06	6.01651e-06	0.821956
3	Bacteria B	down	permissive	BF	12	439	18	1412	0.0037922	0.00505627	1.51056
4	Spirochaetes	down	permissive	BF	5	439	12	1412	0.610173	0.610173	0.463647
5	Spirochaetales	down	permissive	BF	33	439	64	1412	0.000767155	0.00122745	0.904172
6	Borreliaceae	down	permissive	BF	98	439	569	1412	4.73281e-21	3.78625e-20	-1.18317
7	LDG Borrelia (Borreliella)	down	permissive	BF	11	439	105	1412	4.77605e-07	1.27361e-06	-1.42574
8	Borrelia burgdorferi	down	permissive	BF	6	439	29	1412	0.306905	0.350749	-0.55801
ps	ps_name	regulation	criteria	morphotype	q	s	h	t	p	pFDR	log-odds
1	Cellular organisms	down	stringent	BL	38	138	457	1412	0.236099	0.472199	-0.254353
2	Bacteria A	down	stringent	BL	18	138	158	1412	0.5456	0.727466	0.194744
3	Bacteria B	down	stringent	BL	5	138	18	1412	0.0498918	0.199567	1.2938
4	Spirochaetes	down	stringent	BL	1	138	12	1412	1.33865	1	-0.176631
5	Spirochaetales	down	stringent	BL	15	138	64	1412	0.00158403	0.0126723	1.11474
6	Borreliaceae	down	stringent	BL	55	138	569	1412	0.987708	1	-0.0204123
7	LDG Borrelia (Borreliella)	down	stringent	BL	5	138	105	1412	0.0866687	0.231117	-0.817909
8	Borrelia burgdorferi	down	stringent	BL	1	138	29	1412	0.413515	0.661624	-1.12449
ps	ps_name	regulation	criteria	morphotype	q	s	h	t	p	pFDR	log-odds
1	Cellular organisms	down	stringent	BF	19	50	457	1412	0.470872	0.851774	0.256945
2	Bacteria A	down	stringent	BF	9	50	158	1412	0.194381	0.518349	0.580558
3	Bacteria B	down	stringent	BF	1	50	18	1412	0.958999	0.958999	0.479116
4	Spirochaetes	down	stringent	BF	1	50	12	1412	0.704643	0.909019	0.918885
5	Spirochaetales	down	stringent	BF	3	50	64	1412	0.795392	0.909019	0.308479
6	Borreliaceae	down	stringent	BF	12	50	569	1412	0.0214377	0.171501	-0.784402
7	LDG Borrelia (Borreliella)	down	stringent	BF	2	50	105	1412	0.532358	0.851774	-0.67471
8	Borrelia burgdorferi	down	stringent	BF	3	50	29	1412	0.159994	0.518349	1.1878

## Sheet: e-5
Supplementary table_S14. Enrichment of phylostratum (ps) specific genes in genes differentially expressed across B. burgdorferi B31 morphotypes using the e-value thresholds of e-5.
P values were adjusted for multiple comparisons using the Benjamini and Hochberg procedure (pFDR).
q = the number of phylostratum genes in morphotype upregulated or downregulated genes, s = the total number of phylostratum genes in morphotype upregulated or downregulated genes, h = the number of phylostratum genes in B.burgdorferi genome, t = the total number of genes in B.burgdorferi genome which passed the phylostratigraphic procedure.
The abbrevation -inf marks it was not possible to calculate the log-odds.
ps	ps_name	regulation	criteria	morphotype	q	s	h	t	p	pFDR	log-odds
1	Cellular organisms	up	permissive	RB	38	44	536	1415	4.26943e-11	3.41554e-10	2.40716
2	Bacteria A	up	permissive	RB	3	44	138	1415	0.726379	1	-0.400599
3	Bacteria B	up	permissive	RB	1	44	22	1415	1.00708	1	0.402137
4	Spirochaetes	up	permissive	RB	0	44	18	1415	1.12867	1	-inf
5	Spirochaetales	up	permissive	RB	1	44	53	1415	1.005	1	-0.527815
6	Borreliaceae	up	permissive	RB	0	44	529	1415	1.50215e-09	6.00862e-09	-inf
7	LDG Borrelia (Borreliella)	up	permissive	RB	1	44	95	1415	0.382307	1	-1.15223
8	Borrelia burgdorferi	up	permissive	RB	0	44	24	1415	0.931161	1	-inf
ps	ps_name	regulation	criteria	morphotype	q	s	h	t	p	pFDR	log-odds
1	Cellular organisms	up	permissive	BL	155	496	536	1415	0.000182182	0.000728727	-0.443398
2	Bacteria A	up	permissive	BL	33	496	138	1415	0.00424492	0.0105759	-0.593219
3	Bacteria B	up	permissive	BL	2	496	22	1415	0.011475	0.01836	-1.70384
4	Spirochaetes	up	permissive	BL	2	496	18	1415	0.0454452	0.0519374	-1.47625
5	Spirochaetales	up	permissive	BL	9	496	53	1415	0.00528796	0.0105759	-1.00101
6	Borreliaceae	up	permissive	BL	245	496	529	1415	1.3222e-11	1.05776e-10	0.780456
7	LDG Borrelia (Borreliella)	up	permissive	BL	43	496	95	1415	0.0430034	0.0519374	0.459103
8	Borrelia burgdorferi	up	permissive	BL	7	496	24	1415	0.708052	0.708052	-0.275051
ps	ps_name	regulation	criteria	morphotype	q	s	h	t	p	pFDR	log-odds
1	Cellular organisms	up	permissive	BF	178	449	536	1415	0.382117	0.436706	0.109307
2	Bacteria A	up	permissive	BF	35	449	138	1415	0.106793	0.170869	-0.344832
3	Bacteria B	up	permissive	BF	0	449	22	1415	0.000417363	0.0033389	-inf
4	Spirochaetes	up	permissive	BF	2	449	18	1415	0.0860933	0.170869	-1.32554
5	Spirochaetales	up	permissive	BF	15	449	53	1415	0.702974	0.702974	-0.169549
6	Borreliaceae	up	permissive	BF	193	449	529	1415	0.00375715	0.0150286	0.346121
7	LDG Borrelia (Borreliella)	up	permissive	BF	24	449	95	1415	0.194421	0.259228	-0.339891
8	Borrelia burgdorferi	up	permissive	BF	2	449	24	1415	0.0143308	0.0382156	-1.65033
ps	ps_name	regulation	criteria	morphotype	q	s	h	t	p	pFDR	log-odds
1	Cellular organisms	up	stringent	BL	35	254	536	1415	3.58601e-20	1.4344e-19	-1.55809
2	Bacteria A	up	stringent	BL	6	254	138	1415	1.30056e-06	3.46815e-06	-1.66813
3	Bacteria B	up	stringent	BL	0	254	22	1415	0.0248319	0.039731	-inf
4	Spirochaetes	up	stringent	BL	0	254	18	1415	0.0554658	0.0739544	-inf
5	Spirochaetales	up	stringent	BL	5	254	53	1415	0.128665	0.147046	-0.764402
6	Borreliaceae	up	stringent	BL	176	254	529	1415	4.62766e-30	3.70212e-29	1.64187
7	LDG Borrelia (Borreliella)	up	stringent	BL	26	254	95	1415	0.0246584	0.039731	0.590411
8	Borrelia burgdorferi	up	stringent	BL	6	254	24	1415	0.501561	0.501561	0.429371
ps	ps_name	regulation	criteria	morphotype	q	s	h	t	p	pFDR	log-odds
1	Cellular organisms	up	stringent	BF	28	148	536	1415	2.57713e-07	1.03085e-06	-1.05377
2	Bacteria A	up	stringent	BF	5	148	138	1415	0.00393375	0.01049	-1.21025
3	Bacteria B	up	stringent	BF	0	148	22	1415	0.172624	0.345249	-inf
4	Spirochaetes	up	stringent	BF	0	148	18	1415	0.270308	0.432493	-inf
5	Spirochaetales	up	stringent	BF	6	148	53	1415	0.970257	0.970257	0.0923909
6	Borreliaceae	up	stringent	BF	97	148	529	1415	3.95071e-13	3.16057e-12	1.30189
7	LDG Borrelia (Borreliella)	up	stringent	BF	11	148	95	1415	0.815191	0.931647	0.122906
8	Borrelia burgdorferi	up	stringent	BF	1	148	24	1415	0.53157	0.70876	-0.99984
ps	ps_name	regulation	criteria	morphotype	q	s	h	t	p	pFDR	log-odds
1	Cellular organisms	down	permissive	RB	8	23	536	1415	0.940597	1	-0.136132
2	Bacteria A	down	permissive	RB	1	23	138	1415	0.653428	1	-0.876133
3	Bacteria B	down	permissive	RB	1	23	22	1415	0.60919	1	1.08773
4	Spirochaetes	down	permissive	RB	1	23	18	1415	0.513592	1	1.30195
5	Spirochaetales	down	permissive	RB	3	23	53	1415	0.103512	0.828098	1.39277
6	Borreliaceae	down	permissive	RB	7	23	529	1415	0.644226	1	-0.315853
7	LDG Borrelia (Borreliella)	down	permissive	RB	2	23	95	1415	0.928825	1	0.285375
8	Borrelia burgdorferi	down	permissive	RB	0	23	24	1415	1.34525	1	-inf
ps	ps_name	regulation	criteria	morphotype	q	s	h	t	p	pFDR	log-odds
1	Cellular organisms	down	permissive	BL	260	508	536	1415	2.38841e-14	9.55364e-14	0.874158
2	Bacteria A	down	permissive	BL	73	508	138	1415	2.59412e-05	4.15059e-05	0.776506
3	Bacteria B	down	permissive	BL	15	508	22	1415	0.00388757	0.00444294	1.36403
4	Spirochaetes	down	permissive	BL	11	508	18	1415	0.0501822	0.0501822	1.04579
5	Spirochaetales	down	permissive	BL	36	508	53	1415	2.75034e-06	5.50069e-06	1.38455
6	Borreliaceae	down	permissive	BL	102	508	529	1415	9.69227e-25	7.75381e-24	-1.26438
7	LDG Borrelia (Borreliella)	down	permissive	BL	11	508	95	1415	6.4322e-08	1.71525e-07	-1.52856
8	Borrelia burgdorferi	down	permissive	BL	0	508	24	1415	4.14306e-05	5.52408e-05	-inf
ps	ps_name	regulation	criteria	morphotype	q	s	h	t	p	pFDR	log-odds
1	Cellular organisms	down	permissive	BF	237	440	536	1415	1.42985e-16	5.71942e-16	0.970604
2	Bacteria A	down	permissive	BF	60	440	138	1415	0.0016902	0.00338041	0.59652
3	Bacteria B	down	permissive	BF	14	440	22	1415	0.00307179	0.00491487	1.37937
4	Spirochaetes	down	permissive	BF	7	440	18	1415	0.6268	0.6268	0.348368
5	Spirochaetales	down	permissive	BF	26	440	53	1415	0.00810443	0.0108059	0.790748
6	Borreliaceae	down	permissive	BF	82	440	529	1415	8.79318e-24	7.03455e-23	-1.30728
7	LDG Borrelia (Borreliella)	down	permissive	BF	11	440	95	1415	8.02322e-06	2.13953e-05	-1.30203
8	Borrelia burgdorferi	down	permissive	BF	3	440	24	1415	0.0644906	0.0737036	-1.16518
ps	ps_name	regulation	criteria	morphotype	q	s	h	t	p	pFDR	log-odds
1	Cellular organisms	down	stringent	BL	48	138	536	1415	0.487749	0.506356	-0.148158
2	Bacteria A	down	stringent	BL	18	138	138	1415	0.22692	0.30256	0.368974
3	Bacteria B	down	stringent	BL	5	138	22	1415	0.110797	0.295458	1.02474
4	Spirochaetes	down	stringent	BL	3	138	18	1415	0.506356	0.506356	0.62574
5	Spirochaetales	down	stringent	BL	18	138	53	1415	1.44551e-06	1.15641e-05	1.67201
6	Borreliaceae	down	stringent	BL	44	138	529	1415	0.187299	0.299678	-0.268693
7	LDG Borrelia (Borreliella)	down	stringent	BL	2	138	95	1415	0.00590619	0.0236247	-1.67545
8	Borrelia burgdorferi	down	stringent	BL	0	138	24	1415	0.166799	0.299678	-inf
ps	ps_name	regulation	criteria	morphotype	q	s	h	t	p	pFDR	log-odds
1	Cellular organisms	down	stringent	BF	20	50	536	1415	0.859579	1	0.0924873
2	Bacteria A	down	stringent	BF	9	50	138	1415	0.095209	0.380836	0.743476
3	Bacteria B	down	stringent	BF	1	50	22	1415	1.09909	1	0.267063
4	Spirochaetes	down	stringent	BF	1	50	18	1415	0.957521	1	0.481344
5	Spirochaetales	down	stringent	BF	4	50	53	1415	0.226938	0.605168	0.848185
6	Borreliaceae	down	stringent	BF	10	50	529	1415	0.0115662	0.0925293	-0.897679
7	LDG Borrelia (Borreliella)	down	stringent	BF	4	50	95	1415	0.872128	1	0.19671
8	Borrelia burgdorferi	down	stringent	BF	1	50	24	1415	1.16262	1	0.174602

## Sheet: e-3
Supplementary table_S14. Enrichment of phylostratum (ps) specific genes in genes differentially expressed across B. burgdorferi B31 morphotypes using the e-value thresholds of e-3.
P values were adjusted for multiple comparisons using the Benjamini and Hochberg procedure (pFDR).
q = the number of phylostratum genes in morphotype upregulated or downregulated genes, s = the total number of phylostratum genes in morphotype upregulated or downregulated genes, h = the number of phylostratum genes in B.burgdorferi genome, t = the total number of genes in B.burgdorferi genome which passed the phylostratigraphic procedure.
The abbrevation -inf marks it was not possible to calculate the log-odds.
ps	ps_name	regulation	criteria	morphotype	q	s	h	t	p	pFDR	log-odds
1	Cellular organisms	up	permissive	RB	39	44	558	1415	1.6549e-11	1.32392e-10	2.54981
2	Bacteria A	up	permissive	RB	4	44	148	1415	1.0101	1	-0.160071
3	Bacteria B	up	permissive	RB	0	44	24	1415	0.931161	1	-inf
4	Spirochaetes	up	permissive	RB	0	44	18	1415	1.12867	1	-inf
5	Spirochaetales	up	permissive	RB	0	44	46	1415	0.456598	0.913196	-inf
6	Borreliaceae	up	permissive	RB	0	44	511	1415	3.72036e-09	1.48815e-08	-inf
7	LDG Borrelia (Borreliella)	up	permissive	RB	1	44	91	1415	0.422595	0.913196	-1.10561
8	Borrelia burgdorferi	up	permissive	RB	0	44	19	1415	1.09313	1	-inf
ps	ps_name	regulation	criteria	morphotype	q	s	h	t	p	pFDR	log-odds
1	Cellular organisms	up	permissive	BL	158	496	558	1415	2.07397e-05	8.2959e-05	-0.500012
2	Bacteria A	up	permissive	BL	39	496	148	1415	0.0220602	0.0333589	-0.455435
3	Bacteria B	up	permissive	BL	3	496	24	1415	0.0250192	0.0333589	-1.34625
4	Spirochaetes	up	permissive	BL	1	496	18	1415	0.00868615	0.0173723	-2.23316
5	Spirochaetales	up	permissive	BL	5	496	46	1415	0.000311331	0.000830216	-1.52293
6	Borreliaceae	up	permissive	BL	244	496	511	1415	1.17091e-13	9.36729e-13	0.860535
7	LDG Borrelia (Borreliella)	up	permissive	BL	40	496	91	1415	0.0871574	0.0996085	0.400753
8	Borrelia burgdorferi	up	permissive	BL	6	496	19	1415	0.957611	0.957611	-0.158556
ps	ps_name	regulation	criteria	morphotype	q	s	h	t	p	pFDR	log-odds
1	Cellular organisms	up	permissive	BF	181	449	558	1415	0.686876	0.686876	0.053691
2	Bacteria A	up	permissive	BF	38	449	148	1415	0.110744	0.212893	-0.329217
3	Bacteria B	up	permissive	BF	3	449	24	1415	0.0557817	0.172136	-1.19504
4	Spirochaetes	up	permissive	BF	3	449	18	1415	0.254866	0.339822	-0.852243
5	Spirochaetales	up	permissive	BF	11	449	46	1415	0.318535	0.36404	-0.403412
6	Borreliaceae	up	permissive	BF	189	449	511	1415	0.00181359	0.0145087	0.374213
7	LDG Borrelia (Borreliella)	up	permissive	BF	22	449	91	1415	0.133058	0.212893	-0.400792
8	Borrelia burgdorferi	up	permissive	BF	2	449	19	1415	0.0645511	0.172136	-1.38722
ps	ps_name	regulation	criteria	morphotype	q	s	h	t	p	pFDR	log-odds
1	Cellular organisms	up	stringent	BL	37	254	558	1415	6.13548e-21	2.45419e-20	-1.56326
2	Bacteria A	up	stringent	BL	9	254	148	1415	1.98246e-05	5.28656e-05	-1.30899
3	Bacteria B	up	stringent	BL	0	254	24	1415	0.0165991	0.0331982	-inf
4	Spirochaetes	up	stringent	BL	0	254	18	1415	0.0554658	0.0633895	-inf
5	Spirochaetales	up	stringent	BL	3	254	46	1415	0.0456792	0.0633895	-1.16874
6	Borreliaceae	up	stringent	BL	176	254	511	1415	1.41619e-32	1.13296e-31	1.71624
7	LDG Borrelia (Borreliella)	up	stringent	BL	24	254	91	1415	0.0503117	0.0633895	0.532878
8	Borrelia burgdorferi	up	stringent	BL	5	254	19	1415	0.489294	0.489294	0.497833
ps	ps_name	regulation	criteria	morphotype	q	s	h	t	p	pFDR	log-odds
1	Cellular organisms	up	stringent	BF	29	148	558	1415	9.11626e-08	3.6465e-07	-1.07887
2	Bacteria A	up	stringent	BF	6	148	148	1415	0.00541058	0.0144282	-1.09436
3	Bacteria B	up	stringent	BF	1	148	24	1415	0.53157	0.850512	-0.99984
4	Spirochaetes	up	stringent	BF	0	148	18	1415	0.270308	0.540617	-inf
5	Spirochaetales	up	stringent	BF	4	148	46	1415	0.927559	0.972176	-0.210492
6	Borreliaceae	up	stringent	BF	97	148	511	1415	2.70063e-14	2.16051e-13	1.36578
7	LDG Borrelia (Borreliella)	up	stringent	BF	10	148	91	1415	0.972176	0.972176	0.0592238
8	Borrelia burgdorferi	up	stringent	BF	1	148	19	1415	0.785771	0.972176	-0.750706
ps	ps_name	regulation	criteria	morphotype	q	s	h	t	p	pFDR	log-odds
1	Cellular organisms	down	permissive	RB	8	23	557	1344	0.817952	1	-0.202747
2	Bacteria A	down	permissive	RB	2	23	148	1344	1.12355	1	-0.207288
3	Bacteria B	down	permissive	RB	1	23	24	1344	0.654754	1	0.995299
4	Spirochaetes	down	permissive	RB	1	23	18	1344	0.513592	1	1.30195
5	Spirochaetales	down	permissive	RB	4	23	46	1344	0.0110132	0.0881056	1.91205
6	Borreliaceae	down	permissive	RB	5	23	446	1344	0.214353	0.857412	-0.720754
7	LDG Borrelia (Borreliella)	down	permissive	RB	2	23	88	1344	0.883425	1	0.332413
8	Borrelia burgdorferi	down	permissive	RB	0	23	17	1344	1.46194	1	-inf
ps	ps_name	regulation	criteria	morphotype	q	s	h	t	p	pFDR	log-odds
1	Cellular organisms	down	permissive	BL	272	508	558	1415	9.73111e-16	2.59496e-15	0.91731
2	Bacteria A	down	permissive	BL	80	508	148	1415	2.86626e-06	4.58601e-06	0.835606
3	Bacteria B	down	permissive	BL	16	508	24	1415	0.00392297	0.0044834	1.29595
4	Spirochaetes	down	permissive	BL	9	508	18	1415	0.313417	0.313417	0.587564
5	Spirochaetales	down	permissive	BL	35	508	46	1415	3.7926e-08	7.5852e-08	1.7963
6	Borreliaceae	down	permissive	BL	85	508	511	1415	1.48474e-31	1.18779e-30	-1.48329
7	LDG Borrelia (Borreliella)	down	permissive	BL	11	508	91	1415	2.60404e-07	5.20808e-07	-1.47492
8	Borrelia burgdorferi	down	permissive	BL	0	508	19	1415	0.000399456	0.000532607	-inf
ps	ps_name	regulation	criteria	morphotype	q	s	h	t	p	pFDR	log-odds
1	Cellular organisms	down	permissive	BF	247	440	558	1415	9.41178e-18	3.76471e-17	1.00519
2	Bacteria A	down	permissive	BF	65	440	148	1415	0.000703724	0.00140745	0.622087
3	Bacteria B	down	permissive	BF	14	440	24	1415	0.00975969	0.0156155	1.15416
4	Spirochaetes	down	permissive	BF	8	440	18	1415	0.328176	0.328176	0.580559
5	Spirochaetales	down	permissive	BF	22	440	46	1415	0.0232622	0.0265854	0.735021
6	Borreliaceae	down	permissive	BF	71	440	511	1415	1.55201e-27	1.2416e-26	-1.45262
7	LDG Borrelia (Borreliella)	down	permissive	BF	12	440	91	1415	7.89796e-05	0.000210612	-1.14572
8	Borrelia burgdorferi	down	permissive	BF	1	440	19	1415	0.0155657	0.0207543	-2.11107
ps	ps_name	regulation	criteria	morphotype	q	s	h	t	p	pFDR	log-odds
1	Cellular organisms	down	stringent	BL	53	138	558	1415	0.870132	0.870132	-0.0479332
2	Bacteria A	down	stringent	BL	21	138	148	1415	0.085129	0.170258	0.485679
3	Bacteria B	down	stringent	BL	4	138	24	1415	0.400462	0.53395	0.629205
4	Spirochaetes	down	stringent	BL	3	138	18	1415	0.506356	0.578693	0.62574
5	Spirochaetales	down	stringent	BL	18	138	46	1415	1.15103e-07	9.20827e-07	1.90077
6	Borreliaceae	down	stringent	BL	37	138	511	1415	0.0193645	0.0516388	-0.477055
7	LDG Borrelia (Borreliella)	down	stringent	BL	2	138	91	1415	0.0084336	0.0337344	-1.62812
8	Borrelia burgdorferi	down	stringent	BL	0	138	19	1415	0.280906	0.449449	-inf
ps	ps_name	regulation	criteria	morphotype	q	s	h	t	p	pFDR	log-odds
1	Cellular organisms	down	stringent	BF	22	50	558	1415	0.594951	0.679944	0.194924
2	Bacteria A	down	stringent	BF	8	50	148	1415	0.286316	0.572076	0.510826
3	Bacteria B	down	stringent	BF	2	50	24	1415	0.413852	0.572076	0.933565
4	Spirochaetes	down	stringent	BF	2	50	18	1415	0.261505	0.572076	1.25648
5	Spirochaetales	down	stringent	BF	4	50	46	1415	0.15121	0.572076	1.00764
6	Borreliaceae	down	stringent	BF	7	50	511	1415	0.000772021	0.00617617	-1.27977
7	LDG Borrelia (Borreliella)	down	stringent	BF	5	50	91	1415	0.429057	0.572076	0.502262
8	Borrelia burgdorferi	down	stringent	BF	0	50	19	1415	1.00517	1	-inf

## Sheet: e-2
Supplementary table_S14. Enrichment of phylostratum (ps) specific genes in genes differentially expressed across B. burgdorferi B31 morphotypes using the e-value thresholds of e-2.
P values were adjusted for multiple comparisons using the Benjamini and Hochberg procedure (pFDR).
q = the number of phylostratum genes in morphotype upregulated or downregulated genes, s = the total number of phylostratum genes in morphotype upregulated or downregulated genes, h = the number of phylostratum genes in B.burgdorferi genome, t = the total number of genes in B.burgdorferi genome which passed the phylostratigraphic procedure.
The abbrevation -inf marks it was not possible to calculate the log-odds.
ps	ps_name	regulation	criteria	morphotype	q	s	h	t	p	pFDR	log-odds
1	Cellular organisms	up	permissive	RB	39	44	583	1416	8.20707e-11	6.56566e-10	2.47419
2	Bacteria A	up	permissive	RB	4	44	159	1416	0.876982	1	-0.241866
3	Bacteria B	up	permissive	RB	0	44	19	1416	1.0936	1	-inf
4	Spirochaetes	up	permissive	RB	0	44	19	1416	1.0936	1	-inf
5	Spirochaetales	up	permissive	RB	0	44	42	1416	0.520721	1	-inf
6	Borreliaceae	up	permissive	RB	0	44	487	1416	1.2325e-08	4.93002e-08	-inf
7	LDG Borrelia (Borreliella)	up	permissive	RB	1	44	89	1416	0.444759	1	-1.0808
8	Borrelia burgdorferi	up	permissive	RB	0	44	18	1416	1.12914	1	-inf
ps	ps_name	regulation	criteria	morphotype	q	s	h	t	p	pFDR	log-odds
1	Cellular organisms	up	permissive	BL	161	496	583	1416	1.12865e-06	4.51461e-06	-0.567131
2	Bacteria A	up	permissive	BL	49	496	159	1416	0.27372	0.312823	-0.214184
3	Bacteria B	up	permissive	BL	2	496	19	1416	0.0326211	0.0462268	-1.53688
4	Spirochaetes	up	permissive	BL	1	496	19	1416	0.0059283	0.0118566	-2.29032
5	Spirochaetales	up	permissive	BL	3	496	42	1416	4.55923e-05	0.000121579	-1.9844
6	Borreliaceae	up	permissive	BL	234	496	487	1416	2.45349e-13	1.96279e-12	0.856377
7	LDG Borrelia (Borreliella)	up	permissive	BL	41	496	89	1416	0.0346701	0.0462268	0.492863
8	Borrelia burgdorferi	up	permissive	BL	5	496	18	1416	0.705855	0.705855	-0.341813
ps	ps_name	regulation	criteria	morphotype	q	s	h	t	p	pFDR	log-odds
1	Cellular organisms	up	permissive	BF	185	449	583	1416	1.03266	1	0.00183515
2	Bacteria A	up	permissive	BF	46	449	159	1416	0.481348	0.550112	-0.147752
3	Bacteria B	up	permissive	BF	2	449	19	1416	0.0648402	0.172907	-1.38616
4	Spirochaetes	up	permissive	BF	3	449	19	1416	0.201708	0.322732	-0.916781
5	Spirochaetales	up	permissive	BF	9	449	42	1416	0.193227	0.322732	-0.546581
6	Borreliaceae	up	permissive	BF	180	449	487	1416	0.00270503	0.0216403	0.363638
7	LDG Borrelia (Borreliella)	up	permissive	BF	23	449	89	1416	0.265116	0.353488	-0.305095
8	Borrelia burgdorferi	up	permissive	BF	1	449	18	1416	0.0188632	0.0754529	-2.08154
ps	ps_name	regulation	criteria	morphotype	q	s	h	t	p	pFDR	log-odds
1	Cellular organisms	up	stringent	BL	37	254	583	1416	2.13204e-23	8.52815e-23	-1.64835
2	Bacteria A	up	stringent	BL	17	254	159	1416	0.0114498	0.0228995	-0.663116
3	Bacteria B	up	stringent	BL	0	254	19	1416	0.0455165	0.0520188	-inf
4	Spirochaetes	up	stringent	BL	0	254	19	1416	0.0455165	0.0520188	-inf
5	Spirochaetales	up	stringent	BL	1	254	42	1416	0.00454879	0.0121301	-2.22499
6	Borreliaceae	up	stringent	BL	170	254	487	1416	1.13967e-31	9.11733e-31	1.68542
7	LDG Borrelia (Borreliella)	up	stringent	BL	24	254	89	1416	0.0381813	0.0520188	0.565922
8	Borrelia burgdorferi	up	stringent	BL	5	254	18	1416	0.416728	0.416728	0.573683
ps	ps_name	regulation	criteria	morphotype	q	s	h	t	p	pFDR	log-odds
1	Cellular organisms	up	stringent	BF	30	148	583	1416	2.3857e-08	9.54282e-08	-1.11256
2	Bacteria A	up	stringent	BF	12	148	159	1416	0.252836	0.505673	-0.396204
3	Bacteria B	up	stringent	BF	1	148	19	1416	0.786584	0.910672	-0.749906
4	Spirochaetes	up	stringent	BF	1	148	19	1416	0.786584	0.910672	-0.749906
5	Spirochaetales	up	stringent	BF	1	148	42	1416	0.109348	0.291594	-1.59168
6	Borreliaceae	up	stringent	BF	92	148	487	1416	5.42887e-13	4.3431e-12	1.28949
7	LDG Borrelia (Borreliella)	up	stringent	BF	10	148	89	1416	0.910672	0.910672	0.0867515
8	Borrelia burgdorferi	up	stringent	BF	1	148	18	1416	0.847202	0.910672	-0.691947
ps	ps_name	regulation	criteria	morphotype	q	s	h	t	p	pFDR	log-odds
1	Cellular organisms	down	permissive	RB	9	23	583	1416	1.0202	1	-0.0863781
2	Bacteria A	down	permissive	RB	1	23	159	1416	0.50024	1	-1.03481
3	Bacteria B	down	permissive	RB	2	23	19	1416	0.073002	0.292008	2.04235
4	Spirochaetes	down	permissive	RB	0	23	19	1416	1.46226	1	-inf
5	Spirochaetales	down	permissive	RB	4	23	42	1416	0.0078699	0.0629592	2.01583
6	Borreliaceae	down	permissive	RB	5	23	487	1416	0.284214	0.757903	-0.644335
7	LDG Borrelia (Borreliella)	down	permissive	RB	2	23	89	1416	0.859651	1	0.357441
8	Borrelia burgdorferi	down	permissive	RB	0	23	18	1416	1.48672	1	-inf
ps	ps_name	regulation	criteria	morphotype	q	s	h	t	p	pFDR	log-odds
1	Cellular organisms	down	permissive	BL	290	508	583	1416	1.09855e-19	4.39419e-19	1.02684
2	Bacteria A	down	permissive	BL	79	508	159	1416	0.000211569	0.00033851	0.644977
3	Bacteria B	down	permissive	BL	11	508	19	1416	0.0810233	0.092598	0.912258
4	Spirochaetes	down	permissive	BL	9	508	19	1416	0.413609	0.413609	0.482203
5	Spirochaetales	down	permissive	BL	33	508	42	1416	2.36487e-08	6.30631e-08	1.93725
6	Borreliaceae	down	permissive	BL	76	508	487	1416	1.13378e-32	9.07022e-32	-1.5477
7	LDG Borrelia (Borreliella)	down	permissive	BL	10	508	89	1416	1.19729e-07	2.39458e-07	-1.55724
8	Borrelia burgdorferi	down	permissive	BL	0	508	18	1416	0.00063227	0.000843027	-inf
ps	ps_name	regulation	criteria	morphotype	q	s	h	t	p	pFDR	log-odds
1	Cellular organisms	down	permissive	BF	266	440	583	1416	6.86029e-23	2.74412e-22	1.15626
2	Bacteria A	down	permissive	BF	57	440	159	1416	0.198842	0.227248	0.243124
3	Bacteria B	down	permissive	BF	12	440	19	1416	0.00739282	0.0118285	1.35614
4	Spirochaetes	down	permissive	BF	8	440	19	1416	0.419493	0.419493	0.485249
5	Spirochaetales	down	permissive	BF	20	440	42	1416	0.0333483	0.0444644	0.725099
6	Borreliaceae	down	permissive	BF	65	440	487	1416	2.21469e-27	1.77175e-26	-1.48038
7	LDG Borrelia (Borreliella)	down	permissive	BF	12	440	89	1416	0.000133443	0.000355847	-1.11674
8	Borrelia burgdorferi	down	permissive	BF	0	440	18	1416	0.00234756	0.00469512	-inf
ps	ps_name	regulation	criteria	morphotype	q	s	h	t	p	pFDR	log-odds
1	Cellular organisms	down	stringent	BL	59	138	583	1416	0.756519	0.864594	0.0719903
2	Bacteria A	down	stringent	BL	21	138	159	1416	0.162836	0.325672	0.393878
3	Bacteria B	down	stringent	BL	2	138	19	1416	1.13327	1	0.0869393
4	Spirochaetes	down	stringent	BL	4	138	19	1416	0.211303	0.338085	0.921649
5	Spirochaetales	down	stringent	BL	16	138	42	1416	1.04068e-06	8.32547e-06	1.84297
6	Borreliaceae	down	stringent	BL	34	138	487	1416	0.0126288	0.0336767	-0.518539
7	LDG Borrelia (Borreliella)	down	stringent	BL	2	138	89	1416	0.010119	0.0336767	-1.60287
8	Borrelia burgdorferi	down	stringent	BL	0	138	18	1416	0.31213	0.416173	-inf
ps	ps_name	regulation	criteria	morphotype	q	s	h	t	p	pFDR	log-odds
1	Cellular organisms	down	stringent	BF	24	50	583	1416	0.39289	0.53662	0.287131
2	Bacteria A	down	stringent	BF	8	50	159	1416	0.380821	0.53662	0.426991
3	Bacteria B	down	stringent	BF	1	50	19	1416	0.994332	1	0.424185
4	Spirochaetes	down	stringent	BF	2	50	19	1416	0.28559	0.53662	1.19585
5	Spirochaetales	down	stringent	BF	3	50	42	1416	0.364812	0.53662	0.775579
6	Borreliaceae	down	stringent	BF	7	50	487	1416	0.00181025	0.014482	-1.20236
7	LDG Borrelia (Borreliella)	down	stringent	BF	5	50	89	1416	0.402465	0.53662	0.528135
8	Borrelia burgdorferi	down	stringent	BF	0	50	18	1416	1.04297	1	-inf

## Sheet: e-1
Supplementary table_S14. Enrichment of phylostratum (ps) specific genes in genes differentially expressed across B. burgdorferi B31 morphotypes using the e-value thresholds of e-1.
P values were adjusted for multiple comparisons using the Benjamini and Hochberg procedure (pFDR).
q = the number of phylostratum genes in morphotype upregulated or downregulated genes, s = the total number of phylostratum genes in morphotype upregulated or downregulated genes, h = the number of phylostratum genes in B.burgdorferi genome, t = the total number of genes in B.burgdorferi genome which passed the phylostratigraphic procedure.
The abbrevation -inf marks it was not possible to calculate the log-odds.
ps	ps_name	regulation	criteria	morphotype	q	s	h	t	p	pFDR	log-odds
1	Cellular organisms	up	permissive	RB	40	44	622	1416	7.99685e-11	6.39748e-10	2.60815
2	Bacteria A	up	permissive	RB	3	44	182	1416	0.323155	0.861746	-0.718119
3	Bacteria B	up	permissive	RB	0	44	25	1416	0.902227	1	-inf
4	Spirochaetes	up	permissive	RB	0	44	19	1416	1.0936	1	-inf
5	Spirochaetales	up	permissive	RB	0	44	35	1416	0.65352	1	-inf
6	Borreliaceae	up	permissive	RB	0	44	441	1416	1.08598e-07	4.34393e-07	-inf
7	LDG Borrelia (Borreliella)	up	permissive	RB	1	44	77	1416	0.593689	1	-0.924896
8	Borrelia burgdorferi	up	permissive	RB	0	44	15	1416	1.24266	1	-inf
ps	ps_name	regulation	criteria	morphotype	q	s	h	t	p	pFDR	log-odds
1	Cellular organisms	up	permissive	BL	175	496	622	1416	1.74957e-06	6.9983e-06	-0.550118
2	Bacteria A	up	permissive	BL	55	496	182	1416	0.16773	0.223639	-0.250076
3	Bacteria B	up	permissive	BL	7	496	25	1416	0.606399	0.693027	-0.33221
4	Spirochaetes	up	permissive	BL	1	496	19	1416	0.0059283	0.0118566	-2.29032
5	Spirochaetales	up	permissive	BL	4	496	35	1416	0.00282787	0.00754097	-1.45607
6	Borreliaceae	up	permissive	BL	214	496	441	1416	2.06112e-12	1.64889e-11	0.840149
7	LDG Borrelia (Borreliella)	up	permissive	BL	36	496	77	1416	0.0387906	0.0620649	0.517505
8	Borrelia burgdorferi	up	permissive	BL	4	496	15	1416	0.700227	0.700227	-0.397735
ps	ps_name	regulation	criteria	morphotype	q	s	h	t	p	pFDR	log-odds
1	Cellular organisms	up	permissive	BF	197	449	622	1416	1.02544	1	-0.00304853
2	Bacteria A	up	permissive	BF	52	449	182	1416	0.374855	0.74694	-0.170403
3	Bacteria B	up	permissive	BF	7	449	25	1416	0.873387	0.998157	-0.180363
4	Spirochaetes	up	permissive	BF	3	449	19	1416	0.201708	0.537887	-0.916781
5	Spirochaetales	up	permissive	BF	9	449	35	1416	0.566981	0.755974	-0.300704
6	Borreliaceae	up	permissive	BF	159	449	441	1416	0.0219724	0.175779	0.286535
7	LDG Borrelia (Borreliella)	up	permissive	BF	21	449	77	1416	0.466837	0.74694	-0.22541
8	Borrelia burgdorferi	up	permissive	BF	1	449	15	1416	0.0510645	0.204258	-1.88424
ps	ps_name	regulation	criteria	morphotype	q	s	h	t	p	pFDR	log-odds
1	Cellular organisms	up	stringent	BL	43	254	622	1416	3.24244e-23	1.29698e-22	-1.58377
2	Bacteria A	up	stringent	BL	23	254	182	1416	0.0519871	0.103974	-0.465077
3	Bacteria B	up	stringent	BL	5	254	25	1416	0.948996	0.948996	0.136789
4	Spirochaetes	up	stringent	BL	0	254	19	1416	0.0455165	0.103974	#DIV/0!
5	Spirochaetales	up	stringent	BL	3	254	35	1416	0.202665	0.27022	-0.862604
6	Borreliaceae	up	stringent	BL	156	254	441	1416	2.21904e-28	1.77523e-27	1.58891
7	LDG Borrelia (Borreliella)	up	stringent	BL	20	254	77	1416	0.091066	0.145706	0.504961
8	Borrelia burgdorferi	up	stringent	BL	4	254	15	1416	0.550685	0.629354	0.515325
ps	ps_name	regulation	criteria	morphotype	q	s	h	t	p	pFDR	log-odds
1	Cellular organisms	up	stringent	BF	33	148	622	1416	1.26228e-08	5.04912e-08	-1.10623
2	Bacteria A	up	stringent	BF	18	148	182	1416	0.91217	1	-0.0703339
3	Bacteria B	up	stringent	BF	3	148	25	1416	0.988983	1	0.15853
4	Spirochaetes	up	stringent	BF	1	148	19	1416	0.786584	1	-0.749906
5	Spirochaetales	up	stringent	BF	1	148	35	1416	0.207554	0.553476	-1.39878
6	Borreliaceae	up	stringent	BF	81	148	441	1416	5.031e-10	4.0248e-09	1.1149
7	LDG Borrelia (Borreliella)	up	stringent	BF	10	148	77	1416	0.557125	1	0.261549
8	Borrelia burgdorferi	up	stringent	BF	1	148	15	1416	1.04861	1	-0.495396
ps	ps_name	regulation	criteria	morphotype	q	s	h	t	p	pFDR	log-odds
1	Cellular organisms	down	permissive	RB	11	23	622	1416	0.86051	1	0.159746
2	Bacteria A	down	permissive	RB	4	23	182	1416	0.683118	1	0.362571
3	Bacteria B	down	permissive	RB	0	23	25	1416	1.32339	1	-inf
4	Spirochaetes	down	permissive	RB	0	23	19	1416	1.46226	1	-inf
5	Spirochaetales	down	permissive	RB	4	23	35	1416	0.00397232	0.0317785	2.22458
6	Borreliaceae	down	permissive	RB	2	23	441	1416	0.0226617	0.0906467	-1.57521
7	LDG Borrelia (Borreliella)	down	permissive	RB	2	23	77	1416	0.717349	1	0.515007
8	Borrelia burgdorferi	down	permissive	RB	0	23	15	1416	1.56247	1	-inf
ps	ps_name	regulation	criteria	morphotype	q	s	h	t	p	pFDR	log-odds
1	Cellular organisms	down	permissive	BL	303	508	622	1416	4.87314e-19	1.94926e-18	1.00396
2	Bacteria A	down	permissive	BL	82	508	182	1416	0.00795391	0.0106052	0.441672
3	Bacteria B	down	permissive	BL	11	508	25	1416	0.512889	0.512889	0.345954
4	Spirochaetes	down	permissive	BL	9	508	19	1416	0.413609	0.472696	0.482203
5	Spirochaetales	down	permissive	BL	24	508	35	1416	0.00013948	0.000278959	1.39713
6	Borreliaceae	down	permissive	BL	69	508	441	1416	1.94721e-28	1.55776e-27	-1.48515
7	LDG Borrelia (Borreliella)	down	permissive	BL	10	508	77	1416	7.40491e-06	1.97464e-05	-1.37812
8	Borrelia burgdorferi	down	permissive	BL	0	508	15	1416	0.00244451	0.00391122	-inf
ps	ps_name	regulation	criteria	morphotype	q	s	h	t	p	pFDR	log-odds
1	Cellular organisms	down	permissive	BF	274	440	622	1416	1.07784e-20	4.31135e-20	1.09148
2	Bacteria A	down	permissive	BF	64	440	182	1416	0.234516	0.312689	0.213213
3	Bacteria B	down	permissive	BF	8	440	25	1416	1.07154	1	0.0436937
4	Spirochaetes	down	permissive	BF	7	440	19	1416	0.745392	0.851877	0.261357
5	Spirochaetales	down	permissive	BF	15	440	35	1416	0.184556	0.29529	0.522987
6	Borreliaceae	down	permissive	BF	61	440	441	1416	1.10551e-22	8.84408e-22	-1.37659
7	LDG Borrelia (Borreliella)	down	permissive	BF	11	440	77	1416	0.000856408	0.00228376	-1.03977
8	Borrelia burgdorferi	down	permissive	BF	0	440	15	1416	0.00728094	0.0145619	-inf
ps	ps_name	regulation	criteria	morphotype	q	s	h	t	p	pFDR	log-odds
1	Cellular organisms	down	stringent	BL	63	138	622	1416	0.732253	0.732253	0.0773585
2	Bacteria A	down	stringent	BL	20	138	182	1416	0.622409	0.711325	0.154957
3	Bacteria B	down	stringent	BL	5	138	25	1416	0.176283	0.338085	0.860635
4	Spirochaetes	down	stringent	BL	4	138	19	1416	0.211303	0.338085	0.921649
5	Spirochaetales	down	stringent	BL	11	138	35	1416	0.000545337	0.0043627	1.50975
6	Borreliaceae	down	stringent	BL	33	138	441	1416	0.0627041	0.167211	-0.400227
7	LDG Borrelia (Borreliella)	down	stringent	BL	2	138	77	1416	0.0284055	0.113622	-1.44442
8	Borrelia burgdorferi	down	stringent	BL	0	138	15	1416	0.426129	0.568172	-inf
ps	ps_name	regulation	criteria	morphotype	q	s	h	t	p	pFDR	log-odds
1	Cellular organisms	down	stringent	BF	25	50	622	1416	0.460541	0.806202	0.253174
2	Bacteria A	down	stringent	BF	8	50	182	1416	0.616759	0.806202	0.266104
3	Bacteria B	down	stringent	BF	2	50	25	1416	0.439763	0.806202	0.889113
4	Spirochaetes	down	stringent	BF	2	50	19	1416	0.28559	0.806202	1.19585
5	Spirochaetales	down	stringent	BF	2	50	35	1416	0.705426	0.806202	0.520626
6	Borreliaceae	down	stringent	BF	7	50	441	1416	0.007992	0.063936	-1.051
7	LDG Borrelia (Borreliella)	down	stringent	BF	4	50	77	1416	0.573721	0.806202	0.431914
8	Borrelia burgdorferi	down	stringent	BF	0	50	15	1416	1.1632	1	-inf

## Sheet: 1
Supplementary table_S14. Enrichment of phylostratum (ps) specific genes in genes differentially expressed across B. burgdorferi B31 morphotypes using the e-value thresholds of 1.
P values were adjusted for multiple comparisons using the Benjamini and Hochberg procedure (pFDR).
q = the number of phylostratum genes in morphotype upregulated or downregulated genes, s = the total number of phylostratum genes in morphotype upregulated or downregulated genes, h = the number of phylostratum genes in B.burgdorferi genome, t = the total number of genes in B.burgdorferi genome which passed the phylostratigraphic procedure.
The abbrevation -inf marks it was not possible to calculate the log-odds.
ps	ps_name	up/down	regulation	morphotype	q	s	h	t	p	pFDR	log-odds
1	Cellular organisms	up	permissive	RB	41	44	775	1416	3.29341e-08	2.63473e-07	2.47479
2	Bacteria A	up	permissive	RB	2	44	199	1416	0.0810004	0.216001	-1.2587
3	Bacteria B	up	permissive	RB	0	44	79	1416	0.153644	0.307287	-inf
4	Spirochaetes	up	permissive	RB	0	44	14	1416	1.28292	1	-inf
5	Spirochaetales	up	permissive	RB	0	44	25	1416	0.902227	1	-inf
6	Borreliaceae	up	permissive	RB	0	44	268	1416	0.000166865	0.000667461	-inf
7	LDG Borrelia (Borreliella)	up	permissive	RB	1	44	48	1416	1.11071	1	-inf
8	Borrelia burgdorferi	up	permissive	RB	0	44	8	1416	1.55267	1	-inf
ps	ps_name	up/down	regulation	morphotype	q	s	h	t	p	pFDR	log-odds
1	Cellular organisms	up	permissive	BL	242	496	775	1416	0.00119719	0.00478875	-0.368493
2	Bacteria A	up	permissive	BL	71	496	199	1416	0.894306	1	0.0331218
3	Bacteria B	up	permissive	BL	27	496	79	1416	0.975298	1	-0.0398179
4	Spirochaetes	up	permissive	BL	4	496	14	1416	0.842466	1	-0.301325
5	Spirochaetales	up	permissive	BL	3	496	25	1416	0.018266	0.0487094	-1.39277
6	Borreliaceae	up	permissive	BL	126	496	268	1416	9.25578e-06	7.40462e-05	0.623678
7	LDG Borrelia (Borreliella)	up	permissive	BL	20	496	48	1416	0.405841	0.811683	0.291576
8	Borrelia burgdorferi	up	permissive	BL	3	496	8	1416	1.14649	1	0.107589
ps	ps_name	up/down	regulation	morphotype	q	s	h	t	p	pFDR	log-odds
1	Cellular organisms	up	permissive	BF	242	449	775	1416	0.709263	0.901785	-0.049258
2	Bacteria A	up	permissive	BF	58	449	199	1416	0.451557	0.901785	-0.14043
3	Bacteria B	up	permissive	BF	24	449	79	1416	0.901785	0.901785	-0.0657285
4	Spirochaetes	up	permissive	BF	3	449	14	1416	0.607695	0.901785	-0.536844
5	Spirochaetales	up	permissive	BF	9	449	25	1416	0.785728	0.901785	0.195375
6	Borreliaceae	up	permissive	BF	99	449	268	1416	0.0503646	0.374965	0.289397
7	LDG Borrelia (Borreliella)	up	permissive	BF	14	449	48	1416	0.83393	0.901785	-0.124244
8	Borrelia burgdorferi	up	permissive	BF	0	449	8	1416	0.0937413	0.374965	-inf
ps	ps_name	up/down	regulation	morphotype	q	s	h	t	p	pFDR	log-odds
1	Cellular organisms	up	stringent	BL	78	254	775	1416	2.74294e-17	2.19435e-16	-1.21852
2	Bacteria A	up	stringent	BL	46	254	199	1416	0.055314	0.147504	0.37738
3	Bacteria B	up	stringent	BL	19	254	79	1416	0.196987	0.393975	0.395391
4	Spirochaetes	up	stringent	BL	3	254	14	1416	0.944758	0.944758	0.22365
5	Spirochaetales	up	stringent	BL	2	254	25	1416	0.292229	0.424098	-0.93387
6	Borreliaceae	up	stringent	BL	92	254	268	1416	5.25502e-13	2.10201e-12	1.15736
7	LDG Borrelia (Borreliella)	up	stringent	BL	11	254	48	1416	0.458309	0.523781	0.319454
8	Borrelia burgdorferi	up	stringent	BL	3	254	8	1416	0.318073	0.424098	1.01731
ps	ps_name	up/down	regulation	morphotype	q	s	h	t	p	pFDR	log-odds
1	Cellular organisms	up	stringent	BF	49	148	775	1416	3.63932e-08	1.45573e-07	-0.995584
2	Bacteria A	up	stringent	BF	24	148	199	1416	0.491579	0.786526	0.189668
3	Bacteria B	up	stringent	BF	11	148	79	1416	0.388376	0.786526	0.348483
4	Spirochaetes	up	stringent	BF	1	148	14	1416	1.12187	1	-0.420491
5	Spirochaetales	up	stringent	BF	1	148	25	1416	0.4907	0.786526	-1.0424
6	Borreliaceae	up	stringent	BF	56	148	268	1416	1.60161e-08	1.28128e-07	1.10922
7	LDG Borrelia (Borreliella)	up	stringent	BF	6	148	48	1416	0.773415	0.942896	0.209775
8	Borrelia burgdorferi	up	stringent	BF	0	148	8	1416	0.825034	0.942896	-inf
ps	ps_name	up/down	regulation	morphotype	q	s	h	t	p	pFDR	log-odds
1	Cellular organisms	down	permissive	RB	12	23	775	1416	0.96514	1	-0.104527
2	Bacteria A	down	permissive	RB	4	23	199	1416	0.817026	1	0.257265
3	Bacteria B	down	permissive	RB	1	23	79	1416	1.25851	1	-0.266159
4	Spirochaetes	down	permissive	RB	0	23	14	1416	1.58853	1	-inf
5	Spirochaetales	down	permissive	RB	3	23	25	1416	0.0136481	0.109185	2.23513
6	Borreliaceae	down	permissive	RB	1	23	268	1416	0.0995625	0.39825	-1.65186
7	LDG Borrelia (Borreliella)	down	permissive	RB	2	23	48	1416	0.36347	0.969253	1.02562
8	Borrelia burgdorferi	down	permissive	RB	0	23	8	1416	1.75384	1	-inf
ps	ps_name	up/down	regulation	morphotype	q	s	h	t	p	pFDR	log-odds
1	Cellular organisms	down	permissive	BL	338	508	775	1416	2.65036e-11	1.06014e-10	0.762172
2	Bacteria A	down	permissive	BL	77	508	199	1416	0.414513	0.473729	0.140633
3	Bacteria B	down	permissive	BL	19	508	79	1416	0.0291467	0.0466347	-0.599387
4	Spirochaetes	down	permissive	BL	5	508	14	1416	1.20987	1	-0.0070938
5	Spirochaetales	down	permissive	BL	16	508	25	1416	0.00727095	0.0145419	1.17817
6	Borreliaceae	down	permissive	BL	45	508	268	1416	6.17608e-14	4.94087e-13	-1.20882
7	LDG Borrelia (Borreliella)	down	permissive	BL	8	508	48	1416	0.00512724	0.0136726	-1.05785
8	Borrelia burgdorferi	down	permissive	BL	0	508	8	1416	0.0565437	0.0753916	-inf
ps	ps_name	up/down	regulation	morphotype	q	s	h	t	p	pFDR	log-odds
1	Cellular organisms	down	permissive	BF	301	440	775	1416	3.60341e-12	1.6314e-11	0.830029
2	Bacteria A	down	permissive	BF	65	440	199	1416	0.655557	0.655557	0.0854015
3	Bacteria B	down	permissive	BF	14	440	79	1416	0.00893514	0.023827	-0.775226
4	Spirochaetes	down	permissive	BF	3	440	14	1416	0.644176	0.655557	-0.507088
5	Spirochaetales	down	permissive	BF	11	440	25	1416	0.236728	0.315638	0.566395
6	Borreliaceae	down	permissive	BF	38	440	268	1416	4.07849e-12	1.6314e-11	-1.18222
7	LDG Borrelia (Borreliella)	down	permissive	BF	8	440	48	1416	0.0343028	0.0686055	-0.836248
8	Borrelia burgdorferi	down	permissive	BF	0	440	8	1416	0.10098	0.161568	-inf
ps	ps_name	up/down	regulation	morphotype	q	s	h	t	p	pFDR	log-odds
1	Cellular organisms	down	stringent	BL	71	138	775	1416	0.467643	0.748228	-0.146162
2	Bacteria A	down	stringent	BL	26	138	199	1416	0.122753	0.491012	0.393907
3	Bacteria B	down	stringent	BL	8	138	79	1416	1.02425	1	0.0451204
4	Spirochaetes	down	stringent	BL	2	138	14	1416	0.805477	1	0.439203
5	Spirochaetales	down	stringent	BL	8	138	25	1416	0.00343013	0.0274411	1.51835
6	Borreliaceae	down	stringent	BL	21	138	268	1416	0.289398	0.578796	-0.288755
7	LDG Borrelia (Borreliella)	down	stringent	BL	2	138	48	1416	0.272742	0.578796	-0.931755
8	Borrelia burgdorferi	down	stringent	BL	0	138	8	1416	0.878699	1	-inf
ps	ps_name	up/down	regulation	morphotype	q	s	h	t	p	pFDR	log-odds
1	Cellular organisms	down	stringent	BF	26	50	775	1416	0.799426	1	-0.113827
2	Bacteria A	down	stringent	BF	11	50	199	1416	0.1609	0.6436	0.569465
3	Bacteria B	down	stringent	BF	3	50	79	1416	1.07346	1	0.0801288
4	Spirochaetes	down	stringent	BF	1	50	14	1416	0.793782	1	0.75331
5	Spirochaetales	down	stringent	BF	1	50	25	1416	1.19219	1	0.132042
6	Borreliaceae	down	stringent	BF	5	50	268	1416	0.131092	0.6436	-0.76359
7	LDG Borrelia (Borreliella)	down	stringent	BF	3	50	48	1416	0.476662	1	0.627947
8	Borrelia burgdorferi	down	stringent	BF	0	50	8	1416	1.49904	1	-inf
