# Supplementary material for: Pleomorphic Variants of Borreliella (syn. Borrelia) burgdorferi Express Evolutionary Distinct Transcriptomes
Source: Int J Mol Sci. 2023 Mar 15;24(6):5594. doi: 10.3390/ijms24065594 (PMC10057712; doi:10.3390/ijms24065594)
Supplement: Supplementary file 1 [file ijms-24-05594-s001.zip › Supplementary_table_S15.xlsx]

## Sheet: distribution
Supplementary table S15. The distribution of COG annotated B. burgdorferi B31 genes across phylostrata shows a lack of the annotation of young genes.
P values were adjusted for multiple comparisons using the Benjamini and Hochberg procedure (pFDR).
q = the number of phylostratum-specific genes in COG annotated genes, s = the total number of phylostratum-specific genes in COG annotated genes, h = the number of phylostratum-specific genes in B. burgdorferi genome, t = the total number of phylostratum-specific genes in B. burgdorferi genome.
The abbreviation –inf marks it was not possible to calculate the log-odds.
ps	ps_name	q	s	h	t	p	pFDR	log-odds
ps1	Cellular organisms	476	635	558	1415	1.40985e-144	1.12788e-143	3.23801
ps2	Bacteria A	103	635	148	1415	2.56378e-10	5.12755e-10	1.15129
ps3	Bacteria B	10	635	24	1415	0.916676	0.916676	-0.133042
ps4	Spirochaetes	7	635	18	1415	0.789669	0.902479	-0.249434
ps5	Spirochaetales	13	635	46	1415	0.0288432	0.0384575	-0.748433
ps6	Borreliaceae	25	635	511	1415	3.99522e-133	1.59809e-132	-3.69721
ps7	LDG Borrelia (Borreliella)	1	635	91	1415	3.99693e-23	1.06585e-22	-4.41517
ps8	Borrelia burgdorferi	0	635	19	1415	2.20392e-05	3.52628e-05	-inf
