# Supplementary material for: Pleomorphic Variants of Borreliella (syn. Borrelia) burgdorferi Express Evolutionary Distinct Transcriptomes
Source: Int J Mol Sci. 2023 Mar 15;24(6):5594. doi: 10.3390/ijms24065594 (PMC10057712; doi:10.3390/ijms24065594)
Supplement: Supplementary file 1 [file ijms-24-05594-s001.zip › Supplementary_table_S16.xlsx]

## Sheet: Sheet1
Supplementary table S16. Genes known to be involved in mammalian infection according to Coburn et al. (2019).
GeneBanklocustag	RefSeq locus tag	gene symbol	ps	gene locus	gene description	gene group	fold change RB vs. SP.	pajd RB vs. SP.	fold change BL vs. SP.	padj BL vs. SP.	fold change BF vs. SP.	padj BF vs. SP.
BB_A57	BB_RS05355		ps7	lp54	protection against neutrophils, suppression of host complement-mediated killing	immune evasion	0.95781	0.803905	6.5611	3.44731e-127	1.14424	0.0785136
BB_F0041	BB_RS05840	VlsE	ps6	lp28-1	variable surface antigen, evasion of adaptive immunity and persistence	immune evasion	1.48876	0	5.95704	1.19061e-38	1.68338	4.09369e-05
BB_A68	BB_RS05395	CspA	ps7	lp54	plasminogen binding, resistance to killing by human serum and complement system	immune evasion	0.87243	0.274936	2.76661	8.06276e-34	2.63095	1.00243e-37
BB_H06	BB_RS04320	CspZ	ps6	lp28-3	factor H-binding protein, complement resistanc, dissemination and colonization	immune evasion	1.06049	0.815044	1.66737	1.37157e-05	3.6516	8.63222e-36
BB_B19	BB_RS05565	OspC	ps6	cp26	joint colonization, bloodstream survival and infectivity, antiphagocytic effect	immune evasion	0.811552	0.0856261	0.191819	2.47062e-76	0.514899	1.76408e-16
BB_A25	BB_RS05220	DbpB	ps7		decorin-binding protein, promotes joint colonization and arthritis	adhesion	0.923744	0.790316	7.60608	5.00936e-49	1.01183	0.939008
BB_A24	BB_RS05215	DbpB	ps6		decorin-binding protein, promotes joint colonization and arthritis	adhesion	0.969317	0.915165	5.71824	1.40353e-59	1.19694	0.0816165
BB_A33	BB_RS05240		ps7		lipoprotein, binds to collagen types IV and VI	adhesion	0.803893	0	3.03767	2.83645e-15	0.58235	5.4599e-05
BB_M27	BB_RS06615	RevA	ps7		fibronectin and lamin binding protein, promotes heart colonization	adhesion	0.880938	0	1.60396	0.0311909	0.859185	0.494863
BB_P27	BB_RS05975	RevA	ps7		fibronectin and lamin binding protein, promotes heart colonization	adhesion	0.868397	0.425624	1.43464	0.00108504	1.03565	0.770488
BB_0588	BB_RS02955	Bgp	ps1		nucleosidase, binds heparin and aggrecan, promotes colonization	adhesion	0.968151	0.786914	1.41974	5.51907e-10	1.39669	4.43628e-11
BB_0383	BB_RS01885	BmpA	ps1		BMP family protein, binds laminin, contribute to joint persistence and arthriti	adhesion	1.13458	0.150119	1.41449	1.7722e-08	1.1703	0.00574345
BB_0406	BB_RS02010		ps6		DUF3996 domain-containing protein, required for optimal infection in mice	adhesion	0.936665	0.548374	1.32078	7.58465e-06	1.1851	0.0028944
BB_0405	BB_RS02005		ps6		DUF3996 domain-containing protein, required for optimal infection in mice	adhesion	1.11149	0.362816	1.21883	0.00948035	1.76008	1.95125e-17
BB_K32	BB_RS04915		ps6		binds fibronectin, blocks complement activation, promotes joint colonization	adhesion	NA	NA	NA	NA	NA	NA
BB_0210	BB_RS01035	Lmp1	ps1		surface-located membrane protein, binding to the vascular endothelium	adhesion	1.01593	0.938942	0.795176	0.00409516	0.897384	0.152256
BB_0385	BB_RS01895	BmpD	ps1		BMP family protein, binding to the vascular endothelium	adhesion	1.13372	0.359866	0.509456	1.98745e-14	0.502358	2.84362e-18
BB_0347	BB_RS01710	P66	ps1		fibronectin-binding domain-containing protein, increases binding in joints	adhesion	0.969305	0	0.504108	4.99003e-14	0.728883	0.000115807
BB_0603	BB_RS03030		ps6		integrin-binding, required for infectivity, dissemination and vascular transmigration	adhesion	1.03807	0.820104	0.428187	1.13272e-29	1.04447	0.582419
BB_0172	BB_RS00835		ps2		VWA domain-containing protein, binds integrin α3β1	adhesion	1.04085	0.767798	0.422296	1.0459e-38	0.588417	4.18949e-19
BB_A03	BB_RS05125		ps6	lp54	outer membrane protein, provides a competitive advantage during tick transmission	molecular function unknown	0.9469	0.693656	2.3466	4.29457e-32	1.653	1.49892e-14
BB_A64	BB_RS05380		ps6	lp54	immunogenic lipoprotein, contributes to transmission by tick	molecular function unknown	1.0309	0.697431	2.15269	8.728e-78	1.04012	0.344639
BB_A66	BB_RS05390		ps6	lp54	immunogenic lipoprotein, contributes to transmission by tick	molecular function unknown	0.907547	0.56812	1.39159	0.000639722	0.835953	0.0470334
BB_A07	BB_RS05140		ps6	lp54	induced during tick feeding, contribution to transmission by tick	molecular function unknown	0.860753	0	1.62106	0.00508138	1.3159	0.0885174
BB_0744	BB_RS03765		ps4	chr	identified as possible adhesin but is subsurface, mutant is attenuated in mice	molecular function unknown	0.986677	0.915165	1.1047	0.04145	1.06412	0.177349
BB_0646	BB_RS03275		ps1	chr	lipolytic and hemolytic activities, inactivation leads to reduced bacterial loads in mice	molecular function unknown	0.994399	0.981257	0.708856	6.42371e-08	1.01538	0.830098
BB_0323	BB_RS01595		ps2	chr	LysM peptidoglycan-binding protein, important for morphology and cell division	molecular function unknown	0.925049	0.380636	0.593394	1.02165e-20	0.954695	0.414846
BB_0238	BB_RS01180		ps6	chr	critical for mammalian infection and persistence, and heart and joint inflammation	molecular function unknown	0.889435	0.00949123	0.577905	1.33844e-49	1.06582	0.0718706
BB_K13	BB_RS04865		ps2	lp36	promotes proliferation and dissemination, especially in skin	molecular function unknown	NA	NA	NA	NA	NA	NA
BB_0733	BB_RS03715	PlzA	ps5	chr	c-di-GMP-binding receptor, controls virulence gene expression, important for motility	gene expression regulation	0.991861	0.978929	1.6214	4.58175e-09	1.13856	0.0988106
BB_0763	BB_RS03865	Rrp2	ps1	chr	required for activation of rpoN expression, activated by acetyl phosphate	gene expression regulation	0.994565	0.988958	1.38636	3.08826e-05	1.16666	0.0349874
BB_0420	BB_RS02075	HK1	ps1	chr	response regulator, histidine kinase, required for survival in ticks	gene expression regulation	1.03416	0.723777	1.23079	3.44845e-05	0.785833	7.90644e-08
BB_0419	BB_RS02070	Rrp1	ps1	chr	cyclic-di-GMP-producing response regulator, overexpression leads to avirulence in mice	gene expression regulation	1.05982	0.770791	1.12349	0.257218	0.770922	0.0038195
BB_0827	BB_RS04190	HrpA	ps1	chr	ATP-dependent RNA helicase, required for mouse infection and tick transmission	gene expression regulation	0.932766	0.519065	0.853732	0.0128009	1.0444	0.493585
BB_0647	BB_RS03280	BosR	ps1	chr	oxidative stress transcriptional regulator, required for infection in mice	gene expression regulation	0.882607	0.0800017	0.77839	2.40464e-06	1.23154	1.2932e-05
BB_0450	BB_RS02255	RpoN	ps1	chr	RNA polymerase sigma factor, important for transmission and infectivity	gene expression regulation	1.03332	0.829751	0.685297	1.35439e-07	0.874765	0.0468171
BB_0377	BB_RS01855	LuxS	ps2	chr	S-ribosylhomocysteine lyase, quorum sensing, competitive advantage during infection	gene expression regulation	1.002	0.999859	0.534203	2.29883e-08	0.592334	2.24642e-07
BB_0355	BB_RS01750	LtpA	ps2	chr	important for in vitro growth and cold stress, infection in mice and survival in ticks	gene expression regulation	0.914462	0.273832	0.512393	4.4741e-34	0.625046	2.07038e-21
BB_0363	BB_RS01785	PdeA	ps1	chr	cyclic di-GMP phosphodiesterase, important for motility, essential for infection of mice	gene expression regulation	0.982341	0.933321	0.321041	1.74902e-43	0.583351	3.31878e-13
BB_0184	BB_RS00895	CsrA	ps2	chr	carbon storage regulator, controls expression of a number of infection-relevant genes	gene expression regulation	0.84037	0	0.310505	4.49297e-09	0.590524	0.00380631
BB_0771	BB_RS03905	RpoS	ps1	chr	RNA polymerase sigma factor, required for infection, persistence and dissemination	gene expression regulation	0.989864	0.96781	1.1253	0.18306	0.988954	0.90722
BB_A34	BB_RS05245	OppAV	ps1	lp54	peptide ABC transporter substrate-binding protein, important for persistence in mice	basic cellular functions	0.983378	0.951432	7.21583	7.93301e-80	2.66348	8.0378e-25
BB_0645	BB_RS03270	PtsG	ps2	chr	PTS transporter subunit EIIC, critical for mouse infection	basic cellular functions	1.07323	0.477078	1.78686	2.69079e-23	1.07097	0.236635
BB_B17	BB_RS05555	GuaA	ps1	cp26	inosine-5'-monophosphate dehydrogenase, involved in purine salvage	basic cellular functions	1.07465	0.591746	1.39598	1.03806e-05	0.976469	0.774162
BB_0022	BB_RS00110	RuvB	ps1	chr	Holliday junction branch migration DNA helicase, required for vlsE recombination	basic cellular functions	0.975958	0.857365	1.33312	6.93982e-06	1.20953	0.00110935
BB_B23	BB_RS05575		ps1	cp26	NCS2 family permease, essential for hypoxanthine, adenine and guanine transport	basic cellular functions	1.00154	0.999859	1.22769	0.0172499	0.453421	6.12675e-26
BB_0023	BB_RS00115	RuvA	ps1	chr	Holliday junction branch migration protein, required for vlsE recombination	basic cellular functions	0.941005	0.68854	1.02284	0.810604	1.39127	4.89529e-06
BB_B18	BB_RS05560	GuaB	ps1	cp26	glutamine-hydrolyzing GMP synthase, required for mouse and replication in tick	basic cellular functions	1.01851	0.921752	0.900266	0.1677	0.815404	0.00233273
BB_0219	BB_RS01085	BmtA	ps1	chr	ZIP family Manganese transporter, required for mammalian and tick infection	basic cellular functions	1.07306	0.511746	1.0865	0.204876	0.963318	0.566449
BB_E22	BB_RS04465	PncA	ps1	lp25	nicotinamidase involved in NAD metabolism, important for infectivity in mice	basic cellular functions	NA	NA	NA	NA	NA	NA
BB_K17	BB_RS04875	AdeC	ps1	lp36	adenine deaminase, involved in purine interconversion, required for infectivity in mice	basic cellular functions	NA	NA	NA	NA	NA	NA
BB_0253	BB_RS01255	Lon-1	ps1	chr	endopeptidase La, resistance to osmotic and oxidative stress	basic cellular functions	0.953248	0.647412	0.804156	0.000153453	1.19415	0.000675598
BB_B22	BB_RS05570		ps1	cp26	NCS2 family permease, essential for hypoxanthine, adenine and guanine transport	basic cellular functions	0.960098	0.812862	0.781214	0.00250409	1.0439	0.611679
BB_0728	BB_RS03690	CoADR	ps1	chr	CoA-disulfide reductase, intracellular redox and the oxidative stress response	basic cellular functions	1.03489	0.786914	0.777002	3.14364e-05	0.646725	4.92391e-16
BB_0613	BB_RS03095	Lon-2	ps1	chr	ATP-and Mg-dependent endoprotease La, resistance to osmotic and oxidative stress	basic cellular functions	1.09486	0.430226	0.765515	0.000183251	0.813373	0.00145828
BB_0104	BB_RS00510	HtrA	ps1	chr	DegQ family serine endoprotease, infection-relevant target proteins	basic cellular functions	1.09091	0.380636	0.616474	1.21707e-14	0.790704	4.01493e-05
BB_0318	BB_RS01575		ps1	chr	critical for resistance to oxidative stress, macrophage killing and mouse infectivity	basic cellular functions	1.07489	0.616748	0.339781	7.1415e-42	0.343811	9.81003e-51
