# Supplementary material for: Pleomorphic Variants of Borreliella (syn. Borrelia) burgdorferi Express Evolutionary Distinct Transcriptomes
Source: Int J Mol Sci. 2023 Mar 15;24(6):5594. doi: 10.3390/ijms24065594 (PMC10057712; doi:10.3390/ijms24065594)
Supplement: Supplementary file 1 [file ijms-24-05594-s001.zip › Supplementary_table_S2.xlsx]

## Sheet: RB, permissive
Supplementary table S2. Differentially expressed genes in round bodies (RB). (Permissive criteria)
Differentially expressed genes were determined by DeSeq2 pairwise comparison analysis using the permissive criteria (padj < 0.05). Comparison is made to spirochetes (SP).
RefSeq_locus_tag	product_accession	gene_name	gene_symbol	regulation	log2fold_change	padj	COG_annotation	COG_annotation_description	gene_locus	ps	product_type
BB_RS00135	WP_002658348.1	hypothetical protein		down	-0.306277	0.00388081	S	Function unknown	chr	ps5	protein_coding
BB_RS00245	WP_010889667.1	queuosine precursor transporter		down	-0.157437	0.0372748	S	Function unknown	chr	ps1	protein_coding
BB_RS00585	WP_020948696.1	phosphatidate cytidylyltransferase		down	-0.506749	0.000218518	S	Function unknown	chr	ps1	protein_coding
BB_RS00755	WP_002655952.1	lipoprotein		down	-0.235426	0.0271736	S	Function unknown	chr	ps5	protein_coding
BB_RS00800	WP_002658157.1	hypothetical protein		down	-0.194837	0.0383977	S	Function unknown	chr	ps1	protein_coding
BB_RS01070	WP_002556815.1	phosphate ABC transporter permease subunit PstC	pstC	down	-0.267972	0.000799713	P	Inorganic ion transport and metabolism	chr	ps1	protein_coding
BB_RS01180	WP_002556837.1	hypothetical protein		down	-0.169039	0.00949123	S	Function unknown	chr	ps6	protein_coding
BB_RS01475	WP_010254014.1	DNA-protecting protein DprA	dprA	up	0.292707	0.0400002	L; U	Replication, recombination and repair; Intracellular trafficking, secretion, and vesicular transport	chr	ps1	protein_coding
BB_RS01480	WP_002556897.1	hypothetical protein		up	0.46986	0.00660324	S	Function unknown	chr	ps1	protein_coding
BB_RS01600	WP_002556921.1	outer membrane protein assembly factor BamD	bamD	down	-0.2771	0.00045714	S	Function unknown	chr	ps3	protein_coding
BB_RS01655	WP_002657781.1	hypothetical protein		down	-0.241582	0.0021163	G	Carbohydrate transport and metabolism	chr	ps4	protein_coding
BB_RS01740	WP_002657807.1	hypothetical protein		down	-0.253678	0.038176	S	Function unknown	chr	ps5	protein_coding
BB_RS01910	WP_010889741.1	DNA-directed RNA polymerase subunit beta'	rpoC	up	0.297153	0.0302835	K	Transcription	chr	ps1	protein_coding
BB_RS01915	WP_002660664.1	DNA-directed RNA polymerase subunit beta	rpoB	up	0.296122	0.0189893	K	Transcription	chr	ps1	protein_coding
BB_RS01925	WP_002657848.1	50S ribosomal protein L10		up	0.175104	0.0316143	J	Translation, ribosomal structure and biogenesis	chr	ps1	protein_coding
BB_RS01930	WP_002656139.1	50S ribosomal protein L1		up	0.202641	0.0189893	J	Translation, ribosomal structure and biogenesis	chr	ps1	protein_coding
BB_RS01945	WP_002556990.1	preprotein translocase subunit SecE	secE	up	0.337244	0.000899471	U	Intracellular trafficking, secretion, and vesicular transport	chr	ps2	protein_coding
BB_RS02145	WP_002657899.1	hypothetical protein		down	-0.300409	0.0046405	S	Function unknown	chr	ps6	protein_coding
BB_RS02180	WP_010889750.1	DNA topoisomerase (ATP-hydrolyzing) subunit B	gyrB	up	0.231273	0.00584943	L	Replication, recombination and repair	chr	ps1	protein_coding
BB_RS02215	WP_010889751.1	protein jag		up	0.266548	0.0383977	S	Function unknown	chr	ps2	protein_coding
BB_RS02405	WP_002657015.1	elongation factor Tu	tuf	up	0.299268	0.026989	J	Translation, ribosomal structure and biogenesis	chr	ps1	protein_coding
BB_RS02415	WP_002557069.1	50S ribosomal protein L3	rplC	up	0.283398	0.0271736	J	Translation, ribosomal structure and biogenesis	chr	ps1	protein_coding
BB_RS02420	WP_002557070.1	50S ribosomal protein L4	rplD	up	0.347249	0.00238631	J	Translation, ribosomal structure and biogenesis	chr	ps1	protein_coding
BB_RS02425	WP_002557071.1	50S ribosomal protein L23	rplW	up	0.280601	0.0021163	J	Translation, ribosomal structure and biogenesis	chr	ps1	protein_coding
BB_RS02430	WP_002557072.1	50S ribosomal protein L2	rplB	up	0.321058	0.00584943	J	Translation, ribosomal structure and biogenesis	chr	ps1	protein_coding
BB_RS02440	WP_002656402.1	50S ribosomal protein L22	rplV	up	0.452735	0.00045714	J	Translation, ribosomal structure and biogenesis	chr	ps1	protein_coding
BB_RS02445	WP_002656551.1	30S ribosomal protein S3	rpsC	up	0.40533	0.000899471	J	Translation, ribosomal structure and biogenesis	chr	ps1	protein_coding
BB_RS02450	WP_002656214.1	50S ribosomal protein L16	rplP	up	0.511633	0.00045714	J	Translation, ribosomal structure and biogenesis	chr	ps1	protein_coding
BB_RS02460	WP_002557078.1	30S ribosomal protein S17	rpsQ	up	0.499554	5.73157e-06	J	Translation, ribosomal structure and biogenesis	chr	ps1	protein_coding
BB_RS02465	WP_002557079.1	50S ribosomal protein L14	rplN	up	0.455035	0.000983539	J	Translation, ribosomal structure and biogenesis	chr	ps1	protein_coding
BB_RS02470	WP_002557080.1	50S ribosomal protein L24		up	0.442706	0.0010314	J	Translation, ribosomal structure and biogenesis	chr	ps1	protein_coding
BB_RS02475	WP_002557081.1	50S ribosomal protein L5	rplE	up	0.26991	0.0271736	J	Translation, ribosomal structure and biogenesis	chr	ps1	protein_coding
BB_RS02480	WP_002557082.1	type Z 30S ribosomal protein S14		up	0.470915	0.000218518	J	Translation, ribosomal structure and biogenesis	chr	ps1	protein_coding
BB_RS02485	WP_002657008.1	30S ribosomal protein S8	rpsH	up	0.250264	0.0271736	J	Translation, ribosomal structure and biogenesis	chr	ps1	protein_coding
BB_RS02490	WP_002656835.1	50S ribosomal protein L6	rplF	up	0.397811	0.00088694	J	Translation, ribosomal structure and biogenesis	chr	ps1	protein_coding
BB_RS02495	WP_002657971.1	50S ribosomal protein L18		up	0.374019	0.000899471	J	Translation, ribosomal structure and biogenesis	chr	ps1	protein_coding
BB_RS02510	WP_002656004.1	50S ribosomal protein L15	rplO	up	0.285065	0.0321517	J	Translation, ribosomal structure and biogenesis	chr	ps1	protein_coding
BB_RS02515	WP_002665241.1	preprotein translocase subunit SecY	secY	up	0.267645	0.0130154	U	Intracellular trafficking, secretion, and vesicular transport	chr	ps1	protein_coding
BB_RS02525	WP_002656307.1	30S ribosomal protein S13	rpsM	up	0.29146	0.00393983	J	Translation, ribosomal structure and biogenesis	chr	ps1	protein_coding
BB_RS02535	WP_002659006.1	DNA-directed RNA polymerase subunit alpha		up	0.248174	0.0400002	K	Transcription	chr	ps1	protein_coding
BB_RS02570	WP_002657986.1	hypothetical protein		down	-0.287339	0.00660324	S	Function unknown	chr	ps5	protein_coding
BB_RS02700	WP_002665254.1	polymer-forming cytoskeletal protein		up	0.338964	0.0374671	M	Cell wall/membrane/envelope biogenesis	chr	ps2	protein_coding
BB_RS02710	WP_002557127.1	elongation factor G		up	0.218308	0.0321517	J	Translation, ribosomal structure and biogenesis	chr	ps1	protein_coding
BB_RS02775	WP_023591460.1	hypothetical protein		down	-0.205609	0.0374671	Q	Secondary metabolites biosynthesis, transport, and catabolism	chr	ps6	protein_coding
BB_RS02835	WP_002557153.1	chemotaxis protein CheW		up	0.28883	0.0106843	N; T	Cell motility; Signal transduction mechanisms	chr	ps1	protein_coding
BB_RS02950	WP_010889772.1	methionine--tRNA ligase	metG	down	-0.179369	0.0374671	J	Translation, ribosomal structure and biogenesis	chr	ps1	protein_coding
BB_RS03195	WP_010889785.1	hypothetical protein		down	-0.246062	0.0383977	S	Function unknown	chr	ps7	protein_coding
BB_RS03330	WP_002663487.1	ribose 5-phosphate isomerase A	rpiA	down	-0.375384	0.0316143	G	Carbohydrate transport and metabolism	chr	ps1	protein_coding
BB_RS03365	WP_002661205.1	lipoprotein		down	-0.250881	0.00721852	S	Function unknown	chr	ps2	protein_coding
BB_RS03425	WP_010889796.1	HAD family hydrolase		down	-0.203643	0.00949123	S	Function unknown	chr	ps1	protein_coding
BB_RS03430	WP_002657011.1	ABC transporter ATP-binding protein		up	0.237376	0.00584943	S	Function unknown	chr	ps1	protein_coding
BB_RS03465	WP_002657423.1	type 2 isopentenyl-diphosphate Delta-isomerase	fni	up	0.229073	0.00428819	C	Energy production and conversion	chr	ps1	protein_coding
BB_RS03470	WP_010889799.1	hydroxymethylglutaryl-CoA reductase, degradative		up	0.309819	0.000899471	I	Lipid transport and metabolism	chr	ps1	protein_coding
BB_RS03745	WP_010889810.1	tRNA (5-methylaminomethyl-2-thiouridine)(34)-methyltransferase MnmD	mnmD	down	-0.30484	0.0106843	E	Amino acid transport and metabolism	chr	ps2	protein_coding
BB_RS03955	WP_002656482.1	50S ribosomal protein L27	rpmA	up	0.570337	1.644e-05	J	Translation, ribosomal structure and biogenesis	chr	ps1	protein_coding
BB_RS03960	WP_002656945.1	Obg family GTPase CgtA	cgtA	up	0.327243	0.0321517	C	Energy production and conversion	chr	ps1	protein_coding
BB_RS04060	WP_002657224.1	transcription termination/antitermination protein NusA	nusA	up	0.259952	0.00584943	K	Transcription	chr	ps1	protein_coding
BB_RS04235	WP_023003309.1	excinuclease ABC subunit B	uvrB	up	0.289893	0.0266861	L	Replication, recombination and repair	chr	ps1	protein_coding
BB_RS04240	WP_010889836.1	excinuclease ABC subunit UvrA	uvrA	up	0.269866	0.0126459	L	Replication, recombination and repair	chr	ps1	protein_coding
BB_RS04265	WP_002557431.1	arginine deiminase	arcA	up	0.261449	0.03831	E	Amino acid transport and metabolism	chr	ps1	protein_coding
BB_RS04270	WP_002657012.1	ornithine carbamoyltransferase	argF	up	0.343551	0.0321517	E	Amino acid transport and metabolism	chr	ps1	protein_coding
BB_RS04275	WP_010889838.1	YfcC family protein		up	0.239464	0.0384031	S	Function unknown	chr	ps2	protein_coding
BB_RS05145	WP_010890377.1	DUF2634 domain-containing protein		down	-0.432792	0.00167478	S	Function unknown	lp54	ps6	protein_coding
BB_RS05420	WP_010890399.1	complement regulator-acquiring protein		down	-0.362761	0.0372748	S	Function unknown	lp54	ps6	protein_coding
BB_RS06035	WP_010883724.1	ErpB		up	0.429122	0.000899471	S	Function unknown	cp32-1	ps7	protein_coding
BB_RS06845	WP_010883829.1	ParA family protein		down	-0.352699	0.0023393	D	Cell cycle control, cell division, chromosome partitioning	cp32-7	ps1	protein_coding
BB_RS07755	WP_010259080.1	hypothetical protein		down	-0.252208	0.0372748	S	Function unknown	lp54	ps7	protein_coding

## Sheet: BL, permissive
Supplementary table S2. Differentially expressed genes in blebs (BL). (Permissive criteria)
Differentially expressed genes were determined by DeSeq2 pairwise comparison analysis using the permissive criteria (padj < 0.05). Comparison is made to spirochetes (SP).
RefSeq_locus_tag	product_accession	gene_name	gene_symbol	regulation	log2fold_change	padj	COG_annotation	COG_annotation_description	gene_locus	ps	product_type
BB_RS00005	WP_002658391.1	hypothetical protein		down	-1.12684	1.08938e-11	S	Function unknown	chr	ps6	protein_coding
BB_RS00010	WP_002658389.1	glycoside hydrolase family 3 protein		down	-0.215271	0.0498771	G	Carbohydrate transport and metabolism	chr	ps1	protein_coding
BB_RS00020	WP_020948671.1	phosphoglucomutase		up	0.265714	0.0173322	G	Carbohydrate transport and metabolism	chr	ps1	protein_coding
BB_RS00025	WP_010889658.1	tryptophan--tRNA ligase	trpS	down	-0.44668	5.23005e-06	J	Translation, ribosomal structure and biogenesis	chr	ps1	protein_coding
BB_RS00030	WP_002658381.1	AI-2E family transporter		down	-0.87907	4.79121e-21	S	Function unknown	chr	ps1	protein_coding
BB_RS00035	WP_002658378.1	haloacid dehalogenase-like hydrolase		down	-0.696347	2.93092e-16	E	Amino acid transport and metabolism	chr	ps2	protein_coding
BB_RS00045	WP_010889659.1	YbbR-like domain-containing protein		up	0.637145	2.26652e-06	O	Post-translational modification, protein turnover, and chaperones	chr	ps3	protein_coding
BB_RS00050	WP_002556617.1	4'-phosphopantetheinyl transferase superfamily protein		down	-0.861804	1.47585e-15	I	Lipid transport and metabolism	chr	ps1	protein_coding
BB_RS00060	WP_010889660.1	tRNA pseudouridine(38-40) synthase TruA	truA	down	-0.997155	9.49176e-29	J	Translation, ribosomal structure and biogenesis	chr	ps1	protein_coding
BB_RS00065	WP_010889661.1	hypothetical protein		down	-1.6519	8.58896e-42	L	Replication, recombination and repair	chr	ps5	protein_coding
BB_RS00070	WP_002659035.1	primosomal protein N'	priA	down	-1.73096	8.88007e-50	L	Replication, recombination and repair	chr	ps2	protein_coding
BB_RS00075	WP_002655979.1	uridine kinase	udk	down	-0.456001	5.60097e-08	F	Nucleotide transport and metabolism	chr	ps1	protein_coding
BB_RS00080	WP_002658367.1	rhodanese-like domain-containing protein		up	0.40079	0.00311946	P	Inorganic ion transport and metabolism	chr	ps1	protein_coding
BB_RS00090	WP_002658364.1	RluA family pseudouridine synthase		down	-0.909585	1.16567e-26	J	Translation, ribosomal structure and biogenesis	chr	ps1	protein_coding
BB_RS00095	WP_002658362.1	hypothetical protein		down	-1.27245	9.87556e-20	S	Function unknown	chr	ps6	protein_coding
BB_RS00100	WP_002658359.1	diphosphate--fructose-6-phosphate 1-phosphotransferase		down	-0.340949	0.00043678	F	Nucleotide transport and metabolism	chr	ps1	protein_coding
BB_RS00105		tRNA preQ1(34) S-adenosylmethionine ribosyltransferase-isomerase QueA	queA	down	-0.264151	0.000126835	S	Function unknown	chr	NA	pseudogene
BB_RS00110	WP_002556628.1	Holliday junction branch migration DNA helicase RuvB	ruvB	up	0.414811	6.93982e-06	L	Replication, recombination and repair	chr	ps1	protein_coding
BB_RS00120	WP_010889662.1	sorbosone dehydrogenase family protein		down	-0.559429	5.59248e-10	G	Carbohydrate transport and metabolism	chr	ps1	protein_coding
BB_RS00125	WP_002556631.1	YebC/PmpR family DNA-binding transcriptional regulator		up	0.209834	0.00600652	K	Transcription	chr	ps1	protein_coding
BB_RS00130	WP_020948678.1	bifunctional 5,10-methylenetetrahydrofolate dehydrogenase/5,10-methenyltetrahydrofolate cyclohydrolase		up	0.949651	4.65682e-16	F	Nucleotide transport and metabolism	chr	ps1	protein_coding
BB_RS00135	WP_002658348.1	hypothetical protein		down	-0.750727	3.60406e-17	S	Function unknown	chr	ps5	protein_coding
BB_RS00140	WP_002655996.1	outer membrane protein assembly factor BamB	bamB	down	-0.883036	1.03057e-28	S	Function unknown	chr	ps6	protein_coding
BB_RS00145	WP_002655998.1	DUF188 domain-containing protein		down	-0.274772	0.0421076	S	Function unknown	chr	ps2	protein_coding
BB_RS00155	WP_002661914.1	signal peptidase I	lepB	up	0.712837	1.90452e-09	U	Intracellular trafficking, secretion, and vesicular transport	chr	ps1	protein_coding
BB_RS00165	WP_002556639.1	SsrA-binding protein SmpB	smpB	down	-1.04291	1.70074e-10	J	Translation, ribosomal structure and biogenesis	chr	ps1	protein_coding
BB_RS00170	WP_002656384.1	P13 family porin		down	-0.920557	1.11337e-23	S	Function unknown	chr	ps5	protein_coding
BB_RS00175	WP_002656217.1	DNA topoisomerase IV subunit A		down	-0.678502	2.28637e-07	L	Replication, recombination and repair	chr	ps1	protein_coding
BB_RS00180	WP_002658339.1	type IIA DNA topoisomerase subunit B		down	-0.763523	2.63173e-09	L	Replication, recombination and repair	chr	ps1	protein_coding
BB_RS00185	WP_002665505.1	1-acyl-sn-glycerol-3-phosphate acyltransferase		down	-0.74036	2.62671e-13	I	Lipid transport and metabolism	chr	ps1	protein_coding
BB_RS00190	WP_023003271.1	pallilysin-related adhesin		down	-0.837098	1.64372e-13	S	Function unknown	chr	ps5	protein_coding
BB_RS00195	WP_002658333.1	peptidyl-prolyl cis-trans isomerase		down	-0.352168	0.00588102	O	Post-translational modification, protein turnover, and chaperones	chr	ps5	protein_coding
BB_RS00205	WP_002556647.1	phosphate signaling complex protein PhoU	phoU	down	-0.498893	0.000359878	P	Inorganic ion transport and metabolism	chr	ps1	protein_coding
BB_RS00210	WP_010889664.1	hypothetical protein		down	-0.154962	0.0481351	S	Function unknown	chr	ps5	protein_coding
BB_RS00215	WP_002556649.1	hypothetical protein		down	-0.830469	1.10109e-09	S	Function unknown	chr	ps6	protein_coding
BB_RS00220	WP_010889665.1	chromosome segregation protein SMC		up	0.940338	1.14591e-09	D	Cell cycle control, cell division, chromosome partitioning	chr	ps1	protein_coding
BB_RS00225	WP_002656722.1	ribonuclease HII		up	0.974948	6.87095e-08	L	Replication, recombination and repair	chr	ps1	protein_coding
BB_RS00230	WP_002556652.1	transcriptional regulator BpuR	bpuR	up	0.31189	0.00995766	S	Function unknown	chr	ps3	protein_coding
BB_RS00245	WP_010889667.1	queuosine precursor transporter		up	0.600486	3.36175e-25	S	Function unknown	chr	ps1	protein_coding
BB_RS00250	WP_010889668.1	queuosine precursor transporter		down	-0.773248	1.16195e-07	S	Function unknown	chr	ps1	protein_coding
BB_RS00255	WP_002658321.1	RNA methyltransferase		down	-0.855677	5.80602e-28	J	Translation, ribosomal structure and biogenesis	chr	ps1	protein_coding
BB_RS00260	WP_002656594.1	uracil-DNA glycosylase	ung	down	-0.519635	1.34849e-17	L	Replication, recombination and repair	chr	ps1	protein_coding
BB_RS00265	WP_002658319.1	preprotein translocase subunit SecG	secG	down	-0.555343	2.02772e-05	U	Intracellular trafficking, secretion, and vesicular transport	chr	ps7	protein_coding
BB_RS00275	WP_010255334.1	phosphoglycerate kinase		up	0.224986	0.0132241	F	Nucleotide transport and metabolism	chr	ps1	protein_coding
BB_RS00285	WP_010889669.1	tetratricopeptide repeat protein		down	-0.988332	1.29517e-19	S	Function unknown	chr	ps1	protein_coding
BB_RS00290	WP_010889670.1	HlyC/CorC family transporter		down	-0.291609	0.00167301	S	Function unknown	chr	ps1	protein_coding
BB_RS00295	WP_002658307.1	rRNA maturation RNase YbeY	ybeY	down	-0.559084	1.76508e-06	S	Function unknown	chr	ps1	protein_coding
BB_RS00300	WP_010889671.1	thioredoxin	trxA	down	-0.239452	5.13687e-05	C; O	Energy production and conversion; Post-translational modification, protein turnover, and chaperones	chr	ps1	protein_coding
BB_RS00305	WP_010889672.1	16S rRNA (uracil(1498)-N(3))-methyltransferase		down	-1.41266	8.08728e-42	J	Translation, ribosomal structure and biogenesis	chr	ps1	protein_coding
BB_RS00310	WP_020948684.1	PASTA domain-containing protein		down	-0.452689	9.02895e-08	S	Function unknown	chr	ps2	protein_coding
BB_RS00315	WP_002658299.1	methionyl-tRNA formyltransferase	fmt	down	-0.897973	7.46958e-19	J	Translation, ribosomal structure and biogenesis	chr	ps1	protein_coding
BB_RS00325	WP_010889674.1	hypothetical protein		down	-0.322218	0.000287544	S	Function unknown	chr	ps6	protein_coding
BB_RS00330	WP_023003273.1	aminopeptidase P family protein		down	-0.230171	0.000214907	E	Amino acid transport and metabolism	chr	ps1	protein_coding
BB_RS00335	WP_002658292.1	Cof-type HAD-IIB family hydrolase		up	0.205998	0.0294392	S	Function unknown	chr	ps1	protein_coding
BB_RS00340	WP_002656022.1	aminopeptidase		down	-0.199669	0.00164619	E	Amino acid transport and metabolism	chr	ps1	protein_coding
BB_RS00345	WP_002556673.1	divergent PAP2 family protein		down	-0.321108	0.000839855	S	Function unknown	chr	ps1	protein_coding
BB_RS00350	WP_002658288.1	hypothetical protein		down	-0.636862	1.12492e-09	S	Function unknown	chr	ps6	protein_coding
BB_RS00355	WP_010889675.1	RnfABCDGE type electron transport complex subunit D		down	-0.680154	5.71219e-13	C	Energy production and conversion	chr	ps2	protein_coding
BB_RS00360	WP_002658284.1	hypothetical protein		down	-1.58116	2.08247e-10	S	Function unknown	chr	ps6	protein_coding
BB_RS00365	WP_096334726.1	peptide chain release factor 2	prfB	up	0.172529	0.0324692	J	Translation, ribosomal structure and biogenesis	chr	ps1	protein_coding
BB_RS00370	WP_010889677.1	hypothetical protein		down	-0.625333	9.38022e-12	S	Function unknown	chr	ps5	protein_coding
BB_RS00375	WP_010889678.1	signal recognition particle-docking protein FtsY	ftsY	down	-1.05238	2.75632e-27	U	Intracellular trafficking, secretion, and vesicular transport	chr	ps1	protein_coding
BB_RS00380	WP_020948687.1	hypothetical protein		down	-1.72621	3.99435e-37	S	Function unknown	chr	ps6	protein_coding
BB_RS00385		ABC transporter permease		down	-1.899	3.31411e-60	S	Function unknown	chr	NA	pseudogene
BB_RS00390	WP_002656931.1	ABC transporter ATP-binding protein		down	-1.76073	3.47843e-54	P	Inorganic ion transport and metabolism	chr	ps1	protein_coding
BB_RS00395	WP_002665479.1	ABC transporter permease		down	-2.04066	7.11256e-35	M	Cell wall/membrane/envelope biogenesis	chr	ps3	protein_coding
BB_RS00400	WP_002656621.1	hypothetical protein		down	-0.426483	6.05482e-08	S	Function unknown	chr	ps6	protein_coding
BB_RS00410	WP_002656576.1	cysteine desulfurase		up	0.476977	7.94861e-06	E	Amino acid transport and metabolism	chr	ps1	protein_coding
BB_RS00415	WP_010889679.1	iron-sulfur cluster scaffold-like protein		down	-1.41321	3.22546e-99	C	Energy production and conversion	chr	ps6	protein_coding
BB_RS00420	WP_002656860.1	YifB family Mg chelatase-like AAA ATPase		down	-0.751136	1.72392e-14	O	Post-translational modification, protein turnover, and chaperones	chr	ps1	protein_coding
BB_RS00425	WP_010889680.1	L-lactate dehydrogenase		down	-0.542308	4.99631e-08	C	Energy production and conversion	chr	ps1	protein_coding
BB_RS00430	WP_080592854.1	elongation factor 4	lepA	down	-1.05665	1.33259e-19	M	Cell wall/membrane/envelope biogenesis	chr	ps1	protein_coding
BB_RS00435	WP_002656179.1	hypothetical protein		down	-1.56972	2.70436e-38	S	Function unknown	chr	ps5	protein_coding
BB_RS00440	WP_002556692.1	ATP synthase subunit K		down	-1.63906	9.20044e-38	C	Energy production and conversion	chr	ps3	protein_coding
BB_RS00445	WP_023003276.1	V-type ATP synthase subunit I		down	-0.77925	9.48844e-18	C	Energy production and conversion	chr	ps1	protein_coding
BB_RS00450	WP_002556694.1	V-type ATP synthase subunit D		down	-0.319376	0.0106566	C	Energy production and conversion	chr	ps2	protein_coding
BB_RS00460	WP_002656082.1	V-type ATP synthase subunit A		up	0.262409	0.0069962	F	Nucleotide transport and metabolism	chr	ps1	protein_coding
BB_RS00470	WP_002655964.1	V-type ATP synthase subunit E		up	0.154216	0.0374552	C	Energy production and conversion	chr	ps2	protein_coding
BB_RS00480	WP_010889681.1	endonuclease MutS2		down	-1.00177	4.1362e-38	L	Replication, recombination and repair	chr	ps1	protein_coding
BB_RS00485	WP_002556701.1	ribosome small subunit-dependent GTPase A	rsgA	down	-0.751408	2.92205e-23	S	Function unknown	chr	ps1	protein_coding
BB_RS00490	WP_010889682.1	glutamate racemase	murI	down	-0.938695	7.13978e-11	M	Cell wall/membrane/envelope biogenesis	chr	ps1	protein_coding
BB_RS00495	WP_002665039.1	asparagine--tRNA ligase	asnS	up	0.394043	6.66615e-09	J	Translation, ribosomal structure and biogenesis	chr	ps1	protein_coding
BB_RS00505	WP_002657101.1	phosphoribosyltransferase		down	-1.09748	1.22597e-23	F	Nucleotide transport and metabolism	chr	ps1	protein_coding
BB_RS00510	WP_002656852.1	DegQ family serine endoprotease		down	-0.697888	1.21707e-14	O	Post-translational modification, protein turnover, and chaperones	chr	ps1	protein_coding
BB_RS00515	WP_010889683.1	type I methionyl aminopeptidase	map	down	-0.577723	1.61541e-07	J	Translation, ribosomal structure and biogenesis	chr	ps1	protein_coding
BB_RS00520	WP_038376999.1	tetratricopeptide repeat protein		down	-0.634674	5.6561e-05	S	Function unknown	chr	ps6	protein_coding
BB_RS00525	WP_010889684.1	transcription antitermination factor NusB	nusB	up	0.183252	0.0417613	K	Transcription	chr	ps2	protein_coding
BB_RS00530	WP_002655997.1	peptidylprolyl isomerase		up	0.388741	2.11068e-06	M	Cell wall/membrane/envelope biogenesis	chr	ps1	protein_coding
BB_RS00540	WP_002656911.1	hypothetical protein		up	0.897712	1.86213e-19	S	Function unknown	chr	ps6	protein_coding
BB_RS00565	WP_010889686.1	30S ribosomal protein S6		up	0.258705	0.0138388	J	Translation, ribosomal structure and biogenesis	chr	ps2	protein_coding
BB_RS00575	WP_010889687.1	hemolysin III family protein		down	-0.346204	0.00188991	S	Function unknown	chr	ps1	protein_coding
BB_RS00580	WP_010889688.1	RIP metalloprotease RseP	rseP	down	-1.05376	8.93588e-32	M	Cell wall/membrane/envelope biogenesis	chr	ps1	protein_coding
BB_RS00585	WP_020948696.1	phosphatidate cytidylyltransferase		down	-0.872255	1.31601e-13	S	Function unknown	chr	ps1	protein_coding
BB_RS00590	WP_002658236.1	di-trans,poly-cis-decaprenylcistransferase	uppS	down	-0.936942	2.02771e-34	H	Coenzyme transport and metabolism	chr	ps1	protein_coding
BB_RS00595	WP_002658231.1	ribosome recycling factor	frr	down	-0.348319	0.00140878	J	Translation, ribosomal structure and biogenesis	chr	ps1	protein_coding
BB_RS00600	WP_010889689.1	translation elongation factor Ts	tsf	down	-0.269535	0.00333348	J	Translation, ribosomal structure and biogenesis	chr	ps1	protein_coding
BB_RS00605	WP_002658226.1	30S ribosomal protein S2	rpsB	down	-0.285358	0.000643705	J	Translation, ribosomal structure and biogenesis	chr	ps1	protein_coding
BB_RS00610	WP_002658224.1	hypothetical protein		down	-0.447533	0.0322314	S	Function unknown	chr	ps6	protein_coding
BB_RS00615	WP_010889690.1	hypothetical protein		down	-0.808061	2.63778e-16	S	Function unknown	chr	ps6	protein_coding
BB_RS00620	WP_002658220.1	hypothetical protein		down	-0.641834	6.89847e-11	S	Function unknown	chr	ps6	protein_coding
BB_RS00625	WP_010889691.1	30S ribosomal protein S1		down	-0.427225	3.1175e-06	J	Translation, ribosomal structure and biogenesis	chr	ps1	protein_coding
BB_RS00630	WP_002656008.1	(d)CMP kinase	cmk	down	-0.64366	1.21637e-18	F	Nucleotide transport and metabolism	chr	ps1	protein_coding
BB_RS00635	WP_002556731.1	rRNA pseudouridine synthase		down	-0.754015	3.10149e-12	J	Translation, ribosomal structure and biogenesis	chr	ps1	protein_coding
BB_RS00640	WP_002656795.1	hypothetical protein		down	-0.544321	4.89175e-07	S	Function unknown	chr	ps5	protein_coding
BB_RS00650	WP_002665455.1	transcription elongation factor GreA	greA	down	-0.280007	0.00496615	K	Transcription	chr	ps2	protein_coding
BB_RS00655	WP_002656953.1	tetratricopeptide repeat protein		down	-0.15952	0.00691492	S	Function unknown	chr	ps3	protein_coding
BB_RS00660	WP_002658204.1	hypothetical protein		up	0.399915	3.47434e-05	S	Function unknown	chr	ps3	protein_coding
BB_RS00665	WP_002656264.1	histidine--tRNA ligase		up	1.36117	5.56721e-49	J	Translation, ribosomal structure and biogenesis	chr	ps1	protein_coding
BB_RS00670	WP_010889692.1	transpeptidase family protein		up	0.403818	5.68165e-08	M	Cell wall/membrane/envelope biogenesis	chr	ps1	protein_coding
BB_RS00675	WP_002658199.1	long-chain fatty acid--CoA ligase		up	0.266333	1.89122e-06	I	Lipid transport and metabolism	chr	ps1	protein_coding
BB_RS00685	WP_002656352.1	hypothetical protein		down	-0.902379	1.22058e-10	S	Function unknown	chr	ps5	protein_coding
BB_RS00690		efflux RND transporter permease subunit		down	-0.810952	1.5202e-12	S	Function unknown	chr	NA	pseudogene
BB_RS00695	WP_002658190.1	efflux RND transporter periplasmic adaptor subunit		down	-0.962289	1.2389e-12	M	Cell wall/membrane/envelope biogenesis	chr	ps2	protein_coding
BB_RS00700	WP_002665464.1	TolC family protein		down	-0.677684	1.18128e-10	M; U	Cell wall/membrane/envelope biogenesis; Intracellular trafficking, secretion, and vesicular transport	chr	ps2	protein_coding
BB_RS00705	WP_002663648.1	membrane protein insertion efficiency factor YidD	yidD	down	-1.5272	1.77922e-05	M	Cell wall/membrane/envelope biogenesis	chr	ps1	protein_coding
BB_RS00710	WP_002663645.1	glycine betaine ABC transporter substrate-binding protein		down	-0.781078	3.33067e-12	E	Amino acid transport and metabolism	chr	ps1	protein_coding
BB_RS00715	WP_002656468.1	proline/glycine betaine ABC transporter permease		down	-0.331026	2.58262e-05	P	Inorganic ion transport and metabolism	chr	ps1	protein_coding
BB_RS00720	WP_002556747.1	glycine betaine/L-proline ABC transporter ATP-binding protein		up	0.448391	1.53822e-10	E	Amino acid transport and metabolism	chr	ps1	protein_coding
BB_RS00725	WP_002661938.1	flagellin FlaB	flaB	down	-0.341104	0.000637268	N	Cell motility	chr	ps1	protein_coding
BB_RS00730	WP_002659773.1	flagellar filament capping protein FliD	fliD	down	-0.530795	7.02606e-20	N	Cell motility	chr	ps2	protein_coding
BB_RS00735	WP_010889694.1	N-acetylglucosamine-6-phosphate deacetylase	nagA	up	0.200627	0.0440201	G	Carbohydrate transport and metabolism	chr	ps1	protein_coding
BB_RS00740	WP_002556751.1	glucosamine-6-phosphate deaminase		down	-0.314964	0.000517356	G	Carbohydrate transport and metabolism	chr	ps1	protein_coding
BB_RS00745	WP_002556752.1	superoxide dismutase		down	-0.217451	0.0181147	C	Energy production and conversion	chr	ps1	protein_coding
BB_RS00750	WP_002665461.1	preprotein translocase subunit SecA	secA	up	0.222606	0.0466933	U	Intracellular trafficking, secretion, and vesicular transport	chr	ps1	protein_coding
BB_RS00755	WP_002655952.1	lipoprotein		down	-0.313301	0.000214907	S	Function unknown	chr	ps5	protein_coding
BB_RS00765	WP_002556755.1	hypothetical protein		down	-1.26132	1.1856e-08	S	Function unknown	chr	ps5	protein_coding
BB_RS00770	WP_002662830.1	S2/P23 family protein		down	-0.263538	0.000550157	S	Function unknown	chr	ps6	protein_coding
BB_RS00775	WP_002663639.1	S2/P23 family protein		down	-0.238691	0.0044204	S	Function unknown	chr	ps6	protein_coding
BB_RS00780	WP_002658168.1	alanine racemase	alr	down	-0.600689	1.03162e-16	M	Cell wall/membrane/envelope biogenesis	chr	ps1	protein_coding
BB_RS00785	WP_002658164.1	hypothetical protein		down	-1.23824	1.21608e-39	M	Cell wall/membrane/envelope biogenesis	chr	ps3	protein_coding
BB_RS00790	WP_002658161.1	hypothetical protein		down	-1.09912	1.75453e-31	S	Function unknown	chr	ps6	protein_coding
BB_RS00795	WP_002658159.1	calcium/sodium antiporter		up	0.284209	0.0121813	P	Inorganic ion transport and metabolism	chr	ps1	protein_coding
BB_RS00810	WP_002655999.1	OmpA family protein		up	0.559483	0.000419552	M	Cell wall/membrane/envelope biogenesis	chr	ps2	protein_coding
BB_RS00815	WP_002663978.1	TraR/DksA family transcriptional regulator		down	-0.376004	0.000492678	T	Signal transduction mechanisms	chr	ps2	protein_coding
BB_RS00820	WP_002556767.1	translation initiation factor IF-1	infA	up	0.382795	7.34323e-05	J	Translation, ribosomal structure and biogenesis	chr	ps1	protein_coding
BB_RS00825	WP_010889697.1	BatD family protein		down	-0.837858	9.55978e-22	S	Function unknown	chr	ps3	protein_coding
BB_RS00830	WP_002659754.1	tetratricopeptide repeat protein		down	-1.05941	6.68246e-35	S	Function unknown	chr	ps1	protein_coding
BB_RS00835	WP_020948707.1	VWA domain-containing protein		down	-1.24367	1.0459e-38	I; U	Lipid transport and metabolism; Intracellular trafficking, secretion, and vesicular transport	chr	ps2	protein_coding
BB_RS00840	WP_023003278.1	VWA domain-containing protein		down	-0.934206	1.23695e-20	S	Function unknown	chr	ps1	protein_coding
BB_RS00845	WP_002656117.1	hypothetical protein		down	-1.44384	2.82749e-27	S	Function unknown	chr	ps5	protein_coding
BB_RS00850	WP_002656651.1	DUF58 domain-containing protein		down	-0.555333	1.37001e-06	S	Function unknown	chr	ps1	protein_coding
BB_RS00855	WP_002556774.1	MoxR family ATPase		down	-0.235801	0.0243878	S	Function unknown	chr	ps1	protein_coding
BB_RS00860	WP_002665606.1	16S rRNA (guanine(527)-N(7))-methyltransferase RsmG	rsmG	down	-0.803222	3.10206e-06	J	Translation, ribosomal structure and biogenesis	chr	ps1	protein_coding
BB_RS00880	WP_002656068.1	flagellar hook-associated protein FlgK	flgK	up	0.182227	0.02062	N	Cell motility	chr	ps2	protein_coding
BB_RS00890	WP_002556781.1	flagellar assembly protein FliW	fliW	down	-0.988023	1.22107e-21	N	Cell motility	chr	ps2	protein_coding
BB_RS00895	WP_002556782.1	carbon storage regulator CsrA	csrA	down	-1.68731	4.49297e-09	J	Translation, ribosomal structure and biogenesis	chr	ps2	protein_coding
BB_RS00900	WP_002657596.1	tRNA (adenosine(37)-N6)-threonylcarbamoyltransferase complex dimerization subunit type 1 TsaB	tsaB	down	-1.73585	3.98935e-95	O	Post-translational modification, protein turnover, and chaperones	chr	ps2	protein_coding
BB_RS00905	WP_002663946.1	tRNA (adenosine(37)-N6)-threonylcarbamoyltransferase complex ATPase subunit type 1 TsaE	tsaE	down	-0.656717	7.26216e-17	S	Function unknown	chr	ps1	protein_coding
BB_RS00910	WP_002556785.1	hypothetical protein		down	-1.01266	2.46298e-17	S	Function unknown	chr	ps5	protein_coding
BB_RS00915	WP_023003280.1	50S ribosomal protein L20	rplT	down	-0.705838	1.50015e-12	J	Translation, ribosomal structure and biogenesis	chr	ps1	protein_coding
BB_RS00920	WP_002556787.1	50S ribosomal protein L35	rpmI	down	-0.622686	1.95764e-05	J	Translation, ribosomal structure and biogenesis	chr	ps2	protein_coding
BB_RS00925	WP_002556788.1	translation initiation factor IF-3		up	0.198143	0.00364793	J	Translation, ribosomal structure and biogenesis	chr	ps1	protein_coding
BB_RS00930	WP_002662769.1	hypothetical protein		down	-0.868025	0.000536245	S	Function unknown	chr	ps6	protein_coding
BB_RS00935	WP_002662778.1	lipoprotein		down	-1.39101	8.16002e-12	S	Function unknown	chr	ps6	protein_coding
BB_RS00940	WP_010889700.1	TatD family hydrolase		down	-0.98076	8.48197e-16	L	Replication, recombination and repair	chr	ps1	protein_coding
BB_RS00945	WP_002657606.1	tetratricopeptide repeat protein		down	-0.657084	6.1682e-21	S	Function unknown	chr	ps1	protein_coding
BB_RS00955	WP_010889701.1	peptide chain release factor N(5)-glutamine methyltransferase	prmC	down	-0.820461	1.88834e-20	J	Translation, ribosomal structure and biogenesis	chr	ps1	protein_coding
BB_RS00960	WP_002657610.1	guanosine-3',5'-bis(diphosphate) 3'-pyrophosphohydrolase	spoT	down	-0.716818	6.47891e-10	K; T	Transcription; Signal transduction mechanisms	chr	ps1	protein_coding
BB_RS00965	WP_023003282.1	hypothetical protein		down	-1.20223	1.77664e-15	S	Function unknown	chr	ps6	protein_coding
BB_RS00970	WP_010889702.1	D-alanine--D-alanine ligase		down	-0.801096	1.19526e-29	F	Nucleotide transport and metabolism	chr	ps1	protein_coding
BB_RS00975	WP_002657618.1	UDP-N-acetylmuramoyl-L-alanyl-D-glutamate--2,6-diaminopimelate ligase		down	-0.468384	4.35596e-11	M	Cell wall/membrane/envelope biogenesis	chr	ps1	protein_coding
BB_RS00985	WP_002656686.1	HlyC/CorC family transporter		down	-0.30468	0.000144529	P	Inorganic ion transport and metabolism	chr	ps1	protein_coding
BB_RS00990	WP_002556800.1	FtsH protease activity modulator HflK	hflK	down	-0.835198	7.84633e-19	O	Post-translational modification, protein turnover, and chaperones	chr	ps1	protein_coding
BB_RS00995	WP_002655940.1	protease modulator HflC	hflC	down	-1.10261	1.39277e-47	O	Post-translational modification, protein turnover, and chaperones	chr	ps2	protein_coding
BB_RS01010	WP_010889704.1	hypothetical protein		up	0.814745	1.59082e-19	T	Signal transduction mechanisms	chr	ps2	protein_coding
BB_RS01015	WP_002656751.1	16S rRNA (guanine(966)-N(2))-methyltransferase RsmD	rsmD	up	0.434157	0.000686791	L	Replication, recombination and repair	chr	ps1	protein_coding
BB_RS01020	WP_002657628.1	UTP--glucose-1-phosphate uridylyltransferase		up	1.36455	2.60721e-41	M	Cell wall/membrane/envelope biogenesis	chr	ps1	protein_coding
BB_RS01035	WP_020948717.1	surface-located membrane protein Lmp1	lmp1	down	-0.330653	0.00409516	S	Function unknown	chr	ps1	protein_coding
BB_RS01040	WP_002656028.1	DNA mismatch repair endonuclease MutL	mutL	down	-1.38344	1.35797e-36	L	Replication, recombination and repair	chr	ps1	protein_coding
BB_RS01045	WP_010889706.1	hypothetical protein		down	-2.55874	2.7308e-11	S	Function unknown	chr	ps6	protein_coding
BB_RS01055	WP_002660925.1	lipoprotein		up	0.487521	2.659e-06	S	Function unknown	chr	ps6	protein_coding
BB_RS01060	WP_002656805.1	elongation factor P	efp	up	1.01149	2.02184e-22	J	Translation, ribosomal structure and biogenesis	chr	ps1	protein_coding
BB_RS01065	WP_002556814.1	extracellular solute-binding protein		up	0.663189	1.12768e-15	P	Inorganic ion transport and metabolism	chr	ps1	protein_coding
BB_RS01070	WP_002556815.1	phosphate ABC transporter permease subunit PstC	pstC	down	-0.423822	4.95567e-10	P	Inorganic ion transport and metabolism	chr	ps1	protein_coding
BB_RS01075	WP_010889707.1	phosphate ABC transporter permease PstA	pstA	down	-0.602312	6.11544e-14	P	Inorganic ion transport and metabolism	chr	ps1	protein_coding
BB_RS01080	WP_002657006.1	phosphate ABC transporter ATP-binding protein		down	-0.329121	0.000234303	P	Inorganic ion transport and metabolism	chr	ps1	protein_coding
BB_RS01090	WP_010889708.1	alanine--tRNA ligase		down	-0.227826	0.0368781	J	Translation, ribosomal structure and biogenesis	chr	ps1	protein_coding
BB_RS01100	WP_002661712.1	6-phosphogluconolactonase		down	-0.692528	3.24244e-16	G	Carbohydrate transport and metabolism	chr	ps1	protein_coding
BB_RS01105	WP_002556822.1	SIMPL domain-containing protein		down	-1.15473	0.0498396	S	Function unknown	chr	ps2	protein_coding
BB_RS01110	WP_002657652.1	SIMPL domain-containing protein		down	-1.09894	2.78827e-15	S	Function unknown	chr	ps6	protein_coding
BB_RS01120	WP_002657654.1	serine--tRNA ligase	serS	down	-0.139347	0.0497958	J	Translation, ribosomal structure and biogenesis	chr	ps1	protein_coding
BB_RS01125	WP_010889709.1	hypothetical protein		up	0.268953	0.00274521	S	Function unknown	chr	ps6	protein_coding
BB_RS01140	WP_010889711.1	transcription termination factor Rho	rho	down	-0.682887	5.54202e-10	K	Transcription	chr	ps1	protein_coding
BB_RS01145	WP_002656070.1	polymer-forming cytoskeletal protein		down	-0.865268	2.12912e-11	M	Cell wall/membrane/envelope biogenesis	chr	ps1	protein_coding
BB_RS01150	WP_002655986.1	integration host factor subunit beta		down	-0.499741	3.78803e-07	L	Replication, recombination and repair	chr	ps1	protein_coding
BB_RS01155	WP_002556832.1	30S ribosomal protein S20		down	-0.802571	1.00968e-23	J	Translation, ribosomal structure and biogenesis	chr	ps1	protein_coding
BB_RS01160	WP_002662521.1	membrane protein		down	-1.82624	6.08771e-41	S	Function unknown	chr	ps6	protein_coding
BB_RS01165	WP_002664905.1	redox-regulated ATPase YchF	ychF	down	-1.15661	1.01602e-30	J	Translation, ribosomal structure and biogenesis	chr	ps1	protein_coding
BB_RS01170	WP_010889712.1	hypothetical protein		down	-1.01234	2.81081e-27	S	Function unknown	chr	ps1	protein_coding
BB_RS01175	WP_010889713.1	apolipoprotein N-acyltransferase	lnt	down	-0.488818	7.08527e-11	M	Cell wall/membrane/envelope biogenesis	chr	ps1	protein_coding
BB_RS01180	WP_002556837.1	hypothetical protein		down	-0.791096	1.33844e-49	S	Function unknown	chr	ps6	protein_coding
BB_RS01190	WP_002556839.1	aquaporin family protein		down	-1.39184	2.68888e-24	P	Inorganic ion transport and metabolism	chr	ps1	protein_coding
BB_RS01195	WP_002656192.1	glycerol kinase GlpK	glpK	down	-1.67691	1.61711e-23	F	Nucleotide transport and metabolism	chr	ps1	protein_coding
BB_RS01200	WP_002660591.1	glycerol-3-phosphate dehydrogenase/oxidase		down	-2.09088	9.66196e-38	C	Energy production and conversion	chr	ps1	protein_coding
BB_RS01205	WP_002656987.1	YaaR family protein		down	-1.24516	3.5938e-40	S	Function unknown	chr	ps6	protein_coding
BB_RS01210	WP_002556844.1	polymer-forming cytoskeletal protein		down	-0.973827	8.16868e-18	M	Cell wall/membrane/envelope biogenesis	chr	ps1	protein_coding
BB_RS01215	WP_010889715.1	peptidoglycan DD-metalloendopeptidase family protein		down	-0.940975	1.90678e-21	M	Cell wall/membrane/envelope biogenesis	chr	ps1	protein_coding
BB_RS01220	WP_002656090.1	RdgB/HAM1 family non-canonical purine NTP pyrophosphatase	rdgB	down	-0.277807	0.0386604	F	Nucleotide transport and metabolism	chr	ps1	protein_coding
BB_RS01225	WP_010889716.1	oligoendopeptidase F	pepF	down	-0.712943	3.67346e-13	E	Amino acid transport and metabolism	chr	ps1	protein_coding
BB_RS01230	WP_002556848.1	phosphatidylcholine/phosphatidylserine synthase		down	-0.759085	5.24261e-12	I	Lipid transport and metabolism	chr	ps1	protein_coding
BB_RS01235	WP_002657683.1	DedA family protein		down	-0.304461	0.00399088	S	Function unknown	chr	ps2	protein_coding
BB_RS01245	WP_010889717.1	leucine--tRNA ligase	leuS	up	0.495586	2.12912e-11	J	Translation, ribosomal structure and biogenesis	chr	ps1	protein_coding
BB_RS01250	WP_020948722.1	RND family transporter		down	-0.602693	5.82088e-30	S	Function unknown	chr	ps1	protein_coding
BB_RS01255	WP_002656104.1	endopeptidase La	lon	down	-0.314453	0.000153453	O	Post-translational modification, protein turnover, and chaperones	chr	ps1	protein_coding
BB_RS01260	WP_010889718.1	single-stranded-DNA-specific exonuclease RecJ	recJ	down	-1.03133	6.70546e-43	L	Replication, recombination and repair	chr	ps1	protein_coding
BB_RS01265	WP_002556854.1	M23 family metallopeptidase		down	-1.60071	1.25992e-44	M	Cell wall/membrane/envelope biogenesis	chr	ps1	protein_coding
BB_RS01275	WP_023591458.1	DNA translocase FtsK		down	-0.235908	0.0172838	D	Cell cycle control, cell division, chromosome partitioning	chr	ps1	protein_coding
BB_RS01280	WP_002657697.1	undecaprenyl-diphosphate phosphatase		down	-0.823718	1.19531e-09	V	Defense mechanisms	chr	ps1	protein_coding
BB_RS01285	WP_010889719.1	lytic transglycosylase domain-containing protein		down	-0.691997	1.60343e-15	M	Cell wall/membrane/envelope biogenesis	chr	ps2	protein_coding
BB_RS01290	WP_010889720.1	hypothetical protein		down	-0.718075	2.04538e-15	S	Function unknown	chr	ps6	protein_coding
BB_RS01295	WP_002663563.1	hypothetical protein		down	-0.764512	1.25543e-29	S	Function unknown	chr	ps1	protein_coding
BB_RS01300	WP_002657705.1	M23 family metallopeptidase		up	0.478489	5.72324e-05	M	Cell wall/membrane/envelope biogenesis	chr	ps1	protein_coding
BB_RS01310	WP_002656040.1	Hsp70 family protein		down	-0.64987	6.98172e-10	O	Post-translational modification, protein turnover, and chaperones	chr	ps1	protein_coding
BB_RS01315	WP_002556864.1	hypothetical protein		down	-1.32384	3.41694e-56	S	Function unknown	chr	ps5	protein_coding
BB_RS01320	WP_002657707.1	hypothetical protein		down	-1.05778	2.40052e-19	S	Function unknown	chr	ps6	protein_coding
BB_RS01325	WP_002657709.1	DUF342 domain-containing protein		down	-0.7033	3.59927e-14	L	Replication, recombination and repair	chr	ps2	protein_coding
BB_RS01330	WP_010889722.1	RNA chaperone Hfq	hfq	down	-0.72835	1.26101e-09	S	Function unknown	chr	ps6	protein_coding
BB_RS01335	WP_002556868.1	MinD/ParA family protein		down	-0.547388	9.98742e-12	D	Cell cycle control, cell division, chromosome partitioning	chr	ps1	protein_coding
BB_RS01340	WP_002556869.1	flagellar biosynthesis protein FlhF	flhF	down	-0.96754	6.13836e-18	N	Cell motility	chr	ps1	protein_coding
BB_RS01345	WP_010889723.1	flagellar biosynthesis protein FlhA	flhA	down	-0.454657	2.67711e-06	N	Cell motility	chr	ps1	protein_coding
BB_RS01350	WP_002657716.1	flagellar biosynthesis protein FlhB	flhB	down	-0.374841	5.4183e-09	N	Cell motility	chr	ps2	protein_coding
BB_RS01355	WP_002657717.1	flagellar biosynthetic protein FliR	fliR	down	-1.32296	1.15519e-22	N	Cell motility	chr	ps4	protein_coding
BB_RS01360	WP_002655982.1	flagellar biosynthesis protein FliQ	fliQ	down	-2.23549	0.00043863	N	Cell motility	chr	ps2	protein_coding
BB_RS01365	WP_002556874.1	flagellar type III secretion system pore protein FliP	fliP	down	-1.12006	5.51367e-24	N	Cell motility	chr	ps2	protein_coding
BB_RS01370	WP_002665214.1	flagella biosynthesis regulatory protein FliZ		down	-1.10553	6.07122e-16	N	Cell motility	chr	ps6	protein_coding
BB_RS01375	WP_002556876.1	flagellar motor switch protein FliN	fliN	down	-0.855985	2.46877e-11	N	Cell motility	chr	ps2	protein_coding
BB_RS01380	WP_002656446.1	flagellar motor switch protein FliM	fliM	down	-0.332111	0.00526272	N	Cell motility	chr	ps2	protein_coding
BB_RS01385	WP_002656257.1	flagellar basal body-associated protein FliL	fliL	down	-0.494537	3.27576e-06	N	Cell motility	chr	ps4	protein_coding
BB_RS01390	WP_002556879.1	flagellar motor protein MotB	motB	down	-0.347352	0.000337781	N	Cell motility	chr	ps2	protein_coding
BB_RS01410	WP_002657724.1	flagellar hook assembly protein FlgD	flgD	down	-0.75101	1.31723e-14	N	Cell motility	chr	ps2	protein_coding
BB_RS01415	WP_002665219.1	flagellar hook-length control protein FliK		down	-0.842668	1.46413e-37	N	Cell motility	chr	ps5	protein_coding
BB_RS01420	WP_002665266.1	flagellar protein		down	-1.08835	9.10519e-37	S	Function unknown	chr	ps5	protein_coding
BB_RS01425	WP_002665319.1	flagellar protein FlbA		down	-1.33092	1.0737e-06	S	Function unknown	chr	ps6	protein_coding
BB_RS01430	WP_002660657.1	flagellar protein export ATPase FliI	fliI	down	-0.324325	0.00149213	N; U	Cell motility; Intracellular trafficking, secretion, and vesicular transport	chr	ps1	protein_coding
BB_RS01435	WP_002556888.1	flagellar assembly protein FliH	fliH	down	-0.300395	0.0122831	N	Cell motility	chr	ps2	protein_coding
BB_RS01445	WP_002556890.1	flagellar M-ring protein FliF	fliF	down	-0.244729	0.00814254	N	Cell motility	chr	ps2	protein_coding
BB_RS01450	WP_002660553.1	flagellar hook-basal body complex protein FliE	fliE	down	-0.544752	2.81541e-07	N	Cell motility	chr	ps2	protein_coding
BB_RS01460	WP_002665200.1	flagellar basal body rod protein FlgB	flgB	down	-0.828021	5.2258e-15	N	Cell motility	chr	ps2	protein_coding
BB_RS01465	WP_002656077.1	HslU--HslV peptidase ATPase subunit	hslU	down	-0.320501	0.00958926	O	Post-translational modification, protein turnover, and chaperones	chr	ps1	protein_coding
BB_RS01485	WP_002656388.1	cell division protein FtsZ	ftsZ	up	0.440013	0.000228987	D	Cell cycle control, cell division, chromosome partitioning	chr	ps1	protein_coding
BB_RS01490	WP_002656287.1	cell division protein FtsA	ftsA	up	0.428987	7.05541e-06	D	Cell cycle control, cell division, chromosome partitioning	chr	ps2	protein_coding
BB_RS01500	WP_002664864.1	putative lipid II flippase FtsW	ftsW	down	-0.522767	5.43948e-09	D	Cell cycle control, cell division, chromosome partitioning	chr	ps1	protein_coding
BB_RS01505	WP_002556902.1	phospho-N-acetylmuramoyl-pentapeptide-transferase		down	-0.740499	7.7972e-14	M	Cell wall/membrane/envelope biogenesis	chr	ps1	protein_coding
BB_RS01510	WP_010889724.1	UDP-N-acetylmuramoyl-tripeptide--D-alanyl-D-alanine ligase		down	-0.752679	5.28564e-14	M	Cell wall/membrane/envelope biogenesis	chr	ps1	protein_coding
BB_RS01515	WP_002556904.1	hypothetical protein		down	-1.03902	6.08452e-09	S	Function unknown	chr	ps6	protein_coding
BB_RS01520	WP_002556905.1	16S rRNA (cytosine(1402)-N(4))-methyltransferase RsmH	rsmH	down	-0.379462	7.51638e-05	J	Translation, ribosomal structure and biogenesis	chr	ps1	protein_coding
BB_RS01525	WP_002556906.1	hypothetical protein		down	-0.393416	0.0010765	S	Function unknown	chr	ps6	protein_coding
BB_RS01540	WP_010889725.1	NAD(+)/NADH kinase		down	-0.557265	2.80408e-09	H	Coenzyme transport and metabolism	chr	ps1	protein_coding
BB_RS01545	WP_002556910.1	chemotaxis protein CheW		down	-0.497518	7.72591e-11	N; T	Cell motility; Signal transduction mechanisms	chr	ps1	protein_coding
BB_RS01550	WP_002657752.1	RlmE family RNA methyltransferase		down	-0.273383	0.00134179	J	Translation, ribosomal structure and biogenesis	chr	ps1	protein_coding
BB_RS01560	WP_002657754.1	hypothetical protein		down	-1.13756	0.000112686	S	Function unknown	chr	ps6	protein_coding
BB_RS01565	WP_010889727.1	ABC transporter permease		down	-1.63046	1.27366e-44	S	Function unknown	chr	ps5	protein_coding
BB_RS01570	WP_002656259.1	ABC transporter permease		down	-2.01227	3.51065e-38	L	Replication, recombination and repair	chr	ps2	protein_coding
BB_RS01575	WP_002661849.1	sugar ABC transporter ATP-binding protein		down	-1.55732	7.1415e-42	G	Carbohydrate transport and metabolism	chr	ps1	protein_coding
BB_RS01580	WP_002657760.1	BMP family protein		down	-1.55305	1.71721e-37	S	Function unknown	chr	ps1	protein_coding
BB_RS01590	WP_002657762.1	hypothetical protein		down	-1.47118	1.25231e-19	P; T	Inorganic ion transport and metabolism; Signal transduction mechanisms	chr	ps6	protein_coding
BB_RS01595	WP_002657765.1	LysM peptidoglycan-binding domain-containing protein		down	-0.752939	1.02165e-20	S	Function unknown	chr	ps2	protein_coding
BB_RS01600	WP_002556921.1	outer membrane protein assembly factor BamD	bamD	down	-0.808163	1.17242e-32	S	Function unknown	chr	ps3	protein_coding
BB_RS01605	WP_002556922.1	VWA domain-containing protein		down	-0.502243	8.78234e-15	S	Function unknown	chr	ps1	protein_coding
BB_RS01610	WP_002660668.1	hypothetical protein		down	-0.523234	1.92371e-08	S	Function unknown	chr	ps3	protein_coding
BB_RS01615	WP_002556924.1	1-acyl-sn-glycerol-3-phosphate acyltransferase		down	-0.718136	8.64115e-18	I	Lipid transport and metabolism	chr	ps5	protein_coding
BB_RS01620	WP_002663145.1	peptide ABC transporter substrate-binding protein		down	-1.4266	1.24756e-37	E	Amino acid transport and metabolism	chr	ps1	protein_coding
BB_RS01625	WP_002656717.1	peptide ABC transporter substrate-binding protein		down	-1.04935	1.25773e-21	E	Amino acid transport and metabolism	chr	ps1	protein_coding
BB_RS01635	WP_002657779.1	ABC transporter permease		up	0.798454	1.1738e-26	P	Inorganic ion transport and metabolism	chr	ps1	protein_coding
BB_RS01640	WP_002556930.1	ABC transporter permease subunit		up	1.15139	4.20118e-71	E; P	Amino acid transport and metabolism; Inorganic ion transport and metabolism	chr	ps1	protein_coding
BB_RS01645	WP_002556931.1	ABC transporter ATP-binding protein		up	1.0957	3.88489e-32	P	Inorganic ion transport and metabolism	chr	ps1	protein_coding
BB_RS01650	WP_002556932.1	ATP-binding cassette domain-containing protein		up	0.350946	0.000760569	P	Inorganic ion transport and metabolism	chr	ps1	protein_coding
BB_RS01655	WP_002657781.1	hypothetical protein		down	-0.783245	1.30595e-31	G	Carbohydrate transport and metabolism	chr	ps4	protein_coding
BB_RS01665	WP_002656683.1	30S ribosomal protein S9	rpsI	down	-1.12467	7.0461e-37	J	Translation, ribosomal structure and biogenesis	chr	ps1	protein_coding
BB_RS01670	WP_002556936.1	50S ribosomal protein L13	rplM	down	-0.239575	6.36804e-05	J	Translation, ribosomal structure and biogenesis	chr	ps1	protein_coding
BB_RS01675	WP_002664835.1	hypothetical protein		down	-1.59563	1.95614e-32	H	Coenzyme transport and metabolism	chr	ps5	protein_coding
BB_RS01680	WP_002657789.1	Asp-tRNA(Asn)/Glu-tRNA(Gln) amidotransferase subunit GatB	gatB	down	-0.858742	4.57325e-17	J	Translation, ribosomal structure and biogenesis	chr	ps1	protein_coding
BB_RS01685	WP_010889731.1	Asp-tRNA(Asn)/Glu-tRNA(Gln) amidotransferase subunit GatA	gatA	down	-0.889277	1.22949e-29	J	Translation, ribosomal structure and biogenesis	chr	ps1	protein_coding
BB_RS01690	WP_002657793.1	Asp-tRNA(Asn)/Glu-tRNA(Gln) amidotransferase subunit GatC	gatC	down	-1.34221	0.0328047	J	Translation, ribosomal structure and biogenesis	chr	ps5	protein_coding
BB_RS01695	WP_010889732.1	ATP-dependent helicase		down	-1.85045	5.4122e-54	L	Replication, recombination and repair	chr	ps1	protein_coding
BB_RS01700	WP_002656254.1	helix-turn-helix domain-containing protein		down	-1.93364	2.03217e-64	S	Function unknown	chr	ps2	protein_coding
BB_RS01705	WP_002656012.1	outer membrane lipoprotein carrier protein LolA		down	-1.44609	1.66567e-74	M	Cell wall/membrane/envelope biogenesis	chr	ps5	protein_coding
BB_RS01710	WP_002665247.1	fibronectin-binding domain-containing protein		down	-0.988195	4.99003e-14	K	Transcription	chr	ps1	protein_coding
BB_RS01715	WP_002661716.1	pyruvate kinase	pyk	down	-0.120335	0.0421805	G	Carbohydrate transport and metabolism	chr	ps1	protein_coding
BB_RS01720	WP_002657801.1	AmmeMemoRadiSam system protein B	amrB	down	-0.573847	0.0187812	S	Function unknown	chr	ps6	protein_coding
BB_RS01725	WP_002556947.1	50S ribosomal protein L28		down	-0.300809	0.0122131	J	Translation, ribosomal structure and biogenesis	chr	ps1	protein_coding
BB_RS01735	WP_002665356.1	hypothetical protein		down	-1.67104	5.37696e-32	S	Function unknown	chr	ps5	protein_coding
BB_RS01740	WP_002657807.1	hypothetical protein		down	-1.74796	1.5175e-75	S	Function unknown	chr	ps5	protein_coding
BB_RS01745	WP_002663410.1	hypothetical protein		down	-1.6008	1.86591e-20	S	Function unknown	chr	ps6	protein_coding
BB_RS01750	WP_002656642.1	transcription factor		down	-0.964677	4.4741e-34	K	Transcription	chr	ps2	protein_coding
BB_RS01755		hypothetical protein		down	-1.02694	3.25697e-09	S	Function unknown	chr	NA	pseudogene
BB_RS01760	WP_010889733.1	16S rRNA (uracil(1498)-N(3))-methyltransferase		down	-0.704641	1.23101e-25	J	Translation, ribosomal structure and biogenesis	chr	ps1	protein_coding
BB_RS01765	WP_023003289.1	S41 family peptidase		down	-1.05401	9.34481e-68	M	Cell wall/membrane/envelope biogenesis	chr	ps1	protein_coding
BB_RS01775	WP_002657813.1	MinD/ParA family protein		down	-0.750348	1.82739e-19	D	Cell cycle control, cell division, chromosome partitioning	chr	ps1	protein_coding
BB_RS01780	WP_010889735.1	prolipoprotein diacylglyceryl transferase		down	-0.632995	1.38646e-11	M	Cell wall/membrane/envelope biogenesis	chr	ps2	protein_coding
BB_RS01785	WP_002665233.1	cyclic di-GMP phosphodiesterase PdeA	pdeA	down	-1.63917	1.74902e-43	T	Signal transduction mechanisms	chr	ps1	protein_coding
BB_RS01790	WP_002657078.1	methylglyoxal synthase	mgsA	up	0.35695	0.000591135	G	Carbohydrate transport and metabolism	chr	ps1	protein_coding
BB_RS01795	WP_002657819.1	hypothetical protein		up	0.451965	7.06671e-05	S	Function unknown	chr	ps6	protein_coding
BB_RS01800	WP_002657823.1	aminopeptidase		down	-0.596541	7.01874e-18	E	Amino acid transport and metabolism	chr	ps1	protein_coding
BB_RS01805	WP_002657824.1	DNA mismatch repair protein MutT		down	-1.33085	7.22379e-26	G	Carbohydrate transport and metabolism	chr	ps2	protein_coding
BB_RS01810	WP_002665278.1	NAD(P)H-dependent glycerol-3-phosphate dehydrogenase		down	-0.545997	4.91874e-10	I	Lipid transport and metabolism	chr	ps1	protein_coding
BB_RS01815	WP_002665304.1	ATP-dependent Clp protease ATP-binding subunit		down	-0.959547	4.38767e-22	O	Post-translational modification, protein turnover, and chaperones	chr	ps1	protein_coding
BB_RS01820	WP_002656396.1	tyrosine--tRNA ligase		down	-0.923304	3.029e-15	J	Translation, ribosomal structure and biogenesis	chr	ps1	protein_coding
BB_RS01825	WP_002656113.1	glycine--tRNA ligase		down	-0.666385	1.83638e-09	J	Translation, ribosomal structure and biogenesis	chr	ps1	protein_coding
BB_RS01830	WP_002665196.1	glutamate--tRNA ligase	gltX	down	-0.551423	3.35692e-10	J	Translation, ribosomal structure and biogenesis	chr	ps1	protein_coding
BB_RS01835	WP_010889737.1	hypothetical protein		down	-1.27764	1.1759e-13	S	Function unknown	chr	ps6	protein_coding
BB_RS01840	WP_002556969.1	cyclic di-GMP phosphodiesterase PdeB	pdeB	down	-0.494569	4.03789e-10	T	Signal transduction mechanisms	chr	ps2	protein_coding
BB_RS01845	WP_002556970.1	5'-methylthioadenosine/adenosylhomocysteine nucleosidase		down	-0.602809	8.16832e-09	E	Amino acid transport and metabolism	chr	ps1	protein_coding
BB_RS01850	WP_002663127.1	methionine adenosyltransferase	metK	down	-0.623544	9.23167e-06	H	Coenzyme transport and metabolism	chr	ps1	protein_coding
BB_RS01855	WP_002656744.1	S-ribosylhomocysteine lyase		down	-0.90454	2.29883e-08	H	Coenzyme transport and metabolism	chr	ps2	protein_coding
BB_RS01860	WP_002665195.1	hypothetical protein		down	-0.937921	5.68973e-31	S	Function unknown	chr	ps6	protein_coding
BB_RS01865	WP_002656400.1	HIT family protein		down	-0.327221	0.00529765	F; G	Nucleotide transport and metabolism ; Carbohydrate transport and metabolism	chr	ps1	protein_coding
BB_RS01870	WP_010889738.1	magnesium transporter	mgtE	down	-0.27956	0.000542574	P	Inorganic ion transport and metabolism	chr	ps1	protein_coding
BB_RS01880	WP_010889740.1	BMP family protein		up	0.200312	0.0140919	S	Function unknown	chr	ps1	protein_coding
BB_RS01885	WP_002656850.1	BMP family protein		up	0.500287	1.7722e-08	S	Function unknown	chr	ps1	protein_coding
BB_RS01890	WP_002657842.1	BMP family protein		up	0.505621	2.2131e-06	E; T	Amino acid transport and metabolism; Signal transduction mechanisms	chr	ps1	protein_coding
BB_RS01895	WP_002656205.1	BMP family protein		down	-0.97297	1.98745e-14	S	Function unknown	chr	ps1	protein_coding
BB_RS01900	WP_002556981.1	30S ribosomal protein S7	rpsG	down	-0.759413	8.94319e-17	J	Translation, ribosomal structure and biogenesis	chr	ps1	protein_coding
BB_RS01905	WP_002656492.1	30S ribosomal protein S12		up	0.285753	0.00287001	J	Translation, ribosomal structure and biogenesis	chr	ps1	protein_coding
BB_RS01910	WP_010889741.1	DNA-directed RNA polymerase subunit beta'	rpoC	down	-0.377907	0.000495232	K	Transcription	chr	ps1	protein_coding
BB_RS01940	WP_002657855.1	transcription termination/antitermination factor NusG	nusG	up	0.402775	1.28555e-09	K	Transcription	chr	ps1	protein_coding
BB_RS01955	WP_002556991.1	50S ribosomal protein L33	rpmG	down	-0.332931	0.0013299	J	Translation, ribosomal structure and biogenesis	chr	ps1	protein_coding
BB_RS01965	WP_002665340.1	hypothetical protein		down	-0.713258	7.15884e-14	M	Cell wall/membrane/envelope biogenesis	chr	ps5	protein_coding
BB_RS01970	WP_002662994.1	lipoprotein		down	-1.07369	5.48779e-15	S	Function unknown	chr	ps5	protein_coding
BB_RS01985	WP_002657864.1	dicarboxylate/amino acid:cation symporter		down	-1.32844	1.45998e-22	U	Intracellular trafficking, secretion, and vesicular transport	chr	ps2	protein_coding
BB_RS01995	WP_020948739.1	DUF2259 domain-containing protein		down	-0.660665	6.49006e-09	S	Function unknown	chr	ps5	protein_coding
BB_RS02005	WP_002557000.1	DUF3996 domain-containing protein		up	0.285493	0.00948035	S	Function unknown	chr	ps6	protein_coding
BB_RS02010	WP_002657869.1	DUF3996 domain-containing protein		up	0.40139	7.58465e-06	S	Function unknown	chr	ps6	protein_coding
BB_RS02015	WP_002661081.1	mannose-6-phosphate isomerase, class I	manA	up	0.223775	0.0323844	G	Carbohydrate transport and metabolism	chr	ps1	protein_coding
BB_RS02020	WP_002657873.1	PTS sugar transporter subunit IIA		up	0.541491	2.30679e-09	G; T	Carbohydrate transport and metabolism; Signal transduction mechanisms	chr	ps1	protein_coding
BB_RS02025	WP_002657875.1	hypothetical protein		down	-0.674232	4.2754e-11	S	Function unknown	chr	ps6	protein_coding
BB_RS02030		DNA/RNA non-specific endonuclease		down	-0.963677	1.15824e-15	S	Function unknown	chr	NA	pseudogene
BB_RS02035	WP_002557006.1	hypothetical protein		down	-1.6715	8.81012e-50	S	Function unknown	chr	ps6	protein_coding
BB_RS02040	WP_010889745.1	membrane protein		down	-1.00104	8.65874e-23	I	Lipid transport and metabolism	chr	ps1	protein_coding
BB_RS02055	WP_002656981.1	TraB family protein		up	0.453597	3.2429e-08	S	Function unknown	chr	ps1	protein_coding
BB_RS02060	WP_002655966.1	adenylate kinase		down	-0.27707	2.47053e-05	F	Nucleotide transport and metabolism	chr	ps1	protein_coding
BB_RS02075	WP_010889746.1	response regulator		up	0.299583	3.44845e-05	T	Signal transduction mechanisms	chr	ps1	protein_coding
BB_RS02110	WP_002657892.1	Cof-type HAD-IIB family hydrolase		up	1.50357	8.11588e-31	Q	Secondary metabolites biosynthesis, transport, and catabolism	chr	ps1	protein_coding
BB_RS02115	WP_002657895.1	DNA-3-methyladenine glycosylase		up	1.18812	1.67176e-18	L	Replication, recombination and repair	chr	ps1	protein_coding
BB_RS02135	WP_010889747.1	2'-deoxyribosyltransferase		up	0.749036	1.25198e-08	F	Nucleotide transport and metabolism	chr	ps1	protein_coding
BB_RS02140	WP_193345632.1	16S rRNA (cytidine(1402)-2'-O)-methyltransferase	rsmI	up	1.07135	2.31961e-11	H	Coenzyme transport and metabolism	chr	ps1	protein_coding
BB_RS02145	WP_002657899.1	hypothetical protein		down	-0.345754	0.000130595	S	Function unknown	chr	ps6	protein_coding
BB_RS02150	WP_002557021.1	DUF1893 domain-containing protein		up	0.44218	0.00185172	P	Inorganic ion transport and metabolism	chr	ps2	protein_coding
BB_RS02155	WP_044283515.1	YigZ family protein		up	1.27599	2.16223e-14	S	Function unknown	chr	ps1	protein_coding
BB_RS02160	WP_002656688.1	ParA family protein		up	0.734567	2.24654e-28	D	Cell cycle control, cell division, chromosome partitioning	chr	ps1	protein_coding
BB_RS02165	WP_002657904.1	hypothetical protein		up	0.369547	9.82066e-05	S	Function unknown	chr	ps2	protein_coding
BB_RS02170	WP_002657907.1	ParB/RepB/Spo0J family partition protein		up	0.263897	0.0253716	K	Transcription	chr	ps1	protein_coding
BB_RS02175	WP_002656784.1	DNA topoisomerase (ATP-hydrolyzing) subunit A	gyrA	down	-0.875806	6.06571e-20	L	Replication, recombination and repair	chr	ps1	protein_coding
BB_RS02180	WP_010889750.1	DNA topoisomerase (ATP-hydrolyzing) subunit B	gyrB	down	-0.248822	0.000492686	L	Replication, recombination and repair	chr	ps1	protein_coding
BB_RS02185	WP_002656657.1	chromosomal replication initiator protein DnaA	dnaA	up	1.09639	2.50561e-31	L	Replication, recombination and repair	chr	ps2	protein_coding
BB_RS02190	WP_002657061.1	DNA polymerase III subunit beta		down	-0.386903	0.000885874	L	Replication, recombination and repair	chr	ps2	protein_coding
BB_RS02195	WP_002657913.1	hypothetical protein		down	-0.607382	0.000957344	S	Function unknown	chr	ps6	protein_coding
BB_RS02205	WP_002664778.1	ribonuclease P protein component	rnpA	up	0.181288	0.0354439	J	Translation, ribosomal structure and biogenesis	chr	ps2	protein_coding
BB_RS02210	WP_020948745.1	membrane protein insertase YidC	yidC	up	0.268794	4.35723e-05	U	Intracellular trafficking, secretion, and vesicular transport	chr	ps1	protein_coding
BB_RS02215	WP_010889751.1	protein jag		down	-0.404845	7.51638e-05	S	Function unknown	chr	ps2	protein_coding
BB_RS02220	WP_002557036.1	NAD-dependent epimerase		down	-0.271171	0.00289833	M	Cell wall/membrane/envelope biogenesis	chr	ps1	protein_coding
BB_RS02225	WP_002557037.1	class II fructose-bisphosphate aldolase	fbaA	down	-0.459551	6.272e-10	G	Carbohydrate transport and metabolism	chr	ps1	protein_coding
BB_RS02235	WP_002657924.1	aspartate--tRNA ligase	aspS	down	-0.258478	0.000513231	J	Translation, ribosomal structure and biogenesis	chr	ps1	protein_coding
BB_RS02240	WP_002665246.1	cation:proton antiporter		down	-0.730548	3.14836e-14	G; P; T	Carbohydrate transport and metabolism; Inorganic ion transport and metabolism; Signal transduction mechanisms	chr	ps1	protein_coding
BB_RS02245	WP_002557040.1	HPr family phosphocarrier protein		down	-0.802224	1.3677e-11	G	Carbohydrate transport and metabolism	chr	ps2	protein_coding
BB_RS02250	WP_002656958.1	HPF/RaiA family ribosome-associated protein		down	-1.00364	2.47521e-09	J	Translation, ribosomal structure and biogenesis	chr	ps5	protein_coding
BB_RS02255	WP_002662392.1	RNA polymerase factor sigma-54	rpoN	down	-0.545199	1.35439e-07	K	Transcription	chr	ps1	protein_coding
BB_RS02260	WP_002661253.1	chromate transporter		up	0.342008	0.00137581	P	Inorganic ion transport and metabolism	chr	ps2	protein_coding
BB_RS02265	WP_002656679.1	chromate transporter		up	0.330032	0.0166982	P	Inorganic ion transport and metabolism	chr	ps2	protein_coding
BB_RS02270	WP_002655969.1	mechanosensitive ion channel family protein		up	0.250427	0.00625162	M	Cell wall/membrane/envelope biogenesis	chr	ps1	protein_coding
BB_RS02280	WP_002657937.1	DNA polymerase III subunit delta		down	-0.974373	4.00183e-21	L	Replication, recombination and repair	chr	ps2	protein_coding
BB_RS02285	WP_002657938.1	hypothetical protein		down	-0.689834	0.000390369	S	Function unknown	chr	ps6	protein_coding
BB_RS02290	WP_002657940.1	excinuclease ABC subunit C	uvrC	down	-0.994302	2.7983e-45	L	Replication, recombination and repair	chr	ps1	protein_coding
BB_RS02295	WP_023003291.1	fibronectin type III domain-containing protein		down	-0.925294	3.45211e-29	S	Function unknown	chr	ps1	protein_coding
BB_RS02300	WP_002656661.1	hypothetical protein		down	-2.16132	2.62332e-96	S	Function unknown	chr	ps1	protein_coding
BB_RS02315	WP_002557052.1	lipoprotein		down	-0.778169	2.51864e-07	S	Function unknown	chr	ps6	protein_coding
BB_RS02335	WP_010889753.1	DNA polymerase III subunit gamma/tau	dnaX	up	0.488713	5.22679e-14	H	Coenzyme transport and metabolism	chr	ps1	protein_coding
BB_RS02340	WP_002557054.1	nucleoid-associated protein EbfC	efbC	down	-0.60366	7.8849e-09	L	Replication, recombination and repair	chr	ps2	protein_coding
BB_RS02355	WP_002655955.1	hypothetical protein		down	-0.272762	0.00179942	S	Function unknown	chr	ps3	protein_coding
BB_RS02370	WP_002656266.1	Nif3-like dinuclear metal center hexameric protein		down	-0.24528	0.0150686	S	Function unknown	chr	ps1	protein_coding
BB_RS02375	WP_002655974.1	signal peptidase II		down	-0.504768	1.68905e-07	M; U	Cell wall/membrane/envelope biogenesis; Intracellular trafficking, secretion, and vesicular transport	chr	ps2	protein_coding
BB_RS02385	WP_010889755.1	YmdB family metallophosphoesterase		down	-0.544541	8.19985e-06	S	Function unknown	chr	ps2	protein_coding
BB_RS02400	WP_010889756.1	lipoprotein		down	-0.82445	1.67035e-10	S	Function unknown	chr	ps6	protein_coding
BB_RS02405	WP_002657015.1	elongation factor Tu	tuf	up	0.539405	3.52725e-07	J	Translation, ribosomal structure and biogenesis	chr	ps1	protein_coding
BB_RS02410	WP_002557068.1	30S ribosomal protein S10	rpsJ	up	0.39594	0.00103799	J	Translation, ribosomal structure and biogenesis	chr	ps1	protein_coding
BB_RS02415	WP_002557069.1	50S ribosomal protein L3	rplC	up	0.537451	1.04581e-07	J	Translation, ribosomal structure and biogenesis	chr	ps1	protein_coding
BB_RS02420	WP_002557070.1	50S ribosomal protein L4	rplD	up	0.537347	4.71217e-08	J	Translation, ribosomal structure and biogenesis	chr	ps1	protein_coding
BB_RS02425	WP_002557071.1	50S ribosomal protein L23	rplW	up	0.210521	0.00853474	J	Translation, ribosomal structure and biogenesis	chr	ps1	protein_coding
BB_RS02430	WP_002557072.1	50S ribosomal protein L2	rplB	up	0.563376	7.1971e-09	J	Translation, ribosomal structure and biogenesis	chr	ps1	protein_coding
BB_RS02435	WP_002557073.1	30S ribosomal protein S19	rpsS	up	0.455885	0.000798558	J	Translation, ribosomal structure and biogenesis	chr	ps1	protein_coding
BB_RS02440	WP_002656402.1	50S ribosomal protein L22	rplV	up	0.64695	4.1926e-09	J	Translation, ribosomal structure and biogenesis	chr	ps1	protein_coding
BB_RS02445	WP_002656551.1	30S ribosomal protein S3	rpsC	up	0.556739	1.80609e-07	J	Translation, ribosomal structure and biogenesis	chr	ps1	protein_coding
BB_RS02450	WP_002656214.1	50S ribosomal protein L16	rplP	up	0.585939	3.17496e-06	J	Translation, ribosomal structure and biogenesis	chr	ps1	protein_coding
BB_RS02465	WP_002557079.1	50S ribosomal protein L14	rplN	up	0.249927	0.0440333	J	Translation, ribosomal structure and biogenesis	chr	ps1	protein_coding
BB_RS02470	WP_002557080.1	50S ribosomal protein L24		up	0.460077	0.000110878	J	Translation, ribosomal structure and biogenesis	chr	ps1	protein_coding
BB_RS02475	WP_002557081.1	50S ribosomal protein L5	rplE	up	0.770883	5.34936e-16	J	Translation, ribosomal structure and biogenesis	chr	ps1	protein_coding
BB_RS02485	WP_002657008.1	30S ribosomal protein S8	rpsH	up	0.515063	6.44891e-09	J	Translation, ribosomal structure and biogenesis	chr	ps1	protein_coding
BB_RS02490	WP_002656835.1	50S ribosomal protein L6	rplF	up	0.490272	1.78318e-06	J	Translation, ribosomal structure and biogenesis	chr	ps1	protein_coding
BB_RS02495	WP_002657971.1	50S ribosomal protein L18		up	0.249862	0.012764	J	Translation, ribosomal structure and biogenesis	chr	ps1	protein_coding
BB_RS02500	WP_002657973.1	30S ribosomal protein S5	rpsE	up	0.528271	3.40591e-06	J	Translation, ribosomal structure and biogenesis	chr	ps1	protein_coding
BB_RS02510	WP_002656004.1	50S ribosomal protein L15	rplO	up	0.38894	0.000212143	J	Translation, ribosomal structure and biogenesis	chr	ps1	protein_coding
BB_RS02515	WP_002665241.1	preprotein translocase subunit SecY	secY	up	0.214463	0.0175827	U	Intracellular trafficking, secretion, and vesicular transport	chr	ps1	protein_coding
BB_RS02520	WP_002557090.1	50S ribosomal protein L36	rpmJ	down	-0.745223	0.000343665	J	Translation, ribosomal structure and biogenesis	chr	ps1	protein_coding
BB_RS02525	WP_002656307.1	30S ribosomal protein S13	rpsM	down	-0.650857	2.41442e-14	J	Translation, ribosomal structure and biogenesis	chr	ps1	protein_coding
BB_RS02530	WP_002557092.1	30S ribosomal protein S11	rpsK	down	-0.518919	5.35585e-08	J	Translation, ribosomal structure and biogenesis	chr	ps1	protein_coding
BB_RS02535	WP_002659006.1	DNA-directed RNA polymerase subunit alpha		down	-0.314877	0.00109944	K	Transcription	chr	ps1	protein_coding
BB_RS02540	WP_002658786.1	50S ribosomal protein L17	rplQ	down	-0.486295	4.75096e-07	J	Translation, ribosomal structure and biogenesis	chr	ps1	protein_coding
BB_RS02550	WP_002656072.1	TIGR00282 family metallophosphoesterase		down	-0.240122	0.00333348	S	Function unknown	chr	ps2	protein_coding
BB_RS02555	WP_002656367.1	TlyA family RNA methyltransferase		down	-1.0736	2.16909e-45	J	Translation, ribosomal structure and biogenesis	chr	ps1	protein_coding
BB_RS02560	WP_002657982.1	GerMN domain-containing protein		down	-1.0261	2.26943e-27	T	Signal transduction mechanisms	chr	ps2	protein_coding
BB_RS02570	WP_002657986.1	hypothetical protein		down	-0.308369	0.000614267	S	Function unknown	chr	ps5	protein_coding
BB_RS02590	WP_010889759.1	phenylalanine--tRNA ligase subunit beta		down	-0.367988	0.000500607	J	Translation, ribosomal structure and biogenesis	chr	ps1	protein_coding
BB_RS02600		23S rRNA (guanosine(2251)-2'-O)-methyltransferase RlmB	rlmB	up	1.08137	1.49308e-48	S	Function unknown	chr	NA	pseudogene
BB_RS02605	WP_002656231.1	molecular chaperone DnaJ	dnaJ	up	2.28155	1.97971e-101	O	Post-translational modification, protein turnover, and chaperones	chr	ps1	protein_coding
BB_RS02610	WP_002557108.1	molecular chaperone DnaK	dnaK	up	1.13887	2.64699e-18	O	Post-translational modification, protein turnover, and chaperones	chr	ps1	protein_coding
BB_RS02615	WP_002557109.1	nucleotide exchange factor GrpE	grpE	up	1.94501	2.9428e-31	O	Post-translational modification, protein turnover, and chaperones	chr	ps1	protein_coding
BB_RS02620		NAD(+) synthase	nadE	down	-0.244807	6.84917e-05	S	Function unknown	chr	NA	pseudogene
BB_RS02625	WP_002658001.1	inositol monophosphatase		down	-0.254754	0.00508509	G	Carbohydrate transport and metabolism	chr	ps1	protein_coding
BB_RS02630	WP_002557113.1	hypothetical protein		up	0.41991	2.17307e-07	S	Function unknown	chr	ps6	protein_coding
BB_RS02645	WP_002658007.1	aldo/keto reductase		down	-0.953152	1.99841e-42	C	Energy production and conversion	chr	ps1	protein_coding
BB_RS02650		TIGR02757 family protein		down	-0.215712	0.011421	S	Function unknown	chr	NA	pseudogene
BB_RS02655	WP_023591459.1	glucosaminidase domain-containing protein		up	0.599516	2.01992e-10	M	Cell wall/membrane/envelope biogenesis	chr	ps2	protein_coding
BB_RS02660		hypothetical protein		up	0.832896	1.08264e-09	S	Function unknown	chr	NA	pseudogene
BB_RS02665	WP_002658011.1	MBL fold metallo-hydrolase		up	0.237882	0.00532042	S	Function unknown	chr	ps1	protein_coding
BB_RS02670	WP_002656039.1	exodeoxyribonuclease III	xth	down	-0.289083	0.00150282	L	Replication, recombination and repair	chr	ps1	protein_coding
BB_RS02680	WP_010889761.1	insulinase family protein		down	-0.293914	8.38906e-05	S	Function unknown	chr	ps1	protein_coding
BB_RS02695	WP_002656128.1	tetratricopeptide repeat protein		up	0.236384	0.0311145	S	Function unknown	chr	ps1	protein_coding
BB_RS02700	WP_002665254.1	polymer-forming cytoskeletal protein		up	0.752466	2.90974e-09	M	Cell wall/membrane/envelope biogenesis	chr	ps2	protein_coding
BB_RS02710	WP_002557127.1	elongation factor G		up	0.276693	0.000639052	J	Translation, ribosomal structure and biogenesis	chr	ps1	protein_coding
BB_RS02715		KTSC domain-containing protein		down	-2.5202	1.64375e-108	S	Function unknown	chr	NA	pseudogene
BB_RS02720	WP_002657002.1	hypothetical protein		down	-1.53871	6.68246e-35	S	Function unknown	chr	ps2	protein_coding
BB_RS02725	WP_002557130.1	hypothetical protein		down	-0.903864	4.02311e-42	S	Function unknown	chr	ps6	protein_coding
BB_RS02730	WP_002557131.1	ribose-phosphate diphosphokinase	prs	down	-1.00988	1.62947e-41	F	Nucleotide transport and metabolism	chr	ps1	protein_coding
BB_RS02735	WP_010889762.1	FGGY-family carbohydrate kinase		down	-1.16134	3.15348e-86	G	Carbohydrate transport and metabolism	chr	ps1	protein_coding
BB_RS02740	WP_002664796.1	SPOR domain-containing protein		up	0.632406	9.2996e-09	D	Cell cycle control, cell division, chromosome partitioning	chr	ps1	protein_coding
BB_RS02745	WP_002658855.1	dephospho-CoA kinase		down	-2.02228	1.16997e-32	F	Nucleotide transport and metabolism	chr	ps1	protein_coding
BB_RS02750	WP_010889763.1	DNA polymerase I	polA	down	-1.05063	3.23858e-19	L	Replication, recombination and repair	chr	ps1	protein_coding
BB_RS02755	WP_002658032.1	hypothetical protein		down	-2.00979	0.0185633	S	Function unknown	chr	ps6	protein_coding
BB_RS02760	WP_002658034.1	flagellar export chaperone FliS	fliS	down	-0.374208	0.00010045	N	Cell motility	chr	ps1	protein_coding
BB_RS02770	WP_010889764.1	NAD-dependent DNA ligase LigA	ligA	up	1.15325	1.06971e-20	L	Replication, recombination and repair	chr	ps1	protein_coding
BB_RS02780	WP_010889765.1	hypothetical protein		down	-0.622783	4.41971e-21	S	Function unknown	chr	ps6	protein_coding
BB_RS02785	WP_002557143.1	hypothetical protein		down	-1.05198	3.44262e-08	C	Energy production and conversion	chr	ps3	protein_coding
BB_RS02790	WP_002557144.1	xanthine dehydrogenase family protein subunit M		down	-1.20232	2.51021e-12	C	Energy production and conversion	chr	ps5	protein_coding
BB_RS02795	WP_002557145.1	HPr family phosphocarrier protein		down	-1.02135	9.36242e-44	G	Carbohydrate transport and metabolism	chr	ps1	protein_coding
BB_RS02800	WP_002656738.1	phosphoenolpyruvate--protein phosphotransferase	ptsP	down	-0.667972	3.44334e-26	G	Carbohydrate transport and metabolism	chr	ps1	protein_coding
BB_RS02805	WP_002557147.1	PTS glucose transporter subunit IIA	crr	down	-1.45325	1.00548e-79	G	Carbohydrate transport and metabolism	chr	ps1	protein_coding
BB_RS02810	WP_002557148.1	molecular chaperone HtpG	htpG	down	-0.325623	2.21053e-08	F	Nucleotide transport and metabolism	chr	ps1	protein_coding
BB_RS02815	WP_010889766.1	decarboxylating NADP(+)-dependent phosphogluconate dehydrogenase	gnd	up	0.262123	0.00102225	H	Coenzyme transport and metabolism	chr	ps1	protein_coding
BB_RS02820	WP_002657001.1	DUF3996 domain-containing protein		down	-0.275507	0.00025679	S	Function unknown	chr	ps6	protein_coding
BB_RS02825	WP_002656613.1	DUF3996 domain-containing protein		down	-0.805376	2.37292e-21	S	Function unknown	chr	ps6	protein_coding
BB_RS02830	WP_002662669.1	DUF3996 domain-containing protein		down	-2.25921	2.86192e-138	S	Function unknown	chr	ps6	protein_coding
BB_RS02835	WP_002557153.1	chemotaxis protein CheW		down	-0.209788	0.0293034	N; T	Cell motility; Signal transduction mechanisms	chr	ps1	protein_coding
BB_RS02840	WP_002557154.1	STAS domain-containing protein		down	-0.508134	0.0233956	P	Inorganic ion transport and metabolism	chr	ps4	protein_coding
BB_RS02845	WP_010889767.1	chemotaxis protein CheA		down	-0.277859	0.00127188	N; T	Cell motility; Signal transduction mechanisms	chr	ps1	protein_coding
BB_RS02850	WP_002557156.1	chemotaxis protein CheB		down	-0.133497	0.0184994	N; T	Cell motility; Signal transduction mechanisms	chr	ps1	protein_coding
BB_RS02855	WP_002658057.1	hypothetical protein		down	-0.43557	1.80913e-06	N; T	Cell motility; Signal transduction mechanisms	chr	ps2	protein_coding
BB_RS02860	WP_002658059.1	response regulator		down	-0.557581	8.06457e-11	T	Signal transduction mechanisms	chr	ps1	protein_coding
BB_RS02870	WP_002665224.1	UMP kinase		down	-0.181915	0.0111649	F	Nucleotide transport and metabolism	chr	ps1	protein_coding
BB_RS02875	WP_002665235.1	glycosyltransferase family 2 protein		down	-0.505348	3.37926e-07	S	Function unknown	chr	ps1	protein_coding
BB_RS02880	WP_023003296.1	ABC transporter ATP-binding protein		up	0.287336	0.000352745	V	Defense mechanisms	chr	ps1	protein_coding
BB_RS02890	WP_002657046.1	CTP synthase (glutamine hydrolyzing)	pyrG	down	-0.265961	0.00214787	F	Nucleotide transport and metabolism	chr	ps1	protein_coding
BB_RS02895	WP_002661355.1	DUF1761 domain-containing protein		down	-0.795625	1.39035e-05	S	Function unknown	chr	ps7	protein_coding
BB_RS02910	WP_010889768.1	DNA polymerase III subunit alpha	dnaE	down	-0.474038	2.18368e-07	L	Replication, recombination and repair	chr	ps1	protein_coding
BB_RS02915	WP_010889769.1	YggT family protein		down	-0.957227	1.54041e-14	D	Cell cycle control, cell division, chromosome partitioning	chr	ps3	protein_coding
BB_RS02920	WP_002656646.1	ATP-dependent DNA helicase RecG	recG	down	-0.628215	2.97832e-12	L	Replication, recombination and repair	chr	ps1	protein_coding
BB_RS02930	WP_002656553.1	MATE family efflux transporter		up	0.666494	9.56728e-13	V	Defense mechanisms	chr	ps1	protein_coding
BB_RS02940	WP_010889771.1	UDP-N-acetylmuramoyl-L-alanine--D-glutamate ligase	murD	down	-0.231644	0.000769077	M	Cell wall/membrane/envelope biogenesis	chr	ps1	protein_coding
BB_RS02950	WP_010889772.1	methionine--tRNA ligase	metG	down	-0.211911	0.00195485	J	Translation, ribosomal structure and biogenesis	chr	ps1	protein_coding
BB_RS02955	WP_002657094.1	5'-methylthioadenosine/adenosylhomocysteine nucleosidase		up	0.505631	5.51907e-10	E	Amino acid transport and metabolism	chr	ps1	protein_coding
BB_RS02970	WP_010889773.1	ComEC/Rec2 family competence protein		down	-1.09339	1.38398e-43	S	Function unknown	chr	ps2	protein_coding
BB_RS02980	WP_002658995.1	AMP-binding protein		down	-0.346466	4.16471e-05	I	Lipid transport and metabolism	chr	ps1	protein_coding
BB_RS02985	WP_010889774.1	arginine--tRNA ligase		down	-0.837391	1.0139e-15	J	Translation, ribosomal structure and biogenesis	chr	ps1	protein_coding
BB_RS02990	WP_002665384.1	hypothetical protein		down	-1.22052	7.2768e-19	S	Function unknown	chr	ps6	protein_coding
BB_RS03000	WP_002665216.1	methyl-accepting chemotaxis protein		down	-0.420334	9.72248e-06	N; T	Cell motility; Signal transduction mechanisms	chr	ps1	protein_coding
BB_RS03005	WP_010889775.1	UDP-N-acetylmuramate dehydrogenase		down	-0.668096	1.7046e-21	M	Cell wall/membrane/envelope biogenesis	chr	ps1	protein_coding
BB_RS03010	WP_002662611.1	cysteine--tRNA ligase		down	-0.862454	6.17176e-37	J	Translation, ribosomal structure and biogenesis	chr	ps1	protein_coding
BB_RS03015	WP_010889776.1	DNA-binding protein		down	-0.9454	4.12826e-18	E	Amino acid transport and metabolism	chr	ps5	protein_coding
BB_RS03020	WP_002656965.1	serine hydroxymethyltransferase		down	-0.591814	4.86262e-09	H	Coenzyme transport and metabolism	chr	ps1	protein_coding
BB_RS03025	WP_002656803.1	J domain-containing protein		down	-1.6971	5.8998e-46	O	Post-translational modification, protein turnover, and chaperones	chr	ps1	protein_coding
BB_RS03030	WP_002656762.1	integrin-binding adhesin P66		down	-1.22369	1.13272e-29	S	Function unknown	chr	ps6	protein_coding
BB_RS03035	WP_002656884.1	L-lactate permease		up	0.614031	2.59438e-16	C	Energy production and conversion	chr	ps1	protein_coding
BB_RS03040	WP_044283526.1	D-alanyl-D-alanine carboxypeptidase		up	0.219973	0.032699	M	Cell wall/membrane/envelope biogenesis	chr	ps1	protein_coding
BB_RS03045	WP_002658115.1	chemoreceptor glutamine deamidase CheD	cheD	up	0.329376	9.00919e-06	N; T	Cell motility; Signal transduction mechanisms	chr	ps1	protein_coding
BB_RS03050	WP_002665417.1	ATP-dependent helicase		down	-0.288656	7.07872e-05	L	Replication, recombination and repair	chr	ps1	protein_coding
BB_RS03055	WP_010889778.1	aminoacyl-histidine dipeptidase		down	-0.204715	0.0139323	E	Amino acid transport and metabolism	chr	ps1	protein_coding
BB_RS03080	WP_010889779.1	trigger factor		up	0.699004	8.86215e-13	D	Cell cycle control, cell division, chromosome partitioning	chr	ps1	protein_coding
BB_RS03085	WP_002658123.1	ATP-dependent Clp endopeptidase proteolytic subunit ClpP	clpP	down	-0.392026	4.31671e-05	O	Post-translational modification, protein turnover, and chaperones	chr	ps1	protein_coding
BB_RS03095	WP_002658127.1	endopeptidase La	lon	down	-0.385497	0.000183251	O	Post-translational modification, protein turnover, and chaperones	chr	ps1	protein_coding
BB_RS03100	WP_002557202.1	30S ribosomal protein S4	rpsD	up	0.32058	6.7997e-05	J	Translation, ribosomal structure and biogenesis	chr	ps1	protein_coding
BB_RS03110	WP_010889780.1	cation transporter		up	0.985506	4.47077e-29	P	Inorganic ion transport and metabolism	chr	ps1	protein_coding
BB_RS03115	WP_002557204.1	hypothetical protein		down	-1.10608	6.58471e-09	S	Function unknown	chr	ps6	protein_coding
BB_RS03140	WP_002657326.1	DJ-1/PfpI family protein		up	0.455658	4.52946e-08	S	Function unknown	chr	ps1	protein_coding
BB_RS03145	WP_002665689.1	acetate kinase		up	0.58194	3.8217e-21	F	Nucleotide transport and metabolism	chr	ps1	protein_coding
BB_RS03150	WP_010889782.1	transcription-repair coupling factor	mfd	up	1.14994	1.04527e-36	L	Replication, recombination and repair	chr	ps1	protein_coding
BB_RS03155	WP_002557211.1	hypothetical protein		down	-0.216203	0.00307757	S	Function unknown	chr	ps4	protein_coding
BB_RS03160	WP_044283530.1	LysM peptidoglycan-binding domain-containing protein		down	-0.304434	0.0017993	M	Cell wall/membrane/envelope biogenesis	chr	ps2	protein_coding
BB_RS03170	WP_002657333.1	ribonuclease M5	rnmV	down	-0.573316	5.39448e-12	L	Replication, recombination and repair	chr	ps2	protein_coding
BB_RS03175	WP_023003298.1	M18 family aminopeptidase		up	0.22057	0.0185771	E	Amino acid transport and metabolism	chr	ps1	protein_coding
BB_RS03185	WP_002657338.1	PTS sugar transporter subunit IIA		down	-0.308028	2.39915e-05	G; T	Carbohydrate transport and metabolism; Signal transduction mechanisms	chr	ps1	protein_coding
BB_RS03190	WP_010889784.1	1-phosphofructokinase	pfkB	up	1.93882	6.60602e-84	H	Coenzyme transport and metabolism	chr	ps1	protein_coding
BB_RS03195	WP_010889785.1	hypothetical protein		down	-2.1668	4.95175e-123	S	Function unknown	chr	ps7	protein_coding
BB_RS03205	WP_002661535.1	exodeoxyribonuclease V subunit alpha	recD	down	-0.698183	6.33547e-09	L	Replication, recombination and repair	chr	ps1	protein_coding
BB_RS03210	WP_010889786.1	exodeoxyribonuclease V subunit beta	recB	down	-1.30239	2.84038e-25	L	Replication, recombination and repair	chr	ps1	protein_coding
BB_RS03215		exodeoxyribonuclease V subunit gamma		down	-1.03305	1.98205e-18	S	Function unknown	chr	NA	pseudogene
BB_RS03220	WP_020948779.1	nicotinate phosphoribosyltransferase	pncB	up	0.817208	3.20801e-14	F	Nucleotide transport and metabolism	chr	ps1	protein_coding
BB_RS03225	WP_002656376.1	glucose-6-phosphate dehydrogenase		down	-0.569994	6.48017e-09	G	Carbohydrate transport and metabolism	chr	ps1	protein_coding
BB_RS03235	WP_002557225.1	Na+/H+ antiporter NhaC family protein		down	-0.596782	3.21482e-09	C	Energy production and conversion	chr	ps1	protein_coding
BB_RS03240	WP_002657068.1	ABC transporter substrate-binding protein		down	-0.594837	5.4733e-11	E	Amino acid transport and metabolism	chr	ps1	protein_coding
BB_RS03245	WP_010889788.1	ABC transporter permease		down	-0.273822	0.0168776	P	Inorganic ion transport and metabolism	chr	ps1	protein_coding
BB_RS03255	WP_002557229.1	ABC transporter ATP-binding protein		up	0.517128	9.12968e-09	P	Inorganic ion transport and metabolism	chr	ps1	protein_coding
BB_RS03265	WP_002557231.1	N-acetylmannosamine-6-phosphate 2-epimerase		up	0.96277	8.95472e-24	G	Carbohydrate transport and metabolism	chr	ps2	protein_coding
BB_RS03270	WP_010254518.1	PTS transporter subunit EIIC		up	0.837423	2.69079e-23	G	Carbohydrate transport and metabolism	chr	ps2	protein_coding
BB_RS03275	WP_002660364.1	lipase		down	-0.496436	6.42371e-08	M	Cell wall/membrane/envelope biogenesis	chr	ps1	protein_coding
BB_RS03280	WP_002557234.1	oxidative stress transcriptional regulator BosR	bosR	down	-0.361434	2.40464e-06	P	Inorganic ion transport and metabolism	chr	ps1	protein_coding
BB_RS03290	WP_002657108.1	chaperonin GroEL	groL	down	-0.717596	2.41208e-17	O	Post-translational modification, protein turnover, and chaperones	chr	ps1	protein_coding
BB_RS03295	WP_002656076.1	hypothetical protein		down	-0.290094	6.75682e-05	S	Function unknown	chr	ps5	protein_coding
BB_RS03300	WP_002657363.1	preprotein translocase subunit YajC	yajC	down	-0.813889	1.45923e-17	U	Intracellular trafficking, secretion, and vesicular transport	chr	ps2	protein_coding
BB_RS03305	WP_010889789.1	protein translocase subunit SecD	secD	down	-0.522234	3.88975e-09	U	Intracellular trafficking, secretion, and vesicular transport	chr	ps1	protein_coding
BB_RS03310	WP_002665673.1	protein translocase subunit SecF	secF	down	-1.07298	3.12347e-10	U	Intracellular trafficking, secretion, and vesicular transport	chr	ps1	protein_coding
BB_RS03315	WP_002656938.1	hypothetical protein		down	-1.12873	5.65847e-13	S	Function unknown	chr	ps6	protein_coding
BB_RS03325	WP_010889790.1	HemN-related non-iron pseudo-SAM protein PsgB	psgB	up	0.387047	0.00611352	H	Coenzyme transport and metabolism	chr	ps1	protein_coding
BB_RS03330	WP_002663487.1	ribose 5-phosphate isomerase A	rpiA	down	-0.57662	2.64296e-05	G	Carbohydrate transport and metabolism	chr	ps1	protein_coding
BB_RS03335	WP_002657375.1	2,3-diphosphoglycerate-dependent phosphoglycerate mutase	gpmA	up	0.482552	5.46113e-08	G	Carbohydrate transport and metabolism	chr	ps1	protein_coding
BB_RS03340	WP_002663481.1	lysine--tRNA ligase	lysS	up	0.829218	2.27025e-22	J	Translation, ribosomal structure and biogenesis	chr	ps1	protein_coding
BB_RS03350	WP_002663478.1	hypothetical protein		down	-0.435757	0.000199295	S	Function unknown	chr	ps5	protein_coding
BB_RS03355	WP_010889791.1	hypothetical protein		down	-1.41575	1.59476e-66	S	Function unknown	chr	ps5	protein_coding
BB_RS03360	WP_010889792.1	DUF192 domain-containing protein		down	-0.696285	2.26309e-18	S	Function unknown	chr	ps1	protein_coding
BB_RS03365	WP_002661205.1	lipoprotein		down	-0.484282	6.11205e-10	S	Function unknown	chr	ps2	protein_coding
BB_RS03370	WP_002655993.1	hypothetical protein		down	-1.42735	4.5103e-59	S	Function unknown	chr	ps1	protein_coding
BB_RS03375	WP_010889793.1	N-acetylmuramoyl-L-alanine amidase		down	-1.28818	5.57334e-37	M	Cell wall/membrane/envelope biogenesis	chr	ps2	protein_coding
BB_RS03380	WP_002657394.1	GerMN domain-containing protein		down	-1.577	1.23866e-20	S	Function unknown	chr	ps6	protein_coding
BB_RS03385	WP_002656539.1	flagellar filament outer layer protein FlaA	flaA	down	-1.04507	3.45506e-21	N	Cell motility	chr	ps4	protein_coding
BB_RS03390	WP_010889794.1	chemotaxis protein CheA		down	-0.705409	2.77778e-11	N; T	Cell motility; Signal transduction mechanisms	chr	ps1	protein_coding
BB_RS03395	WP_010889795.1	chemotaxis protein CheW		down	-0.820716	1.21707e-14	N; T	Cell motility; Signal transduction mechanisms	chr	ps1	protein_coding
BB_RS03400	WP_002557258.1	chemotaxis protein CheX		down	-0.674685	1.00483e-10	N	Cell motility	chr	ps2	protein_coding
BB_RS03405	WP_002557259.1	response regulator		down	-1.12378	1.49405e-20	T	Signal transduction mechanisms	chr	ps1	protein_coding
BB_RS03410	WP_002657403.1	hypothetical protein		down	-1.73495	1.53776e-07	S	Function unknown	chr	ps6	protein_coding
BB_RS03415	WP_002657405.1	hypothetical protein		down	-0.497455	8.74834e-07	S	Function unknown	chr	ps6	protein_coding
BB_RS03420	WP_002656630.1	hypothetical protein		down	-0.450299	1.80609e-07	S	Function unknown	chr	ps6	protein_coding
BB_RS03425	WP_010889796.1	HAD family hydrolase		down	-0.35795	3.7143e-08	S	Function unknown	chr	ps1	protein_coding
BB_RS03430	WP_002657011.1	ABC transporter ATP-binding protein		up	0.469804	8.14958e-11	S	Function unknown	chr	ps1	protein_coding
BB_RS03435	WP_002655968.1	ABC transporter permease		down	-0.735738	1.42796e-25	P	Inorganic ion transport and metabolism	chr	ps1	protein_coding
BB_RS03440	WP_002656061.1	ABC transporter permease		down	-0.963161	2.59365e-16	S	Function unknown	chr	ps1	protein_coding
BB_RS03445	WP_010889797.1	methyl-accepting chemotaxis protein		down	-0.984774	4.14668e-15	N; T	Cell motility; Signal transduction mechanisms	chr	ps1	protein_coding
BB_RS03450	WP_002657417.1	methyl-accepting chemotaxis protein		down	-1.11173	5.7287e-19	N; T	Cell motility; Signal transduction mechanisms	chr	ps1	protein_coding
BB_RS03455	WP_002657419.1	tRNA 2-thiouridine(34) synthase MnmA	mnmA	up	0.519368	1.10916e-14	J	Translation, ribosomal structure and biogenesis	chr	ps1	protein_coding
BB_RS03470	WP_010889799.1	hydroxymethylglutaryl-CoA reductase, degradative		up	0.19282	0.0205925	I	Lipid transport and metabolism	chr	ps1	protein_coding
BB_RS03475	WP_002656862.1	diphosphomevalonate decarboxylase	mvaD	down	-0.451044	1.8431e-10	I	Lipid transport and metabolism	chr	ps1	protein_coding
BB_RS03480	WP_002657428.1	phosphomevalonate kinase		down	-0.404637	3.66865e-06	I	Lipid transport and metabolism	chr	ps1	protein_coding
BB_RS03485	WP_010889800.1	mevalonate kinase	mvk	up	1.05175	1.98203e-18	I	Lipid transport and metabolism	chr	ps1	protein_coding
BB_RS03500	WP_002656543.1	neutrophil-activating protein NapA	napA	down	-1.56263	1.53807e-70	P	Inorganic ion transport and metabolism	chr	ps1	protein_coding
BB_RS03505	WP_010889801.1	elongation factor G		down	-0.722239	1.57721e-16	J	Translation, ribosomal structure and biogenesis	chr	ps1	protein_coding
BB_RS03510	WP_002557280.1	ROK family protein		down	-0.201538	0.0168639	G; K	Carbohydrate transport and metabolism; Transcription	chr	ps1	protein_coding
BB_RS03515	WP_010889802.1	signal recognition particle protein	ffh	up	0.367079	3.59602e-09	U	Intracellular trafficking, secretion, and vesicular transport	chr	ps1	protein_coding
BB_RS03525	WP_002557283.1	KH domain-containing protein		down	-0.490996	0.0111231	S	Function unknown	chr	ps2	protein_coding
BB_RS03530	WP_002664616.1	16S rRNA processing protein RimM	rimM	down	-0.275649	0.000233211	J	Translation, ribosomal structure and biogenesis	chr	ps2	protein_coding
BB_RS03535	WP_002657057.1	tRNA (guanosine(37)-N1)-methyltransferase TrmD	trmD	up	0.15373	0.0150686	J	Translation, ribosomal structure and biogenesis	chr	ps1	protein_coding
BB_RS03540	WP_002656814.1	50S ribosomal protein L19	rplS	up	0.335232	3.14204e-06	J	Translation, ribosomal structure and biogenesis	chr	ps1	protein_coding
BB_RS03550	WP_002656002.1	pantetheine-phosphate adenylyltransferase	coaD	down	-0.485723	0.0181815	H	Coenzyme transport and metabolism	chr	ps1	protein_coding
BB_RS03555	WP_002557290.1	50S ribosomal protein L32	rpmF	down	-0.200906	0.00807071	J	Translation, ribosomal structure and biogenesis	chr	ps2	protein_coding
BB_RS03575	WP_010889804.1	hypothetical protein		down	-0.819808	3.43349e-37	S	Function unknown	chr	ps6	protein_coding
BB_RS03600		DNA primase	dnaG	down	-0.44654	1.82395e-08	S	Function unknown	chr	NA	pseudogene
BB_RS03610	WP_002656707.1	zinc ribbon domain-containing protein		down	-0.959126	5.16008e-19	S	Function unknown	chr	ps2	protein_coding
BB_RS03620	WP_002656871.1	tetratricopeptide repeat protein		down	-0.41226	1.40115e-05	S	Function unknown	chr	ps1	protein_coding
BB_RS03625	WP_002557301.1	rod shape-determining protein		up	0.270218	0.00039317	D	Cell cycle control, cell division, chromosome partitioning	chr	ps1	protein_coding
BB_RS03630	WP_002660415.1	rod shape-determining protein MreC	mreC	down	-0.45615	7.90307e-07	M	Cell wall/membrane/envelope biogenesis	chr	ps2	protein_coding
BB_RS03640	WP_002656186.1	penicillin-binding protein 2	mrdA	down	-0.914671	5.60571e-13	M	Cell wall/membrane/envelope biogenesis	chr	ps1	protein_coding
BB_RS03645	WP_010889807.1	rod shape-determining protein RodA	rodA	down	-1.06383	2.89835e-26	D	Cell cycle control, cell division, chromosome partitioning	chr	ps2	protein_coding
BB_RS03655	WP_010889808.1	CDP-diacylglycerol--glycerol-3-phosphate 3-phosphatidyltransferase	pgsA	down	-0.922837	4.77003e-09	I	Lipid transport and metabolism	chr	ps1	protein_coding
BB_RS03660	WP_002657465.1	hypothetical protein		down	-1.22754	8.19047e-31	S	Function unknown	chr	ps6	protein_coding
BB_RS03665	WP_002657467.1	class IV adenylate cyclase	cyaB	down	-0.962219	0.015515	F	Nucleotide transport and metabolism	chr	ps1	protein_coding
BB_RS03670	WP_002657469.1	TrkH family potassium uptake protein		down	-0.289377	0.0022984	P	Inorganic ion transport and metabolism	chr	ps1	protein_coding
BB_RS03675	WP_002557311.1	TrkA family potassium uptake protein		up	0.253376	0.00271373	C	Energy production and conversion	chr	ps2	protein_coding
BB_RS03690	WP_002665679.1	CoA-disulfide reductase		down	-0.36401	3.14364e-05	C	Energy production and conversion	chr	ps1	protein_coding
BB_RS03695	WP_002656177.1	L-cystine transporter		down	-0.591853	7.67724e-09	P	Inorganic ion transport and metabolism	chr	ps1	protein_coding
BB_RS03700	WP_002660427.1	glucose-6-phosphate isomerase		down	-0.648454	7.80561e-19	G	Carbohydrate transport and metabolism	chr	ps1	protein_coding
BB_RS03705	WP_002557318.1	ParB N-terminal domain-containing protein		down	-1.4829	3.27445e-27	K	Transcription	chr	ps1	protein_coding
BB_RS03710	WP_002657480.1	PBP1A family penicillin-binding protein		down	-0.387211	3.86672e-07	M	Cell wall/membrane/envelope biogenesis	chr	ps1	protein_coding
BB_RS03715	WP_002557320.1	c-di-GMP-binding receptor PlzA	plzA	up	0.697237	4.58175e-09	S	Function unknown	chr	ps5	protein_coding
BB_RS03720	WP_002657482.1	threonylcarbamoyl-AMP synthase		up	0.47111	1.81918e-09	H	Coenzyme transport and metabolism	chr	ps1	protein_coding
BB_RS03730	WP_002665666.1	tRNA-dihydrouridine synthase		down	-0.943618	1.53558e-37	H	Coenzyme transport and metabolism	chr	ps1	protein_coding
BB_RS03735	WP_002657488.1	valine--tRNA ligase	valS	down	-0.172335	0.0238116	J	Translation, ribosomal structure and biogenesis	chr	ps1	protein_coding
BB_RS03740	WP_023003300.1	hypothetical protein		down	-0.617391	8.62922e-06	S	Function unknown	chr	ps7	protein_coding
BB_RS03745	WP_010889810.1	tRNA (5-methylaminomethyl-2-thiouridine)(34)-methyltransferase MnmD	mnmD	down	-0.584501	3.21482e-09	E	Amino acid transport and metabolism	chr	ps2	protein_coding
BB_RS03760	WP_010889812.1	PQQ-like beta-propeller repeat protein		down	-0.417392	5.42351e-05	S	Function unknown	chr	ps2	protein_coding
BB_RS03765	WP_010889813.1	hypothetical protein		up	0.143649	0.04145	D	Cell cycle control, cell division, chromosome partitioning	chr	ps4	protein_coding
BB_RS03780	WP_002657503.1	endonuclease III		down	-0.709055	5.5782e-12	L	Replication, recombination and repair	chr	ps1	protein_coding
BB_RS03785	WP_002656250.1	ABC transporter permease subunit		down	-1.13539	4.95144e-38	P	Inorganic ion transport and metabolism	chr	ps1	protein_coding
BB_RS03790	WP_010889814.1	ABC transporter permease		down	-1.22306	2.37946e-28	P	Inorganic ion transport and metabolism	chr	ps1	protein_coding
BB_RS03805	WP_002657509.1	DUF4340 domain-containing protein		down	-0.78297	5.40948e-11	S	Function unknown	chr	ps3	protein_coding
BB_RS03810	WP_023003302.1	GldG family protein		down	-0.576435	2.92697e-11	N	Cell motility	chr	ps3	protein_coding
BB_RS03815	WP_002557338.1	ABC transporter permease subunit		down	-0.317957	0.000116608	S	Function unknown	chr	ps2	protein_coding
BB_RS03820	WP_002655975.1	ABC transporter ATP-binding protein		down	-0.690675	7.97191e-22	V	Defense mechanisms	chr	ps1	protein_coding
BB_RS03830	WP_002661162.1	FAD-binding oxidoreductase		up	0.279581	0.0144016	E	Amino acid transport and metabolism	chr	ps2	protein_coding
BB_RS03835	WP_002657518.1	ATP-dependent Clp protease proteolytic subunit		up	0.625037	1.55425e-09	O; U	Post-translational modification, protein turnover, and chaperones; Intracellular trafficking, secretion, and vesicular transport	chr	ps1	protein_coding
BB_RS03840	WP_002665764.1	hypothetical protein		down	-0.743434	0.00517346	S	Function unknown	chr	ps6	protein_coding
BB_RS03860	WP_023003304.1	M23 family metallopeptidase		down	-0.610374	3.57453e-12	M	Cell wall/membrane/envelope biogenesis	chr	ps1	protein_coding
BB_RS03865	WP_023003305.1	sigma-54-dependent Fis family transcriptional regulator		up	0.471305	3.08826e-05	T	Signal transduction mechanisms	chr	ps1	protein_coding
BB_RS03870	WP_010889816.1	GHKL domain-containing protein		down	-0.367936	0.00391459	T	Signal transduction mechanisms	chr	ps1	protein_coding
BB_RS03875	WP_002656659.1	hypothetical protein		down	-0.615193	1.0659e-06	L	Replication, recombination and repair	chr	ps1	protein_coding
BB_RS03885	WP_002657532.1	undecaprenyldiphospho-muramoylpentapeptide beta-N-acetylglucosaminyltransferase	murG	down	-0.572111	1.71515e-05	M	Cell wall/membrane/envelope biogenesis	chr	ps1	protein_coding
BB_RS03890	WP_002656605.1	bifunctional hydroxymethylpyrimidine kinase/phosphomethylpyrimidine kinase		down	-0.93923	1.63928e-20	H	Coenzyme transport and metabolism	chr	ps1	protein_coding
BB_RS03910	WP_010889817.1	rod-binding protein		down	-1.74537	4.15077e-66	M; N; O	Cell wall/membrane/envelope biogenesis; Cell motility; Post-translational modification, protein turnover, and chaperones	chr	ps2	protein_coding
BB_RS03920	WP_002557361.1	hypothetical protein		down	-0.474303	0.0015524	S	Function unknown	chr	ps6	protein_coding
BB_RS03930	WP_002557363.1	flagellar basal-body rod protein FlgF	flgF	up	0.489107	2.43514e-15	N	Cell motility	chr	ps2	protein_coding
BB_RS03935	WP_002661617.1	DUF2147 domain-containing protein		up	0.545798	5.04914e-05	S	Function unknown	chr	ps2	protein_coding
BB_RS03940	WP_002656149.1	adenine phosphoribosyltransferase		up	0.687607	1.02097e-07	F	Nucleotide transport and metabolism	chr	ps1	protein_coding
BB_RS03955	WP_002656482.1	50S ribosomal protein L27	rpmA	up	0.598159	4.14435e-07	J	Translation, ribosomal structure and biogenesis	chr	ps1	protein_coding
BB_RS03960	WP_002656945.1	Obg family GTPase CgtA	cgtA	up	0.725406	1.3089e-09	C	Energy production and conversion	chr	ps1	protein_coding
BB_RS03970	WP_002557372.1	LCP family protein		down	-0.369826	0.00506467	K	Transcription	chr	ps2	protein_coding
BB_RS03975	WP_002657555.1	ribosome silencing factor	rsfS	down	-0.522131	3.20983e-05	S	Function unknown	chr	ps1	protein_coding
BB_RS03980	WP_002557374.1	DNA-binding protein SpoVG	spoVG	down	-0.799315	2.3923e-16	D	Cell cycle control, cell division, chromosome partitioning	chr	ps1	protein_coding
BB_RS03990	WP_010889819.1	50S ribosomal protein L25/general stress protein Ctc		up	0.577743	2.55638e-14	J	Translation, ribosomal structure and biogenesis	chr	ps1	protein_coding
BB_RS04000	WP_002657033.1	tRNA lysidine(34) synthetase TilS	tilS	down	-0.401721	2.24846e-07	D	Cell cycle control, cell division, chromosome partitioning	chr	ps1	protein_coding
BB_RS04010	WP_002657212.1	hypothetical protein		down	-1.30593	8.56924e-05	S	Function unknown	chr	ps6	protein_coding
BB_RS04015	WP_002657215.1	thymidine kinase		down	-0.689351	7.58096e-20	F	Nucleotide transport and metabolism	chr	ps2	protein_coding
BB_RS04020	WP_010889820.1	hypothetical protein		down	-0.651679	2.75932e-06	S	Function unknown	chr	ps4	protein_coding
BB_RS04030	WP_023003307.1	hypothetical protein		down	-1.20508	8.44905e-35	S	Function unknown	chr	ps4	protein_coding
BB_RS04035	WP_010889821.1	outer membrane protein assembly factor BamA	bamA	down	-0.892217	3.94282e-22	M	Cell wall/membrane/envelope biogenesis	chr	ps2	protein_coding
BB_RS04040	WP_002656507.1	OmpH family outer membrane protein		down	-1.84646	3.82787e-58	M	Cell wall/membrane/envelope biogenesis	chr	ps5	protein_coding
BB_RS04045	WP_002657221.1	DNA mismatch repair protein MutS	mutS	down	-1.1479	1.91488e-51	L	Replication, recombination and repair	chr	ps1	protein_coding
BB_RS04050	WP_002656609.1	ComF family protein		down	-2.67956	5.59756e-109	K	Transcription	chr	ps2	protein_coding
BB_RS04060	WP_002657224.1	transcription termination/antitermination protein NusA	nusA	up	0.218056	0.0071269	K	Transcription	chr	ps1	protein_coding
BB_RS04070	WP_002657228.1	30S ribosome-binding factor RbfA	rbfA	down	-0.657817	1.06727e-41	J	Translation, ribosomal structure and biogenesis	chr	ps1	protein_coding
BB_RS04075	WP_002657230.1	tRNA pseudouridine(55) synthase TruB	truB	down	-1.26165	5.02755e-62	J	Translation, ribosomal structure and biogenesis	chr	ps1	protein_coding
BB_RS04085	WP_002656770.1	polyribonucleotide nucleotidyltransferase	pnp	up	0.589557	2.91297e-13	J	Translation, ribosomal structure and biogenesis	chr	ps1	protein_coding
BB_RS04090	WP_002660787.1	lipoprotein		down	-0.443218	7.42875e-06	S	Function unknown	chr	ps3	protein_coding
BB_RS04095	WP_002660997.1	YjgP/YjgQ family permease		down	-1.37867	1.0048e-15	S	Function unknown	chr	ps2	protein_coding
BB_RS04100	WP_002656570.1	YjgP/YjgQ family permease		down	-0.997151	2.0827e-13	S	Function unknown	chr	ps3	protein_coding
BB_RS04105	WP_010889823.1	tRNA guanosine(34) transglycosylase Tgt	tgt	down	-1.03732	1.15824e-15	F	Nucleotide transport and metabolism	chr	ps1	protein_coding
BB_RS04110	WP_010889824.1	murein biosynthesis integral membrane protein MurJ	murJ	down	-0.847168	2.95009e-15	S	Function unknown	chr	ps2	protein_coding
BB_RS04115	WP_010889825.1	HEAT repeat domain-containing protein		down	-0.423337	7.16428e-05	C	Energy production and conversion	chr	ps4	protein_coding
BB_RS04120	WP_010889826.1	bifunctional phosphopantothenoylcysteine decarboxylase/phosphopantothenate--cysteine ligase CoaBC	coaBC	up	0.89203	9.73098e-16	H	Coenzyme transport and metabolism	chr	ps1	protein_coding
BB_RS04130	WP_080651861.1	sodium/pantothenate symporter	panF	down	-0.527467	1.51886e-09	H	Coenzyme transport and metabolism	chr	ps1	protein_coding
BB_RS04135		RluA family pseudouridine synthase		down	-0.804562	2.31592e-18	S	Function unknown	chr	NA	pseudogene
BB_RS04140	WP_002557405.1	hypothetical protein		down	-1.73167	1.87706e-92	S	Function unknown	chr	ps2	protein_coding
BB_RS04145	WP_002656222.1	UDP-N-acetylmuramate--L-alanine ligase		down	-0.96096	1.15523e-16	M	Cell wall/membrane/envelope biogenesis	chr	ps1	protein_coding
BB_RS04150	WP_010889828.1	YicC family protein		down	-1.29648	2.65101e-37	S	Function unknown	chr	ps1	protein_coding
BB_RS04155	WP_010889829.1	AAA family ATPase		down	-1.36615	7.26009e-48	F	Nucleotide transport and metabolism	chr	ps1	protein_coding
BB_RS04160	WP_002557409.1	DNA-directed RNA polymerase subunit omega		down	-0.745373	1.23257e-11	S	Function unknown	chr	ps6	protein_coding
BB_RS04165	WP_010889830.1	tRNA (adenosine(37)-N6)-dimethylallyltransferase MiaA	miaA	down	-1.01402	1.79813e-24	F	Nucleotide transport and metabolism	chr	ps1	protein_coding
BB_RS04170	WP_002557412.1	lipoprotein		down	-0.905231	9.59511e-24	S	Function unknown	chr	ps6	protein_coding
BB_RS04190	WP_002660733.1	ATP-dependent RNA helicase		down	-0.228146	0.0128009	L	Replication, recombination and repair	chr	ps1	protein_coding
BB_RS04195	WP_002657022.1	type I DNA topoisomerase	topA	up	0.961545	5.25557e-41	L	Replication, recombination and repair	chr	ps1	protein_coding
BB_RS04205	WP_020948810.1	SMC family ATPase		down	-0.80582	6.66089e-11	L	Replication, recombination and repair	chr	ps1	protein_coding
BB_RS04215	WP_002662320.1	lipoprotein		down	-0.657544	2.3925e-15	S	Function unknown	chr	ps6	protein_coding
BB_RS04220	WP_010889833.1	isoleucine--tRNA ligase		down	-0.938802	1.23766e-23	J	Translation, ribosomal structure and biogenesis	chr	ps1	protein_coding
BB_RS04230	WP_010889835.1	phospho-sugar mutase		up	1.11336	4.57435e-16	G	Carbohydrate transport and metabolism	chr	ps1	protein_coding
BB_RS04235	WP_023003309.1	excinuclease ABC subunit B	uvrB	down	-0.263841	0.0115111	L	Replication, recombination and repair	chr	ps1	protein_coding
BB_RS04240	WP_010889836.1	excinuclease ABC subunit UvrA	uvrA	down	-0.227331	0.0122006	L	Replication, recombination and repair	chr	ps1	protein_coding
BB_RS04245	WP_010889837.1	LPS-assembly protein LptD		down	-0.239037	0.044906	M	Cell wall/membrane/envelope biogenesis	chr	ps3	protein_coding
BB_RS04250	WP_002657290.1	hypothetical protein		down	-0.833996	9.4673e-06	S	Function unknown	chr	ps6	protein_coding
BB_RS04255	WP_002657293.1	viroplasmin family protein		down	-0.820512	3.50601e-18	L	Replication, recombination and repair	chr	ps2	protein_coding
BB_RS04260	WP_002657295.1	lipoprotein		up	0.221616	0.017876	S	Function unknown	chr	ps6	protein_coding
BB_RS04280	WP_010889839.1	P12 family lipoprotein		up	0.656444	8.82238e-09	S	Function unknown	chr	ps6	protein_coding
BB_RS04305	WP_010890309.1	hypothetical protein		up	0.942131	0.000475826	S	Function unknown	lp28-3	ps7	protein_coding
BB_RS04320	WP_010890313.1	factor H-binding protein CspZ	cspZ	up	0.73757	1.37157e-05	S	Function unknown	lp28-3	ps6	protein_coding
BB_RS04330	WP_012614973.1	hypothetical protein		up	1.66948	0.0029602	S	Function unknown	lp28-3	ps8	protein_coding
BB_RS04335	WP_010890314.1	class I SAM-dependent DNA methyltransferase		up	2.16002	3.5435e-27	L	Replication, recombination and repair	lp28-3	ps1	protein_coding
BB_RS04340	WP_012622757.1	hypothetical protein		up	1.17203	0.0445987	S	Function unknown	lp28-3	ps7	protein_coding
BB_RS04345	WP_010259844.1	hypothetical protein		down	-1.65074	5.85282e-21	S	Function unknown	lp28-3	ps1	protein_coding
BB_RS04350	WP_164928168.1	hypothetical protein		up	2.64575	5.88835e-62	S	Function unknown	lp28-3	ps8	protein_coding
BB_RS04355		OMS28 family porin		up	1.25134	7.72238e-08	S	Function unknown	lp28-3	NA	pseudogene
BB_RS04360	WP_010890315.1	hypothetical protein		up	1.63535	2.86644e-20	S	Function unknown	lp28-3	ps6	protein_coding
BB_RS04365	WP_010890310.1	DUF226 domain-containing protein		up	1.05637	2.81064e-08	S	Function unknown	lp28-3	ps6	protein_coding
BB_RS04370	WP_010890311.1	ParA family protein		up	1.26075	1.58008e-08	D	Cell cycle control, cell division, chromosome partitioning	lp28-3	ps1	protein_coding
BB_RS04375	WP_010890312.1	chromosome replication/partitioning protein		up	1.7556	6.25972e-20	S	Function unknown	lp28-3	ps6	protein_coding
BB_RS04380	WP_010256558.1	virulence associated lipoprotein		up	1.4683	5.36863e-12	S	Function unknown	lp28-3	ps7	protein_coding
BB_RS04385	WP_010890316.1	amidohydrolase family protein		up	1.73471	3.35401e-12	F	Nucleotide transport and metabolism	lp28-3	ps1	protein_coding
BB_RS04390	WP_012665167.1	hypothetical protein		up	1.58747	2.94124e-11	S	Function unknown	lp28-3	ps6	protein_coding
BB_RS04395	WP_012665179.1	hypothetical protein		up	2.50514	3.96763e-09	S	Function unknown	lp28-3	ps7	protein_coding
BB_RS04400		hypothetical protein		up	0.709104	0.0150739	S	Function unknown	lp28-3	NA	pseudogene
BB_RS04405	WP_012672184.1	P12 family lipoprotein		down	-0.304257	0.00551127	S	Function unknown	lp28-3	ps6	protein_coding
BB_RS04415	WP_010890307.1	P13 family porin		up	1.09003	0.015658	S	Function unknown	lp28-3	ps6	protein_coding
BB_RS04430	WP_010890262.1	S2/P23 family protein		up	1.1505	0.043326	S	Function unknown	lp25	ps6	protein_coding
BB_RS04445	WP_010890263.1	chromosome replication/partitioning protein		up	1.59463	0.0015524	S	Function unknown	lp25	ps6	protein_coding
BB_RS04500	WP_010890300.1	P12 family lipoprotein		down	-0.369053	0.0318651	S	Function unknown	lp28-2	ps6	protein_coding
BB_RS04505	WP_010890283.1	hypothetical protein		up	1.52755	2.86836e-13	L	Replication, recombination and repair	lp28-2	ps1	protein_coding
BB_RS04510		P13 family porin		up	2.12957	1.04867e-20	S	Function unknown	lp28-2	NA	pseudogene
BB_RS04515		transposase		up	2.49261	5.70062e-11	S	Function unknown	lp28-2	NA	pseudogene
BB_RS04520	WP_012666107.1	hypothetical protein		up	1.79862	3.71432e-32	S	Function unknown	lp28-2	ps6	protein_coding
BB_RS04525	WP_010890284.1	DUF226 domain-containing protein		up	1.77954	1.0693e-53	S	Function unknown	lp28-2	ps6	protein_coding
BB_RS04530	WP_010890285.1	ParA family protein		up	1.42478	6.79719e-39	D	Cell cycle control, cell division, chromosome partitioning	lp28-2	ps1	protein_coding
BB_RS04535	WP_010890286.1	chromosome replication/partitioning protein		up	0.809393	7.5533e-08	S	Function unknown	lp28-2	ps6	protein_coding
BB_RS04540	WP_044283648.1	tape measure protein		up	1.62392	4.96906e-17	O	Post-translational modification, protein turnover, and chaperones	lp28-2	ps2	protein_coding
BB_RS04545	WP_010256686.1	hypothetical protein		up	1.11805	0.00725054	S	Function unknown	lp28-2	ps6	protein_coding
BB_RS04550	WP_010890301.1	hypothetical protein		up	1.71354	7.77859e-17	S	Function unknown	lp28-2	ps6	protein_coding
BB_RS04555	WP_010256678.1	hypothetical protein		up	0.721491	7.96115e-05	S	Function unknown	lp28-2	ps6	protein_coding
BB_RS04560	WP_010256673.1	hypothetical protein		up	0.93567	0.000562086	S	Function unknown	lp28-2	ps6	protein_coding
BB_RS04565	WP_010890302.1	hypothetical protein		up	0.868816	0.00948035	S	Function unknown	lp28-2	ps6	protein_coding
BB_RS04575	WP_010890292.1	hypothetical protein		up	1.057	7.70655e-07	S	Function unknown	lp28-2	ps6	protein_coding
BB_RS04580	WP_010890293.1	hypothetical protein		up	0.653745	0.0231223	S	Function unknown	lp28-2	ps6	protein_coding
BB_RS04585	WP_010890294.1	hypothetical protein		up	0.772638	0.00895481	S	Function unknown	lp28-2	ps6	protein_coding
BB_RS04590	WP_010890295.1	DUF1073 domain-containing protein		up	1.34507	3.41997e-07	F	Nucleotide transport and metabolism	lp28-2	ps6	protein_coding
BB_RS04595	WP_010890296.1	PBSX family phage terminase large subunit		up	1.86009	5.88249e-15	S	Function unknown	lp28-2	ps2	protein_coding
BB_RS04600	WP_010256648.1	hypothetical protein		up	2.23618	2.78698e-08	S	Function unknown	lp28-2	ps6	protein_coding
BB_RS04605	WP_010890297.1	hypothetical protein		up	2.85187	5.23077e-17	S	Function unknown	lp28-2	ps6	protein_coding
BB_RS04610	WP_010890298.1	hypothetical protein		up	3.17602	4.61855e-33	S	Function unknown	lp28-2	ps6	protein_coding
BB_RS04615	WP_010890299.1	right-handed parallel beta-helix repeat-containing protein		up	2.44418	4.00676e-20	S	Function unknown	lp28-2	ps6	protein_coding
BB_RS04620	WP_010890282.1	hypothetical protein		up	2.15072	0.00132594	S	Function unknown	lp28-2	ps6	protein_coding
BB_RS04625	WP_010256627.1	hypothetical protein		up	2.09258	0.000622478	S	Function unknown	lp28-2	ps6	protein_coding
BB_RS04630	WP_010890287.1	DUF261 family protein		up	3.55753	4.06385e-10	S	Function unknown	lp28-2	ps6	protein_coding
BB_RS04635	WP_010256620.1	hypothetical protein		up	2.98646	2.94353e-08	S	Function unknown	lp28-2	ps6	protein_coding
BB_RS04640	WP_010890288.1	hypothetical protein		up	1.32063	2.11468e-14	S	Function unknown	lp28-2	ps6	protein_coding
BB_RS04645	WP_010890303.1	hypothetical protein		up	1.09898	0.000839835	S	Function unknown	lp28-2	ps6	protein_coding
BB_RS04650	WP_010890289.1	DUF226 domain-containing protein		up	1.5435	3.54209e-08	S	Function unknown	lp28-2	ps6	protein_coding
BB_RS04660	WP_010890291.1	hypothetical protein		down	-0.419225	8.19956e-05	S	Function unknown	lp28-2	ps1	protein_coding
BB_RS04665	WP_010890304.1	hypothetical protein		down	-0.649911	4.92897e-13	S	Function unknown	lp28-2	ps6	protein_coding
BB_RS04920	WP_146124613.1	hypothetical protein		down	-1.15695	0.0139553	S	Function unknown	lp36	ps6	protein_coding
BB_RS04940	WP_010890348.1	hypothetical protein		up	2.24911	0.0347423	S	Function unknown	lp36	ps6	protein_coding
BB_RS04945	WP_010890349.1	hypothetical protein		up	2.9455	0.0460705	S	Function unknown	lp36	ps8	protein_coding
BB_RS04985	WP_010890336.1	P52 family lipoprotein		up	3.01205	0.0498222	S	Function unknown	lp36	ps7	protein_coding
BB_RS05110	WP_010890323.1	P52 family lipoprotein		up	2.17131	0.00340557	S	Function unknown	lp28-4	ps7	protein_coding
BB_RS05120	WP_010258574.1	P13 family porin		up	1.30809	1.68413e-12	S	Function unknown	lp54	ps5	protein_coding
BB_RS05125	WP_010258570.1	outer membrane protein		up	1.23057	4.29457e-32	S	Function unknown	lp54	ps6	protein_coding
BB_RS05130	WP_010890375.1	S2/P23 family protein		up	2.75301	1.57731e-128	S	Function unknown	lp54	ps6	protein_coding
BB_RS05135	WP_010258562.1	hypothetical protein		up	1.53293	1.88718e-09	S	Function unknown	lp54	ps6	protein_coding
BB_RS05140	WP_010890376.1	BBA07 family lipoprotein		up	0.69694	0.00508138	S	Function unknown	lp54	ps6	protein_coding
BB_RS05150	WP_010258108.1	DUF276 domain-containing protein		up	1.73647	3.0153e-42	S	Function unknown	lp54	ps6	protein_coding
BB_RS05155	WP_010258110.1	DUF735 family protein		up	1.50173	2.21901e-42	S	Function unknown	lp54	ps6	protein_coding
BB_RS05160	WP_010258113.1	DUF685 domain-containing protein		up	0.984954	7.66431e-12	S	Function unknown	lp54	ps6	protein_coding
BB_RS05165	WP_010258115.1	holin, BlyA family		down	-0.587965	0.0345113	S	Function unknown	lp54	ps7	protein_coding
BB_RS05190	WP_012622799.1	peptide transporter		up	2.23628	3.8867e-119	S	Function unknown	lp54	ps6	protein_coding
BB_RS05195	WP_010258127.1	DUF226 domain-containing protein		up	1.41697	1.74951e-61	S	Function unknown	lp54	ps6	protein_coding
BB_RS05200	WP_010258131.1	ParA family protein		up	0.635904	1.50454e-06	D	Cell cycle control, cell division, chromosome partitioning	lp54	ps1	protein_coding
BB_RS05210	WP_010259081.1	DUF261 domain-containing protein		up	1.55456	8.61541e-50	S	Function unknown	lp54	ps6	protein_coding
BB_RS05215	WP_010890380.1	decorin-binding protein DbpA	dbpA	up	2.51557	1.40353e-59	S	Function unknown	lp54	ps6	protein_coding
BB_RS05220	WP_010890381.1	decorin-binding protein DbpB	dbpB	up	2.92715	5.00936e-49	S	Function unknown	lp54	ps7	protein_coding
BB_RS05225		hypothetical protein		up	0.35257	0.00151722	S	Function unknown	lp54	NA	pseudogene
BB_RS05230	WP_010890382.1	hypothetical protein		up	0.952591	1.72077e-15	S	Function unknown	lp54	ps6	protein_coding
BB_RS05235	WP_010258365.1	PBSX family phage terminase large subunit		up	0.629082	2.13243e-06	S	Function unknown	lp54	ps2	protein_coding
BB_RS05240	WP_010890383.1	lipoprotein		up	1.60296	2.83645e-15	S	Function unknown	lp54	ps7	protein_coding
BB_RS05245	WP_010890384.1	peptide ABC transporter substrate-binding protein		up	2.85117	7.93301e-80	E	Amino acid transport and metabolism	lp54	ps1	protein_coding
BB_RS05250	WP_010890385.1	Mlp family lipoprotein		up	0.896036	1.54448e-10	S	Function unknown	lp54	ps6	protein_coding
BB_RS05255	WP_010890386.1	hypothetical protein		up	1.61129	9.59517e-20	S	Function unknown	lp54	ps6	protein_coding
BB_RS05260	WP_010890387.1	DUF1073 domain-containing protein		up	1.95362	2.78953e-69	F	Nucleotide transport and metabolism	lp54	ps6	protein_coding
BB_RS05265	WP_010257708.1	DUF1357 family protein		up	1.48555	1.30378e-37	S	Function unknown	lp54	ps6	protein_coding
BB_RS05270	WP_010257711.1	DUF228 domain-containing protein		up	1.41865	9.7299e-27	S	Function unknown	lp54	ps6	protein_coding
BB_RS05275	WP_010257713.1	hypothetical protein		up	1.65242	4.28149e-32	S	Function unknown	lp54	ps6	protein_coding
BB_RS05280	WP_010257716.1	DUF3890 domain-containing protein		up	1.06026	2.04217e-17	S	Function unknown	lp54	ps6	protein_coding
BB_RS05285	WP_010257720.1	DUF1506 family protein		up	0.802278	9.05907e-09	S	Function unknown	lp54	ps6	protein_coding
BB_RS05290	WP_010257723.1	hypothetical protein		up	0.846081	4.27488e-08	S	Function unknown	lp54	ps7	protein_coding
BB_RS05300	WP_010890388.1	DUF787 family protein		up	1.06375	7.42409e-17	S	Function unknown	lp54	ps6	protein_coding
BB_RS05305	WP_010257097.1	DUF1463 domain-containing protein		up	1.10014	4.17551e-14	S	Function unknown	lp54	ps6	protein_coding
BB_RS05310	WP_010257732.1	DUF1473 family protein		up	1.19948	3.63588e-19	S	Function unknown	lp54	ps6	protein_coding
BB_RS05315	WP_010257105.1	DUF1322 family protein		up	1.13946	1.25665e-10	S	Function unknown	lp54	ps6	protein_coding
BB_RS05320	WP_012622802.1	hypothetical protein		up	1.44334	1.20839e-30	S	Function unknown	lp54	ps7	protein_coding
BB_RS05325	WP_010890389.1	DUF792 family protein		up	1.14577	3.43064e-20	S	Function unknown	lp54	ps6	protein_coding
BB_RS05330	WP_010890390.1	outer membrane protein		up	1.48858	6.63049e-36	S	Function unknown	lp54	ps6	protein_coding
BB_RS05335	WP_010257117.1	hypothetical protein		up	1.09445	1.04025e-16	S	Function unknown	lp54	ps6	protein_coding
BB_RS05345	WP_012665583.1	DUF693 family protein		up	1.41049	8.72113e-54	S	Function unknown	lp54	ps6	protein_coding
BB_RS05350	WP_012622810.1	DUF777 family protein		up	1.52738	1.64356e-42	S	Function unknown	lp54	ps6	protein_coding
BB_RS05355	WP_010890392.1	hypothetical protein		up	2.71394	3.44731e-127	S	Function unknown	lp54	ps7	protein_coding
BB_RS05365	WP_010890395.1	surface lipoprotein P27		up	0.785521	4.74097e-14	S	Function unknown	lp54	ps7	protein_coding
BB_RS05375	WP_010257151.1	Lp6.6 family lipoprotein		down	-0.99005	3.29864e-29	S	Function unknown	lp54	ps7	protein_coding
BB_RS05380	WP_010257154.1	complement regulator-acquiring protein		up	1.10614	8.728e-78	S	Function unknown	lp54	ps6	protein_coding
BB_RS05385	WP_010257157.1	complement regulator-acquiring protein		up	1.27694	7.38671e-31	S	Function unknown	lp54	ps6	protein_coding
BB_RS05390	WP_010890396.1	complement regulator-acquiring protein		up	0.476737	0.000639722	S	Function unknown	lp54	ps6	protein_coding
BB_RS05395	WP_010890397.1	complement regulator-acquiring protein		up	1.46812	8.06276e-34	S	Function unknown	lp54	ps7	protein_coding
BB_RS05400	WP_010890398.1	complement regulator-acquiring protein		up	2.79542	1.45477e-75	S	Function unknown	lp54	ps6	protein_coding
BB_RS05405	WP_133155335.1	complement regulator-acquiring protein		up	1.86502	3.26476e-06	S	Function unknown	lp54	ps7	protein_coding
BB_RS05410	WP_010257180.1	complement regulator-acquiring protein		down	-2.08096	8.16641e-41	S	Function unknown	lp54	ps7	protein_coding
BB_RS05415	WP_010257183.1	complement regulator-acquiring protein		down	-0.906975	6.72901e-06	S	Function unknown	lp54	ps7	protein_coding
BB_RS05420	WP_010890399.1	complement regulator-acquiring protein		down	-1.2245	1.60708e-19	S	Function unknown	lp54	ps6	protein_coding
BB_RS05425	WP_010257191.1	porin Osm28	osm28	up	2.36681	2.27705e-66	S	Function unknown	lp54	ps7	protein_coding
BB_RS05430	WP_010890400.1	FAD-dependent thymidylate synthase		up	2.80903	7.34432e-87	F	Nucleotide transport and metabolism	lp54	ps1	protein_coding
BB_RS05475	WP_164928170.1	DUF244 domain-containing protein		up	0.656917	0.0270255	S	Function unknown	cp9	ps6	protein_coding
BB_RS05480	WP_010890591.1	acylphosphatase		down	-0.465436	0.000100371	C	Energy production and conversion	cp26	ps1	protein_coding
BB_RS05485	WP_010890597.1	hypothetical protein		down	-0.81384	1.23223e-10	S	Function unknown	cp26	ps6	protein_coding
BB_RS05490	WP_010256138.1	telomere resolvase ResT	resT	down	-0.215557	0.00650182	S	Function unknown	cp26	ps3	protein_coding
BB_RS05500	WP_010258204.1	PTS lactose/cellobiose transporter subunit IIA		up	1.66314	2.11117e-18	G	Carbohydrate transport and metabolism	cp26	ps2	protein_coding
BB_RS05505	WP_012593119.1	PTS sugar transporter subunit IIB		up	0.712282	8.98187e-06	G	Carbohydrate transport and metabolism	cp26	ps2	protein_coding
BB_RS05510	WP_010890588.1	alpha3-beta1 integrin-binding protein		up	0.505286	3.30508e-05	S	Function unknown	cp26	ps1	protein_coding
BB_RS05515	WP_012686628.1	hypothetical protein		down	-0.538083	0.004187	S	Function unknown	cp26	ps6	protein_coding
BB_RS05520	WP_010890596.1	lipoprotein		up	0.22469	0.0118722	S	Function unknown	cp26	ps6	protein_coding
BB_RS05525	WP_010890587.1	hypothetical protein		up	2.45005	9.16691e-49	S	Function unknown	cp26	ps6	protein_coding
BB_RS05535	WP_010890586.1	ParA family protein		up	0.1737	0.0390447	D	Cell cycle control, cell division, chromosome partitioning	cp26	ps1	protein_coding
BB_RS05540	WP_010890585.1	chromosome replication/partitioning protein		down	-1.50483	0.000353986	S	Function unknown	cp26	ps6	protein_coding
BB_RS05550	WP_010890583.1	peptide ABC transporter substrate-binding protein		up	0.725753	2.10241e-14	E	Amino acid transport and metabolism	cp26	ps1	protein_coding
BB_RS05555	WP_010890582.1	inosine-5'-monophosphate dehydrogenase	guaB	up	0.48128	1.03806e-05	F	Nucleotide transport and metabolism	cp26	ps1	protein_coding
BB_RS05565	WP_010890595.1	outer surface protein OspC	ospC	down	-2.38218	2.47062e-76	S	Function unknown	cp26	ps6	protein_coding
BB_RS05570	WP_010890594.1	NCS2 family permease		down	-0.35621	0.00250409	S	Function unknown	cp26	ps1	protein_coding
BB_RS05575	WP_010890593.1	NCS2 family permease		up	0.295944	0.0172499	S	Function unknown	cp26	ps1	protein_coding
BB_RS05580	WP_010256197.1	hypothetical protein		down	-0.622657	0.0137838	S	Function unknown	cp26	ps6	protein_coding
BB_RS05590	WP_010890600.1	ImmA/IrrE family metallo-endopeptidase		down	-0.97422	2.49275e-07	E	Amino acid transport and metabolism	cp26	ps2	protein_coding
BB_RS05600	WP_010890598.1	ankyrin repeat domain-containing protein		up	0.744394	1.4327e-05	G	Carbohydrate transport and metabolism	cp26	ps1	protein_coding
BB_RS05605	WP_010890592.1	PTS transporter subunit EIIC		down	-0.424084	2.45866e-06	G	Carbohydrate transport and metabolism	cp26	ps2	protein_coding
BB_RS05610	WP_010890249.1	hypothetical protein		up	0.939262	0.000236546	S	Function unknown	lp17	ps7	protein_coding
BB_RS05620	WP_032488775.1	hypothetical protein		up	0.874328	0.00508509	S	Function unknown	lp17	ps7	protein_coding
BB_RS05645	WP_010890252.1	lipoprotein		up	0.642966	4.7068e-07	S	Function unknown	lp17	ps6	protein_coding
BB_RS05650	WP_044283697.1	hypothetical protein		up	1.0253	1.69901e-08	S	Function unknown	lp17	ps7	protein_coding
BB_RS05655	WP_010890253.1	hypothetical protein		down	-0.588157	4.71217e-08	S	Function unknown	lp17	ps7	protein_coding
BB_RS05660	WP_010890254.1	hypothetical protein		up	1.0925	2.22307e-13	S	Function unknown	lp17	ps6	protein_coding
BB_RS05670	WP_010257672.1	hypothetical protein		up	1.74132	6.12006e-36	S	Function unknown	lp17	ps6	protein_coding
BB_RS05675		helix-turn-helix domain-containing protein		up	1.0367	6.47675e-08	S	Function unknown	lp17	NA	pseudogene
BB_RS05680	WP_010257677.1	ParA family protein		up	1.00065	1.30326e-10	D	Cell cycle control, cell division, chromosome partitioning	lp17	ps1	protein_coding
BB_RS05685	WP_010890256.1	hypothetical protein		up	0.679	7.24832e-08	S	Function unknown	lp17	ps7	protein_coding
BB_RS05690		helix-turn-helix domain-containing protein		up	0.848368	0.00119438	S	Function unknown	lp17	NA	pseudogene
BB_RS05695	WP_010890266.1	ErpD protein		up	1.39788	6.5271e-05	S	Function unknown	lp28-1	ps7	protein_coding
BB_RS05700	WP_044283652.1	hypothetical protein		down	-0.493558	0.00222543	S	Function unknown	lp28-1	ps2	protein_coding
BB_RS05710	WP_044283653.1	hypothetical protein		up	0.86581	0.00984681	S	Function unknown	lp28-1	ps8	protein_coding
BB_RS05715	WP_010890269.1	hypothetical protein		up	1.44001	1.67768e-06	S	Function unknown	lp28-1	ps8	protein_coding
BB_RS05720	WP_010890270.1	hypothetical protein		up	1.83803	1.28717e-06	S	Function unknown	lp28-1	ps8	protein_coding
BB_RS05725		hypothetical protein		up	2.09181	8.16354e-12	S	Function unknown	lp28-1	NA	pseudogene
BB_RS05730	WP_044283655.1	hypothetical protein		up	2.14222	6.43058e-13	S	Function unknown	lp28-1	ps6	protein_coding
BB_RS05735		AAA family ATPase		up	0.990118	0.0325793	S	Function unknown	lp28-1	NA	pseudogene
BB_RS05740		chromosome replication/partitioning protein		up	2.04272	5.44732e-11	S	Function unknown	lp28-1	NA	pseudogene
BB_RS05745	WP_014540418.1	ParA family protein		up	1.65423	0.00010907	D	Cell cycle control, cell division, chromosome partitioning	lp28-1	ps1	protein_coding
BB_RS05750	WP_044283657.1	DUF226 domain-containing protein		up	2.88817	1.69601e-06	S	Function unknown	lp28-1	ps6	protein_coding
BB_RS05755	WP_010890273.1	hypothetical protein		up	0.847814	0.000594321	S	Function unknown	lp28-1	ps6	protein_coding
BB_RS05760		transposase		up	0.299534	0.0415038	S	Function unknown	lp28-1	NA	pseudogene
BB_RS05770	WP_012665401.1	hypothetical protein		up	1.28148	5.10949e-12	S	Function unknown	lp28-1	ps7	protein_coding
BB_RS05775	WP_010890275.1	chromosome replication/partitioning protein		up	1.41706	6.22109e-41	S	Function unknown	lp28-1	ps6	protein_coding
BB_RS05780	WP_010890276.1	ParA family protein		up	1.16106	7.93608e-14	D	Cell cycle control, cell division, chromosome partitioning	lp28-1	ps1	protein_coding
BB_RS05785	WP_010890277.1	DUF226 domain-containing protein		up	1.78715	3.66902e-20	S	Function unknown	lp28-1	ps6	protein_coding
BB_RS05790	WP_010890278.1	hypothetical protein		up	1.37604	6.38229e-15	S	Function unknown	lp28-1	ps6	protein_coding
BB_RS05795	WP_157659660.1	hypothetical protein		up	1.4843	1.34433e-23	S	Function unknown	lp28-1	ps6	protein_coding
BB_RS05820	WP_106404826.1	variable large family protein		up	1.05142	0.000452004	S	Function unknown	lp28-1	ps7	protein_coding
BB_RS05825	WP_052403612.1	variable large family protein		up	1.42138	2.64856e-07	S	Function unknown	lp28-1	ps7	protein_coding
BB_RS05830	WP_052403613.1	variable large family protein		up	1.50215	7.65564e-05	S	Function unknown	lp28-1	ps6	protein_coding
BB_RS05835	WP_164928171.1	variable large family protein		up	1.50339	0.000125615	S	Function unknown	lp28-1	ps6	protein_coding
BB_RS05840	WP_164928172.1	variable surface antigen VlsE		up	2.5746	1.19061e-38	S	Function unknown	lp28-1	ps6	protein_coding
BB_RS05845	WP_010257444.1	DUF1073 domain-containing protein		up	2.33055	2.56184e-35	F	Nucleotide transport and metabolism	cp32-1	ps6	protein_coding
BB_RS05850	WP_002658634.1	DUF1357 domain-containing protein		up	2.69688	2.61648e-48	S	Function unknown	cp32-1	ps6	protein_coding
BB_RS05855	WP_002658736.1	DUF228 domain-containing protein		up	2.83802	1.68526e-42	S	Function unknown	cp32-1	ps6	protein_coding
BB_RS05860	WP_010883743.1	DUF228 domain-containing protein		up	2.43282	2.22992e-34	S	Function unknown	cp32-1	ps6	protein_coding
BB_RS05865	WP_044283624.1	DUF228 domain-containing protein		up	2.40142	5.31306e-30	S	Function unknown	cp32-1	ps6	protein_coding
BB_RS05870	WP_002658423.1	hypothetical protein		up	2.49644	5.80051e-33	S	Function unknown	cp32-1	ps6	protein_coding
BB_RS05875	WP_002658643.1	DUF3890 domain-containing protein		up	2.25106	5.23078e-25	S	Function unknown	cp32-1	ps6	protein_coding
BB_RS05880	WP_002658662.1	DUF1506 family protein		up	1.01966	6.59744e-08	S	Function unknown	cp32-1	ps6	protein_coding
BB_RS05885	WP_002658432.1	hypothetical protein		up	2.05122	1.88362e-17	S	Function unknown	cp32-1	ps6	protein_coding
BB_RS05890	WP_010883726.1	DUF764 family protein		up	1.82756	1.51494e-18	S	Function unknown	cp32-1	ps6	protein_coding
BB_RS05895	WP_010883744.1	DUF787 family protein		up	0.995832	3.97752e-09	S	Function unknown	cp32-1	ps6	protein_coding
BB_RS05900	WP_002658441.1	DUF1463 domain-containing protein		up	1.78385	3.76125e-16	S	Function unknown	cp32-1	ps6	protein_coding
BB_RS05905	WP_002658668.1	DUF1473 family protein		up	1.09081	4.07218e-15	S	Function unknown	cp32-1	ps6	protein_coding
BB_RS05910	WP_002658671.1	DUF1322 family protein		up	0.937481	2.30485e-05	S	Function unknown	cp32-1	ps6	protein_coding
BB_RS05915	WP_010883745.1	DUF759 family protein		up	1.57056	1.57624e-15	S	Function unknown	cp32-1	ps6	protein_coding
BB_RS05920	WP_010883746.1	DUF792 family protein		up	1.09911	2.65417e-13	S	Function unknown	cp32-1	ps6	protein_coding
BB_RS05925	WP_010883747.1	DUF693 family protein		up	1.3157	1.87609e-18	S	Function unknown	cp32-1	ps6	protein_coding
BB_RS05935	WP_002658459.1	DUF2634 domain-containing protein		up	0.995032	1.9031e-11	S	Function unknown	cp32-1	ps6	protein_coding
BB_RS05940	WP_010257824.1	DUF276 domain-containing protein		up	0.811656	4.5549e-06	S	Function unknown	cp32-1	ps6	protein_coding
BB_RS05945	WP_002658699.1	DUF735 family protein		up	0.884659	3.91061e-18	S	Function unknown	cp32-1	ps6	protein_coding
BB_RS05955	WP_002658481.1	holin BlyA	blyA	up	0.57795	1.12561e-08	S	Function unknown	cp32-1	NA	protein_coding
BB_RS05960	WP_010883728.1	holin, BlyB family		up	1.01798	6.42357e-12	S	Function unknown	cp32-1	ps6	protein_coding
BB_RS05975	WP_010883730.1	fibronectin-binding protein RevA	revA	up	0.520688	0.00108504	S	Function unknown	cp32-1	ps7	protein_coding
BB_RS05985	WP_010883732.1	ERF family protein		up	1.33368	1.05766e-12	S	Function unknown	cp32-1	ps2	protein_coding
BB_RS05990	WP_010883733.1	hypothetical protein		up	1.67755	1.02067e-21	S	Function unknown	cp32-1	ps6	protein_coding
BB_RS05995	WP_010883734.1	DUF226 domain-containing protein		up	1.68539	2.60746e-68	S	Function unknown	cp32-1	ps6	protein_coding
BB_RS06000	WP_010883735.1	ParA family protein		up	0.886029	1.30936e-15	D	Cell cycle control, cell division, chromosome partitioning	cp32-1	ps1	protein_coding
BB_RS06005	WP_010883736.1	chromosome replication/partitioning protein		up	0.554444	0.00804985	S	Function unknown	cp32-1	ps6	protein_coding
BB_RS06010	WP_010883737.1	hypothetical protein		up	0.387451	4.0764e-06	S	Function unknown	cp32-1	ps1	protein_coding
BB_RS06020	WP_010883739.1	DUF261 domain-containing protein		down	-0.670735	0.000145807	S	Function unknown	cp32-1	ps6	protein_coding
BB_RS06030	WP_010883723.1	plasminogen-binding protein ErpA	erpA	up	0.563548	1.55425e-05	S	Function unknown	cp32-1	ps7	protein_coding
BB_RS06035	WP_010883724.1	ErpB		up	1.04733	3.00661e-21	S	Function unknown	cp32-1	ps7	protein_coding
BB_RS06045	WP_010883742.1	DUF603 domain-containing protein		up	0.705751	2.03291e-06	S	Function unknown	cp32-1	ps6	protein_coding
BB_RS06050	WP_010883725.1	PBSX family phage terminase large subunit		up	0.760912	1.03975e-09	S	Function unknown	cp32-1	ps2	protein_coding
BB_RS06055	WP_010257444.1	DUF1073 domain-containing protein		up	3.07805	4.05353e-72	F	Nucleotide transport and metabolism	cp32-3	ps6	protein_coding
BB_RS06060	WP_002658634.1	DUF1357 domain-containing protein		up	3.39842	1.80917e-40	S	Function unknown	cp32-3	ps6	protein_coding
BB_RS06065	WP_010883767.1	DUF228 domain-containing protein		up	3.75538	7.45419e-46	S	Function unknown	cp32-3	ps6	protein_coding
BB_RS06070	WP_010883768.1	DUF228 domain-containing protein		up	3.49371	1.57996e-52	S	Function unknown	cp32-3	ps6	protein_coding
BB_RS06075	WP_012662345.1	DUF228 domain-containing protein		up	3.14849	2.47292e-32	S	Function unknown	cp32-3	ps6	protein_coding
BB_RS06080	WP_002658423.1	hypothetical protein		up	2.69163	0.0114539	S	Function unknown	cp32-3	ps6	protein_coding
BB_RS06085	WP_002658643.1	DUF3890 domain-containing protein		up	3.07225	7.2251e-16	S	Function unknown	cp32-3	ps6	protein_coding
BB_RS06095	WP_002658432.1	hypothetical protein		up	2.44166	7.01874e-18	S	Function unknown	cp32-3	ps6	protein_coding
BB_RS06100	WP_002658435.1	DUF764 family protein		up	2.09928	5.99101e-10	S	Function unknown	cp32-3	ps6	protein_coding
BB_RS06125	WP_010883769.1	DUF759 family protein		up	1.5959	6.79212e-15	S	Function unknown	cp32-3	ps6	protein_coding
BB_RS06130	WP_010883770.1	DUF792 family protein		up	0.96707	1.57769e-08	S	Function unknown	cp32-3	ps6	protein_coding
BB_RS06135	WP_010883771.1	DUF693 family protein		up	0.685464	0.00203102	S	Function unknown	cp32-3	ps6	protein_coding
BB_RS06155	WP_010883749.1	DUF735 family protein		up	1.13895	3.42189e-05	S	Function unknown	cp32-3	ps6	protein_coding
BB_RS06160	WP_012663368.1	DUF685 domain-containing protein		up	0.46523	0.0098566	S	Function unknown	cp32-3	ps6	protein_coding
BB_RS06175	WP_010883750.1	hypothetical protein		up	1.03908	8.48428e-10	S	Function unknown	cp32-3	ps6	protein_coding
BB_RS06190	WP_010883752.1	hypothetical protein		down	-1.01603	1.5786e-49	S	Function unknown	cp32-3	ps1	protein_coding
BB_RS06195	WP_010883753.1	Mlp family lipoprotein		down	-0.432468	0.00607011	S	Function unknown	cp32-3	ps6	protein_coding
BB_RS06200	WP_010883754.1	ERF family protein		up	1.21565	4.46573e-11	S	Function unknown	cp32-3	ps2	protein_coding
BB_RS06205	WP_010883755.1	hypothetical protein		up	1.3488	8.11733e-16	S	Function unknown	cp32-3	ps6	protein_coding
BB_RS06210	WP_010883756.1	DUF226 domain-containing protein		up	1.70241	6.03346e-38	S	Function unknown	cp32-3	ps6	protein_coding
BB_RS06215	WP_010883757.1	ParA family protein		up	1.02703	1.13329e-23	D	Cell cycle control, cell division, chromosome partitioning	cp32-3	ps1	protein_coding
BB_RS06220	WP_012593001.1	chromosome replication/partitioning protein		up	0.641703	1.35433e-10	S	Function unknown	cp32-3	ps6	protein_coding
BB_RS06225	WP_010883758.1	hypothetical protein		up	1.03966	8.70482e-46	S	Function unknown	cp32-3	ps1	protein_coding
BB_RS06230	WP_010883759.1	DUF244 domain-containing protein		up	0.468052	0.00955851	S	Function unknown	cp32-3	ps6	protein_coding
BB_RS06240	WP_010883761.1	site-specific integrase		up	0.910825	1.41496e-09	L	Replication, recombination and repair	cp32-3	ps6	protein_coding
BB_RS06245	WP_010883762.1	outer surface protein ErpG		up	0.735635	1.15325e-08	S	Function unknown	cp32-3	ps7	protein_coding
BB_RS06250	WP_010883763.1	exported protein A EppA	eppA	up	0.615599	0.0044204	S	Function unknown	cp32-3	ps6	protein_coding
BB_RS06260	WP_038955004.1	DUF603 domain-containing protein		up	0.489999	0.0493835	S	Function unknown	cp32-3	ps6	protein_coding
BB_RS06265	WP_010883764.1	PBSX family phage terminase large subunit		up	0.341903	0.0310234	S	Function unknown	cp32-3	ps2	protein_coding
BB_RS06270	WP_010883789.1	DUF1073 domain-containing protein		up	2.5384	9.65015e-36	F	Nucleotide transport and metabolism	cp32-4	ps6	protein_coding
BB_RS06275		DUF1357 family protein		up	2.44282	5.95778e-29	S	Function unknown	cp32-4	NA	pseudogene
BB_RS06280	WP_010883790.1	DUF228 domain-containing protein		up	2.23076	7.86611e-24	S	Function unknown	cp32-4	ps6	protein_coding
BB_RS06285	WP_010883791.1	DUF228 domain-containing protein		up	2.01065	1.16756e-22	S	Function unknown	cp32-4	ps6	protein_coding
BB_RS06290	WP_010883792.1	DUF228 domain-containing protein		up	1.42238	1.95637e-11	S	Function unknown	cp32-4	ps6	protein_coding
BB_RS06295	WP_010883774.1	hypothetical protein		up	1.61904	5.36041e-15	S	Function unknown	cp32-4	ps6	protein_coding
BB_RS06300	WP_010883775.1	DUF3890 domain-containing protein		up	1.573	2.13225e-09	S	Function unknown	cp32-4	ps6	protein_coding
BB_RS06305	WP_010256287.1	DUF1506 family protein		up	1.22959	6.58716e-10	S	Function unknown	cp32-4	ps6	protein_coding
BB_RS06315	WP_010883776.1	DUF764 family protein		up	1.31546	9.3531e-07	S	Function unknown	cp32-4	ps6	protein_coding
BB_RS06320	WP_010883793.1	DUF787 family protein		up	0.79192	7.55759e-05	S	Function unknown	cp32-4	ps6	protein_coding
BB_RS06325	WP_010258866.1	DUF1463 domain-containing protein		up	1.8774	5.4183e-09	S	Function unknown	cp32-4	ps6	protein_coding
BB_RS06330	WP_010883794.1	DUF1473 family protein		up	1.69006	2.27319e-06	S	Function unknown	cp32-4	ps6	protein_coding
BB_RS06335	WP_010257901.1	DUF1322 family protein		up	0.75892	0.00217781	S	Function unknown	cp32-4	ps6	protein_coding
BB_RS06340	WP_010883795.1	DUF759 family protein		up	1.34911	1.14905e-07	S	Function unknown	cp32-4	ps6	protein_coding
BB_RS06345	WP_010883796.1	DUF792 family protein		up	1.17873	2.69949e-09	S	Function unknown	cp32-4	ps6	protein_coding
BB_RS06350	WP_010883797.1	DUF693 family protein		up	1.47807	1.58503e-19	S	Function unknown	cp32-4	ps6	protein_coding
BB_RS06355	WP_010883798.1	DUF777 family protein		down	-0.585278	8.16375e-05	S	Function unknown	cp32-4	ps6	protein_coding
BB_RS06360	WP_002658459.1	DUF2634 domain-containing protein		up	2.41114	2.89236e-55	S	Function unknown	cp32-4	ps6	protein_coding
BB_RS06365	WP_010883777.1	DUF276 domain-containing protein		up	1.33584	2.3702e-19	S	Function unknown	cp32-4	ps6	protein_coding
BB_RS06370	WP_002658699.1	DUF735 family protein		up	0.895484	1.18596e-05	S	Function unknown	cp32-4	ps6	protein_coding
BB_RS06375	WP_010883778.1	DUF685 domain-containing protein		up	0.458564	0.00932475	S	Function unknown	cp32-4	ps6	protein_coding
BB_RS06380	WP_002658481.1	holin BlyA	blyA	up	1.69289	3.84811e-45	S	Function unknown	cp32-4	NA	protein_coding
BB_RS06390	WP_002658486.1	hypothetical protein		up	1.78604	9.98305e-23	S	Function unknown	cp32-4	ps6	protein_coding
BB_RS06395	WP_010883779.1	hypothetical protein		up	0.574505	0.0118511	S	Function unknown	cp32-4	ps6	protein_coding
BB_RS06405	WP_010883780.1	Mlp family lipoprotein		up	0.333926	0.022718	S	Function unknown	cp32-4	ps6	protein_coding
BB_RS06410	WP_010883781.1	ERF family protein		up	0.622581	0.000517356	S	Function unknown	cp32-4	ps2	protein_coding
BB_RS06415	WP_010883782.1	hypothetical protein		up	1.50205	8.68738e-26	S	Function unknown	cp32-4	ps6	protein_coding
BB_RS06420	WP_010257938.1	DUF226 domain-containing protein		up	1.8449	1.19831e-90	S	Function unknown	cp32-4	ps6	protein_coding
BB_RS06425	WP_010883783.1	ParA family protein		up	1.01008	7.98849e-24	D	Cell cycle control, cell division, chromosome partitioning	cp32-4	ps1	protein_coding
BB_RS06430	WP_002658520.1	chromosome replication/partitioning protein		up	0.880647	9.12742e-12	S	Function unknown	cp32-4	ps6	protein_coding
BB_RS06435		DUF1640 domain-containing protein		up	0.555498	1.02737e-05	S	Function unknown	cp32-4	NA	pseudogene
BB_RS06440	WP_010883784.1	DUF244 domain-containing protein		up	0.512652	0.0115054	S	Function unknown	cp32-4	ps6	protein_coding
BB_RS06450	WP_010883786.1	site-specific integrase		up	1.5659	7.98873e-18	L	Replication, recombination and repair	cp32-4	ps6	protein_coding
BB_RS06460	WP_010883799.1	Erp family outer-surface lipoprotein		up	0.480638	3.03983e-08	S	Function unknown	cp32-4	ps5	protein_coding
BB_RS06465	WP_010883772.1	ErpY		up	0.215351	0.0170996	S	Function unknown	cp32-4	ps7	protein_coding
BB_RS06470	WP_010883787.1	DUF643 domain-containing protein		up	0.663909	4.5019e-09	S	Function unknown	cp32-4	ps7	protein_coding
BB_RS06475	WP_010883788.1	DUF603 domain-containing protein		up	0.416347	0.00770494	S	Function unknown	cp32-4	ps6	protein_coding
BB_RS06480	WP_010883773.1	PBSX family phage terminase large subunit		up	0.473415	0.00323864	S	Function unknown	cp32-4	ps2	protein_coding
BB_RS06485	WP_010257444.1	DUF1073 domain-containing protein		up	1.39342	0.0181147	F	Nucleotide transport and metabolism	cp32-6	ps6	protein_coding
BB_RS06490	WP_010883821.1	DUF1357 domain-containing protein		up	2.6252	1.35668e-26	S	Function unknown	cp32-6	ps6	protein_coding
BB_RS06495	WP_010883822.1	DUF228 domain-containing protein		up	2.72927	1.27634e-31	S	Function unknown	cp32-6	ps6	protein_coding
BB_RS06500	WP_010883823.1	DUF228 domain-containing protein		up	2.19914	3.16721e-42	S	Function unknown	cp32-6	ps6	protein_coding
BB_RS06505	WP_010883824.1	DUF228 domain-containing protein		up	2.29536	2.51328e-29	S	Function unknown	cp32-6	ps6	protein_coding
BB_RS06510	WP_010883814.1	hypothetical protein		up	1.95371	7.7251e-23	S	Function unknown	cp32-6	ps6	protein_coding
BB_RS06515	WP_010883815.1	DUF3890 domain-containing protein		up	1.747	6.9051e-14	S	Function unknown	cp32-6	ps6	protein_coding
BB_RS06560	WP_010883746.1	DUF792 family protein		up	1.6235	0.00357722	S	Function unknown	cp32-6	ps6	protein_coding
BB_RS06575	WP_002658459.1	DUF2634 domain-containing protein		up	1.71833	6.7941e-15	S	Function unknown	cp32-6	ps6	protein_coding
BB_RS06580	WP_010883800.1	DUF276 domain-containing protein		up	2.31036	9.7887e-61	S	Function unknown	cp32-6	ps6	protein_coding
BB_RS06590	WP_044283645.1	DUF685 domain-containing protein		up	0.793016	0.000132971	S	Function unknown	cp32-6	ps6	protein_coding
BB_RS06600	WP_010883802.1	holin, BlyB family		up	0.689102	0.000854432	S	Function unknown	cp32-6	ps6	protein_coding
BB_RS06610	WP_010883803.1	hypothetical protein		down	-0.778918	0.0385917	S	Function unknown	cp32-6	ps6	protein_coding
BB_RS06615	WP_010258452.1	fibronectin-binding protein RevA	revA	up	0.68164	0.0311909	S	Function unknown	cp32-6	ps7	protein_coding
BB_RS06620	WP_010883804.1	Mlp family lipoprotein		up	1.35028	0.00562483	S	Function unknown	cp32-6	ps6	protein_coding
BB_RS06625	WP_010883805.1	ERF family protein		up	2.59965	3.79763e-43	S	Function unknown	cp32-6	ps5	protein_coding
BB_RS06630	WP_010883806.1	hypothetical protein		up	0.904588	0.00745869	S	Function unknown	cp32-6	ps6	protein_coding
BB_RS06635	WP_010883807.1	DUF226 domain-containing protein		up	2.21751	6.13285e-53	S	Function unknown	cp32-6	ps6	protein_coding
BB_RS06650	WP_010258659.1	hypothetical protein		up	0.94217	4.08635e-10	S	Function unknown	cp32-6	ps1	protein_coding
BB_RS06655	WP_010883809.1	DUF244 domain-containing protein		up	0.836237	0.000242187	S	Function unknown	cp32-6	ps6	protein_coding
BB_RS06680	WP_010883820.1	DUF603 domain-containing protein		up	0.808022	0.011421	S	Function unknown	cp32-6	ps1	protein_coding
BB_RS06685	WP_010883813.1	PBSX family phage terminase large subunit		up	1.00725	0.002021	S	Function unknown	cp32-6	ps2	protein_coding
BB_RS06690	WP_010883851.1	DUF1073 domain-containing protein		up	3.50452	5.89296e-53	F	Nucleotide transport and metabolism	cp32-7	ps6	protein_coding
BB_RS06695	WP_010883852.1	DUF1357 domain-containing protein		up	2.72887	0.0122131	S	Function unknown	cp32-7	ps6	protein_coding
BB_RS06715	WP_002658423.1	hypothetical protein		up	3.31391	6.29812e-05	S	Function unknown	cp32-7	ps6	protein_coding
BB_RS06780	WP_010883840.1	DUF2634 domain-containing protein		up	1.185	0.000181988	S	Function unknown	cp32-7	ps6	protein_coding
BB_RS06805	WP_010883843.1	holin, BlyB family		up	1.04614	4.78358e-06	S	Function unknown	cp32-7	ps6	protein_coding
BB_RS06815	WP_010883869.1	hypothetical protein		down	-1.30826	0.000577319	S	Function unknown	cp32-7	ps6	protein_coding
BB_RS06825	WP_010883847.1	Mlp family lipoprotein		up	0.422424	0.0469796	S	Function unknown	cp32-7	ps6	protein_coding
BB_RS06830	WP_044283627.1	ERF family protein		up	0.69815	0.0491381	S	Function unknown	cp32-7	ps2	protein_coding
BB_RS06835	WP_010883827.1	hypothetical protein		up	1.56572	5.84349e-36	S	Function unknown	cp32-7	ps6	protein_coding
BB_RS06840	WP_010883828.1	DUF226 domain-containing protein		up	1.976	1.39636e-94	S	Function unknown	cp32-7	ps6	protein_coding
BB_RS06845	WP_010883829.1	ParA family protein		up	0.340645	0.000693765	D	Cell cycle control, cell division, chromosome partitioning	cp32-7	ps1	protein_coding
BB_RS06850	WP_012621303.1	chromosome replication/partitioning protein		up	1.23461	7.83949e-54	S	Function unknown	cp32-7	ps6	protein_coding
BB_RS06855	WP_010883831.1	hypothetical protein		up	0.712304	2.72124e-07	S	Function unknown	cp32-7	ps1	protein_coding
BB_RS06860	WP_012663423.1	DUF244 domain-containing protein		up	1.51291	7.10788e-07	S	Function unknown	cp32-7	ps6	protein_coding
BB_RS06880	WP_010883835.1	ErpM		up	0.877377	7.96359e-10	S	Function unknown	cp32-7	ps7	protein_coding
BB_RS06890	WP_010883850.1	DUF603 domain-containing protein		up	1.11369	0.00350293	S	Function unknown	cp32-7	ps1	protein_coding
BB_RS06895	WP_010883836.1	PBSX family phage terminase large subunit		up	0.672063	0.00168893	S	Function unknown	cp32-7	ps2	protein_coding
BB_RS06900	WP_010257444.1	DUF1073 domain-containing protein		up	3.80541	9.08416e-14	F	Nucleotide transport and metabolism	cp32-8	ps6	protein_coding
BB_RS06990	WP_002658459.1	DUF2634 domain-containing protein		up	1.13013	1.90611e-08	S	Function unknown	cp32-8	ps6	protein_coding
BB_RS06995	WP_010883867.1	DUF276 domain-containing protein		up	0.855294	5.09351e-06	S	Function unknown	cp32-8	ps6	protein_coding
BB_RS07015	WP_010883868.1	holin, BlyB family		up	0.690624	0.0403333	S	Function unknown	cp32-8	ps6	protein_coding
BB_RS07035	WP_010883871.1	Mlp family lipoprotein		up	1.0431	0.0208305	S	Function unknown	cp32-8	ps6	protein_coding
BB_RS07040	WP_010883872.1	ERF family protein		up	2.32881	2.06842e-10	S	Function unknown	cp32-8	ps2	protein_coding
BB_RS07045	WP_010883859.1	hypothetical protein		up	0.948558	8.69768e-06	S	Function unknown	cp32-8	ps6	protein_coding
BB_RS07050	WP_010883860.1	DUF226 domain-containing protein		up	2.79373	1.34313e-170	S	Function unknown	cp32-8	ps6	protein_coding
BB_RS07065	WP_010883862.1	hypothetical protein		up	1.1457	0.0217915	S	Function unknown	cp32-8	ps1	protein_coding
BB_RS07070	WP_010883863.1	DUF244 domain-containing protein		up	2.20221	7.0782e-05	S	Function unknown	cp32-8	ps6	protein_coding
BB_RS07080	WP_010883864.1	tyrosine-type recombinase/integrase		up	0.781383	0.00914976	L	Replication, recombination and repair	cp32-8	ps6	protein_coding
BB_RS07090	WP_010883724.1	ErpB		up	1.56156	0.00905489	S	Function unknown	cp32-8	ps7	protein_coding
BB_RS07095	WP_010257458.1	DUF643 domain-containing protein		up	0.795228	0.000149277	S	Function unknown	cp32-8	ps7	protein_coding
BB_RS07105	WP_010883866.1	PBSX family phage terminase large subunit		up	0.467788	0.0375427	S	Function unknown	cp32-8	ps2	protein_coding
BB_RS07110	WP_010883889.1	DUF1073 domain-containing protein		up	1.44423	1.57355e-12	F	Nucleotide transport and metabolism	cp32-9	ps6	protein_coding
BB_RS07115	WP_010883890.1	DUF1357 domain-containing protein		up	2.55266	4.13913e-33	S	Function unknown	cp32-9	ps6	protein_coding
BB_RS07120	WP_010883891.1	DUF228 domain-containing protein		up	2.16704	4.25825e-23	S	Function unknown	cp32-9	ps6	protein_coding
BB_RS07125	WP_010883892.1	DUF228 domain-containing protein		up	1.97716	5.89347e-19	S	Function unknown	cp32-9	ps6	protein_coding
BB_RS07130		DUF228 domain-containing protein		up	1.55343	3.59927e-14	S	Function unknown	cp32-9	NA	pseudogene
BB_RS07135		hypothetical protein		up	1.46801	4.02235e-10	S	Function unknown	cp32-9	NA	pseudogene
BB_RS07140	WP_010883873.1	DUF3890 domain-containing protein		up	1.51337	2.56774e-10	S	Function unknown	cp32-9	ps6	protein_coding
BB_RS07145	WP_010256287.1	DUF1506 family protein		up	1.77665	1.86549e-05	S	Function unknown	cp32-9	ps6	protein_coding
BB_RS07150	WP_002658432.1	hypothetical protein		up	1.45511	2.26652e-06	S	Function unknown	cp32-9	ps6	protein_coding
BB_RS07155	WP_010883874.1	DUF764 family protein		up	1.21159	0.000110878	S	Function unknown	cp32-9	ps6	protein_coding
BB_RS07160	WP_044283636.1	DUF787 family protein		up	0.807274	6.41044e-05	S	Function unknown	cp32-9	ps6	protein_coding
BB_RS07165	WP_010883893.1	DUF1463 domain-containing protein		up	1.52961	3.7275e-05	S	Function unknown	cp32-9	ps6	protein_coding
BB_RS07170		DUF1473 family protein		up	0.754157	0.0125829	S	Function unknown	cp32-9	NA	pseudogene
BB_RS07180	WP_010883894.1	DUF759 family protein		up	1.26512	1.25988e-08	S	Function unknown	cp32-9	ps6	protein_coding
BB_RS07190	WP_080745459.1	DUF792 family protein		up	0.643945	0.00188821	S	Function unknown	cp32-9	ps6	protein_coding
BB_RS07195	WP_010883895.1	DUF693 family protein		up	1.22046	2.68777e-09	S	Function unknown	cp32-9	ps6	protein_coding
BB_RS07200		DUF777 family protein		down	-0.504961	0.00556976	S	Function unknown	cp32-9	NA	pseudogene
BB_RS07215		DUF735 family protein		down	-0.665837	0.000115389	S	Function unknown	cp32-9	NA	pseudogene
BB_RS07220		DUF685 domain-containing protein		down	-0.600289	0.00839896	S	Function unknown	cp32-9	NA	pseudogene
BB_RS07225	WP_002658481.1	holin BlyA	blyA	up	0.405506	0.00244902	S	Function unknown	cp32-9	NA	protein_coding
BB_RS07240	WP_010883877.1	hypothetical protein		down	-0.463738	0.00547407	S	Function unknown	cp32-9	ps6	protein_coding
BB_RS07245	WP_010883878.1	hypothetical protein		down	-0.398966	7.21905e-06	S	Function unknown	cp32-9	ps1	protein_coding
BB_RS07260	WP_010883880.1	hypothetical protein		up	0.639957	0.000105311	S	Function unknown	cp32-9	ps6	protein_coding
BB_RS07265	WP_010883881.1	DUF226 domain-containing protein		up	0.618875	1.15254e-14	S	Function unknown	cp32-9	ps6	protein_coding
BB_RS07270	WP_010883882.1	ParA family protein		up	0.412174	0.000365938	D	Cell cycle control, cell division, chromosome partitioning	cp32-9	ps1	protein_coding
BB_RS07285	WP_010883884.1	DUF244 domain-containing protein		up	0.972178	3.82997e-06	S	Function unknown	cp32-9	ps6	protein_coding
BB_RS07295		site-specific integrase		up	0.697886	1.09492e-07	S	Function unknown	cp32-9	NA	pseudogene
BB_RS07300	WP_010883886.1	plasminogen-binding protein ErpP	erpP	up	0.322506	0.0187688	S	Function unknown	cp32-9	ps7	protein_coding
BB_RS07305	WP_010883887.1	ErpQ		up	0.438264	0.000206437	S	Function unknown	cp32-9	ps7	protein_coding
BB_RS07310	WP_010883896.1	DUF643 domain-containing protein		down	-0.273076	0.00175689	S	Function unknown	cp32-9	ps7	protein_coding
BB_RS07315	WP_044283640.1	DUF603 domain-containing protein		up	0.549615	0.000149394	S	Function unknown	cp32-9	ps6	protein_coding
BB_RS07320	WP_010883888.1	PBSX family phage terminase large subunit		up	0.374541	0.00813965	S	Function unknown	cp32-9	ps2	protein_coding
BB_RS07410		TM2 domain-containing protein		up	3.07649	6.03169e-08	S	Function unknown	lp56	NA	pseudogene
BB_RS07415	WP_010883904.1	P52 family lipoprotein		up	1.98411	6.25149e-14	S	Function unknown	lp56	ps7	protein_coding
BB_RS07425	WP_010883905.1	lipoprotein P35		up	1.26344	9.46438e-15	S	Function unknown	lp56	ps7	protein_coding
BB_RS07430		P13 family porin		up	0.664597	2.43514e-15	S	Function unknown	lp56	NA	pseudogene
BB_RS07440	WP_010883908.1	ParA family protein		up	1.33488	0.00565632	D	Cell cycle control, cell division, chromosome partitioning	lp56	ps1	protein_coding
BB_RS07445	WP_010883909.1	DUF226 domain-containing protein		up	1.50142	2.57404e-06	S	Function unknown	lp56	ps6	protein_coding
BB_RS07455		DUF228 domain-containing protein		up	3.07848	0.00120803	S	Function unknown	lp56	NA	pseudogene
BB_RS07460	WP_010883929.1	DUF228 domain-containing protein		up	2.8701	1.72044e-05	S	Function unknown	lp56	ps6	protein_coding
BB_RS07470	WP_010883910.1	DUF3890 domain-containing protein		up	1.75359	4.5523e-05	S	Function unknown	lp56	ps6	protein_coding
BB_RS07475	WP_010256287.1	DUF1506 family protein		up	1.35158	0.0402454	S	Function unknown	lp56	ps6	protein_coding
BB_RS07480		hypothetical protein		up	2.16539	5.68165e-08	S	Function unknown	lp56	NA	pseudogene
BB_RS07485	WP_010883911.1	DUF764 family protein		up	1.74327	5.62743e-13	S	Function unknown	lp56	ps6	protein_coding
BB_RS07490	WP_010883930.1	DUF787 family protein		up	0.811898	3.09477e-09	S	Function unknown	lp56	ps6	protein_coding
BB_RS07495	WP_010256310.1	DUF1463 domain-containing protein		up	2.1263	7.15557e-14	S	Function unknown	lp56	ps6	protein_coding
BB_RS07500	WP_010883931.1	DUF1473 family protein		up	1.58339	6.73702e-06	S	Function unknown	lp56	ps6	protein_coding
BB_RS07510	WP_010883932.1	DUF759 family protein		up	1.56684	3.57463e-08	S	Function unknown	lp56	ps6	protein_coding
BB_RS07515	WP_010883933.1	DUF792 family protein		up	1.76042	1.37091e-16	S	Function unknown	lp56	ps6	protein_coding
BB_RS07520	WP_010883934.1	DUF693 family protein		up	1.80172	9.34637e-38	S	Function unknown	lp56	ps6	protein_coding
BB_RS07530	WP_010883912.1	DUF2634 domain-containing protein		up	3.39974	1.39215e-62	S	Function unknown	lp56	ps6	protein_coding
BB_RS07535	WP_010883913.1	DUF276 domain-containing protein		up	2.94314	7.93301e-80	S	Function unknown	lp56	ps6	protein_coding
BB_RS07540	WP_010883914.1	DUF735 family protein		up	2.33905	8.3909e-30	S	Function unknown	lp56	ps6	protein_coding
BB_RS07545	WP_010883915.1	DUF685 domain-containing protein		up	2.14935	1.50775e-35	S	Function unknown	lp56	ps6	protein_coding
BB_RS07555	WP_010883728.1	holin, BlyB family		up	2.7721	1.36286e-61	S	Function unknown	lp56	ps6	protein_coding
BB_RS07565	WP_002658490.1	hypothetical protein		up	1.00269	9.16831e-12	S	Function unknown	lp56	ps6	protein_coding
BB_RS07570	WP_161939867.1	hypothetical protein		up	0.613221	2.43405e-09	S	Function unknown	lp56	ps1	protein_coding
BB_RS07575	WP_010883917.1	Mlp family lipoprotein		up	0.879115	4.91106e-15	S	Function unknown	lp56	ps6	protein_coding
BB_RS07580	WP_010883918.1	ERF family protein		up	2.8554	1.87806e-58	S	Function unknown	lp56	ps5	protein_coding
BB_RS07585	WP_010883919.1	hypothetical protein		up	3.03069	2.44271e-117	S	Function unknown	lp56	ps6	protein_coding
BB_RS07590	WP_010256381.1	DUF226 domain-containing protein		up	2.86671	1.14049e-100	S	Function unknown	lp56	ps6	protein_coding
BB_RS07595	WP_010883920.1	ParA family protein		up	2.47408	4.27508e-218	D	Cell cycle control, cell division, chromosome partitioning	lp56	ps1	protein_coding
BB_RS07600	WP_012644094.1	chromosome replication/partitioning protein		up	2.08881	6.59707e-37	S	Function unknown	lp56	ps6	protein_coding
BB_RS07605	WP_010883921.1	hypothetical protein		up	1.67231	1.3022e-15	S	Function unknown	lp56	ps1	protein_coding
BB_RS07610	WP_010883922.1	DUF244 domain-containing protein		up	1.84651	1.48016e-16	S	Function unknown	lp56	ps6	protein_coding
BB_RS07615	WP_010883923.1	DUF261 domain-containing protein		up	0.818694	0.00131442	S	Function unknown	lp56	ps6	protein_coding
BB_RS07620	WP_010883924.1	site-specific integrase		up	1.56137	4.4741e-34	L	Replication, recombination and repair	lp56	ps6	protein_coding
BB_RS07625	WP_010883925.1	laminin-binding protein ErpX	erpX	up	1.22435	3.02432e-07	S	Function unknown	lp56	ps7	protein_coding
BB_RS07630	WP_010883936.1	DUF643 domain-containing protein		up	1.15639	5.09986e-07	S	Function unknown	lp56	ps7	protein_coding
BB_RS07635	WP_010883937.1	DUF603 domain-containing protein		up	1.10399	2.69814e-09	S	Function unknown	lp56	ps1	protein_coding
BB_RS07640	WP_010883926.1	PBSX family phage terminase large subunit		up	1.55325	8.73914e-21	S	Function unknown	lp56	ps2	protein_coding
BB_RS07645		DUF1073 domain-containing protein		up	4.41857	9.84405e-103	S	Function unknown	lp56	NA	pseudogene
BB_RS07650	WP_010883938.1	DUF1357 domain-containing protein		up	3.82441	5.92039e-55	S	Function unknown	lp56	ps6	protein_coding
BB_RS07655	WP_010883939.1	DUF228 domain-containing protein		up	2.52719	1.69044e-23	S	Function unknown	lp56	ps6	protein_coding
BB_RS07660		DUF228 domain-containing protein		up	2.24282	1.6223e-51	S	Function unknown	lp56	NA	pseudogene
BB_RS07665		hypothetical protein		up	0.913216	0.0019237	S	Function unknown	lp56	NA	pseudogene
BB_RS07670		hypothetical protein		up	2.07629	9.09417e-14	S	Function unknown	lp56	NA	pseudogene
BB_RS07675	WP_164928174.1	hypothetical protein		up	1.7392	1.32105e-12	S	Function unknown	lp56	ps6	protein_coding
BB_RS07680		terminase		up	1.1924	5.1519e-12	S	Function unknown	lp56	NA	pseudogene
BB_RS07685		phage portal protein		up	1.07578	0.00631571	S	Function unknown	lp56	NA	pseudogene
BB_RS07690	WP_010883927.1	DNA methyltransferase		up	1.59692	2.93858e-23	L	Replication, recombination and repair	lp56	ps1	protein_coding
BB_RS07705		virulence associated lipoprotein		up	1.92904	1.52237e-18	S	Function unknown	lp56	NA	pseudogene
BB_RS07730	WP_010883942.1	hypothetical protein		up	1.7649	0.00150146	S	Function unknown	lp56	ps7	protein_coding
BB_RS07740	WP_002658128.1	hypothetical protein		down	-1.19343	4.25484e-20	S	Function unknown	chr	ps6	protein_coding
BB_RS07755	WP_010259080.1	hypothetical protein		down	-0.350191	0.000236546	S	Function unknown	lp54	ps7	protein_coding

## Sheet: BF, permissive
Supplementary table S2. Differentially expressed genes in biofilms (BF). (Permissive criteria)
Differentially expressed genes were determined by DeSeq2 pairwise comparison analysis using the permissive criteria (padj < 0.05). Comparison is made to spirochetes (SP).
RefSeq_locus_tag	product_accession	gene_name	gene_symbol	regulation	log2fold_change	padj	COG_annotation	COG_annotation_description	gene_locus	ps	product_type
BB_RS00020	WP_020948671.1	phosphoglucomutase		up	0.632235	1.04206e-10	G	Carbohydrate transport and metabolism	chr	1	protein_coding
BB_RS00025	WP_010889658.1	tryptophan--tRNA ligase	trpS	down	-0.51471	4.2563e-09	J	Translation, ribosomal structure and biogenesis	chr	1	protein_coding
BB_RS00030	WP_002658381.1	AI-2E family transporter		down	-0.811455	3.16989e-22	S	Function unknown	chr	1	protein_coding
BB_RS00035	WP_002658378.1	haloacid dehalogenase-like hydrolase		down	-0.693725	9.66504e-20	E	Amino acid transport and metabolism	chr	2	protein_coding
BB_RS00040	WP_002656665.1	TIGR00159 family protein		up	1.27068	9.90087e-31	S	Function unknown	chr	2	protein_coding
BB_RS00045	WP_010889659.1	YbbR-like domain-containing protein		up	1.41404	9.01532e-33	O	Post-translational modification, protein turnover, and chaperones	chr	3	protein_coding
BB_RS00050	WP_002556617.1	4'-phosphopantetheinyl transferase superfamily protein		down	-0.38731	8.52437e-05	I	Lipid transport and metabolism	chr	1	protein_coding
BB_RS00060	WP_010889660.1	tRNA pseudouridine(38-40) synthase TruA	truA	down	-0.611872	3.23177e-14	J	Translation, ribosomal structure and biogenesis	chr	1	protein_coding
BB_RS00065	WP_010889661.1	hypothetical protein		down	-0.711456	7.70777e-11	L	Replication, recombination and repair	chr	5	protein_coding
BB_RS00070	WP_002659035.1	primosomal protein N'	priA	down	-1.03659	4.76806e-23	L	Replication, recombination and repair	chr	2	protein_coding
BB_RS00075	WP_002655979.1	uridine kinase	udk	down	-0.212111	0.00621319	F	Nucleotide transport and metabolism	chr	1	protein_coding
BB_RS00080	WP_002658367.1	rhodanese-like domain-containing protein		up	1.04665	1.28842e-18	P	Inorganic ion transport and metabolism	chr	1	protein_coding
BB_RS00090	WP_002658364.1	RluA family pseudouridine synthase		down	-0.544389	1.28999e-12	J	Translation, ribosomal structure and biogenesis	chr	1	protein_coding
BB_RS00095	WP_002658362.1	hypothetical protein		down	-0.702128	2.7793e-08	S	Function unknown	chr	6	protein_coding
BB_RS00100	WP_002658359.1	diphosphate--fructose-6-phosphate 1-phosphotransferase		down	-0.421947	1.0857e-06	F	Nucleotide transport and metabolism	chr	1	protein_coding
BB_RS00105		tRNA preQ1(34) S-adenosylmethionine ribosyltransferase-isomerase QueA	queA	down	-0.335308	4.94836e-08	S	Function unknown	chr	NA	pseudogene
BB_RS00110	WP_002556628.1	Holliday junction branch migration DNA helicase RuvB	ruvB	up	0.274447	0.00110935	L	Replication, recombination and repair	chr	1	protein_coding
BB_RS00115	WP_002658353.1	Holliday junction branch migration protein RuvA	ruvA	up	0.476404	4.89529e-06	L	Replication, recombination and repair	chr	1	protein_coding
BB_RS00125	WP_002556631.1	YebC/PmpR family DNA-binding transcriptional regulator		up	0.230556	0.000770398	K	Transcription	chr	1	protein_coding
BB_RS00130	WP_020948678.1	bifunctional 5,10-methylenetetrahydrofolate dehydrogenase/5,10-methenyltetrahydrofolate cyclohydrolase		up	1.30716	5.93319e-36	F	Nucleotide transport and metabolism	chr	1	protein_coding
BB_RS00135	WP_002658348.1	hypothetical protein		up	0.247692	0.00265078	S	Function unknown	chr	5	protein_coding
BB_RS00140	WP_002655996.1	outer membrane protein assembly factor BamB	bamB	up	0.201369	0.00651251	S	Function unknown	chr	6	protein_coding
BB_RS00145	WP_002655998.1	DUF188 domain-containing protein		down	-0.410333	0.000642391	S	Function unknown	chr	2	protein_coding
BB_RS00155	WP_002661914.1	signal peptidase I	lepB	up	1.08624	9.49405e-25	U	Intracellular trafficking, secretion, and vesicular transport	chr	1	protein_coding
BB_RS00160	WP_002658342.1	SUMF1/EgtB/PvdO family nonheme iron enzyme		up	0.773831	4.56999e-21	S	Function unknown	chr	4	protein_coding
BB_RS00175	WP_002656217.1	DNA topoisomerase IV subunit A		down	-1.03127	1.04892e-18	L	Replication, recombination and repair	chr	1	protein_coding
BB_RS00180	WP_002658339.1	type IIA DNA topoisomerase subunit B		down	-0.878431	1.90115e-14	L	Replication, recombination and repair	chr	1	protein_coding
BB_RS00185	WP_002665505.1	1-acyl-sn-glycerol-3-phosphate acyltransferase		down	-0.849112	6.74088e-21	I	Lipid transport and metabolism	chr	1	protein_coding
BB_RS00190	WP_023003271.1	pallilysin-related adhesin		down	-1.00083	6.42311e-23	S	Function unknown	chr	5	protein_coding
BB_RS00195	WP_002658333.1	peptidyl-prolyl cis-trans isomerase		up	0.314067	0.00678081	O	Post-translational modification, protein turnover, and chaperones	chr	5	protein_coding
BB_RS00205	WP_002556647.1	phosphate signaling complex protein PhoU	phoU	down	-0.597224	1.74933e-06	P	Inorganic ion transport and metabolism	chr	1	protein_coding
BB_RS00215	WP_002556649.1	hypothetical protein		up	0.304205	0.0157671	S	Function unknown	chr	6	protein_coding
BB_RS00225	WP_002656722.1	ribonuclease HII		down	-0.504657	0.00243552	L	Replication, recombination and repair	chr	1	protein_coding
BB_RS00245	WP_010889667.1	queuosine precursor transporter		up	0.48484	1.30321e-20	S	Function unknown	chr	1	protein_coding
BB_RS00255	WP_002658321.1	RNA methyltransferase		down	-0.539002	1.73684e-14	J	Translation, ribosomal structure and biogenesis	chr	1	protein_coding
BB_RS00260	WP_002656594.1	uracil-DNA glycosylase	ung	down	-0.623524	1.85999e-30	L	Replication, recombination and repair	chr	1	protein_coding
BB_RS00265	WP_002658319.1	preprotein translocase subunit SecG	secG	down	-0.766336	3.96696e-11	U	Intracellular trafficking, secretion, and vesicular transport	chr	7	protein_coding
BB_RS00275	WP_010255334.1	phosphoglycerate kinase		up	0.358842	8.20847e-06	F	Nucleotide transport and metabolism	chr	1	protein_coding
BB_RS00280	WP_002658311.1	type I glyceraldehyde-3-phosphate dehydrogenase	gap	up	0.553214	4.82328e-16	C	Energy production and conversion	chr	1	protein_coding
BB_RS00285	WP_010889669.1	tetratricopeptide repeat protein		down	-0.879655	2.53896e-19	S	Function unknown	chr	1	protein_coding
BB_RS00290	WP_010889670.1	HlyC/CorC family transporter		down	-0.489527	2.45669e-09	S	Function unknown	chr	1	protein_coding
BB_RS00295	WP_002658307.1	rRNA maturation RNase YbeY	ybeY	down	-0.351583	0.000986928	S	Function unknown	chr	1	protein_coding
BB_RS00300	WP_010889671.1	thioredoxin	trxA	up	0.488985	6.46208e-21	C; O	Energy production and conversion; Post-translational modification, protein turnover, and chaperones	chr	1	protein_coding
BB_RS00305	WP_010889672.1	16S rRNA (uracil(1498)-N(3))-methyltransferase		down	-0.934658	1.64018e-23	J	Translation, ribosomal structure and biogenesis	chr	1	protein_coding
BB_RS00310	WP_020948684.1	PASTA domain-containing protein		down	-0.196398	0.0126361	S	Function unknown	chr	2	protein_coding
BB_RS00315	WP_002658299.1	methionyl-tRNA formyltransferase	fmt	down	-0.580477	2.0994e-10	J	Translation, ribosomal structure and biogenesis	chr	1	protein_coding
BB_RS00320	WP_002662034.1	peptide deformylase	def	down	-0.243563	3.31e-06	J	Translation, ribosomal structure and biogenesis	chr	1	protein_coding
BB_RS00325	WP_010889674.1	hypothetical protein		down	-0.176277	0.0323641	S	Function unknown	chr	6	protein_coding
BB_RS00330	WP_023003273.1	aminopeptidase P family protein		up	0.27472	7.75936e-07	E	Amino acid transport and metabolism	chr	1	protein_coding
BB_RS00335	WP_002658292.1	Cof-type HAD-IIB family hydrolase		up	0.961581	5.66788e-32	S	Function unknown	chr	1	protein_coding
BB_RS00340	WP_002656022.1	aminopeptidase		up	0.315546	1.90553e-08	E	Amino acid transport and metabolism	chr	1	protein_coding
BB_RS00365	WP_096334726.1	peptide chain release factor 2	prfB	up	0.29746	3.0019e-05	J	Translation, ribosomal structure and biogenesis	chr	1	protein_coding
BB_RS00370	WP_010889677.1	hypothetical protein		down	-0.319719	0.000131932	S	Function unknown	chr	5	protein_coding
BB_RS00375	WP_010889678.1	signal recognition particle-docking protein FtsY	ftsY	down	-0.537389	8.4673e-10	U	Intracellular trafficking, secretion, and vesicular transport	chr	1	protein_coding
BB_RS00380	WP_020948687.1	hypothetical protein		down	-0.857658	1.92928e-12	S	Function unknown	chr	6	protein_coding
BB_RS00385		ABC transporter permease		down	-1.25363	4.80555e-34	S	Function unknown	chr	NA	pseudogene
BB_RS00390	WP_002656931.1	ABC transporter ATP-binding protein		down	-1.34264	1.97974e-40	P	Inorganic ion transport and metabolism	chr	1	protein_coding
BB_RS00395	WP_002665479.1	ABC transporter permease		down	-1.38581	4.24938e-21	M	Cell wall/membrane/envelope biogenesis	chr	3	protein_coding
BB_RS00400	WP_002656621.1	hypothetical protein		down	-0.237805	0.000972171	S	Function unknown	chr	6	protein_coding
BB_RS00405	WP_002656160.1	hypothetical protein		up	0.205599	0.0140208	S	Function unknown	chr	3	protein_coding
BB_RS00415	WP_010889679.1	iron-sulfur cluster scaffold-like protein		down	-0.467375	4.1393e-15	C	Energy production and conversion	chr	6	protein_coding
BB_RS00420	WP_002656860.1	YifB family Mg chelatase-like AAA ATPase		down	-0.617305	2.38381e-12	O	Post-translational modification, protein turnover, and chaperones	chr	1	protein_coding
BB_RS00425	WP_010889680.1	L-lactate dehydrogenase		down	-0.276985	0.00245784	C	Energy production and conversion	chr	1	protein_coding
BB_RS00430	WP_080592854.1	elongation factor 4	lepA	down	-0.307541	0.00452008	M	Cell wall/membrane/envelope biogenesis	chr	1	protein_coding
BB_RS00435	WP_002656179.1	hypothetical protein		down	-0.609846	3.05975e-08	S	Function unknown	chr	5	protein_coding
BB_RS00440	WP_002556692.1	ATP synthase subunit K		down	-1.10918	4.15293e-22	C	Energy production and conversion	chr	3	protein_coding
BB_RS00445	WP_023003276.1	V-type ATP synthase subunit I		down	-0.473694	7.95437e-09	C	Energy production and conversion	chr	1	protein_coding
BB_RS00450	WP_002556694.1	V-type ATP synthase subunit D		down	-0.451671	4.83433e-05	C	Energy production and conversion	chr	2	protein_coding
BB_RS00455	WP_002556695.1	V-type ATP synthase subunit B		down	-0.247782	0.0240519	C	Energy production and conversion	chr	1	protein_coding
BB_RS00460	WP_002656082.1	V-type ATP synthase subunit A		down	-0.18384	0.0404668	F	Nucleotide transport and metabolism	chr	1	protein_coding
BB_RS00465	WP_002658266.1	hypothetical protein		down	-0.253818	0.0268013	S	Function unknown	chr	3	protein_coding
BB_RS00470	WP_002655964.1	V-type ATP synthase subunit E		down	-0.17751	0.00786008	C	Energy production and conversion	chr	2	protein_coding
BB_RS00475	WP_002556699.1	hypothetical protein		up	0.188323	0.0140486	S	Function unknown	chr	5	protein_coding
BB_RS00480	WP_010889681.1	endonuclease MutS2		down	-0.886025	3.04144e-37	L	Replication, recombination and repair	chr	1	protein_coding
BB_RS00485	WP_002556701.1	ribosome small subunit-dependent GTPase A	rsgA	down	-1.02936	1.60479e-52	S	Function unknown	chr	1	protein_coding
BB_RS00490	WP_010889682.1	glutamate racemase	murI	down	-0.863792	2.33688e-11	M	Cell wall/membrane/envelope biogenesis	chr	1	protein_coding
BB_RS00495	WP_002665039.1	asparagine--tRNA ligase	asnS	up	1.23486	1.31677e-94	J	Translation, ribosomal structure and biogenesis	chr	1	protein_coding
BB_RS00500	WP_002656934.1	hypothetical protein		up	0.643239	1.47463e-05	S	Function unknown	chr	6	protein_coding
BB_RS00505	WP_002657101.1	phosphoribosyltransferase		down	-0.814456	9.60725e-17	F	Nucleotide transport and metabolism	chr	1	protein_coding
BB_RS00510	WP_002656852.1	DegQ family serine endoprotease		down	-0.33879	4.01493e-05	O	Post-translational modification, protein turnover, and chaperones	chr	1	protein_coding
BB_RS00515	WP_010889683.1	type I methionyl aminopeptidase	map	down	-0.4109	3.91415e-05	J	Translation, ribosomal structure and biogenesis	chr	1	protein_coding
BB_RS00525	WP_010889684.1	transcription antitermination factor NusB	nusB	up	0.568827	3.32343e-13	K	Transcription	chr	2	protein_coding
BB_RS00530	WP_002655997.1	peptidylprolyl isomerase		up	0.864549	8.99385e-33	M	Cell wall/membrane/envelope biogenesis	chr	1	protein_coding
BB_RS00535	WP_010889685.1	acetyl-CoA C-acyltransferase		down	-0.161022	0.0298588	I	Lipid transport and metabolism	chr	1	protein_coding
BB_RS00540	WP_002656911.1	hypothetical protein		up	1.1158	4.65552e-36	S	Function unknown	chr	6	protein_coding
BB_RS00545	WP_002656583.1	replicative DNA helicase	dnaB	up	0.130382	0.0274587	L	Replication, recombination and repair	chr	1	protein_coding
BB_RS00550	WP_002656726.1	50S ribosomal protein L9		up	0.183261	0.0181032	J	Translation, ribosomal structure and biogenesis	chr	1	protein_coding
BB_RS00555	WP_002556715.1	30S ribosomal protein S18	rpsR	up	0.172948	0.0498229	J	Translation, ribosomal structure and biogenesis	chr	1	protein_coding
BB_RS00560	WP_002657080.1	single-stranded DNA-binding protein		up	0.376148	7.1151e-07	L	Replication, recombination and repair	chr	1	protein_coding
BB_RS00565	WP_010889686.1	30S ribosomal protein S6		up	0.573498	5.03814e-10	J	Translation, ribosomal structure and biogenesis	chr	2	protein_coding
BB_RS00575	WP_010889687.1	hemolysin III family protein		down	-0.240339	0.0188014	S	Function unknown	chr	1	protein_coding
BB_RS00580	WP_010889688.1	RIP metalloprotease RseP	rseP	down	-0.37094	5.87757e-06	M	Cell wall/membrane/envelope biogenesis	chr	1	protein_coding
BB_RS00585	WP_020948696.1	phosphatidate cytidylyltransferase		down	-0.937339	6.43995e-19	S	Function unknown	chr	1	protein_coding
BB_RS00590	WP_002658236.1	di-trans,poly-cis-decaprenylcistransferase	uppS	down	-0.573087	9.91513e-17	H	Coenzyme transport and metabolism	chr	1	protein_coding
BB_RS00600	WP_010889689.1	translation elongation factor Ts	tsf	up	0.394799	1.27395e-06	J	Translation, ribosomal structure and biogenesis	chr	1	protein_coding
BB_RS00605	WP_002658226.1	30S ribosomal protein S2	rpsB	up	0.393521	1.24278e-07	J	Translation, ribosomal structure and biogenesis	chr	1	protein_coding
BB_RS00610	WP_002658224.1	hypothetical protein		down	-1.35948	1.46998e-13	S	Function unknown	chr	6	protein_coding
BB_RS00615	WP_010889690.1	hypothetical protein		down	-0.723413	3.02844e-16	S	Function unknown	chr	6	protein_coding
BB_RS00620	WP_002658220.1	hypothetical protein		down	-0.287374	0.00147866	S	Function unknown	chr	6	protein_coding
BB_RS00625	WP_010889691.1	30S ribosomal protein S1		down	-0.180935	0.0346713	J	Translation, ribosomal structure and biogenesis	chr	1	protein_coding
BB_RS00635	WP_002556731.1	rRNA pseudouridine synthase		down	-0.500814	2.99512e-07	J	Translation, ribosomal structure and biogenesis	chr	1	protein_coding
BB_RS00640	WP_002656795.1	hypothetical protein		down	-0.446614	4.70506e-06	S	Function unknown	chr	5	protein_coding
BB_RS00645	WP_002658212.1	recombinase RecA	recA	down	-0.351047	0.00265442	L	Replication, recombination and repair	chr	1	protein_coding
BB_RS00650	WP_002665455.1	transcription elongation factor GreA	greA	down	-0.32415	0.000277798	K	Transcription	chr	2	protein_coding
BB_RS00660	WP_002658204.1	hypothetical protein		up	0.553532	1.18334e-10	S	Function unknown	chr	3	protein_coding
BB_RS00665	WP_002656264.1	histidine--tRNA ligase		up	0.814722	1.76583e-22	J	Translation, ribosomal structure and biogenesis	chr	1	protein_coding
BB_RS00670	WP_010889692.1	transpeptidase family protein		up	0.541593	3.33303e-16	M	Cell wall/membrane/envelope biogenesis	chr	1	protein_coding
BB_RS00685	WP_002656352.1	hypothetical protein		down	-0.325084	0.0126328	S	Function unknown	chr	5	protein_coding
BB_RS00690		efflux RND transporter permease subunit		down	-0.47888	4.21243e-06	S	Function unknown	chr	NA	pseudogene
BB_RS00695	WP_002658190.1	efflux RND transporter periplasmic adaptor subunit		down	-0.583626	2.04417e-06	M	Cell wall/membrane/envelope biogenesis	chr	2	protein_coding
BB_RS00700	WP_002665464.1	TolC family protein		down	-0.23098	0.0187549	M; U	Cell wall/membrane/envelope biogenesis; Intracellular trafficking, secretion, and vesicular transport	chr	2	protein_coding
BB_RS00710	WP_002663645.1	glycine betaine ABC transporter substrate-binding protein		down	-0.507327	5.92088e-07	E	Amino acid transport and metabolism	chr	1	protein_coding
BB_RS00715	WP_002656468.1	proline/glycine betaine ABC transporter permease		up	0.268188	0.000157103	P	Inorganic ion transport and metabolism	chr	1	protein_coding
BB_RS00720	WP_002556747.1	glycine betaine/L-proline ABC transporter ATP-binding protein		up	0.867375	2.93323e-44	E	Amino acid transport and metabolism	chr	1	protein_coding
BB_RS00730	WP_002659773.1	flagellar filament capping protein FliD	fliD	up	0.401466	1.61081e-14	N	Cell motility	chr	2	protein_coding
BB_RS00735	WP_010889694.1	N-acetylglucosamine-6-phosphate deacetylase	nagA	up	0.435137	6.43118e-07	G	Carbohydrate transport and metabolism	chr	1	protein_coding
BB_RS00740	WP_002556751.1	glucosamine-6-phosphate deaminase		down	-0.443438	3.88534e-08	G	Carbohydrate transport and metabolism	chr	1	protein_coding
BB_RS00745	WP_002556752.1	superoxide dismutase		down	-0.505398	3.83212e-10	C	Energy production and conversion	chr	1	protein_coding
BB_RS00750	WP_002665461.1	preprotein translocase subunit SecA	secA	down	-0.216134	0.0343306	U	Intracellular trafficking, secretion, and vesicular transport	chr	1	protein_coding
BB_RS00755	WP_002655952.1	lipoprotein		up	0.667552	2.7412e-19	S	Function unknown	chr	5	protein_coding
BB_RS00760	WP_010889695.1	hypothetical protein		up	0.330187	0.0151829	S	Function unknown	chr	6	protein_coding
BB_RS00770	WP_002662830.1	S2/P23 family protein		up	0.505026	6.04035e-14	S	Function unknown	chr	6	protein_coding
BB_RS00775	WP_002663639.1	S2/P23 family protein		up	0.383782	2.16938e-07	S	Function unknown	chr	6	protein_coding
BB_RS00780	WP_002658168.1	alanine racemase	alr	down	-0.333351	3.29895e-07	M	Cell wall/membrane/envelope biogenesis	chr	1	protein_coding
BB_RS00785	WP_002658164.1	hypothetical protein		down	-0.767222	1.16547e-19	M	Cell wall/membrane/envelope biogenesis	chr	3	protein_coding
BB_RS00790	WP_002658161.1	hypothetical protein		down	-0.491857	8.41837e-09	S	Function unknown	chr	6	protein_coding
BB_RS00795	WP_002658159.1	calcium/sodium antiporter		up	0.246088	0.0174577	P	Inorganic ion transport and metabolism	chr	1	protein_coding
BB_RS00805	WP_010889696.1	4-alpha-glucanotransferase	malQ	up	0.48176	3.48455e-08	G	Carbohydrate transport and metabolism	chr	1	protein_coding
BB_RS00810	WP_002655999.1	OmpA family protein		up	0.773466	4.19863e-08	M	Cell wall/membrane/envelope biogenesis	chr	2	protein_coding
BB_RS00820	WP_002556767.1	translation initiation factor IF-1	infA	up	0.423795	9.58659e-07	J	Translation, ribosomal structure and biogenesis	chr	1	protein_coding
BB_RS00825	WP_010889697.1	BatD family protein		down	-0.771024	7.96876e-23	S	Function unknown	chr	3	protein_coding
BB_RS00830	WP_002659754.1	tetratricopeptide repeat protein		down	-0.711024	3.52351e-20	S	Function unknown	chr	1	protein_coding
BB_RS00835	WP_020948707.1	VWA domain-containing protein		down	-0.76509	4.18949e-19	I; U	Lipid transport and metabolism; Intracellular trafficking, secretion, and vesicular transport	chr	2	protein_coding
BB_RS00840	WP_023003278.1	VWA domain-containing protein		down	-0.574325	1.91158e-10	S	Function unknown	chr	1	protein_coding
BB_RS00845	WP_002656117.1	hypothetical protein		down	-1.20648	5.22972e-24	S	Function unknown	chr	5	protein_coding
BB_RS00850	WP_002656651.1	DUF58 domain-containing protein		down	-0.484558	2.88621e-06	S	Function unknown	chr	1	protein_coding
BB_RS00855	WP_002556774.1	MoxR family ATPase		down	-0.361788	0.000100606	S	Function unknown	chr	1	protein_coding
BB_RS00860	WP_002665606.1	16S rRNA (guanine(527)-N(7))-methyltransferase RsmG	rsmG	down	-0.889159	7.69184e-09	J	Translation, ribosomal structure and biogenesis	chr	1	protein_coding
BB_RS00875	WP_002656867.1	FlbF protein		up	0.358493	2.38534e-05	S	Function unknown	chr	6	protein_coding
BB_RS00880	WP_002656068.1	flagellar hook-associated protein FlgK	flgK	up	0.503027	2.6633e-13	N	Cell motility	chr	2	protein_coding
BB_RS00885	WP_002657594.1	flagellar hook-associated protein 3		up	0.226403	0.02238	N	Cell motility	chr	2	protein_coding
BB_RS00890	WP_002556781.1	flagellar assembly protein FliW	fliW	down	-0.678446	2.83232e-13	N	Cell motility	chr	2	protein_coding
BB_RS00895	WP_002556782.1	carbon storage regulator CsrA	csrA	down	-0.759933	0.00380631	J	Translation, ribosomal structure and biogenesis	chr	2	protein_coding
BB_RS00900	WP_002657596.1	tRNA (adenosine(37)-N6)-threonylcarbamoyltransferase complex dimerization subunit type 1 TsaB	tsaB	down	-1.7397	6.719e-120	O	Post-translational modification, protein turnover, and chaperones	chr	2	protein_coding
BB_RS00905	WP_002663946.1	tRNA (adenosine(37)-N6)-threonylcarbamoyltransferase complex ATPase subunit type 1 TsaE	tsaE	down	-0.908175	3.28439e-38	S	Function unknown	chr	1	protein_coding
BB_RS00910	WP_002556785.1	hypothetical protein		down	-0.638559	3.20028e-09	S	Function unknown	chr	5	protein_coding
BB_RS00915	WP_023003280.1	50S ribosomal protein L20	rplT	down	-0.481876	9.15215e-08	J	Translation, ribosomal structure and biogenesis	chr	1	protein_coding
BB_RS00925	WP_002556788.1	translation initiation factor IF-3		up	0.404064	1.62317e-11	J	Translation, ribosomal structure and biogenesis	chr	1	protein_coding
BB_RS00940	WP_010889700.1	TatD family hydrolase		down	-0.55745	4.55344e-07	L	Replication, recombination and repair	chr	1	protein_coding
BB_RS00945	WP_002657606.1	tetratricopeptide repeat protein		down	-0.301536	2.19049e-06	S	Function unknown	chr	1	protein_coding
BB_RS00955	WP_010889701.1	peptide chain release factor N(5)-glutamine methyltransferase	prmC	down	-0.290658	0.000338028	J	Translation, ribosomal structure and biogenesis	chr	1	protein_coding
BB_RS00960	WP_002657610.1	guanosine-3',5'-bis(diphosphate) 3'-pyrophosphohydrolase	spoT	down	-0.824691	1.88159e-15	K; T	Transcription; Signal transduction mechanisms	chr	1	protein_coding
BB_RS00965	WP_023003282.1	hypothetical protein		down	-0.505935	0.000243856	S	Function unknown	chr	6	protein_coding
BB_RS00970	WP_010889702.1	D-alanine--D-alanine ligase		down	-0.235901	0.000281131	F	Nucleotide transport and metabolism	chr	1	protein_coding
BB_RS00975	WP_002657618.1	UDP-N-acetylmuramoyl-L-alanyl-D-glutamate--2,6-diaminopimelate ligase		up	0.202911	0.0018849	M	Cell wall/membrane/envelope biogenesis	chr	1	protein_coding
BB_RS00990	WP_002556800.1	FtsH protease activity modulator HflK	hflK	down	-0.430797	4.65704e-07	O	Post-translational modification, protein turnover, and chaperones	chr	1	protein_coding
BB_RS01010	WP_010889704.1	hypothetical protein		up	0.59792	1.81367e-13	T	Signal transduction mechanisms	chr	2	protein_coding
BB_RS01020	WP_002657628.1	UTP--glucose-1-phosphate uridylyltransferase		up	0.6147	2.88299e-11	M	Cell wall/membrane/envelope biogenesis	chr	1	protein_coding
BB_RS01040	WP_002656028.1	DNA mismatch repair endonuclease MutL	mutL	down	-1.07436	9.18791e-28	L	Replication, recombination and repair	chr	1	protein_coding
BB_RS01055	WP_002660925.1	lipoprotein		up	0.205592	0.034358	S	Function unknown	chr	6	protein_coding
BB_RS01060	WP_002656805.1	elongation factor P	efp	up	1.3253	2.39944e-46	J	Translation, ribosomal structure and biogenesis	chr	1	protein_coding
BB_RS01065	WP_002556814.1	extracellular solute-binding protein		up	1.35534	4.36101e-76	P	Inorganic ion transport and metabolism	chr	1	protein_coding
BB_RS01080	WP_002657006.1	phosphate ABC transporter ATP-binding protein		down	-0.398586	6.14106e-07	P	Inorganic ion transport and metabolism	chr	1	protein_coding
BB_RS01090	WP_010889708.1	alanine--tRNA ligase		down	-0.454582	2.19023e-06	J	Translation, ribosomal structure and biogenesis	chr	1	protein_coding
BB_RS01095	WP_002656919.1	flagellar motor switch protein FliG		down	-0.223142	0.0018542	N	Cell motility	chr	2	protein_coding
BB_RS01110	WP_002657652.1	SIMPL domain-containing protein		up	0.268125	0.036866	S	Function unknown	chr	6	protein_coding
BB_RS01115	WP_002657653.1	tRNA dihydrouridine(20/20a) synthase DusA	dusA	up	0.242388	0.00228492	H	Coenzyme transport and metabolism	chr	1	protein_coding
BB_RS01120	WP_002657654.1	serine--tRNA ligase	serS	down	-0.128393	0.0480724	J	Translation, ribosomal structure and biogenesis	chr	1	protein_coding
BB_RS01125	WP_010889709.1	hypothetical protein		up	0.970965	1.8656e-35	S	Function unknown	chr	6	protein_coding
BB_RS01135	WP_010889710.1	type B 50S ribosomal protein L31		up	0.41434	8.53039e-06	J	Translation, ribosomal structure and biogenesis	chr	1	protein_coding
BB_RS01140	WP_010889711.1	transcription termination factor Rho	rho	down	-1.1545	4.54428e-32	K	Transcription	chr	1	protein_coding
BB_RS01145	WP_002656070.1	polymer-forming cytoskeletal protein		down	-0.816861	1.79969e-12	M	Cell wall/membrane/envelope biogenesis	chr	1	protein_coding
BB_RS01150	WP_002655986.1	integration host factor subunit beta		down	-0.271272	0.00266859	L	Replication, recombination and repair	chr	1	protein_coding
BB_RS01155	WP_002556832.1	30S ribosomal protein S20		down	-0.30307	3.3276e-05	J	Translation, ribosomal structure and biogenesis	chr	1	protein_coding
BB_RS01160	WP_002662521.1	membrane protein		down	-1.32017	1.18085e-27	S	Function unknown	chr	6	protein_coding
BB_RS01165	WP_002664905.1	redox-regulated ATPase YchF	ychF	down	-0.816841	1.52028e-19	J	Translation, ribosomal structure and biogenesis	chr	1	protein_coding
BB_RS01170	WP_010889712.1	hypothetical protein		down	-0.59283	2.31744e-12	S	Function unknown	chr	1	protein_coding
BB_RS01175	WP_010889713.1	apolipoprotein N-acyltransferase	lnt	down	-0.210532	0.00230538	M	Cell wall/membrane/envelope biogenesis	chr	1	protein_coding
BB_RS01190	WP_002556839.1	aquaporin family protein		down	-0.968358	3.82797e-15	P	Inorganic ion transport and metabolism	chr	1	protein_coding
BB_RS01195	WP_002656192.1	glycerol kinase GlpK	glpK	down	-1.47842	9.57982e-23	F	Nucleotide transport and metabolism	chr	1	protein_coding
BB_RS01200	WP_002660591.1	glycerol-3-phosphate dehydrogenase/oxidase		down	-1.60079	7.70854e-28	C	Energy production and conversion	chr	1	protein_coding
BB_RS01205	WP_002656987.1	YaaR family protein		down	-0.608825	5.91384e-13	S	Function unknown	chr	6	protein_coding
BB_RS01210	WP_002556844.1	polymer-forming cytoskeletal protein		down	-0.628881	7.29662e-10	M	Cell wall/membrane/envelope biogenesis	chr	1	protein_coding
BB_RS01215	WP_010889715.1	peptidoglycan DD-metalloendopeptidase family protein		down	-0.533262	2.442e-09	M	Cell wall/membrane/envelope biogenesis	chr	1	protein_coding
BB_RS01220	WP_002656090.1	RdgB/HAM1 family non-canonical purine NTP pyrophosphatase	rdgB	up	0.611326	1.47793e-07	F	Nucleotide transport and metabolism	chr	1	protein_coding
BB_RS01225	WP_010889716.1	oligoendopeptidase F	pepF	down	-0.328025	0.000258305	E	Amino acid transport and metabolism	chr	1	protein_coding
BB_RS01230	WP_002556848.1	phosphatidylcholine/phosphatidylserine synthase		down	-0.68416	4.10638e-12	I	Lipid transport and metabolism	chr	1	protein_coding
BB_RS01245	WP_010889717.1	leucine--tRNA ligase	leuS	up	0.470224	1.44213e-12	J	Translation, ribosomal structure and biogenesis	chr	1	protein_coding
BB_RS01250	WP_020948722.1	RND family transporter		down	-0.319698	2.35302e-11	S	Function unknown	chr	1	protein_coding
BB_RS01255	WP_002656104.1	endopeptidase La	lon	up	0.255987	0.000675598	O	Post-translational modification, protein turnover, and chaperones	chr	1	protein_coding
BB_RS01260	WP_010889718.1	single-stranded-DNA-specific exonuclease RecJ	recJ	down	-0.25351	0.00024591	L	Replication, recombination and repair	chr	1	protein_coding
BB_RS01265	WP_002556854.1	M23 family metallopeptidase		down	-0.753353	2.64161e-13	M	Cell wall/membrane/envelope biogenesis	chr	1	protein_coding
BB_RS01270	WP_002656880.1	30S ribosomal protein S21		up	0.59018	1.22966e-11	J	Translation, ribosomal structure and biogenesis	chr	2	protein_coding
BB_RS01280	WP_002657697.1	undecaprenyl-diphosphate phosphatase		down	-0.505652	3.67038e-05	V	Defense mechanisms	chr	1	protein_coding
BB_RS01285	WP_010889719.1	lytic transglycosylase domain-containing protein		down	-0.354777	6.97176e-06	M	Cell wall/membrane/envelope biogenesis	chr	2	protein_coding
BB_RS01305	WP_002656888.1	signal peptidase I	lepB	down	-0.409819	3.22972e-05	U	Intracellular trafficking, secretion, and vesicular transport	chr	1	protein_coding
BB_RS01310	WP_002656040.1	Hsp70 family protein		down	-0.530989	2.19764e-08	O	Post-translational modification, protein turnover, and chaperones	chr	1	protein_coding
BB_RS01315	WP_002556864.1	hypothetical protein		down	-0.935176	1.22483e-35	S	Function unknown	chr	5	protein_coding
BB_RS01320	WP_002657707.1	hypothetical protein		down	-0.733444	3.91566e-12	S	Function unknown	chr	6	protein_coding
BB_RS01325	WP_002657709.1	DUF342 domain-containing protein		down	-0.830387	1.61505e-23	L	Replication, recombination and repair	chr	2	protein_coding
BB_RS01330	WP_010889722.1	RNA chaperone Hfq	hfq	down	-0.544094	4.9876e-07	S	Function unknown	chr	6	protein_coding
BB_RS01340	WP_002556869.1	flagellar biosynthesis protein FlhF	flhF	down	-0.685969	1.08324e-11	N	Cell motility	chr	1	protein_coding
BB_RS01345	WP_010889723.1	flagellar biosynthesis protein FlhA	flhA	down	-0.435023	5.92088e-07	N	Cell motility	chr	1	protein_coding
BB_RS01355	WP_002657717.1	flagellar biosynthetic protein FliR	fliR	down	-1.10571	3.99537e-20	N	Cell motility	chr	4	protein_coding
BB_RS01365	WP_002556874.1	flagellar type III secretion system pore protein FliP	fliP	down	-0.861082	5.14705e-18	N	Cell motility	chr	2	protein_coding
BB_RS01370	WP_002665214.1	flagella biosynthesis regulatory protein FliZ		down	-0.666029	7.10732e-08	N	Cell motility	chr	6	protein_coding
BB_RS01375	WP_002556876.1	flagellar motor switch protein FliN	fliN	down	-0.804022	2.74657e-12	N	Cell motility	chr	2	protein_coding
BB_RS01380	WP_002656446.1	flagellar motor switch protein FliM	fliM	down	-0.30725	0.00433107	N	Cell motility	chr	2	protein_coding
BB_RS01385	WP_002656257.1	flagellar basal body-associated protein FliL	fliL	down	-0.239214	0.0152668	N	Cell motility	chr	4	protein_coding
BB_RS01415	WP_002665219.1	flagellar hook-length control protein FliK		down	-0.270467	6.61509e-06	N	Cell motility	chr	5	protein_coding
BB_RS01420	WP_002665266.1	flagellar protein		down	-0.328337	2.92924e-05	S	Function unknown	chr	5	protein_coding
BB_RS01425	WP_002665319.1	flagellar protein FlbA		down	-0.61428	0.0144526	S	Function unknown	chr	6	protein_coding
BB_RS01430	WP_002660657.1	flagellar protein export ATPase FliI	fliI	down	-0.553747	8.58643e-10	N; U	Cell motility; Intracellular trafficking, secretion, and vesicular transport	chr	1	protein_coding
BB_RS01435	WP_002556888.1	flagellar assembly protein FliH	fliH	down	-0.437247	4.10742e-05	N	Cell motility	chr	2	protein_coding
BB_RS01445	WP_002556890.1	flagellar M-ring protein FliF	fliF	down	-0.18053	0.033846	N	Cell motility	chr	2	protein_coding
BB_RS01455	WP_002657104.1	flagellar basal body rod protein FlgC	flgC	up	0.344708	3.24922e-05	N	Cell motility	chr	2	protein_coding
BB_RS01465	WP_002656077.1	HslU--HslV peptidase ATPase subunit	hslU	down	-0.520744	2.0102e-06	O	Post-translational modification, protein turnover, and chaperones	chr	1	protein_coding
BB_RS01470	WP_002556895.1	ATP-dependent protease subunit HslV	hslV	down	-0.472905	0.000170254	O	Post-translational modification, protein turnover, and chaperones	chr	1	protein_coding
BB_RS01475	WP_010254014.1	DNA-protecting protein DprA	dprA	down	-0.259839	0.0127843	L; U	Replication, recombination and repair; Intracellular trafficking, secretion, and vesicular transport	chr	1	protein_coding
BB_RS01505	WP_002556902.1	phospho-N-acetylmuramoyl-pentapeptide-transferase		down	-0.555029	4.58068e-10	M	Cell wall/membrane/envelope biogenesis	chr	1	protein_coding
BB_RS01510	WP_010889724.1	UDP-N-acetylmuramoyl-tripeptide--D-alanyl-D-alanine ligase		down	-0.865656	3.69673e-22	M	Cell wall/membrane/envelope biogenesis	chr	1	protein_coding
BB_RS01515	WP_002556904.1	hypothetical protein		down	-0.665826	2.98279e-05	S	Function unknown	chr	6	protein_coding
BB_RS01525	WP_002556906.1	hypothetical protein		down	-0.291824	0.00775636	S	Function unknown	chr	6	protein_coding
BB_RS01540	WP_010889725.1	NAD(+)/NADH kinase		down	-0.375014	9.18155e-06	H	Coenzyme transport and metabolism	chr	1	protein_coding
BB_RS01555	WP_010889726.1	polyprenyl synthetase family protein		up	0.765548	8.48128e-17	H	Coenzyme transport and metabolism	chr	1	protein_coding
BB_RS01565	WP_010889727.1	ABC transporter permease		down	-1.29191	1.08175e-35	S	Function unknown	chr	5	protein_coding
BB_RS01570	WP_002656259.1	ABC transporter permease		down	-1.6924	4.44162e-34	L	Replication, recombination and repair	chr	2	protein_coding
BB_RS01575	WP_002661849.1	sugar ABC transporter ATP-binding protein		down	-1.54031	9.81003e-51	G	Carbohydrate transport and metabolism	chr	1	protein_coding
BB_RS01580	WP_002657760.1	BMP family protein		down	-1.37088	2.28871e-36	S	Function unknown	chr	1	protein_coding
BB_RS01590	WP_002657762.1	hypothetical protein		down	-0.483906	0.00122286	P; T	Inorganic ion transport and metabolism; Signal transduction mechanisms	chr	6	protein_coding
BB_RS01605	WP_002556922.1	VWA domain-containing protein		down	-0.222727	0.000165748	S	Function unknown	chr	1	protein_coding
BB_RS01610	WP_002660668.1	hypothetical protein		down	-0.523172	3.83212e-10	S	Function unknown	chr	3	protein_coding
BB_RS01615	WP_002556924.1	1-acyl-sn-glycerol-3-phosphate acyltransferase		down	-0.523988	3.39007e-12	I	Lipid transport and metabolism	chr	5	protein_coding
BB_RS01620	WP_002663145.1	peptide ABC transporter substrate-binding protein		down	-1.06798	1.3551e-26	E	Amino acid transport and metabolism	chr	1	protein_coding
BB_RS01625	WP_002656717.1	peptide ABC transporter substrate-binding protein		down	-0.989981	9.13344e-24	E	Amino acid transport and metabolism	chr	1	protein_coding
BB_RS01635	WP_002657779.1	ABC transporter permease		up	0.733805	7.42543e-28	P	Inorganic ion transport and metabolism	chr	1	protein_coding
BB_RS01640	WP_002556930.1	ABC transporter permease subunit		up	0.981652	2.04969e-64	E; P	Amino acid transport and metabolism; Inorganic ion transport and metabolism	chr	1	protein_coding
BB_RS01645	WP_002556931.1	ABC transporter ATP-binding protein		up	0.752515	2.46377e-19	P	Inorganic ion transport and metabolism	chr	1	protein_coding
BB_RS01650	WP_002556932.1	ATP-binding cassette domain-containing protein		down	-0.195132	0.0441028	P	Inorganic ion transport and metabolism	chr	1	protein_coding
BB_RS01655	WP_002657781.1	hypothetical protein		down	-0.429277	1.28999e-12	G	Carbohydrate transport and metabolism	chr	4	protein_coding
BB_RS01660	WP_010889730.1	phosphopyruvate hydratase	eno	up	0.218495	0.0259765	G	Carbohydrate transport and metabolism	chr	1	protein_coding
BB_RS01665	WP_002656683.1	30S ribosomal protein S9	rpsI	down	-0.382902	2.2173e-06	J	Translation, ribosomal structure and biogenesis	chr	1	protein_coding
BB_RS01670	WP_002556936.1	50S ribosomal protein L13	rplM	up	0.38244	5.85435e-13	J	Translation, ribosomal structure and biogenesis	chr	1	protein_coding
BB_RS01675	WP_002664835.1	hypothetical protein		down	-1.1171	2.10004e-20	H	Coenzyme transport and metabolism	chr	5	protein_coding
BB_RS01680	WP_002657789.1	Asp-tRNA(Asn)/Glu-tRNA(Gln) amidotransferase subunit GatB	gatB	down	-0.553354	2.01443e-09	J	Translation, ribosomal structure and biogenesis	chr	1	protein_coding
BB_RS01685	WP_010889731.1	Asp-tRNA(Asn)/Glu-tRNA(Gln) amidotransferase subunit GatA	gatA	down	-0.315571	1.1174e-05	J	Translation, ribosomal structure and biogenesis	chr	1	protein_coding
BB_RS01695	WP_010889732.1	ATP-dependent helicase		down	-1.1051	9.62826e-25	L	Replication, recombination and repair	chr	1	protein_coding
BB_RS01700	WP_002656254.1	helix-turn-helix domain-containing protein		down	-0.775744	5.34248e-14	S	Function unknown	chr	2	protein_coding
BB_RS01705	WP_002656012.1	outer membrane lipoprotein carrier protein LolA		down	-0.356483	8.14185e-07	M	Cell wall/membrane/envelope biogenesis	chr	5	protein_coding
BB_RS01710	WP_002665247.1	fibronectin-binding domain-containing protein		down	-0.456242	0.000115807	K	Transcription	chr	1	protein_coding
BB_RS01715	WP_002661716.1	pyruvate kinase	pyk	up	0.542782	2.89135e-26	G	Carbohydrate transport and metabolism	chr	1	protein_coding
BB_RS01730	WP_002657803.1	hypothetical protein		up	0.314167	0.0144913	S	Function unknown	chr	4	protein_coding
BB_RS01740	WP_002657807.1	hypothetical protein		down	-0.920442	3.43858e-27	S	Function unknown	chr	5	protein_coding
BB_RS01745	WP_002663410.1	hypothetical protein		down	-1.06849	6.45694e-12	S	Function unknown	chr	6	protein_coding
BB_RS01750	WP_002656642.1	transcription factor		down	-0.677966	2.07038e-21	K	Transcription	chr	2	protein_coding
BB_RS01755		hypothetical protein		down	-0.362751	0.0240606	S	Function unknown	chr	NA	pseudogene
BB_RS01760	WP_010889733.1	16S rRNA (uracil(1498)-N(3))-methyltransferase		down	-0.536159	6.6684e-19	J	Translation, ribosomal structure and biogenesis	chr	1	protein_coding
BB_RS01765	WP_023003289.1	S41 family peptidase		down	-0.537583	7.13741e-23	M	Cell wall/membrane/envelope biogenesis	chr	1	protein_coding
BB_RS01780	WP_010889735.1	prolipoprotein diacylglyceryl transferase		down	-0.226519	0.00923052	M	Cell wall/membrane/envelope biogenesis	chr	2	protein_coding
BB_RS01785	WP_002665233.1	cyclic di-GMP phosphodiesterase PdeA	pdeA	down	-0.777565	3.31878e-13	T	Signal transduction mechanisms	chr	1	protein_coding
BB_RS01790	WP_002657078.1	methylglyoxal synthase	mgsA	down	-0.537681	5.74462e-09	G	Carbohydrate transport and metabolism	chr	1	protein_coding
BB_RS01795	WP_002657819.1	hypothetical protein		down	-0.327775	0.00154786	S	Function unknown	chr	6	protein_coding
BB_RS01800	WP_002657823.1	aminopeptidase		down	-0.328569	1.68898e-07	E	Amino acid transport and metabolism	chr	1	protein_coding
BB_RS01805	WP_002657824.1	DNA mismatch repair protein MutT		down	-0.812582	1.00142e-12	G	Carbohydrate transport and metabolism	chr	2	protein_coding
BB_RS01810	WP_002665278.1	NAD(P)H-dependent glycerol-3-phosphate dehydrogenase		down	-0.504425	1.47529e-10	I	Lipid transport and metabolism	chr	1	protein_coding
BB_RS01815	WP_002665304.1	ATP-dependent Clp protease ATP-binding subunit		down	-0.987643	1.08868e-28	O	Post-translational modification, protein turnover, and chaperones	chr	1	protein_coding
BB_RS01820	WP_002656396.1	tyrosine--tRNA ligase		down	-0.643822	1.03377e-09	J	Translation, ribosomal structure and biogenesis	chr	1	protein_coding
BB_RS01825	WP_002656113.1	glycine--tRNA ligase		down	-0.527133	1.35217e-07	J	Translation, ribosomal structure and biogenesis	chr	1	protein_coding
BB_RS01830	WP_002665196.1	glutamate--tRNA ligase	gltX	down	-0.513549	7.12927e-11	J	Translation, ribosomal structure and biogenesis	chr	1	protein_coding
BB_RS01835	WP_010889737.1	hypothetical protein		down	-0.371492	0.0207703	S	Function unknown	chr	6	protein_coding
BB_RS01845	WP_002556970.1	5'-methylthioadenosine/adenosylhomocysteine nucleosidase		down	-0.196168	0.0461364	E	Amino acid transport and metabolism	chr	1	protein_coding
BB_RS01850	WP_002663127.1	methionine adenosyltransferase	metK	down	-0.459849	0.000312122	H	Coenzyme transport and metabolism	chr	1	protein_coding
BB_RS01855	WP_002656744.1	S-ribosylhomocysteine lyase		down	-0.755517	2.24642e-07	H	Coenzyme transport and metabolism	chr	2	protein_coding
BB_RS01860	WP_002665195.1	hypothetical protein		down	-0.785646	2.7886e-27	S	Function unknown	chr	6	protein_coding
BB_RS01865	WP_002656400.1	HIT family protein		down	-0.516362	6.8365e-07	F; G	Nucleotide transport and metabolism ; Carbohydrate transport and metabolism	chr	1	protein_coding
BB_RS01870	WP_010889738.1	magnesium transporter	mgtE	down	-0.495042	4.3746e-12	P	Inorganic ion transport and metabolism	chr	1	protein_coding
BB_RS01880	WP_010889740.1	BMP family protein		down	-0.344177	1.90756e-06	S	Function unknown	chr	1	protein_coding
BB_RS01885	WP_002656850.1	BMP family protein		up	0.226875	0.00574345	S	Function unknown	chr	1	protein_coding
BB_RS01895	WP_002656205.1	BMP family protein		down	-0.993213	2.84362e-18	S	Function unknown	chr	1	protein_coding
BB_RS01905	WP_002656492.1	30S ribosomal protein S12		up	0.677775	8.02402e-16	J	Translation, ribosomal structure and biogenesis	chr	1	protein_coding
BB_RS01920	WP_010889742.1	50S ribosomal protein L7/L12	rplL	down	-0.176306	0.0249593	J	Translation, ribosomal structure and biogenesis	chr	1	protein_coding
BB_RS01940	WP_002657855.1	transcription termination/antitermination factor NusG	nusG	up	0.49737	4.7725e-17	K	Transcription	chr	1	protein_coding
BB_RS01945	WP_002556990.1	preprotein translocase subunit SecE	secE	up	0.625352	2.23243e-15	U	Intracellular trafficking, secretion, and vesicular transport	chr	2	protein_coding
BB_RS01955	WP_002556991.1	50S ribosomal protein L33	rpmG	up	0.307493	0.00101989	J	Translation, ribosomal structure and biogenesis	chr	1	protein_coding
BB_RS01985	WP_002657864.1	dicarboxylate/amino acid:cation symporter		down	-0.422302	0.00073738	U	Intracellular trafficking, secretion, and vesicular transport	chr	2	protein_coding
BB_RS02005	WP_002557000.1	DUF3996 domain-containing protein		up	0.815638	1.95125e-17	S	Function unknown	chr	6	protein_coding
BB_RS02010	WP_002657869.1	DUF3996 domain-containing protein		up	0.245005	0.0028944	S	Function unknown	chr	6	protein_coding
BB_RS02015	WP_002661081.1	mannose-6-phosphate isomerase, class I	manA	down	-0.228261	0.0163215	G	Carbohydrate transport and metabolism	chr	1	protein_coding
BB_RS02030		DNA/RNA non-specific endonuclease		down	-0.326144	0.00326692	S	Function unknown	chr	NA	pseudogene
BB_RS02035	WP_002557006.1	hypothetical protein		down	-0.832837	8.8875e-17	S	Function unknown	chr	6	protein_coding
BB_RS02040	WP_010889745.1	membrane protein		down	-0.577371	2.58871e-10	I	Lipid transport and metabolism	chr	1	protein_coding
BB_RS02045	WP_002557008.1	protein-glutamate O-methyltransferase		down	-0.575256	8.31068e-09	N; T	Cell motility; Signal transduction mechanisms	chr	1	protein_coding
BB_RS02050	WP_002657881.1	chemotaxis protein CheB		up	0.447634	2.99512e-07	N; T	Cell motility; Signal transduction mechanisms	chr	1	protein_coding
BB_RS02055	WP_002656981.1	TraB family protein		up	0.208497	0.00601392	S	Function unknown	chr	1	protein_coding
BB_RS02060	WP_002655966.1	adenylate kinase		down	-0.768589	5.19196e-40	F	Nucleotide transport and metabolism	chr	1	protein_coding
BB_RS02065	WP_002658797.1	hypothetical protein		down	-0.611785	1.96793e-06	S	Function unknown	chr	3	protein_coding
BB_RS02070	WP_010256898.1	cyclic-di-GMP-producing response regulator Rrp1	rrp1	down	-0.375344	0.0038195	T	Signal transduction mechanisms	chr	1	protein_coding
BB_RS02075	WP_010889746.1	response regulator		down	-0.347705	7.90644e-08	T	Signal transduction mechanisms	chr	1	protein_coding
BB_RS02135	WP_010889747.1	2'-deoxyribosyltransferase		up	1.22543	1.34301e-25	F	Nucleotide transport and metabolism	chr	1	protein_coding
BB_RS02145	WP_002657899.1	hypothetical protein		up	0.639076	1.26531e-15	S	Function unknown	chr	6	protein_coding
BB_RS02150	WP_002557021.1	DUF1893 domain-containing protein		up	1.19864	6.02021e-22	P	Inorganic ion transport and metabolism	chr	2	protein_coding
BB_RS02155	WP_044283515.1	YigZ family protein		up	0.929556	8.22644e-10	S	Function unknown	chr	1	protein_coding
BB_RS02160	WP_002656688.1	ParA family protein		up	0.607506	3.84696e-24	D	Cell cycle control, cell division, chromosome partitioning	chr	1	protein_coding
BB_RS02165	WP_002657904.1	hypothetical protein		up	0.379163	8.46435e-06	S	Function unknown	chr	2	protein_coding
BB_RS02170	WP_002657907.1	ParB/RepB/Spo0J family partition protein		up	0.867913	2.43004e-17	K	Transcription	chr	1	protein_coding
BB_RS02175	WP_002656784.1	DNA topoisomerase (ATP-hydrolyzing) subunit A	gyrA	down	-0.599387	3.83255e-12	L	Replication, recombination and repair	chr	1	protein_coding
BB_RS02180	WP_010889750.1	DNA topoisomerase (ATP-hydrolyzing) subunit B	gyrB	down	-0.462476	2.29969e-13	L	Replication, recombination and repair	chr	1	protein_coding
BB_RS02185	WP_002656657.1	chromosomal replication initiator protein DnaA	dnaA	up	0.839208	4.99235e-23	L	Replication, recombination and repair	chr	2	protein_coding
BB_RS02190	WP_002657061.1	DNA polymerase III subunit beta		up	0.881147	6.58137e-18	L	Replication, recombination and repair	chr	2	protein_coding
BB_RS02195	WP_002657913.1	hypothetical protein		up	0.425431	0.0114443	S	Function unknown	chr	6	protein_coding
BB_RS02200	WP_002557032.1	50S ribosomal protein L34	rpmH	up	0.727612	4.45218e-09	J	Translation, ribosomal structure and biogenesis	chr	1	protein_coding
BB_RS02205	WP_002664778.1	ribonuclease P protein component	rnpA	up	0.389781	2.42779e-07	J	Translation, ribosomal structure and biogenesis	chr	2	protein_coding
BB_RS02210	WP_020948745.1	membrane protein insertase YidC	yidC	up	0.194148	0.00117196	U	Intracellular trafficking, secretion, and vesicular transport	chr	1	protein_coding
BB_RS02215	WP_010889751.1	protein jag		down	-0.330287	0.000353766	S	Function unknown	chr	2	protein_coding
BB_RS02220	WP_002557036.1	NAD-dependent epimerase		down	-0.188024	0.0248271	M	Cell wall/membrane/envelope biogenesis	chr	1	protein_coding
BB_RS02235	WP_002657924.1	aspartate--tRNA ligase	aspS	up	0.136993	0.0475103	J	Translation, ribosomal structure and biogenesis	chr	1	protein_coding
BB_RS02240	WP_002665246.1	cation:proton antiporter		down	-0.5326	8.14765e-10	G; P; T	Carbohydrate transport and metabolism; Inorganic ion transport and metabolism; Signal transduction mechanisms	chr	1	protein_coding
BB_RS02245	WP_002557040.1	HPr family phosphocarrier protein		down	-0.668184	3.43844e-10	G	Carbohydrate transport and metabolism	chr	2	protein_coding
BB_RS02250	WP_002656958.1	HPF/RaiA family ribosome-associated protein		down	-0.635564	3.00809e-05	J	Translation, ribosomal structure and biogenesis	chr	5	protein_coding
BB_RS02255	WP_002662392.1	RNA polymerase factor sigma-54	rpoN	down	-0.193033	0.0468171	K	Transcription	chr	1	protein_coding
BB_RS02275	WP_002557046.1	lipid galactosyltransferase		up	0.81641	2.31619e-23	M	Cell wall/membrane/envelope biogenesis	chr	1	protein_coding
BB_RS02280	WP_002657937.1	DNA polymerase III subunit delta		down	-0.478121	2.97923e-07	L	Replication, recombination and repair	chr	2	protein_coding
BB_RS02285	WP_002657938.1	hypothetical protein		down	-0.592275	0.000710353	S	Function unknown	chr	6	protein_coding
BB_RS02290	WP_002657940.1	excinuclease ABC subunit C	uvrC	down	-0.645404	1.76268e-24	L	Replication, recombination and repair	chr	1	protein_coding
BB_RS02295	WP_023003291.1	fibronectin type III domain-containing protein		down	-0.377661	5.10559e-07	S	Function unknown	chr	1	protein_coding
BB_RS02300	WP_002656661.1	hypothetical protein		down	-0.873525	1.20539e-20	S	Function unknown	chr	1	protein_coding
BB_RS02315	WP_002557052.1	lipoprotein		down	-0.32515	0.0207703	S	Function unknown	chr	6	protein_coding
BB_RS02335	WP_010889753.1	DNA polymerase III subunit gamma/tau	dnaX	down	-0.684298	4.92389e-32	H	Coenzyme transport and metabolism	chr	1	protein_coding
BB_RS02340	WP_002557054.1	nucleoid-associated protein EbfC	efbC	down	-0.977657	1.02663e-25	L	Replication, recombination and repair	chr	2	protein_coding
BB_RS02345	WP_002657947.1	nucleoside-diphosphate kinase		down	-0.671907	1.78562e-25	F	Nucleotide transport and metabolism	chr	1	protein_coding
BB_RS02350	WP_002557056.1	hypothetical protein		down	-0.683013	3.89858e-18	S	Function unknown	chr	6	protein_coding
BB_RS02360	WP_010889754.1	LPS export ABC transporter ATP-binding protein	lptB	down	-0.343209	0.000404313	S	Function unknown	chr	1	protein_coding
BB_RS02365	WP_002665243.1	peptidoglycan editing factor PgeF	pgeF	down	-0.301852	0.000336368	S	Function unknown	chr	1	protein_coding
BB_RS02370	WP_002656266.1	Nif3-like dinuclear metal center hexameric protein		down	-0.407628	5.00465e-06	S	Function unknown	chr	1	protein_coding
BB_RS02375	WP_002655974.1	signal peptidase II		down	-0.740548	7.10726e-18	M; U	Cell wall/membrane/envelope biogenesis; Intracellular trafficking, secretion, and vesicular transport	chr	2	protein_coding
BB_RS02385	WP_010889755.1	YmdB family metallophosphoesterase		down	-0.973109	2.67313e-19	S	Function unknown	chr	2	protein_coding
BB_RS02390	WP_002656466.1	UDP-N-acetylglucosamine 1-carboxyvinyltransferase	murA	down	-0.938341	1.63677e-13	M	Cell wall/membrane/envelope biogenesis	chr	1	protein_coding
BB_RS02395	WP_002657956.1	MATE family efflux transporter		down	-0.939378	1.32251e-18	V	Defense mechanisms	chr	1	protein_coding
BB_RS02405	WP_002657015.1	elongation factor Tu	tuf	up	0.430739	6.79803e-06	J	Translation, ribosomal structure and biogenesis	chr	1	protein_coding
BB_RS02410	WP_002557068.1	30S ribosomal protein S10	rpsJ	up	0.269767	0.0150836	J	Translation, ribosomal structure and biogenesis	chr	1	protein_coding
BB_RS02430	WP_002557072.1	50S ribosomal protein L2	rplB	up	0.187103	0.04131	J	Translation, ribosomal structure and biogenesis	chr	1	protein_coding
BB_RS02440	WP_002656402.1	50S ribosomal protein L22	rplV	up	0.297433	0.00341869	J	Translation, ribosomal structure and biogenesis	chr	1	protein_coding
BB_RS02450	WP_002656214.1	50S ribosomal protein L16	rplP	up	0.292823	0.0120622	J	Translation, ribosomal structure and biogenesis	chr	1	protein_coding
BB_RS02470	WP_002557080.1	50S ribosomal protein L24		up	0.294554	0.00699619	J	Translation, ribosomal structure and biogenesis	chr	1	protein_coding
BB_RS02475	WP_002557081.1	50S ribosomal protein L5	rplE	up	0.73758	5.2895e-18	J	Translation, ribosomal structure and biogenesis	chr	1	protein_coding
BB_RS02480	WP_002557082.1	type Z 30S ribosomal protein S14		up	0.473469	1.62281e-06	J	Translation, ribosomal structure and biogenesis	chr	1	protein_coding
BB_RS02485	WP_002657008.1	30S ribosomal protein S8	rpsH	up	0.482853	1.39177e-09	J	Translation, ribosomal structure and biogenesis	chr	1	protein_coding
BB_RS02490	WP_002656835.1	50S ribosomal protein L6	rplF	up	0.439161	2.04239e-06	J	Translation, ribosomal structure and biogenesis	chr	1	protein_coding
BB_RS02495	WP_002657971.1	50S ribosomal protein L18		up	0.419922	2.2173e-06	J	Translation, ribosomal structure and biogenesis	chr	1	protein_coding
BB_RS02500	WP_002657973.1	30S ribosomal protein S5	rpsE	up	0.369942	0.00034572	J	Translation, ribosomal structure and biogenesis	chr	1	protein_coding
BB_RS02510	WP_002656004.1	50S ribosomal protein L15	rplO	up	0.499181	9.84346e-08	J	Translation, ribosomal structure and biogenesis	chr	1	protein_coding
BB_RS02515	WP_002665241.1	preprotein translocase subunit SecY	secY	up	0.387369	1.20474e-06	U	Intracellular trafficking, secretion, and vesicular transport	chr	1	protein_coding
BB_RS02525	WP_002656307.1	30S ribosomal protein S13	rpsM	down	-0.302643	0.000102065	J	Translation, ribosomal structure and biogenesis	chr	1	protein_coding
BB_RS02545	WP_002656978.1	ribonuclease Y	rny	down	-0.327673	0.00122769	S	Function unknown	chr	1	protein_coding
BB_RS02550	WP_002656072.1	TIGR00282 family metallophosphoesterase		down	-0.467319	9.09173e-11	S	Function unknown	chr	2	protein_coding
BB_RS02555	WP_002656367.1	TlyA family RNA methyltransferase		down	-1.16694	1.98673e-66	J	Translation, ribosomal structure and biogenesis	chr	1	protein_coding
BB_RS02560	WP_002657982.1	GerMN domain-containing protein		down	-0.327805	0.000143117	T	Signal transduction mechanisms	chr	2	protein_coding
BB_RS02565	WP_002657984.1	ribosome biogenesis GTPase Der	der	down	-0.322822	0.000247583	I	Lipid transport and metabolism	chr	1	protein_coding
BB_RS02570	WP_002657986.1	hypothetical protein		down	-0.366567	5.19171e-06	S	Function unknown	chr	5	protein_coding
BB_RS02575		HAD family hydrolase		down	-0.548627	2.56013e-07	S	Function unknown	chr	NA	pseudogene
BB_RS02580	WP_010889758.1	membrane protein		down	-0.789252	5.73807e-12	D	Cell cycle control, cell division, chromosome partitioning	chr	3	protein_coding
BB_RS02585	WP_002665337.1	phenylalanine--tRNA ligase subunit alpha		down	-0.456867	1.20416e-05	J	Translation, ribosomal structure and biogenesis	chr	1	protein_coding
BB_RS02590	WP_010889759.1	phenylalanine--tRNA ligase subunit beta		down	-0.53402	1.29394e-08	J	Translation, ribosomal structure and biogenesis	chr	1	protein_coding
BB_RS02595	WP_002656440.1	thioredoxin-disulfide reductase	trxB	down	-0.903246	3.99609e-23	C	Energy production and conversion	chr	1	protein_coding
BB_RS02600		23S rRNA (guanosine(2251)-2'-O)-methyltransferase RlmB	rlmB	up	1.4394	9.24429e-106	S	Function unknown	chr	NA	pseudogene
BB_RS02605	WP_002656231.1	molecular chaperone DnaJ	dnaJ	up	2.28621	1.23361e-126	O	Post-translational modification, protein turnover, and chaperones	chr	1	protein_coding
BB_RS02610	WP_002557108.1	molecular chaperone DnaK	dnaK	up	1.09839	6.37499e-21	O	Post-translational modification, protein turnover, and chaperones	chr	1	protein_coding
BB_RS02615	WP_002557109.1	nucleotide exchange factor GrpE	grpE	up	2.77185	5.77073e-77	O	Post-translational modification, protein turnover, and chaperones	chr	1	protein_coding
BB_RS02620		NAD(+) synthase	nadE	up	0.353027	9.92113e-11	S	Function unknown	chr	NA	pseudogene
BB_RS02625	WP_002658001.1	inositol monophosphatase		down	-0.494253	6.79269e-10	G	Carbohydrate transport and metabolism	chr	1	protein_coding
BB_RS02630	WP_002557113.1	hypothetical protein		up	1.30834	4.14863e-75	S	Function unknown	chr	6	protein_coding
BB_RS02635	WP_010889760.1	hypothetical protein		up	0.411952	2.87611e-08	S	Function unknown	chr	6	protein_coding
BB_RS02645	WP_002658007.1	aldo/keto reductase		down	-0.511388	3.3608e-16	C	Energy production and conversion	chr	1	protein_coding
BB_RS02650		TIGR02757 family protein		down	-0.337822	7.69291e-06	S	Function unknown	chr	NA	pseudogene
BB_RS02655	WP_023591459.1	glucosaminidase domain-containing protein		up	0.707013	4.79444e-17	M	Cell wall/membrane/envelope biogenesis	chr	2	protein_coding
BB_RS02660		hypothetical protein		up	1.17002	7.47057e-22	S	Function unknown	chr	NA	pseudogene
BB_RS02670	WP_002656039.1	exodeoxyribonuclease III	xth	down	-1.05554	8.30297e-40	L	Replication, recombination and repair	chr	1	protein_coding
BB_RS02675	WP_002656837.1	hypothetical protein		down	-0.31133	0.00141343	S	Function unknown	chr	6	protein_coding
BB_RS02680	WP_010889761.1	insulinase family protein		down	-0.247432	0.00024966	S	Function unknown	chr	1	protein_coding
BB_RS02700	WP_002665254.1	polymer-forming cytoskeletal protein		up	0.362322	0.0019039	M	Cell wall/membrane/envelope biogenesis	chr	2	protein_coding
BB_RS02705	WP_002656001.1	Bax inhibitor-1/YccA family protein		up	0.332736	4.84965e-05	S	Function unknown	chr	1	protein_coding
BB_RS02710	WP_002557127.1	elongation factor G		up	0.429641	2.25552e-09	J	Translation, ribosomal structure and biogenesis	chr	1	protein_coding
BB_RS02715		KTSC domain-containing protein		down	-1.72424	8.01447e-64	S	Function unknown	chr	NA	pseudogene
BB_RS02720	WP_002657002.1	hypothetical protein		down	-0.966396	7.26405e-18	S	Function unknown	chr	2	protein_coding
BB_RS02730	WP_002557131.1	ribose-phosphate diphosphokinase	prs	down	-0.948137	2.19699e-45	F	Nucleotide transport and metabolism	chr	1	protein_coding
BB_RS02735	WP_010889762.1	FGGY-family carbohydrate kinase		down	-1.06252	2.36349e-90	G	Carbohydrate transport and metabolism	chr	1	protein_coding
BB_RS02745	WP_002658855.1	dephospho-CoA kinase		down	-0.900445	1.36151e-09	F	Nucleotide transport and metabolism	chr	1	protein_coding
BB_RS02760	WP_002658034.1	flagellar export chaperone FliS	fliS	up	0.651606	1.63117e-14	N	Cell motility	chr	1	protein_coding
BB_RS02765	WP_002658036.1	response regulator		up	0.767361	2.79732e-18	T	Signal transduction mechanisms	chr	1	protein_coding
BB_RS02770	WP_010889764.1	NAD-dependent DNA ligase LigA	ligA	up	1.212	7.34896e-28	L	Replication, recombination and repair	chr	1	protein_coding
BB_RS02775	WP_023591460.1	hypothetical protein		up	0.242008	0.000608233	Q	Secondary metabolites biosynthesis, transport, and catabolism	chr	6	protein_coding
BB_RS02780	WP_010889765.1	hypothetical protein		down	-0.414961	2.51526e-12	S	Function unknown	chr	6	protein_coding
BB_RS02785	WP_002557143.1	hypothetical protein		down	-0.752491	1.09319e-05	C	Energy production and conversion	chr	3	protein_coding
BB_RS02790	WP_002557144.1	xanthine dehydrogenase family protein subunit M		down	-0.603095	0.000102065	C	Energy production and conversion	chr	5	protein_coding
BB_RS02795	WP_002557145.1	HPr family phosphocarrier protein		down	-0.382412	9.76925e-09	G	Carbohydrate transport and metabolism	chr	1	protein_coding
BB_RS02800	WP_002656738.1	phosphoenolpyruvate--protein phosphotransferase	ptsP	down	-0.343118	1.90567e-09	G	Carbohydrate transport and metabolism	chr	1	protein_coding
BB_RS02805	WP_002557147.1	PTS glucose transporter subunit IIA	crr	down	-0.782505	1.22733e-29	G	Carbohydrate transport and metabolism	chr	1	protein_coding
BB_RS02810	WP_002557148.1	molecular chaperone HtpG	htpG	up	0.39709	2.23686e-14	F	Nucleotide transport and metabolism	chr	1	protein_coding
BB_RS02815	WP_010889766.1	decarboxylating NADP(+)-dependent phosphogluconate dehydrogenase	gnd	up	0.460148	6.93386e-11	H	Coenzyme transport and metabolism	chr	1	protein_coding
BB_RS02825	WP_002656613.1	DUF3996 domain-containing protein		down	-0.353937	4.33658e-06	S	Function unknown	chr	6	protein_coding
BB_RS02830	WP_002662669.1	DUF3996 domain-containing protein		down	-0.329969	4.94644e-05	S	Function unknown	chr	6	protein_coding
BB_RS02835	WP_002557153.1	chemotaxis protein CheW		down	-0.28261	0.000992063	N; T	Cell motility; Signal transduction mechanisms	chr	1	protein_coding
BB_RS02840	WP_002557154.1	STAS domain-containing protein		down	-0.437047	0.0330004	P	Inorganic ion transport and metabolism	chr	4	protein_coding
BB_RS02845	WP_010889767.1	chemotaxis protein CheA		down	-0.609634	9.74265e-16	N; T	Cell motility; Signal transduction mechanisms	chr	1	protein_coding
BB_RS02850	WP_002557156.1	chemotaxis protein CheB		up	0.566799	8.09408e-31	N; T	Cell motility; Signal transduction mechanisms	chr	1	protein_coding
BB_RS02880	WP_023003296.1	ABC transporter ATP-binding protein		up	0.27679	0.000130565	V	Defense mechanisms	chr	1	protein_coding
BB_RS02885	WP_002557162.1	membrane protein		down	-0.490254	0.0315059	S	Function unknown	chr	6	protein_coding
BB_RS02890	WP_002657046.1	CTP synthase (glutamine hydrolyzing)	pyrG	down	-0.496408	8.71949e-11	F	Nucleotide transport and metabolism	chr	1	protein_coding
BB_RS02895	WP_002661355.1	DUF1761 domain-containing protein		down	-0.460725	0.00600082	S	Function unknown	chr	7	protein_coding
BB_RS02900	WP_002656054.1	hypothetical protein		up	0.284224	0.00107612	S	Function unknown	chr	6	protein_coding
BB_RS02905	WP_002658072.1	methyl-accepting chemotaxis protein		down	-0.282255	4.1944e-05	N; T	Cell motility; Signal transduction mechanisms	chr	1	protein_coding
BB_RS02910	WP_010889768.1	DNA polymerase III subunit alpha	dnaE	down	-0.43225	1.53849e-07	L	Replication, recombination and repair	chr	1	protein_coding
BB_RS02915	WP_010889769.1	YggT family protein		down	-0.407972	0.000336248	D	Cell cycle control, cell division, chromosome partitioning	chr	3	protein_coding
BB_RS02920	WP_002656646.1	ATP-dependent DNA helicase RecG	recG	down	-0.301755	0.00024546	L	Replication, recombination and repair	chr	1	protein_coding
BB_RS02925	WP_010889770.1	D-alanyl-D-alanine carboxypeptidase family protein		up	0.390459	3.31582e-06	M	Cell wall/membrane/envelope biogenesis	chr	1	protein_coding
BB_RS02930	WP_002656553.1	MATE family efflux transporter		up	0.308727	0.000310418	V	Defense mechanisms	chr	1	protein_coding
BB_RS02935	WP_002656270.1	MATE family efflux transporter		down	-0.441003	2.01112e-11	V	Defense mechanisms	chr	2	protein_coding
BB_RS02940	WP_010889771.1	UDP-N-acetylmuramoyl-L-alanine--D-glutamate ligase	murD	down	-0.133421	0.0364902	M	Cell wall/membrane/envelope biogenesis	chr	1	protein_coding
BB_RS02945	WP_002658082.1	lipid II:glycine glycyltransferase FemX		up	0.237899	0.0195405	V	Defense mechanisms	chr	2	protein_coding
BB_RS02950	WP_010889772.1	methionine--tRNA ligase	metG	up	0.169304	0.006511	J	Translation, ribosomal structure and biogenesis	chr	1	protein_coding
BB_RS02955	WP_002657094.1	5'-methylthioadenosine/adenosylhomocysteine nucleosidase		up	0.482008	4.43628e-11	E	Amino acid transport and metabolism	chr	1	protein_coding
BB_RS02960	WP_193345633.1	phosphate acetyltransferase	pta	down	-0.171638	0.0122076	C	Energy production and conversion	chr	1	protein_coding
BB_RS02965	WP_002656878.1	16S rRNA (adenine(1518)-N(6)/adenine(1519)-N(6))-dimethyltransferase RsmA	rsmA	down	-0.226166	0.0267435	J	Translation, ribosomal structure and biogenesis	chr	1	protein_coding
BB_RS02970	WP_010889773.1	ComEC/Rec2 family competence protein		down	-1.22902	4.433e-68	S	Function unknown	chr	2	protein_coding
BB_RS02980	WP_002658995.1	AMP-binding protein		down	-0.631628	3.15243e-17	I	Lipid transport and metabolism	chr	1	protein_coding
BB_RS02985	WP_010889774.1	arginine--tRNA ligase		down	-0.419623	9.83708e-06	J	Translation, ribosomal structure and biogenesis	chr	1	protein_coding
BB_RS02990	WP_002665384.1	hypothetical protein		down	-0.747982	1.5259e-09	S	Function unknown	chr	6	protein_coding
BB_RS02995	WP_002658100.1	methyl-accepting chemotaxis protein		up	0.576054	1.98654e-20	N; T	Cell motility; Signal transduction mechanisms	chr	1	protein_coding
BB_RS03000	WP_002665216.1	methyl-accepting chemotaxis protein		up	0.248244	0.00437743	N; T	Cell motility; Signal transduction mechanisms	chr	1	protein_coding
BB_RS03005	WP_010889775.1	UDP-N-acetylmuramate dehydrogenase		down	-0.263686	3.57386e-05	M	Cell wall/membrane/envelope biogenesis	chr	1	protein_coding
BB_RS03010	WP_002662611.1	cysteine--tRNA ligase		down	-0.557732	7.88986e-20	J	Translation, ribosomal structure and biogenesis	chr	1	protein_coding
BB_RS03015	WP_010889776.1	DNA-binding protein		down	-0.668821	9.16914e-12	E	Amino acid transport and metabolism	chr	5	protein_coding
BB_RS03020	WP_002656965.1	serine hydroxymethyltransferase		down	-0.426589	3.12783e-06	H	Coenzyme transport and metabolism	chr	1	protein_coding
BB_RS03025	WP_002656803.1	J domain-containing protein		down	-1.0927	1.8079e-24	O	Post-translational modification, protein turnover, and chaperones	chr	1	protein_coding
BB_RS03035	WP_002656884.1	L-lactate permease		up	0.25205	0.000249665	C	Energy production and conversion	chr	1	protein_coding
BB_RS03045	WP_002658115.1	chemoreceptor glutamine deamidase CheD	cheD	up	0.521445	2.43988e-15	N; T	Cell motility; Signal transduction mechanisms	chr	1	protein_coding
BB_RS03050	WP_002665417.1	ATP-dependent helicase		down	-0.271915	3.14e-05	L	Replication, recombination and repair	chr	1	protein_coding
BB_RS03080	WP_010889779.1	trigger factor		up	0.748529	1.24746e-17	D	Cell cycle control, cell division, chromosome partitioning	chr	1	protein_coding
BB_RS03085	WP_002658123.1	ATP-dependent Clp endopeptidase proteolytic subunit ClpP	clpP	down	-0.316511	0.000261462	O	Post-translational modification, protein turnover, and chaperones	chr	1	protein_coding
BB_RS03095	WP_002658127.1	endopeptidase La	lon	down	-0.29801	0.00145828	O	Post-translational modification, protein turnover, and chaperones	chr	1	protein_coding
BB_RS03100	WP_002557202.1	30S ribosomal protein S4	rpsD	up	0.769197	2.25571e-27	J	Translation, ribosomal structure and biogenesis	chr	1	protein_coding
BB_RS03110	WP_010889780.1	cation transporter		up	1.20833	4.15649e-53	P	Inorganic ion transport and metabolism	chr	1	protein_coding
BB_RS03115	WP_002557204.1	hypothetical protein		down	-0.780963	5.00465e-06	S	Function unknown	chr	6	protein_coding
BB_RS03125	WP_002657323.1	bifunctional oligoribonuclease/PAP phosphatase NrnA		up	0.757837	1.49425e-26	S	Function unknown	chr	1	protein_coding
BB_RS03130	WP_010889781.1	glycoside hydrolase family 3 protein		up	0.30186	0.000697853	G	Carbohydrate transport and metabolism	chr	1	protein_coding
BB_RS03140	WP_002657326.1	DJ-1/PfpI family protein		up	0.608118	2.88308e-16	S	Function unknown	chr	1	protein_coding
BB_RS03150	WP_010889782.1	transcription-repair coupling factor	mfd	up	0.211145	0.014514	L	Replication, recombination and repair	chr	1	protein_coding
BB_RS03155	WP_002557211.1	hypothetical protein		up	0.186042	0.004963	S	Function unknown	chr	4	protein_coding
BB_RS03160	WP_044283530.1	LysM peptidoglycan-binding domain-containing protein		down	-0.582231	1.32915e-11	M	Cell wall/membrane/envelope biogenesis	chr	2	protein_coding
BB_RS03170	WP_002657333.1	ribonuclease M5	rnmV	down	-0.260486	0.000581693	L	Replication, recombination and repair	chr	2	protein_coding
BB_RS03175	WP_023003298.1	M18 family aminopeptidase		up	0.706294	5.23576e-18	E	Amino acid transport and metabolism	chr	1	protein_coding
BB_RS03180	WP_002656050.1	lipoprotein		up	0.399261	2.83072e-05	S	Function unknown	chr	5	protein_coding
BB_RS03190	WP_010889784.1	1-phosphofructokinase	pfkB	up	0.700258	1.51234e-14	H	Coenzyme transport and metabolism	chr	1	protein_coding
BB_RS03195	WP_010889785.1	hypothetical protein		down	-1.76346	5.30271e-102	S	Function unknown	chr	7	protein_coding
BB_RS03205	WP_002661535.1	exodeoxyribonuclease V subunit alpha	recD	down	-0.960753	3.35747e-19	L	Replication, recombination and repair	chr	1	protein_coding
BB_RS03210	WP_010889786.1	exodeoxyribonuclease V subunit beta	recB	down	-0.915423	3.58163e-16	L	Replication, recombination and repair	chr	1	protein_coding
BB_RS03215		exodeoxyribonuclease V subunit gamma		down	-0.515069	1.46039e-06	S	Function unknown	chr	NA	pseudogene
BB_RS03220	WP_020948779.1	nicotinate phosphoribosyltransferase	pncB	up	0.914926	2.39143e-21	F	Nucleotide transport and metabolism	chr	1	protein_coding
BB_RS03230	WP_002661671.1	Na+/H+ antiporter NhaC family protein		down	-0.46331	9.21582e-12	C	Energy production and conversion	chr	1	protein_coding
BB_RS03235	WP_002557225.1	Na+/H+ antiporter NhaC family protein		down	-0.681413	4.08639e-14	C	Energy production and conversion	chr	1	protein_coding
BB_RS03240	WP_002657068.1	ABC transporter substrate-binding protein		down	-0.17287	0.0418121	E	Amino acid transport and metabolism	chr	1	protein_coding
BB_RS03250	WP_002657355.1	ABC transporter permease		up	0.178596	0.0475103	P	Inorganic ion transport and metabolism	chr	1	protein_coding
BB_RS03255	WP_002557229.1	ABC transporter ATP-binding protein		up	0.646479	8.99223e-16	P	Inorganic ion transport and metabolism	chr	1	protein_coding
BB_RS03260	WP_002656555.1	ribosome biogenesis GTPase YlqF	ylqF	up	0.915268	9.52828e-10	S	Function unknown	chr	1	protein_coding
BB_RS03265	WP_002557231.1	N-acetylmannosamine-6-phosphate 2-epimerase		up	0.197605	0.0298195	G	Carbohydrate transport and metabolism	chr	2	protein_coding
BB_RS03280	WP_002557234.1	oxidative stress transcriptional regulator BosR	bosR	up	0.300461	1.2932e-05	P	Inorganic ion transport and metabolism	chr	1	protein_coding
BB_RS03285	WP_002656740.1	hypothetical protein		up	0.334293	4.75323e-05	S	Function unknown	chr	6	protein_coding
BB_RS03290	WP_002657108.1	chaperonin GroEL	groL	down	-0.228838	0.00357343	O	Post-translational modification, protein turnover, and chaperones	chr	1	protein_coding
BB_RS03300	WP_002657363.1	preprotein translocase subunit YajC	yajC	down	-0.50238	5.44213e-09	U	Intracellular trafficking, secretion, and vesicular transport	chr	2	protein_coding
BB_RS03305	WP_010889789.1	protein translocase subunit SecD	secD	down	-0.340648	2.32254e-05	U	Intracellular trafficking, secretion, and vesicular transport	chr	1	protein_coding
BB_RS03315	WP_002656938.1	hypothetical protein		down	-0.515592	0.000318109	S	Function unknown	chr	6	protein_coding
BB_RS03320	WP_002657369.1	J domain-containing protein		up	0.32338	0.000108147	O	Post-translational modification, protein turnover, and chaperones	chr	1	protein_coding
BB_RS03325	WP_010889790.1	HemN-related non-iron pseudo-SAM protein PsgB	psgB	down	-0.970162	6.12274e-15	H	Coenzyme transport and metabolism	chr	1	protein_coding
BB_RS03330	WP_002663487.1	ribose 5-phosphate isomerase A	rpiA	down	-0.651308	1.13959e-07	G	Carbohydrate transport and metabolism	chr	1	protein_coding
BB_RS03335	WP_002657375.1	2,3-diphosphoglycerate-dependent phosphoglycerate mutase	gpmA	up	0.669591	2.6955e-17	G	Carbohydrate transport and metabolism	chr	1	protein_coding
BB_RS03340	WP_002663481.1	lysine--tRNA ligase	lysS	up	0.574566	7.28411e-14	J	Translation, ribosomal structure and biogenesis	chr	1	protein_coding
BB_RS03345	WP_002657380.1	GTPase Era	era	up	0.262588	1.30889e-05	S	Function unknown	chr	1	protein_coding
BB_RS03350	WP_002663478.1	hypothetical protein		up	0.563357	6.76508e-08	S	Function unknown	chr	5	protein_coding
BB_RS03355	WP_010889791.1	hypothetical protein		down	-0.388517	1.7062e-07	S	Function unknown	chr	5	protein_coding
BB_RS03360	WP_010889792.1	DUF192 domain-containing protein		down	-0.467378	6.93386e-11	S	Function unknown	chr	1	protein_coding
BB_RS03365	WP_002661205.1	lipoprotein		up	0.429534	8.53882e-10	S	Function unknown	chr	2	protein_coding
BB_RS03370	WP_002655993.1	hypothetical protein		down	-0.696596	1.38492e-18	S	Function unknown	chr	1	protein_coding
BB_RS03375	WP_010889793.1	N-acetylmuramoyl-L-alanine amidase		down	-0.589813	1.29315e-10	M	Cell wall/membrane/envelope biogenesis	chr	2	protein_coding
BB_RS03380	WP_002657394.1	GerMN domain-containing protein		down	-1.06305	3.07479e-12	S	Function unknown	chr	6	protein_coding
BB_RS03385	WP_002656539.1	flagellar filament outer layer protein FlaA	flaA	down	-1.15021	3.13434e-31	N	Cell motility	chr	4	protein_coding
BB_RS03390	WP_010889794.1	chemotaxis protein CheA		down	-0.968698	1.26789e-24	N; T	Cell motility; Signal transduction mechanisms	chr	1	protein_coding
BB_RS03395	WP_010889795.1	chemotaxis protein CheW		down	-0.899263	3.71343e-21	N; T	Cell motility; Signal transduction mechanisms	chr	1	protein_coding
BB_RS03400	WP_002557258.1	chemotaxis protein CheX		down	-0.62164	3.05669e-11	N	Cell motility	chr	2	protein_coding
BB_RS03405	WP_002557259.1	response regulator		down	-0.689466	2.58871e-10	T	Signal transduction mechanisms	chr	1	protein_coding
BB_RS03415	WP_002657405.1	hypothetical protein		up	0.286034	0.00190379	S	Function unknown	chr	6	protein_coding
BB_RS03420	WP_002656630.1	hypothetical protein		up	0.220137	0.00552349	S	Function unknown	chr	6	protein_coding
BB_RS03425	WP_010889796.1	HAD family hydrolase		up	0.273761	3.00238e-06	S	Function unknown	chr	1	protein_coding
BB_RS03430	WP_002657011.1	ABC transporter ATP-binding protein		up	0.946992	2.48737e-49	S	Function unknown	chr	1	protein_coding
BB_RS03440	WP_002656061.1	ABC transporter permease		down	-0.268964	0.0144501	S	Function unknown	chr	1	protein_coding
BB_RS03445	WP_010889797.1	methyl-accepting chemotaxis protein		down	-0.718167	2.1014e-10	N; T	Cell motility; Signal transduction mechanisms	chr	1	protein_coding
BB_RS03450	WP_002657417.1	methyl-accepting chemotaxis protein		down	-0.800024	1.14878e-12	N; T	Cell motility; Signal transduction mechanisms	chr	1	protein_coding
BB_RS03455	WP_002657419.1	tRNA 2-thiouridine(34) synthase MnmA	mnmA	up	0.587168	1.71819e-22	J	Translation, ribosomal structure and biogenesis	chr	1	protein_coding
BB_RS03460	WP_010889798.1	hydroxymethylglutaryl-CoA synthase		up	1.5323	5.21961e-65	I	Lipid transport and metabolism	chr	1	protein_coding
BB_RS03465	WP_002657423.1	type 2 isopentenyl-diphosphate Delta-isomerase	fni	up	0.511636	2.31982e-17	C	Energy production and conversion	chr	1	protein_coding
BB_RS03475	WP_002656862.1	diphosphomevalonate decarboxylase	mvaD	down	-0.219844	0.000656744	I	Lipid transport and metabolism	chr	1	protein_coding
BB_RS03480	WP_002657428.1	phosphomevalonate kinase		down	-0.516605	3.47752e-11	I	Lipid transport and metabolism	chr	1	protein_coding
BB_RS03485	WP_010889800.1	mevalonate kinase	mvk	up	0.377493	0.000647901	I	Lipid transport and metabolism	chr	1	protein_coding
BB_RS03495	WP_002662208.1	CAP domain-containing protein		down	-0.314612	0.00396249	S	Function unknown	chr	1	protein_coding
BB_RS03500	WP_002656543.1	neutrophil-activating protein NapA	napA	down	-0.611081	1.78031e-14	P	Inorganic ion transport and metabolism	chr	1	protein_coding
BB_RS03505	WP_010889801.1	elongation factor G		down	-0.252325	0.00180933	J	Translation, ribosomal structure and biogenesis	chr	1	protein_coding
BB_RS03510	WP_002557280.1	ROK family protein		down	-0.222749	0.00336208	G; K	Carbohydrate transport and metabolism; Transcription	chr	1	protein_coding
BB_RS03515	WP_010889802.1	signal recognition particle protein	ffh	up	0.150103	0.00937818	U	Intracellular trafficking, secretion, and vesicular transport	chr	1	protein_coding
BB_RS03525	WP_002557283.1	KH domain-containing protein		down	-0.382439	0.0310127	S	Function unknown	chr	2	protein_coding
BB_RS03535	WP_002657057.1	tRNA (guanosine(37)-N1)-methyltransferase TrmD	trmD	up	0.690602	2.97494e-36	J	Translation, ribosomal structure and biogenesis	chr	1	protein_coding
BB_RS03545	WP_002656268.1	hypothetical protein		down	-0.627674	2.82629e-06	S	Function unknown	chr	4	protein_coding
BB_RS03550	WP_002656002.1	pantetheine-phosphate adenylyltransferase	coaD	down	-0.821605	6.42314e-06	H	Coenzyme transport and metabolism	chr	1	protein_coding
BB_RS03555	WP_002557290.1	50S ribosomal protein L32	rpmF	down	-0.33859	4.46835e-07	J	Translation, ribosomal structure and biogenesis	chr	2	protein_coding
BB_RS03560	WP_002656801.1	acyl carrier protein	acpP	down	-0.216006	0.00372316	I; Q	Lipid transport and metabolism; Secondary metabolites biosynthesis, transport, and catabolism	chr	1	protein_coding
BB_RS03565	WP_002557292.1	ribonuclease III	rnc	down	-0.352835	3.14e-05	J	Translation, ribosomal structure and biogenesis	chr	1	protein_coding
BB_RS03570	WP_010889803.1	CCA tRNA nucleotidyltransferase		down	-0.47398	6.91777e-07	H	Coenzyme transport and metabolism	chr	1	protein_coding
BB_RS03575	WP_010889804.1	hypothetical protein		down	-0.682543	2.90351e-32	S	Function unknown	chr	6	protein_coding
BB_RS03595	WP_010889805.1	endolytic transglycosylase MltG	mltG	down	-0.384102	2.59698e-06	S	Function unknown	chr	1	protein_coding
BB_RS03600		DNA primase	dnaG	down	-0.212955	0.00357528	S	Function unknown	chr	NA	pseudogene
BB_RS03610	WP_002656707.1	zinc ribbon domain-containing protein		down	-0.478567	9.81295e-07	S	Function unknown	chr	2	protein_coding
BB_RS03620	WP_002656871.1	tetratricopeptide repeat protein		down	-0.315349	0.000245269	S	Function unknown	chr	1	protein_coding
BB_RS03630	WP_002660415.1	rod shape-determining protein MreC	mreC	down	-0.812809	4.12262e-23	M	Cell wall/membrane/envelope biogenesis	chr	2	protein_coding
BB_RS03640	WP_002656186.1	penicillin-binding protein 2	mrdA	down	-0.828082	3.57285e-13	M	Cell wall/membrane/envelope biogenesis	chr	1	protein_coding
BB_RS03645	WP_010889807.1	rod shape-determining protein RodA	rodA	down	-0.811296	2.12341e-19	D	Cell cycle control, cell division, chromosome partitioning	chr	2	protein_coding
BB_RS03655	WP_010889808.1	CDP-diacylglycerol--glycerol-3-phosphate 3-phosphatidyltransferase	pgsA	down	-0.474763	0.000962426	I	Lipid transport and metabolism	chr	1	protein_coding
BB_RS03660	WP_002657465.1	hypothetical protein		down	-0.645711	1.58346e-11	S	Function unknown	chr	6	protein_coding
BB_RS03670	WP_002657469.1	TrkH family potassium uptake protein		up	0.716385	6.72052e-18	P	Inorganic ion transport and metabolism	chr	1	protein_coding
BB_RS03675	WP_002557311.1	TrkA family potassium uptake protein		up	0.633377	1.23741e-17	C	Energy production and conversion	chr	2	protein_coding
BB_RS03680	WP_002557312.1	MinD/ParA family protein		up	0.197074	0.0177582	D	Cell cycle control, cell division, chromosome partitioning	chr	1	protein_coding
BB_RS03690	WP_002665679.1	CoA-disulfide reductase		down	-0.628777	4.92391e-16	C	Energy production and conversion	chr	1	protein_coding
BB_RS03695	WP_002656177.1	L-cystine transporter		down	-0.699605	2.27825e-14	P	Inorganic ion transport and metabolism	chr	1	protein_coding
BB_RS03700	WP_002660427.1	glucose-6-phosphate isomerase		down	-0.434966	4.11715e-11	G	Carbohydrate transport and metabolism	chr	1	protein_coding
BB_RS03705	WP_002557318.1	ParB N-terminal domain-containing protein		down	-0.685945	2.54987e-08	K	Transcription	chr	1	protein_coding
BB_RS03710	WP_002657480.1	PBP1A family penicillin-binding protein		up	0.142209	0.0472324	M	Cell wall/membrane/envelope biogenesis	chr	1	protein_coding
BB_RS03720	WP_002657482.1	threonylcarbamoyl-AMP synthase		up	0.624394	4.14212e-19	H	Coenzyme transport and metabolism	chr	1	protein_coding
BB_RS03725	WP_010889809.1	septal ring lytic transglycosylase RlpA family protein		up	0.472496	2.01112e-11	M	Cell wall/membrane/envelope biogenesis	chr	2	protein_coding
BB_RS03730	WP_002665666.1	tRNA-dihydrouridine synthase		down	-1.18726	8.74364e-73	H	Coenzyme transport and metabolism	chr	1	protein_coding
BB_RS03735	WP_002657488.1	valine--tRNA ligase	valS	down	-0.819354	3.0426e-35	J	Translation, ribosomal structure and biogenesis	chr	1	protein_coding
BB_RS03740	WP_023003300.1	hypothetical protein		up	1.48048	7.29191e-34	S	Function unknown	chr	7	protein_coding
BB_RS03745	WP_010889810.1	tRNA (5-methylaminomethyl-2-thiouridine)(34)-methyltransferase MnmD	mnmD	down	-0.847812	5.90013e-22	E	Amino acid transport and metabolism	chr	2	protein_coding
BB_RS03750	WP_002557327.1	co-chaperone GroES	groES	up	0.509118	2.47636e-09	O	Post-translational modification, protein turnover, and chaperones	chr	1	protein_coding
BB_RS03755	WP_010889811.1	ATP-binding cassette domain-containing protein		up	0.221867	0.000116286	S	Function unknown	chr	1	protein_coding
BB_RS03760	WP_010889812.1	PQQ-like beta-propeller repeat protein		down	-0.832564	8.89989e-20	S	Function unknown	chr	2	protein_coding
BB_RS03780	WP_002657503.1	endonuclease III		down	-0.2189	0.0225712	L	Replication, recombination and repair	chr	1	protein_coding
BB_RS03785	WP_002656250.1	ABC transporter permease subunit		down	-0.707473	3.51229e-19	P	Inorganic ion transport and metabolism	chr	1	protein_coding
BB_RS03790	WP_010889814.1	ABC transporter permease		down	-0.60328	1.70226e-09	P	Inorganic ion transport and metabolism	chr	1	protein_coding
BB_RS03795	WP_002663748.1	septum formation initiator family protein		up	0.768284	1.28137e-20	D	Cell cycle control, cell division, chromosome partitioning	chr	6	protein_coding
BB_RS03800	WP_010889815.1	hypothetical protein		up	0.349376	2.08605e-10	S	Function unknown	chr	6	protein_coding
BB_RS03815	WP_002557338.1	ABC transporter permease subunit		up	0.361768	8.90857e-07	S	Function unknown	chr	2	protein_coding
BB_RS03820	WP_002655975.1	ABC transporter ATP-binding protein		up	0.147617	0.0287609	V	Defense mechanisms	chr	1	protein_coding
BB_RS03825	WP_002657513.1	ribonuclease Z		up	0.560341	1.45596e-18	J	Translation, ribosomal structure and biogenesis	chr	1	protein_coding
BB_RS03830	WP_002661162.1	FAD-binding oxidoreductase		up	0.368273	0.000301133	E	Amino acid transport and metabolism	chr	2	protein_coding
BB_RS03835	WP_002657518.1	ATP-dependent Clp protease proteolytic subunit		up	0.58455	3.23168e-10	O; U	Post-translational modification, protein turnover, and chaperones; Intracellular trafficking, secretion, and vesicular transport	chr	1	protein_coding
BB_RS03850	WP_002657522.1	DUF368 domain-containing protein		down	-0.387343	1.16448e-06	S	Function unknown	chr	2	protein_coding
BB_RS03860	WP_023003304.1	M23 family metallopeptidase		down	-1.0439	1.42982e-40	M	Cell wall/membrane/envelope biogenesis	chr	1	protein_coding
BB_RS03865	WP_023003305.1	sigma-54-dependent Fis family transcriptional regulator		up	0.222389	0.0349874	T	Signal transduction mechanisms	chr	1	protein_coding
BB_RS03870	WP_010889816.1	GHKL domain-containing protein		down	-0.833811	1.13396e-13	T	Signal transduction mechanisms	chr	1	protein_coding
BB_RS03875	WP_002656659.1	hypothetical protein		down	-0.919398	2.74647e-16	L	Replication, recombination and repair	chr	1	protein_coding
BB_RS03880	WP_002557352.1	CvpA family protein		down	-0.662303	5.71711e-07	S	Function unknown	chr	6	protein_coding
BB_RS03885	WP_002657532.1	undecaprenyldiphospho-muramoylpentapeptide beta-N-acetylglucosaminyltransferase	murG	down	-1.02812	3.14414e-18	M	Cell wall/membrane/envelope biogenesis	chr	1	protein_coding
BB_RS03890	WP_002656605.1	bifunctional hydroxymethylpyrimidine kinase/phosphomethylpyrimidine kinase		down	-0.683795	4.80372e-14	H	Coenzyme transport and metabolism	chr	1	protein_coding
BB_RS03895	WP_002557356.1	tRNA (adenosine(37)-N6)-threonylcarbamoyltransferase complex transferase subunit TsaD	tsaD	down	-0.313541	8.42278e-05	J	Translation, ribosomal structure and biogenesis	chr	1	protein_coding
BB_RS03910	WP_010889817.1	rod-binding protein		down	-1.17071	3.1532e-38	M; N; O	Cell wall/membrane/envelope biogenesis; Cell motility; Post-translational modification, protein turnover, and chaperones	chr	2	protein_coding
BB_RS03915	WP_010889818.1	flagellar P-ring protein		up	0.290084	3.89329e-05	N	Cell motility	chr	2	protein_coding
BB_RS03925	WP_002657111.1	flagellar basal-body rod protein FlgG	flgG	up	0.657273	4.29661e-19	N	Cell motility	chr	2	protein_coding
BB_RS03930	WP_002557363.1	flagellar basal-body rod protein FlgF	flgF	up	0.88299	3.69987e-58	N	Cell motility	chr	2	protein_coding
BB_RS03935	WP_002661617.1	DUF2147 domain-containing protein		up	1.46302	4.49111e-35	S	Function unknown	chr	2	protein_coding
BB_RS03940	WP_002656149.1	adenine phosphoribosyltransferase		up	1.17413	1.46339e-24	F	Nucleotide transport and metabolism	chr	1	protein_coding
BB_RS03945	WP_002557366.1	50S ribosomal protein L21	rplU	up	1.03644	4.39353e-25	J	Translation, ribosomal structure and biogenesis	chr	1	protein_coding
BB_RS03950	WP_002657548.1	ribosomal-processing cysteine protease Prp		up	1.07777	7.79066e-16	J	Translation, ribosomal structure and biogenesis	chr	5	protein_coding
BB_RS03955	WP_002656482.1	50S ribosomal protein L27	rpmA	up	1.15142	3.46231e-28	J	Translation, ribosomal structure and biogenesis	chr	1	protein_coding
BB_RS03960	WP_002656945.1	Obg family GTPase CgtA	cgtA	up	0.526467	1.14894e-06	C	Energy production and conversion	chr	1	protein_coding
BB_RS03970	WP_002557372.1	LCP family protein		down	-0.280109	0.0203284	K	Transcription	chr	2	protein_coding
BB_RS03975	WP_002657555.1	ribosome silencing factor	rsfS	down	-0.331342	0.00371214	S	Function unknown	chr	1	protein_coding
BB_RS03990	WP_010889819.1	50S ribosomal protein L25/general stress protein Ctc		up	0.789685	1.96647e-31	J	Translation, ribosomal structure and biogenesis	chr	1	protein_coding
BB_RS04000	WP_002657033.1	tRNA lysidine(34) synthetase TilS	tilS	down	-0.786103	3.77109e-30	D	Cell cycle control, cell division, chromosome partitioning	chr	1	protein_coding
BB_RS04015	WP_002657215.1	thymidine kinase		down	-0.542734	1.26531e-15	F	Nucleotide transport and metabolism	chr	2	protein_coding
BB_RS04025	WP_002557382.1	dTMP kinase	tmk	down	-0.295717	0.00931981	F	Nucleotide transport and metabolism	chr	1	protein_coding
BB_RS04030	WP_023003307.1	hypothetical protein		down	-0.234336	0.0107584	S	Function unknown	chr	4	protein_coding
BB_RS04035	WP_010889821.1	outer membrane protein assembly factor BamA	bamA	down	-0.382554	5.3168e-06	M	Cell wall/membrane/envelope biogenesis	chr	2	protein_coding
BB_RS04040	WP_002656507.1	OmpH family outer membrane protein		down	-0.8442	3.07593e-16	M	Cell wall/membrane/envelope biogenesis	chr	5	protein_coding
BB_RS04045	WP_002657221.1	DNA mismatch repair protein MutS	mutS	down	-0.786848	1.10828e-30	L	Replication, recombination and repair	chr	1	protein_coding
BB_RS04050	WP_002656609.1	ComF family protein		down	-1.19848	1.07551e-29	K	Transcription	chr	2	protein_coding
BB_RS04055	WP_002660709.1	ribosome maturation factor RimP	rimP	up	0.2819	0.0290387	J	Translation, ribosomal structure and biogenesis	chr	2	protein_coding
BB_RS04060	WP_002657224.1	transcription termination/antitermination protein NusA	nusA	up	0.29251	5.00609e-05	K	Transcription	chr	1	protein_coding
BB_RS04065	WP_010889822.1	translation initiation factor IF-2	infB	down	-0.259477	0.0303902	J	Translation, ribosomal structure and biogenesis	chr	1	protein_coding
BB_RS04075	WP_002657230.1	tRNA pseudouridine(55) synthase TruB	truB	down	-0.80495	3.71768e-32	J	Translation, ribosomal structure and biogenesis	chr	1	protein_coding
BB_RS04080	WP_002557393.1	30S ribosomal protein S15	rpsO	up	0.382313	2.83037e-06	J	Translation, ribosomal structure and biogenesis	chr	1	protein_coding
BB_RS04085	WP_002656770.1	polyribonucleotide nucleotidyltransferase	pnp	up	0.530126	2.77313e-13	J	Translation, ribosomal structure and biogenesis	chr	1	protein_coding
BB_RS04090	WP_002660787.1	lipoprotein		down	-0.461037	2.04757e-07	S	Function unknown	chr	3	protein_coding
BB_RS04095	WP_002660997.1	YjgP/YjgQ family permease		down	-1.01275	5.04368e-11	S	Function unknown	chr	2	protein_coding
BB_RS04100	WP_002656570.1	YjgP/YjgQ family permease		down	-0.904167	1.12568e-13	S	Function unknown	chr	3	protein_coding
BB_RS04105	WP_010889823.1	tRNA guanosine(34) transglycosylase Tgt	tgt	down	-0.811379	3.20434e-12	F	Nucleotide transport and metabolism	chr	1	protein_coding
BB_RS04110	WP_010889824.1	murein biosynthesis integral membrane protein MurJ	murJ	down	-0.473673	1.12118e-06	S	Function unknown	chr	2	protein_coding
BB_RS04115	WP_010889825.1	HEAT repeat domain-containing protein		down	-0.407975	2.07255e-05	C	Energy production and conversion	chr	4	protein_coding
BB_RS04120	WP_010889826.1	bifunctional phosphopantothenoylcysteine decarboxylase/phosphopantothenate--cysteine ligase CoaBC	coaBC	up	0.974806	1.14654e-22	H	Coenzyme transport and metabolism	chr	1	protein_coding
BB_RS04130	WP_080651861.1	sodium/pantothenate symporter	panF	down	-1.13856	7.916e-49	H	Coenzyme transport and metabolism	chr	1	protein_coding
BB_RS04135		RluA family pseudouridine synthase		down	-1.11915	3.36483e-42	S	Function unknown	chr	NA	pseudogene
BB_RS04140	WP_002557405.1	hypothetical protein		down	-1.07271	6.9561e-45	S	Function unknown	chr	2	protein_coding
BB_RS04145	WP_002656222.1	UDP-N-acetylmuramate--L-alanine ligase		down	-0.652285	4.31057e-10	M	Cell wall/membrane/envelope biogenesis	chr	1	protein_coding
BB_RS04150	WP_010889828.1	YicC family protein		down	-1.03047	1.17029e-29	S	Function unknown	chr	1	protein_coding
BB_RS04155	WP_010889829.1	AAA family ATPase		down	-1.15296	5.80238e-43	F	Nucleotide transport and metabolism	chr	1	protein_coding
BB_RS04165	WP_010889830.1	tRNA (adenosine(37)-N6)-dimethylallyltransferase MiaA	miaA	down	-0.677843	3.53611e-14	F	Nucleotide transport and metabolism	chr	1	protein_coding
BB_RS04170	WP_002557412.1	lipoprotein		down	-0.670373	1.2643e-16	S	Function unknown	chr	6	protein_coding
BB_RS04185	WP_002656362.1	hypothetical protein		down	-0.905338	0.00628967	S	Function unknown	chr	6	protein_coding
BB_RS04195	WP_002657022.1	type I DNA topoisomerase	topA	up	0.800605	2.10233e-35	L	Replication, recombination and repair	chr	1	protein_coding
BB_RS04200	WP_010889831.1	exonuclease SbcCD subunit D		down	-0.313506	0.00242523	L	Replication, recombination and repair	chr	1	protein_coding
BB_RS04205	WP_020948810.1	SMC family ATPase		down	-0.919838	7.71303e-17	L	Replication, recombination and repair	chr	1	protein_coding
BB_RS04210	WP_002660752.1	ROK family protein		up	0.890606	6.16335e-24	G; K	Carbohydrate transport and metabolism; Transcription	chr	1	protein_coding
BB_RS04220	WP_010889833.1	isoleucine--tRNA ligase		down	-0.490761	7.19041e-09	J	Translation, ribosomal structure and biogenesis	chr	1	protein_coding
BB_RS04225	WP_010889834.1	ATP-dependent Clp protease ATP-binding subunit		up	0.473858	4.09098e-09	O	Post-translational modification, protein turnover, and chaperones	chr	1	protein_coding
BB_RS04230	WP_010889835.1	phospho-sugar mutase		up	0.490524	0.000102546	G	Carbohydrate transport and metabolism	chr	1	protein_coding
BB_RS04235	WP_023003309.1	excinuclease ABC subunit B	uvrB	down	-0.273005	0.00374057	L	Replication, recombination and repair	chr	1	protein_coding
BB_RS04240	WP_010889836.1	excinuclease ABC subunit UvrA	uvrA	down	-0.256039	0.00167994	L	Replication, recombination and repair	chr	1	protein_coding
BB_RS04245	WP_010889837.1	LPS-assembly protein LptD		down	-0.3077	0.00394261	M	Cell wall/membrane/envelope biogenesis	chr	3	protein_coding
BB_RS04250	WP_002657290.1	hypothetical protein		down	-0.558675	0.00102977	S	Function unknown	chr	6	protein_coding
BB_RS04255	WP_002657293.1	viroplasmin family protein		down	-0.542787	1.55397e-10	L	Replication, recombination and repair	chr	2	protein_coding
BB_RS04260	WP_002657295.1	lipoprotein		up	0.698141	1.1389e-17	S	Function unknown	chr	6	protein_coding
BB_RS04265	WP_002557431.1	arginine deiminase	arcA	up	0.358255	6.59924e-05	E	Amino acid transport and metabolism	chr	1	protein_coding
BB_RS04270	WP_002657012.1	ornithine carbamoyltransferase	argF	down	-0.390017	0.0007103	E	Amino acid transport and metabolism	chr	1	protein_coding
BB_RS04275	WP_010889838.1	YfcC family protein		down	-0.448488	4.66479e-08	S	Function unknown	chr	2	protein_coding
BB_RS04280	WP_010889839.1	P12 family lipoprotein		down	-0.747418	1.13791e-12	S	Function unknown	chr	6	protein_coding
BB_RS04300	WP_002665626.1	type I restriction enzyme HsdR N-terminal domain-containing protein		up	0.869282	1.81291e-17	S	Function unknown	chr	1	protein_coding
BB_RS04320	WP_010890313.1	factor H-binding protein CspZ	cspZ	up	1.86853	8.63222e-36	S	Function unknown	lp28-3	6	protein_coding
BB_RS04335	WP_010890314.1	class I SAM-dependent DNA methyltransferase		down	-0.522392	0.00574345	L	Replication, recombination and repair	lp28-3	1	protein_coding
BB_RS04345	WP_010259844.1	hypothetical protein		down	-0.530884	0.00105897	S	Function unknown	lp28-3	1	protein_coding
BB_RS04350	WP_164928168.1	hypothetical protein		up	1.93789	1.34196e-41	S	Function unknown	lp28-3	8	protein_coding
BB_RS04360	WP_010890315.1	hypothetical protein		up	1.0252	1.61022e-10	S	Function unknown	lp28-3	6	protein_coding
BB_RS04365	WP_010890310.1	DUF226 domain-containing protein		up	0.843269	9.81513e-07	S	Function unknown	lp28-3	6	protein_coding
BB_RS04370	WP_010890311.1	ParA family protein		up	1.01956	4.28843e-07	D	Cell cycle control, cell division, chromosome partitioning	lp28-3	1	protein_coding
BB_RS04375	WP_010890312.1	chromosome replication/partitioning protein		up	1.59367	2.75035e-20	S	Function unknown	lp28-3	6	protein_coding
BB_RS04380	WP_010256558.1	virulence associated lipoprotein		up	0.44051	0.0282377	S	Function unknown	lp28-3	7	protein_coding
BB_RS04395	WP_012665179.1	hypothetical protein		down	-0.978041	0.01715	S	Function unknown	lp28-3	7	protein_coding
BB_RS04405	WP_012672184.1	P12 family lipoprotein		up	0.275097	0.00555162	S	Function unknown	lp28-3	6	protein_coding
BB_RS04410	WP_010890306.1	helix-turn-helix domain-containing protein		down	-0.985493	0.0447677	L	Replication, recombination and repair	lp28-3	1	protein_coding
BB_RS04430	WP_010890262.1	S2/P23 family protein		up	2.12699	2.08671e-05	S	Function unknown	lp25	6	protein_coding
BB_RS04445	WP_010890263.1	chromosome replication/partitioning protein		up	1.40498	0.00234927	S	Function unknown	lp25	6	protein_coding
BB_RS04500	WP_010890300.1	P12 family lipoprotein		up	0.515413	0.000751007	S	Function unknown	lp28-2	6	protein_coding
BB_RS04520	WP_012666107.1	hypothetical protein		up	1.47052	7.37693e-27	S	Function unknown	lp28-2	6	protein_coding
BB_RS04525	WP_010890284.1	DUF226 domain-containing protein		up	1.26248	8.54626e-34	S	Function unknown	lp28-2	6	protein_coding
BB_RS04530	WP_010890285.1	ParA family protein		up	0.721591	3.46224e-13	D	Cell cycle control, cell division, chromosome partitioning	lp28-2	1	protein_coding
BB_RS04535	WP_010890286.1	chromosome replication/partitioning protein		up	0.405265	0.00355604	S	Function unknown	lp28-2	6	protein_coding
BB_RS04540	WP_044283648.1	tape measure protein		down	-0.601484	0.00081528	O	Post-translational modification, protein turnover, and chaperones	lp28-2	2	protein_coding
BB_RS04550	WP_010890301.1	hypothetical protein		up	0.696256	0.000249665	S	Function unknown	lp28-2	6	protein_coding
BB_RS04555	WP_010256678.1	hypothetical protein		down	-0.353648	0.0425625	S	Function unknown	lp28-2	6	protein_coding
BB_RS04580	WP_010890293.1	hypothetical protein		down	-0.888431	0.000756887	S	Function unknown	lp28-2	6	protein_coding
BB_RS04600	WP_010256648.1	hypothetical protein		up	1.34465	0.000382819	S	Function unknown	lp28-2	6	protein_coding
BB_RS04605	WP_010890297.1	hypothetical protein		up	1.42205	6.79803e-06	S	Function unknown	lp28-2	6	protein_coding
BB_RS04630	WP_010890287.1	DUF261 family protein		up	1.17835	0.0356351	S	Function unknown	lp28-2	6	protein_coding
BB_RS04635	WP_010256620.1	hypothetical protein		up	1.07197	0.0423086	S	Function unknown	lp28-2	6	protein_coding
BB_RS04655	WP_010890290.1	AAA family ATPase		down	-0.81979	3.98125e-07	L	Replication, recombination and repair	lp28-2	1	protein_coding
BB_RS04660	WP_010890291.1	hypothetical protein		up	0.36316	0.000156904	S	Function unknown	lp28-2	1	protein_coding
BB_RS04665	WP_010890304.1	hypothetical protein		down	-0.683381	1.97237e-17	S	Function unknown	lp28-2	6	protein_coding
BB_RS05120	WP_010258574.1	P13 family porin		up	1.18321	1.88044e-12	S	Function unknown	lp54	5	protein_coding
BB_RS05125	WP_010258570.1	outer membrane protein		up	0.725083	1.49892e-14	S	Function unknown	lp54	6	protein_coding
BB_RS05130	WP_010890375.1	S2/P23 family protein		up	0.565765	8.99287e-08	S	Function unknown	lp54	6	protein_coding
BB_RS05135	WP_010258562.1	hypothetical protein		down	-0.497501	0.0413819	S	Function unknown	lp54	6	protein_coding
BB_RS05145	WP_010890377.1	DUF2634 domain-containing protein		up	0.654214	7.32797e-10	S	Function unknown	lp54	6	protein_coding
BB_RS05150	WP_010258108.1	DUF276 domain-containing protein		up	1.28919	2.81712e-29	S	Function unknown	lp54	6	protein_coding
BB_RS05155	WP_010258110.1	DUF735 family protein		up	1.08158	1.47352e-27	S	Function unknown	lp54	6	protein_coding
BB_RS05160	WP_010258113.1	DUF685 domain-containing protein		up	0.56389	1.6818e-05	S	Function unknown	lp54	6	protein_coding
BB_RS05170	WP_010258117.1	hypothetical protein		up	0.249213	0.0366034	S	Function unknown	lp54	6	protein_coding
BB_RS05190	WP_012622799.1	peptide transporter		up	2.08576	1.39717e-128	S	Function unknown	lp54	6	protein_coding
BB_RS05195	WP_010258127.1	DUF226 domain-containing protein		up	1.26889	2.95232e-61	S	Function unknown	lp54	6	protein_coding
BB_RS05200	WP_010258131.1	ParA family protein		up	0.772512	6.02889e-11	D	Cell cycle control, cell division, chromosome partitioning	lp54	1	protein_coding
BB_RS05210	WP_010259081.1	DUF261 domain-containing protein		up	0.667676	2.08738e-12	S	Function unknown	lp54	6	protein_coding
BB_RS05225		hypothetical protein		up	0.845006	4.08522e-18	S	Function unknown	lp54	NA	pseudogene
BB_RS05230	WP_010890382.1	hypothetical protein		up	0.662516	8.63092e-10	S	Function unknown	lp54	6	protein_coding
BB_RS05235	WP_010258365.1	PBSX family phage terminase large subunit		down	-0.3558	0.00357528	S	Function unknown	lp54	2	protein_coding
BB_RS05240	WP_010890383.1	lipoprotein		down	-0.780042	5.4599e-05	S	Function unknown	lp54	7	protein_coding
BB_RS05245	WP_010890384.1	peptide ABC transporter substrate-binding protein		up	1.41331	8.0378e-25	E	Amino acid transport and metabolism	lp54	1	protein_coding
BB_RS05250	WP_010890385.1	Mlp family lipoprotein		up	0.583613	4.71749e-06	S	Function unknown	lp54	6	protein_coding
BB_RS05255	WP_010890386.1	hypothetical protein		up	0.54395	0.000971808	S	Function unknown	lp54	6	protein_coding
BB_RS05260	WP_010890387.1	DUF1073 domain-containing protein		up	1.06457	2.30239e-26	F	Nucleotide transport and metabolism	lp54	6	protein_coding
BB_RS05265	WP_010257708.1	DUF1357 family protein		up	0.674991	1.43279e-10	S	Function unknown	lp54	6	protein_coding
BB_RS05275	WP_010257713.1	hypothetical protein		up	0.478181	0.000214959	S	Function unknown	lp54	6	protein_coding
BB_RS05295	WP_010257727.1	DUF764 family protein		down	-0.766832	2.82952e-08	S	Function unknown	lp54	6	protein_coding
BB_RS05330	WP_010890390.1	outer membrane protein		up	0.672102	5.03814e-10	S	Function unknown	lp54	6	protein_coding
BB_RS05335	WP_010257117.1	hypothetical protein		up	0.297441	0.0167936	S	Function unknown	lp54	6	protein_coding
BB_RS05345	WP_012665583.1	DUF693 family protein		down	-0.413244	1.02147e-06	S	Function unknown	lp54	6	protein_coding
BB_RS05360	WP_010890394.1	hypothetical protein		down	-0.147148	0.0447648	S	Function unknown	lp54	7	protein_coding
BB_RS05365	WP_010890395.1	surface lipoprotein P27		up	0.718203	1.74675e-14	S	Function unknown	lp54	7	protein_coding
BB_RS05375	WP_010257151.1	Lp6.6 family lipoprotein		down	-0.276124	0.0007103	S	Function unknown	lp54	7	protein_coding
BB_RS05385	WP_010257157.1	complement regulator-acquiring protein		down	-0.35697	0.000580457	S	Function unknown	lp54	6	protein_coding
BB_RS05390	WP_010890396.1	complement regulator-acquiring protein		down	-0.258507	0.0470334	S	Function unknown	lp54	6	protein_coding
BB_RS05395	WP_010890397.1	complement regulator-acquiring protein		up	1.39559	1.00243e-37	S	Function unknown	lp54	7	protein_coding
BB_RS05400	WP_010890398.1	complement regulator-acquiring protein		up	1.69462	3.98403e-35	S	Function unknown	lp54	6	protein_coding
BB_RS05425	WP_010257191.1	porin Osm28	osm28	up	0.528709	2.94785e-05	S	Function unknown	lp54	7	protein_coding
BB_RS05430	WP_010890400.1	FAD-dependent thymidylate synthase		up	0.855137	4.16316e-11	F	Nucleotide transport and metabolism	lp54	1	protein_coding
BB_RS05485	WP_010890597.1	hypothetical protein		down	-0.280163	0.0176158	S	Function unknown	cp26	6	protein_coding
BB_RS05490	WP_010256138.1	telomere resolvase ResT	resT	down	-0.360526	2.70317e-07	S	Function unknown	cp26	3	protein_coding
BB_RS05495	WP_010890590.1	PTS cellobiose transporter subunit IIC	celB	up	0.436214	5.2273e-05	G	Carbohydrate transport and metabolism	cp26	2	protein_coding
BB_RS05500	WP_010258204.1	PTS lactose/cellobiose transporter subunit IIA		up	1.24472	3.72204e-13	G	Carbohydrate transport and metabolism	cp26	2	protein_coding
BB_RS05505	WP_012593119.1	PTS sugar transporter subunit IIB		up	0.70028	1.20226e-06	G	Carbohydrate transport and metabolism	cp26	2	protein_coding
BB_RS05510	WP_010890588.1	alpha3-beta1 integrin-binding protein		up	0.332918	0.00276163	S	Function unknown	cp26	1	protein_coding
BB_RS05520	WP_010890596.1	lipoprotein		down	-0.420849	1.05398e-07	S	Function unknown	cp26	6	protein_coding
BB_RS05525	WP_010890587.1	hypothetical protein		up	2.21238	2.30337e-49	S	Function unknown	cp26	6	protein_coding
BB_RS05540	WP_010890585.1	chromosome replication/partitioning protein		down	-0.8136	0.0373604	S	Function unknown	cp26	6	protein_coding
BB_RS05545	WP_010890584.1	hypothetical protein		down	-1.24704	3.09021e-34	S	Function unknown	cp26	6	protein_coding
BB_RS05550	WP_010890583.1	peptide ABC transporter substrate-binding protein		up	0.34895	5.67736e-05	E	Amino acid transport and metabolism	cp26	1	protein_coding
BB_RS05560	WP_010890581.1	glutamine-hydrolyzing GMP synthase	guaA	down	-0.294413	0.00233273	F	Nucleotide transport and metabolism	cp26	1	protein_coding
BB_RS05565	WP_010890595.1	outer surface protein OspC	ospC	down	-0.957638	1.76408e-16	S	Function unknown	cp26	6	protein_coding
BB_RS05575	WP_010890593.1	NCS2 family permease		down	-1.14108	6.12675e-26	S	Function unknown	cp26	1	protein_coding
BB_RS05580	WP_010256197.1	hypothetical protein		down	-0.810534	0.000328266	S	Function unknown	cp26	6	protein_coding
BB_RS05590	WP_010890600.1	ImmA/IrrE family metallo-endopeptidase		down	-0.388404	0.0275783	E	Amino acid transport and metabolism	cp26	2	protein_coding
BB_RS05600	WP_010890598.1	ankyrin repeat domain-containing protein		up	0.792826	2.59357e-07	G	Carbohydrate transport and metabolism	cp26	1	protein_coding
BB_RS05605	WP_010890592.1	PTS transporter subunit EIIC		up	0.261925	0.00145823	G	Carbohydrate transport and metabolism	cp26	2	protein_coding
BB_RS05620	WP_032488775.1	hypothetical protein		down	-0.701849	0.0158334	S	Function unknown	lp17	7	protein_coding
BB_RS05625		hypothetical protein		down	-0.619858	5.4708e-07	S	Function unknown	lp17	NA	pseudogene
BB_RS05630		hypothetical protein		down	-1.28936	0.00399471	S	Function unknown	lp17	NA	pseudogene
BB_RS05640	WP_010890251.1	hypothetical protein		up	0.826283	8.05122e-08	S	Function unknown	lp17	6	protein_coding
BB_RS05650	WP_044283697.1	hypothetical protein		up	0.659064	6.71867e-05	S	Function unknown	lp17	7	protein_coding
BB_RS05665	WP_011117334.1	DUF5425 family lipoprotein		up	0.891756	1.18796e-05	S	Function unknown	lp17	7	protein_coding
BB_RS05670	WP_010257672.1	hypothetical protein		up	1.41462	1.22188e-29	S	Function unknown	lp17	6	protein_coding
BB_RS05680	WP_010257677.1	ParA family protein		up	0.989282	1.4021e-12	D	Cell cycle control, cell division, chromosome partitioning	lp17	1	protein_coding
BB_RS05685	WP_010890256.1	hypothetical protein		up	0.813885	5.3737e-13	S	Function unknown	lp17	7	protein_coding
BB_RS05690		helix-turn-helix domain-containing protein		down	-1.34717	1.49286e-08	S	Function unknown	lp17	NA	pseudogene
BB_RS05695	WP_010890266.1	ErpD protein		down	-1.43147	8.22213e-06	S	Function unknown	lp28-1	7	protein_coding
BB_RS05710	WP_044283653.1	hypothetical protein		down	-0.885934	0.00611044	S	Function unknown	lp28-1	8	protein_coding
BB_RS05725		hypothetical protein		down	-1.12767	0.000152579	S	Function unknown	lp28-1	NA	pseudogene
BB_RS05730	WP_044283655.1	hypothetical protein		down	-1.3069	2.03012e-06	S	Function unknown	lp28-1	6	protein_coding
BB_RS05735		AAA family ATPase		down	-1.02793	0.0208281	S	Function unknown	lp28-1	NA	pseudogene
BB_RS05755	WP_010890273.1	hypothetical protein		down	-0.900439	7.40994e-05	S	Function unknown	lp28-1	6	protein_coding
BB_RS05770	WP_012665401.1	hypothetical protein		down	-1.15431	1.16431e-11	S	Function unknown	lp28-1	7	protein_coding
BB_RS05775	WP_010890275.1	chromosome replication/partitioning protein		up	0.8777	6.32795e-20	S	Function unknown	lp28-1	6	protein_coding
BB_RS05780	WP_010890276.1	ParA family protein		up	0.669853	2.29107e-06	D	Cell cycle control, cell division, chromosome partitioning	lp28-1	1	protein_coding
BB_RS05785	WP_010890277.1	DUF226 domain-containing protein		up	0.896837	4.9876e-07	S	Function unknown	lp28-1	6	protein_coding
BB_RS05790	WP_010890278.1	hypothetical protein		up	0.75651	2.50823e-06	S	Function unknown	lp28-1	6	protein_coding
BB_RS05795	WP_157659660.1	hypothetical protein		down	-0.392646	0.00456916	S	Function unknown	lp28-1	6	protein_coding
BB_RS05805		hypothetical protein		down	-1.20624	0.00120621	S	Function unknown	lp28-1	NA	pseudogene
BB_RS05820	WP_106404826.1	variable large family protein		down	-1.36883	3.97348e-07	S	Function unknown	lp28-1	7	protein_coding
BB_RS05825	WP_052403612.1	variable large family protein		down	-1.07196	1.98993e-05	S	Function unknown	lp28-1	7	protein_coding
BB_RS05835	WP_164928171.1	variable large family protein		down	-0.818021	0.0245739	S	Function unknown	lp28-1	6	protein_coding
BB_RS05840	WP_164928172.1	variable surface antigen VlsE		up	0.751364	4.09369e-05	S	Function unknown	lp28-1	6	protein_coding
BB_RS05845	WP_010257444.1	DUF1073 domain-containing protein		up	1.85554	4.97956e-28	F	Nucleotide transport and metabolism	cp32-1	6	protein_coding
BB_RS05850	WP_002658634.1	DUF1357 domain-containing protein		up	2.20478	3.13645e-40	S	Function unknown	cp32-1	6	protein_coding
BB_RS05855	WP_002658736.1	DUF228 domain-containing protein		up	2.17428	2.91613e-31	S	Function unknown	cp32-1	6	protein_coding
BB_RS05860	WP_010883743.1	DUF228 domain-containing protein		up	2.08212	2.87729e-31	S	Function unknown	cp32-1	6	protein_coding
BB_RS05865	WP_044283624.1	DUF228 domain-containing protein		up	1.60491	4.00482e-17	S	Function unknown	cp32-1	6	protein_coding
BB_RS05870	WP_002658423.1	hypothetical protein		up	1.90472	4.0251e-24	S	Function unknown	cp32-1	6	protein_coding
BB_RS05875	WP_002658643.1	DUF3890 domain-containing protein		up	1.75433	3.99689e-19	S	Function unknown	cp32-1	6	protein_coding
BB_RS05880	WP_002658662.1	DUF1506 family protein		up	1.0328	1.11426e-09	S	Function unknown	cp32-1	6	protein_coding
BB_RS05885	WP_002658432.1	hypothetical protein		up	1.52742	2.43126e-12	S	Function unknown	cp32-1	6	protein_coding
BB_RS05890	WP_010883726.1	DUF764 family protein		up	1.22585	7.53792e-11	S	Function unknown	cp32-1	6	protein_coding
BB_RS05900	WP_002658441.1	DUF1463 domain-containing protein		up	0.702393	0.000521727	S	Function unknown	cp32-1	6	protein_coding
BB_RS05905	WP_002658668.1	DUF1473 family protein		up	0.549928	1.78144e-05	S	Function unknown	cp32-1	6	protein_coding
BB_RS05910	WP_002658671.1	DUF1322 family protein		up	0.62329	0.00234252	S	Function unknown	cp32-1	6	protein_coding
BB_RS05925	WP_010883747.1	DUF693 family protein		up	0.6993	2.97923e-07	S	Function unknown	cp32-1	6	protein_coding
BB_RS05930	WP_010883748.1	DUF777 family protein		up	0.556158	2.49808e-06	S	Function unknown	cp32-1	6	protein_coding
BB_RS05935	WP_002658459.1	DUF2634 domain-containing protein		up	1.18257	4.55755e-19	S	Function unknown	cp32-1	6	protein_coding
BB_RS05940	WP_010257824.1	DUF276 domain-containing protein		up	0.897024	1.52465e-08	S	Function unknown	cp32-1	6	protein_coding
BB_RS05945	WP_002658699.1	DUF735 family protein		up	0.724493	2.74107e-15	S	Function unknown	cp32-1	6	protein_coding
BB_RS05950	WP_010883727.1	DUF685 domain-containing protein		up	0.444202	0.0029932	S	Function unknown	cp32-1	6	protein_coding
BB_RS05955	WP_002658481.1	holin BlyA	blyA	up	1.09871	1.99141e-34	S	Function unknown	cp32-1	NA	protein_coding
BB_RS05960	WP_010883728.1	holin, BlyB family		up	1.00348	4.36192e-14	S	Function unknown	cp32-1	6	protein_coding
BB_RS05965	WP_010883729.1	hypothetical protein		up	0.649935	1.0842e-11	S	Function unknown	cp32-1	6	protein_coding
BB_RS05970	WP_010258449.1	hypothetical protein		up	0.601241	6.59924e-05	S	Function unknown	cp32-1	6	protein_coding
BB_RS05985	WP_010883732.1	ERF family protein		up	1.15705	6.32377e-12	S	Function unknown	cp32-1	2	protein_coding
BB_RS05990	WP_010883733.1	hypothetical protein		up	1.63062	3.07192e-25	S	Function unknown	cp32-1	6	protein_coding
BB_RS05995	WP_010883734.1	DUF226 domain-containing protein		up	1.62256	1.80971e-78	S	Function unknown	cp32-1	6	protein_coding
BB_RS06000	WP_010883735.1	ParA family protein		up	0.971476	1.3374e-22	D	Cell cycle control, cell division, chromosome partitioning	cp32-1	1	protein_coding
BB_RS06005	WP_010883736.1	chromosome replication/partitioning protein		up	0.611324	0.0011393	S	Function unknown	cp32-1	6	protein_coding
BB_RS06010	WP_010883737.1	hypothetical protein		up	0.44083	4.5842e-09	S	Function unknown	cp32-1	1	protein_coding
BB_RS06030	WP_010883723.1	plasminogen-binding protein ErpA	erpA	up	1.08607	4.49846e-21	S	Function unknown	cp32-1	7	protein_coding
BB_RS06035	WP_010883724.1	ErpB		up	1.16576	5.52672e-32	S	Function unknown	cp32-1	7	protein_coding
BB_RS06040	WP_010883741.1	DUF643 domain-containing protein		up	1.25129	1.22812e-32	S	Function unknown	cp32-1	7	protein_coding
BB_RS06050	WP_010883725.1	PBSX family phage terminase large subunit		up	0.236794	0.0446274	S	Function unknown	cp32-1	2	protein_coding
BB_RS06055	WP_010257444.1	DUF1073 domain-containing protein		up	2.2695	9.59314e-49	F	Nucleotide transport and metabolism	cp32-3	6	protein_coding
BB_RS06060	WP_002658634.1	DUF1357 domain-containing protein		up	2.10392	2.19361e-19	S	Function unknown	cp32-3	6	protein_coding
BB_RS06065	WP_010883767.1	DUF228 domain-containing protein		up	2.32309	2.18557e-21	S	Function unknown	cp32-3	6	protein_coding
BB_RS06070	WP_010883768.1	DUF228 domain-containing protein		up	2.61544	1.99664e-36	S	Function unknown	cp32-3	6	protein_coding
BB_RS06075	WP_012662345.1	DUF228 domain-containing protein		up	1.84503	4.04901e-14	S	Function unknown	cp32-3	6	protein_coding
BB_RS06085	WP_002658643.1	DUF3890 domain-containing protein		up	2.01102	8.80337e-09	S	Function unknown	cp32-3	6	protein_coding
BB_RS06095	WP_002658432.1	hypothetical protein		up	1.52983	3.91282e-09	S	Function unknown	cp32-3	6	protein_coding
BB_RS06100	WP_002658435.1	DUF764 family protein		up	1.42996	4.1832e-06	S	Function unknown	cp32-3	6	protein_coding
BB_RS06155	WP_010883749.1	DUF735 family protein		up	0.605796	0.0182717	S	Function unknown	cp32-3	6	protein_coding
BB_RS06160	WP_012663368.1	DUF685 domain-containing protein		up	0.626504	9.48443e-05	S	Function unknown	cp32-3	6	protein_coding
BB_RS06175	WP_010883750.1	hypothetical protein		up	0.726698	2.23425e-06	S	Function unknown	cp32-3	6	protein_coding
BB_RS06180	WP_010883751.1	hypothetical protein		up	0.311221	0.0401991	S	Function unknown	cp32-3	6	protein_coding
BB_RS06190	WP_010883752.1	hypothetical protein		up	0.361841	4.8977e-09	S	Function unknown	cp32-3	1	protein_coding
BB_RS06195	WP_010883753.1	Mlp family lipoprotein		down	-0.793018	1.1692e-08	S	Function unknown	cp32-3	6	protein_coding
BB_RS06200	WP_010883754.1	ERF family protein		up	0.522643	0.00220207	S	Function unknown	cp32-3	2	protein_coding
BB_RS06205	WP_010883755.1	hypothetical protein		up	1.73794	3.33559e-31	S	Function unknown	cp32-3	6	protein_coding
BB_RS06210	WP_010883756.1	DUF226 domain-containing protein		up	1.7169	1.35896e-47	S	Function unknown	cp32-3	6	protein_coding
BB_RS06215	WP_010883757.1	ParA family protein		up	1.39975	6.01069e-53	D	Cell cycle control, cell division, chromosome partitioning	cp32-3	1	protein_coding
BB_RS06220	WP_012593001.1	chromosome replication/partitioning protein		up	1.07587	8.9123e-34	S	Function unknown	cp32-3	6	protein_coding
BB_RS06225	WP_010883758.1	hypothetical protein		up	1.25027	2.07102e-81	S	Function unknown	cp32-3	1	protein_coding
BB_RS06240	WP_010883761.1	site-specific integrase		up	0.809145	2.52851e-09	L	Replication, recombination and repair	cp32-3	6	protein_coding
BB_RS06245	WP_010883762.1	outer surface protein ErpG		up	0.588649	4.68478e-07	S	Function unknown	cp32-3	7	protein_coding
BB_RS06250	WP_010883763.1	exported protein A EppA	eppA	up	0.623986	0.0013818	S	Function unknown	cp32-3	6	protein_coding
BB_RS06255	WP_012664891.1	hypothetical protein		up	0.719607	0.0391321	S	Function unknown	cp32-3	8	protein_coding
BB_RS06260	WP_038955004.1	DUF603 domain-containing protein		down	-0.899746	7.02998e-05	S	Function unknown	cp32-3	6	protein_coding
BB_RS06270	WP_010883789.1	DUF1073 domain-containing protein		up	1.73307	6.08216e-21	F	Nucleotide transport and metabolism	cp32-4	6	protein_coding
BB_RS06275		DUF1357 family protein		up	1.92318	2.67326e-22	S	Function unknown	cp32-4	NA	pseudogene
BB_RS06280	WP_010883790.1	DUF228 domain-containing protein		up	1.22231	1.42631e-09	S	Function unknown	cp32-4	6	protein_coding
BB_RS06285	WP_010883791.1	DUF228 domain-containing protein		up	1.40015	4.4322e-14	S	Function unknown	cp32-4	6	protein_coding
BB_RS06290	WP_010883792.1	DUF228 domain-containing protein		up	0.887085	4.32398e-06	S	Function unknown	cp32-4	6	protein_coding
BB_RS06295	WP_010883774.1	hypothetical protein		up	1.125	1.89287e-09	S	Function unknown	cp32-4	6	protein_coding
BB_RS06300	WP_010883775.1	DUF3890 domain-containing protein		up	1.16272	1.16418e-06	S	Function unknown	cp32-4	6	protein_coding
BB_RS06305	WP_010256287.1	DUF1506 family protein		up	0.78195	1.74115e-05	S	Function unknown	cp32-4	6	protein_coding
BB_RS06315	WP_010883776.1	DUF764 family protein		up	0.708894	0.0043717	S	Function unknown	cp32-4	6	protein_coding
BB_RS06350	WP_010883797.1	DUF693 family protein		up	0.889829	1.84017e-09	S	Function unknown	cp32-4	6	protein_coding
BB_RS06355	WP_010883798.1	DUF777 family protein		up	0.497343	0.00017299	S	Function unknown	cp32-4	6	protein_coding
BB_RS06360	WP_002658459.1	DUF2634 domain-containing protein		up	2.1532	1.59238e-54	S	Function unknown	cp32-4	6	protein_coding
BB_RS06365	WP_010883777.1	DUF276 domain-containing protein		up	1.41128	2.86265e-26	S	Function unknown	cp32-4	6	protein_coding
BB_RS06370	WP_002658699.1	DUF735 family protein		up	0.703119	0.000149637	S	Function unknown	cp32-4	6	protein_coding
BB_RS06375	WP_010883778.1	DUF685 domain-containing protein		up	0.348862	0.0313742	S	Function unknown	cp32-4	6	protein_coding
BB_RS06380	WP_002658481.1	holin BlyA	blyA	up	1.65622	7.64236e-53	S	Function unknown	cp32-4	NA	protein_coding
BB_RS06390	WP_002658486.1	hypothetical protein		up	1.32623	7.19679e-16	S	Function unknown	cp32-4	6	protein_coding
BB_RS06395	WP_010883779.1	hypothetical protein		up	0.609723	0.00305047	S	Function unknown	cp32-4	6	protein_coding
BB_RS06400	WP_010259736.1	hypothetical protein		up	0.801615	3.51839e-22	S	Function unknown	cp32-4	1	protein_coding
BB_RS06415	WP_010883782.1	hypothetical protein		up	1.8063	2.83701e-45	S	Function unknown	cp32-4	6	protein_coding
BB_RS06420	WP_010257938.1	DUF226 domain-containing protein		up	1.99208	1.94039e-130	S	Function unknown	cp32-4	6	protein_coding
BB_RS06425	WP_010883783.1	ParA family protein		up	1.35149	2.04143e-51	D	Cell cycle control, cell division, chromosome partitioning	cp32-4	1	protein_coding
BB_RS06430	WP_002658520.1	chromosome replication/partitioning protein		up	1.01096	2.1626e-18	S	Function unknown	cp32-4	6	protein_coding
BB_RS06435		DUF1640 domain-containing protein		up	0.967719	4.31981e-18	S	Function unknown	cp32-4	NA	pseudogene
BB_RS06450	WP_010883786.1	site-specific integrase		up	1.03818	3.91231e-10	L	Replication, recombination and repair	cp32-4	6	protein_coding
BB_RS06460	WP_010883799.1	Erp family outer-surface lipoprotein		up	0.488939	3.42363e-10	S	Function unknown	cp32-4	5	protein_coding
BB_RS06470	WP_010883787.1	DUF643 domain-containing protein		up	0.57464	1.9144e-08	S	Function unknown	cp32-4	7	protein_coding
BB_RS06475	WP_010883788.1	DUF603 domain-containing protein		up	0.365345	0.0102356	S	Function unknown	cp32-4	6	protein_coding
BB_RS06485	WP_010257444.1	DUF1073 domain-containing protein		up	1.22489	0.0246952	F	Nucleotide transport and metabolism	cp32-6	6	protein_coding
BB_RS06490	WP_010883821.1	DUF1357 domain-containing protein		up	2.22472	3.02916e-23	S	Function unknown	cp32-6	6	protein_coding
BB_RS06495	WP_010883822.1	DUF228 domain-containing protein		up	1.92546	9.96402e-20	S	Function unknown	cp32-6	6	protein_coding
BB_RS06500	WP_010883823.1	DUF228 domain-containing protein		up	1.26972	4.22051e-18	S	Function unknown	cp32-6	6	protein_coding
BB_RS06505	WP_010883824.1	DUF228 domain-containing protein		up	1.15081	7.16567e-10	S	Function unknown	cp32-6	6	protein_coding
BB_RS06510	WP_010883814.1	hypothetical protein		up	1.13371	3.02761e-10	S	Function unknown	cp32-6	6	protein_coding
BB_RS06515	WP_010883815.1	DUF3890 domain-containing protein		up	0.919144	1.80418e-05	S	Function unknown	cp32-6	6	protein_coding
BB_RS06570	WP_010883818.1	DUF777 family protein		up	1.02198	0.0192468	S	Function unknown	cp32-6	6	protein_coding
BB_RS06575	WP_002658459.1	DUF2634 domain-containing protein		up	1.36871	7.22634e-12	S	Function unknown	cp32-6	6	protein_coding
BB_RS06580	WP_010883800.1	DUF276 domain-containing protein		up	2.00636	6.67636e-57	S	Function unknown	cp32-6	6	protein_coding
BB_RS06600	WP_010883802.1	holin, BlyB family		up	0.771546	3.14e-05	S	Function unknown	cp32-6	6	protein_coding
BB_RS06610	WP_010883803.1	hypothetical protein		down	-0.838495	0.0129834	S	Function unknown	cp32-6	6	protein_coding
BB_RS06625	WP_010883805.1	ERF family protein		up	1.72835	6.47676e-24	S	Function unknown	cp32-6	5	protein_coding
BB_RS06630	WP_010883806.1	hypothetical protein		up	1.31369	1.18963e-05	S	Function unknown	cp32-6	6	protein_coding
BB_RS06635	WP_010883807.1	DUF226 domain-containing protein		up	2.28441	2.1905e-68	S	Function unknown	cp32-6	6	protein_coding
BB_RS06640	WP_010883808.1	ParA family protein		up	2.00611	5.59213e-05	D	Cell cycle control, cell division, chromosome partitioning	cp32-6	1	protein_coding
BB_RS06645	WP_008882906.1	chromosome replication/partitioning protein		up	1.13276	0.000161941	S	Function unknown	cp32-6	6	protein_coding
BB_RS06650	WP_010258659.1	hypothetical protein		up	1.44454	4.28626e-27	S	Function unknown	cp32-6	1	protein_coding
BB_RS06660	WP_010883810.1	DUF261 domain-containing protein		up	0.510359	0.023003	S	Function unknown	cp32-6	6	protein_coding
BB_RS06690	WP_010883851.1	DUF1073 domain-containing protein		up	3.02294	9.83152e-48	F	Nucleotide transport and metabolism	cp32-7	6	protein_coding
BB_RS06715	WP_002658423.1	hypothetical protein		up	2.04239	0.0103188	S	Function unknown	cp32-7	6	protein_coding
BB_RS06780	WP_010883840.1	DUF2634 domain-containing protein		up	1.26048	9.83708e-06	S	Function unknown	cp32-7	6	protein_coding
BB_RS06805	WP_010883843.1	holin, BlyB family		up	0.960228	3.45286e-06	S	Function unknown	cp32-7	6	protein_coding
BB_RS06820	WP_012663395.1	hypothetical protein		up	0.763616	6.64438e-10	S	Function unknown	cp32-7	1	protein_coding
BB_RS06825	WP_010883847.1	Mlp family lipoprotein		down	-0.881695	2.45119e-06	S	Function unknown	cp32-7	6	protein_coding
BB_RS06835	WP_010883827.1	hypothetical protein		up	1.67031	2.90597e-50	S	Function unknown	cp32-7	6	protein_coding
BB_RS06840	WP_010883828.1	DUF226 domain-containing protein		up	1.67161	7.60667e-83	S	Function unknown	cp32-7	6	protein_coding
BB_RS06845	WP_010883829.1	ParA family protein		up	0.699225	2.83513e-15	D	Cell cycle control, cell division, chromosome partitioning	cp32-7	1	protein_coding
BB_RS06850	WP_012621303.1	chromosome replication/partitioning protein		up	1.24946	5.13358e-68	S	Function unknown	cp32-7	6	protein_coding
BB_RS06855	WP_010883831.1	hypothetical protein		up	1.15624	6.14369e-21	S	Function unknown	cp32-7	1	protein_coding
BB_RS06860	WP_012663423.1	DUF244 domain-containing protein		up	0.744261	0.00939113	S	Function unknown	cp32-7	6	protein_coding
BB_RS06880	WP_010883835.1	ErpM		up	1.22609	5.8151e-22	S	Function unknown	cp32-7	7	protein_coding
BB_RS06890	WP_010883850.1	DUF603 domain-containing protein		up	0.788374	0.027007	S	Function unknown	cp32-7	1	protein_coding
BB_RS06900	WP_010257444.1	DUF1073 domain-containing protein		up	2.78495	5.54084e-09	F	Nucleotide transport and metabolism	cp32-8	6	protein_coding
BB_RS06990	WP_002658459.1	DUF2634 domain-containing protein		up	1.26007	2.64252e-12	S	Function unknown	cp32-8	6	protein_coding
BB_RS06995	WP_010883867.1	DUF276 domain-containing protein		up	1.12875	1.47033e-11	S	Function unknown	cp32-8	6	protein_coding
BB_RS07015	WP_010883868.1	holin, BlyB family		up	0.636564	0.0391353	S	Function unknown	cp32-8	6	protein_coding
BB_RS07020	WP_002658486.1	hypothetical protein		down	-0.495508	0.0389971	S	Function unknown	cp32-8	6	protein_coding
BB_RS07030	WP_164928173.1	hypothetical protein		up	0.926743	3.5219e-34	S	Function unknown	cp32-8	1	protein_coding
BB_RS07040	WP_010883872.1	ERF family protein		up	2.55802	1.3855e-14	S	Function unknown	cp32-8	2	protein_coding
BB_RS07045	WP_010883859.1	hypothetical protein		up	1.29841	8.28465e-12	S	Function unknown	cp32-8	6	protein_coding
BB_RS07050	WP_010883860.1	DUF226 domain-containing protein		up	2.22378	2.80824e-130	S	Function unknown	cp32-8	6	protein_coding
BB_RS07065	WP_010883862.1	hypothetical protein		up	1.839	3.10477e-05	S	Function unknown	cp32-8	1	protein_coding
BB_RS07090	WP_010883724.1	ErpB		up	1.72102	0.0015522	S	Function unknown	cp32-8	7	protein_coding
BB_RS07095	WP_010257458.1	DUF643 domain-containing protein		up	1.27384	6.4352e-12	S	Function unknown	cp32-8	7	protein_coding
BB_RS07110	WP_010883889.1	DUF1073 domain-containing protein		up	1.35595	1.47178e-13	F	Nucleotide transport and metabolism	cp32-9	6	protein_coding
BB_RS07115	WP_010883890.1	DUF1357 domain-containing protein		up	2.26687	2.77461e-32	S	Function unknown	cp32-9	6	protein_coding
BB_RS07120	WP_010883891.1	DUF228 domain-containing protein		up	1.5077	2.98824e-14	S	Function unknown	cp32-9	6	protein_coding
BB_RS07125	WP_010883892.1	DUF228 domain-containing protein		up	1.60992	8.865e-16	S	Function unknown	cp32-9	6	protein_coding
BB_RS07130		DUF228 domain-containing protein		up	1.08603	4.8977e-09	S	Function unknown	cp32-9	NA	pseudogene
BB_RS07135		hypothetical protein		up	0.839257	9.33814e-05	S	Function unknown	cp32-9	NA	pseudogene
BB_RS07140	WP_010883873.1	DUF3890 domain-containing protein		up	0.647577	0.00371749	S	Function unknown	cp32-9	6	protein_coding
BB_RS07150	WP_002658432.1	hypothetical protein		up	0.619872	0.0330522	S	Function unknown	cp32-9	6	protein_coding
BB_RS07195	WP_010883895.1	DUF693 family protein		up	0.622989	0.000962426	S	Function unknown	cp32-9	6	protein_coding
BB_RS07200		DUF777 family protein		up	0.352495	0.032878	S	Function unknown	cp32-9	NA	pseudogene
BB_RS07205	WP_010883875.1	DUF2634 domain-containing protein		up	0.543047	0.00223896	S	Function unknown	cp32-9	6	protein_coding
BB_RS07215		DUF735 family protein		down	-0.37846	0.0174069	S	Function unknown	cp32-9	NA	pseudogene
BB_RS07220		DUF685 domain-containing protein		down	-1.23154	7.92656e-10	S	Function unknown	cp32-9	NA	pseudogene
BB_RS07225	WP_002658481.1	holin BlyA	blyA	up	0.79454	1.32606e-11	S	Function unknown	cp32-9	NA	protein_coding
BB_RS07235	WP_002658486.1	hypothetical protein		down	-0.671988	0.005331	S	Function unknown	cp32-9	6	protein_coding
BB_RS07240	WP_010883877.1	hypothetical protein		down	-0.791541	8.66141e-08	S	Function unknown	cp32-9	6	protein_coding
BB_RS07245	WP_010883878.1	hypothetical protein		up	0.600754	2.67985e-14	S	Function unknown	cp32-9	1	protein_coding
BB_RS07250	WP_010883879.1	Mlp family lipoprotein		down	-0.389446	0.00763292	S	Function unknown	cp32-9	6	protein_coding
BB_RS07255		ERF family protein		down	-0.547211	0.00185778	S	Function unknown	cp32-9	NA	pseudogene
BB_RS07260	WP_010883880.1	hypothetical protein		up	1.09432	7.23288e-14	S	Function unknown	cp32-9	6	protein_coding
BB_RS07265	WP_010883881.1	DUF226 domain-containing protein		up	0.963215	1.48711e-41	S	Function unknown	cp32-9	6	protein_coding
BB_RS07270	WP_010883882.1	ParA family protein		up	0.984643	3.16426e-22	D	Cell cycle control, cell division, chromosome partitioning	cp32-9	1	protein_coding
BB_RS07275	WP_010258840.1	chromosome replication/partitioning protein		up	0.568827	0.000245269	S	Function unknown	cp32-9	6	protein_coding
BB_RS07280	WP_010883883.1	hypothetical protein		up	0.790053	1.28663e-06	S	Function unknown	cp32-9	1	protein_coding
BB_RS07300	WP_010883886.1	plasminogen-binding protein ErpP	erpP	up	0.748839	4.2656e-10	S	Function unknown	cp32-9	7	protein_coding
BB_RS07305	WP_010883887.1	ErpQ		up	0.780822	7.40281e-14	S	Function unknown	cp32-9	7	protein_coding
BB_RS07415	WP_010883904.1	P52 family lipoprotein		up	0.504981	0.0447648	S	Function unknown	lp56	7	protein_coding
BB_RS07420		S2/P23 family protein		up	0.272961	0.0225712	S	Function unknown	lp56	NA	pseudogene
BB_RS07425	WP_010883905.1	lipoprotein P35		up	1.08312	1.74499e-13	S	Function unknown	lp56	7	protein_coding
BB_RS07430		P13 family porin		up	0.306245	6.58929e-05	S	Function unknown	lp56	NA	pseudogene
BB_RS07440	WP_010883908.1	ParA family protein		up	1.07565	0.015538	D	Cell cycle control, cell division, chromosome partitioning	lp56	1	protein_coding
BB_RS07445	WP_010883909.1	DUF226 domain-containing protein		up	1.13968	9.48443e-05	S	Function unknown	lp56	6	protein_coding
BB_RS07480		hypothetical protein		up	1.01954	0.00749616	S	Function unknown	lp56	NA	pseudogene
BB_RS07485	WP_010883911.1	DUF764 family protein		up	0.779634	0.000535549	S	Function unknown	lp56	6	protein_coding
BB_RS07490	WP_010883930.1	DUF787 family protein		up	0.988795	6.72564e-16	S	Function unknown	lp56	6	protein_coding
BB_RS07500	WP_010883931.1	DUF1473 family protein		up	0.664519	0.0494274	S	Function unknown	lp56	6	protein_coding
BB_RS07515	WP_010883933.1	DUF792 family protein		up	0.836352	2.15081e-05	S	Function unknown	lp56	6	protein_coding
BB_RS07520	WP_010883934.1	DUF693 family protein		up	1.1063	4.30472e-18	S	Function unknown	lp56	6	protein_coding
BB_RS07525	WP_010883935.1	DUF777 family protein		up	0.835174	1.15386e-05	S	Function unknown	lp56	6	protein_coding
BB_RS07530	WP_010883912.1	DUF2634 domain-containing protein		up	2.95207	3.14723e-58	S	Function unknown	lp56	6	protein_coding
BB_RS07535	WP_010883913.1	DUF276 domain-containing protein		up	2.32149	4.71354e-61	S	Function unknown	lp56	6	protein_coding
BB_RS07540	WP_010883914.1	DUF735 family protein		up	1.43502	4.24709e-14	S	Function unknown	lp56	6	protein_coding
BB_RS07545	WP_010883915.1	DUF685 domain-containing protein		up	1.51797	2.32484e-22	S	Function unknown	lp56	6	protein_coding
BB_RS07555	WP_010883728.1	holin, BlyB family		up	2.17558	2.33327e-46	S	Function unknown	lp56	6	protein_coding
BB_RS07565	WP_002658490.1	hypothetical protein		up	0.599469	7.60981e-06	S	Function unknown	lp56	6	protein_coding
BB_RS07570	WP_161939867.1	hypothetical protein		up	1.02837	2.22995e-29	S	Function unknown	lp56	1	protein_coding
BB_RS07580	WP_010883918.1	ERF family protein		up	2.15409	9.18092e-41	S	Function unknown	lp56	5	protein_coding
BB_RS07585	WP_010883919.1	hypothetical protein		up	2.6486	7.46687e-112	S	Function unknown	lp56	6	protein_coding
BB_RS07590	WP_010256381.1	DUF226 domain-containing protein		up	2.29061	1.62998e-79	S	Function unknown	lp56	6	protein_coding
BB_RS07595	WP_010883920.1	ParA family protein		up	1.74242	1.81569e-133	D	Cell cycle control, cell division, chromosome partitioning	lp56	1	protein_coding
BB_RS07600	WP_012644094.1	chromosome replication/partitioning protein		up	1.58176	1.71289e-26	S	Function unknown	lp56	6	protein_coding
BB_RS07605	WP_010883921.1	hypothetical protein		up	1.20106	2.12245e-10	S	Function unknown	lp56	1	protein_coding
BB_RS07610	WP_010883922.1	DUF244 domain-containing protein		up	0.52927	0.0136447	S	Function unknown	lp56	6	protein_coding
BB_RS07620	WP_010883924.1	site-specific integrase		up	0.898111	1.90115e-14	L	Replication, recombination and repair	lp56	6	protein_coding
BB_RS07630	WP_010883936.1	DUF643 domain-containing protein		up	2.01137	7.96876e-23	S	Function unknown	lp56	7	protein_coding
BB_RS07645		DUF1073 domain-containing protein		up	2.58733	4.14109e-44	S	Function unknown	lp56	NA	pseudogene
BB_RS07650	WP_010883938.1	DUF1357 domain-containing protein		up	1.04954	5.35443e-06	S	Function unknown	lp56	6	protein_coding
BB_RS07660		DUF228 domain-containing protein		up	0.500189	0.000412887	S	Function unknown	lp56	NA	pseudogene
BB_RS07670		hypothetical protein		down	-0.812835	0.00242523	S	Function unknown	lp56	NA	pseudogene
BB_RS07675	WP_164928174.1	hypothetical protein		down	-1.2478	1.74763e-07	S	Function unknown	lp56	6	protein_coding
BB_RS07680		terminase		down	-1.33786	2.85391e-15	S	Function unknown	lp56	NA	pseudogene
BB_RS07690	WP_010883927.1	DNA methyltransferase		up	0.97605	2.11763e-11	L	Replication, recombination and repair	lp56	1	protein_coding
BB_RS07705		virulence associated lipoprotein		up	0.555653	0.00730737	S	Function unknown	lp56	NA	pseudogene
BB_RS07740	WP_002658128.1	hypothetical protein		down	-0.459253	0.000105901	S	Function unknown	chr	6	protein_coding
BB_RS07755	WP_010259080.1	hypothetical protein		up	0.62404	1.26696e-13	S	Function unknown	lp54	7	protein_coding

## Sheet: BL, stringent
Supplementary table S2. Differentially expressed genes in blebs (BL). (Stringent criteria)
Differentially expressed genes were determined by DeSeq2 pairwise comparison analysis using the stringent criteria (padj < 0.05; abs(log2fold_change) > 1). Comparison is made to spirochetes (SP).
RefSeq_locus_tag	product_accession	gene_name	gene_symbol	regulation	log2fold_change	padj	COG_annotation	COG_annotation_description	gene_locus	ps	product_type
BB_RS00005	WP_002658391.1	hypothetical protein		down	-1.12684	1.08938e-11	S	Function unknown	chr	6	protein_coding
BB_RS00065	WP_010889661.1	hypothetical protein		down	-1.6519	8.58896e-42	L	Replication, recombination and repair	chr	5	protein_coding
BB_RS00070	WP_002659035.1	primosomal protein N'	priA	down	-1.73096	8.88007e-50	L	Replication, recombination and repair	chr	2	protein_coding
BB_RS00095	WP_002658362.1	hypothetical protein		down	-1.27245	9.87556e-20	S	Function unknown	chr	6	protein_coding
BB_RS00165	WP_002556639.1	SsrA-binding protein SmpB	smpB	down	-1.04291	1.70074e-10	J	Translation, ribosomal structure and biogenesis	chr	1	protein_coding
BB_RS00305	WP_010889672.1	16S rRNA (uracil(1498)-N(3))-methyltransferase		down	-1.41266	8.08728e-42	J	Translation, ribosomal structure and biogenesis	chr	1	protein_coding
BB_RS00360	WP_002658284.1	hypothetical protein		down	-1.58116	2.08247e-10	S	Function unknown	chr	6	protein_coding
BB_RS00375	WP_010889678.1	signal recognition particle-docking protein FtsY	ftsY	down	-1.05238	2.75632e-27	U	Intracellular trafficking, secretion, and vesicular transport	chr	1	protein_coding
BB_RS00380	WP_020948687.1	hypothetical protein		down	-1.72621	3.99435e-37	S	Function unknown	chr	6	protein_coding
BB_RS00385		ABC transporter permease		down	-1.899	3.31411e-60	S	Function unknown	chr	NA	pseudogene
BB_RS00390	WP_002656931.1	ABC transporter ATP-binding protein		down	-1.76073	3.47843e-54	P	Inorganic ion transport and metabolism	chr	1	protein_coding
BB_RS00395	WP_002665479.1	ABC transporter permease		down	-2.04066	7.11256e-35	M	Cell wall/membrane/envelope biogenesis	chr	3	protein_coding
BB_RS00415	WP_010889679.1	iron-sulfur cluster scaffold-like protein		down	-1.41321	3.22546e-99	C	Energy production and conversion	chr	6	protein_coding
BB_RS00430	WP_080592854.1	elongation factor 4	lepA	down	-1.05665	1.33259e-19	M	Cell wall/membrane/envelope biogenesis	chr	1	protein_coding
BB_RS00435	WP_002656179.1	hypothetical protein		down	-1.56972	2.70436e-38	S	Function unknown	chr	5	protein_coding
BB_RS00440	WP_002556692.1	ATP synthase subunit K		down	-1.63906	9.20044e-38	C	Energy production and conversion	chr	3	protein_coding
BB_RS00480	WP_010889681.1	endonuclease MutS2		down	-1.00177	4.1362e-38	L	Replication, recombination and repair	chr	1	protein_coding
BB_RS00505	WP_002657101.1	phosphoribosyltransferase		down	-1.09748	1.22597e-23	F	Nucleotide transport and metabolism	chr	1	protein_coding
BB_RS00580	WP_010889688.1	RIP metalloprotease RseP	rseP	down	-1.05376	8.93588e-32	M	Cell wall/membrane/envelope biogenesis	chr	1	protein_coding
BB_RS00665	WP_002656264.1	histidine--tRNA ligase		up	1.36117	5.56721e-49	J	Translation, ribosomal structure and biogenesis	chr	1	protein_coding
BB_RS00705	WP_002663648.1	membrane protein insertion efficiency factor YidD	yidD	down	-1.5272	1.77922e-05	M	Cell wall/membrane/envelope biogenesis	chr	1	protein_coding
BB_RS00765	WP_002556755.1	hypothetical protein		down	-1.26132	1.1856e-08	S	Function unknown	chr	5	protein_coding
BB_RS00785	WP_002658164.1	hypothetical protein		down	-1.23824	1.21608e-39	M	Cell wall/membrane/envelope biogenesis	chr	3	protein_coding
BB_RS00790	WP_002658161.1	hypothetical protein		down	-1.09912	1.75453e-31	S	Function unknown	chr	6	protein_coding
BB_RS00830	WP_002659754.1	tetratricopeptide repeat protein		down	-1.05941	6.68246e-35	S	Function unknown	chr	1	protein_coding
BB_RS00835	WP_020948707.1	VWA domain-containing protein		down	-1.24367	1.0459e-38	I; U	Lipid transport and metabolism; Intracellular trafficking, secretion, and vesicular transport	chr	2	protein_coding
BB_RS00845	WP_002656117.1	hypothetical protein		down	-1.44384	2.82749e-27	S	Function unknown	chr	5	protein_coding
BB_RS00895	WP_002556782.1	carbon storage regulator CsrA	csrA	down	-1.68731	4.49297e-09	J	Translation, ribosomal structure and biogenesis	chr	2	protein_coding
BB_RS00900	WP_002657596.1	tRNA (adenosine(37)-N6)-threonylcarbamoyltransferase complex dimerization subunit type 1 TsaB	tsaB	down	-1.73585	3.98935e-95	O	Post-translational modification, protein turnover, and chaperones	chr	2	protein_coding
BB_RS00910	WP_002556785.1	hypothetical protein		down	-1.01266	2.46298e-17	S	Function unknown	chr	5	protein_coding
BB_RS00935	WP_002662778.1	lipoprotein		down	-1.39101	8.16002e-12	S	Function unknown	chr	6	protein_coding
BB_RS00965	WP_023003282.1	hypothetical protein		down	-1.20223	1.77664e-15	S	Function unknown	chr	6	protein_coding
BB_RS00995	WP_002655940.1	protease modulator HflC	hflC	down	-1.10261	1.39277e-47	O	Post-translational modification, protein turnover, and chaperones	chr	2	protein_coding
BB_RS01020	WP_002657628.1	UTP--glucose-1-phosphate uridylyltransferase		up	1.36455	2.60721e-41	M	Cell wall/membrane/envelope biogenesis	chr	1	protein_coding
BB_RS01040	WP_002656028.1	DNA mismatch repair endonuclease MutL	mutL	down	-1.38344	1.35797e-36	L	Replication, recombination and repair	chr	1	protein_coding
BB_RS01045	WP_010889706.1	hypothetical protein		down	-2.55874	2.7308e-11	S	Function unknown	chr	6	protein_coding
BB_RS01060	WP_002656805.1	elongation factor P	efp	up	1.01149	2.02184e-22	J	Translation, ribosomal structure and biogenesis	chr	1	protein_coding
BB_RS01105	WP_002556822.1	SIMPL domain-containing protein		down	-1.15473	0.0498396	S	Function unknown	chr	2	protein_coding
BB_RS01110	WP_002657652.1	SIMPL domain-containing protein		down	-1.09894	2.78827e-15	S	Function unknown	chr	6	protein_coding
BB_RS01160	WP_002662521.1	membrane protein		down	-1.82624	6.08771e-41	S	Function unknown	chr	6	protein_coding
BB_RS01165	WP_002664905.1	redox-regulated ATPase YchF	ychF	down	-1.15661	1.01602e-30	J	Translation, ribosomal structure and biogenesis	chr	1	protein_coding
BB_RS01170	WP_010889712.1	hypothetical protein		down	-1.01234	2.81081e-27	S	Function unknown	chr	1	protein_coding
BB_RS01190	WP_002556839.1	aquaporin family protein		down	-1.39184	2.68888e-24	P	Inorganic ion transport and metabolism	chr	1	protein_coding
BB_RS01195	WP_002656192.1	glycerol kinase GlpK	glpK	down	-1.67691	1.61711e-23	F	Nucleotide transport and metabolism	chr	1	protein_coding
BB_RS01200	WP_002660591.1	glycerol-3-phosphate dehydrogenase/oxidase		down	-2.09088	9.66196e-38	C	Energy production and conversion	chr	1	protein_coding
BB_RS01205	WP_002656987.1	YaaR family protein		down	-1.24516	3.5938e-40	S	Function unknown	chr	6	protein_coding
BB_RS01260	WP_010889718.1	single-stranded-DNA-specific exonuclease RecJ	recJ	down	-1.03133	6.70546e-43	L	Replication, recombination and repair	chr	1	protein_coding
BB_RS01265	WP_002556854.1	M23 family metallopeptidase		down	-1.60071	1.25992e-44	M	Cell wall/membrane/envelope biogenesis	chr	1	protein_coding
BB_RS01315	WP_002556864.1	hypothetical protein		down	-1.32384	3.41694e-56	S	Function unknown	chr	5	protein_coding
BB_RS01320	WP_002657707.1	hypothetical protein		down	-1.05778	2.40052e-19	S	Function unknown	chr	6	protein_coding
BB_RS01355	WP_002657717.1	flagellar biosynthetic protein FliR	fliR	down	-1.32296	1.15519e-22	N	Cell motility	chr	4	protein_coding
BB_RS01360	WP_002655982.1	flagellar biosynthesis protein FliQ	fliQ	down	-2.23549	0.00043863	N	Cell motility	chr	2	protein_coding
BB_RS01365	WP_002556874.1	flagellar type III secretion system pore protein FliP	fliP	down	-1.12006	5.51367e-24	N	Cell motility	chr	2	protein_coding
BB_RS01370	WP_002665214.1	flagella biosynthesis regulatory protein FliZ		down	-1.10553	6.07122e-16	N	Cell motility	chr	6	protein_coding
BB_RS01420	WP_002665266.1	flagellar protein		down	-1.08835	9.10519e-37	S	Function unknown	chr	5	protein_coding
BB_RS01425	WP_002665319.1	flagellar protein FlbA		down	-1.33092	1.0737e-06	S	Function unknown	chr	6	protein_coding
BB_RS01515	WP_002556904.1	hypothetical protein		down	-1.03902	6.08452e-09	S	Function unknown	chr	6	protein_coding
BB_RS01560	WP_002657754.1	hypothetical protein		down	-1.13756	0.000112686	S	Function unknown	chr	6	protein_coding
BB_RS01565	WP_010889727.1	ABC transporter permease		down	-1.63046	1.27366e-44	S	Function unknown	chr	5	protein_coding
BB_RS01570	WP_002656259.1	ABC transporter permease		down	-2.01227	3.51065e-38	L	Replication, recombination and repair	chr	2	protein_coding
BB_RS01575	WP_002661849.1	sugar ABC transporter ATP-binding protein		down	-1.55732	7.1415e-42	G	Carbohydrate transport and metabolism	chr	1	protein_coding
BB_RS01580	WP_002657760.1	BMP family protein		down	-1.55305	1.71721e-37	S	Function unknown	chr	1	protein_coding
BB_RS01590	WP_002657762.1	hypothetical protein		down	-1.47118	1.25231e-19	P; T	Inorganic ion transport and metabolism; Signal transduction mechanisms	chr	6	protein_coding
BB_RS01620	WP_002663145.1	peptide ABC transporter substrate-binding protein		down	-1.4266	1.24756e-37	E	Amino acid transport and metabolism	chr	1	protein_coding
BB_RS01625	WP_002656717.1	peptide ABC transporter substrate-binding protein		down	-1.04935	1.25773e-21	E	Amino acid transport and metabolism	chr	1	protein_coding
BB_RS01640	WP_002556930.1	ABC transporter permease subunit		up	1.15139	4.20118e-71	E; P	Amino acid transport and metabolism; Inorganic ion transport and metabolism	chr	1	protein_coding
BB_RS01645	WP_002556931.1	ABC transporter ATP-binding protein		up	1.0957	3.88489e-32	P	Inorganic ion transport and metabolism	chr	1	protein_coding
BB_RS01665	WP_002656683.1	30S ribosomal protein S9	rpsI	down	-1.12467	7.0461e-37	J	Translation, ribosomal structure and biogenesis	chr	1	protein_coding
BB_RS01675	WP_002664835.1	hypothetical protein		down	-1.59563	1.95614e-32	H	Coenzyme transport and metabolism	chr	5	protein_coding
BB_RS01690	WP_002657793.1	Asp-tRNA(Asn)/Glu-tRNA(Gln) amidotransferase subunit GatC	gatC	down	-1.34221	0.0328047	J	Translation, ribosomal structure and biogenesis	chr	5	protein_coding
BB_RS01695	WP_010889732.1	ATP-dependent helicase		down	-1.85045	5.4122e-54	L	Replication, recombination and repair	chr	1	protein_coding
BB_RS01700	WP_002656254.1	helix-turn-helix domain-containing protein		down	-1.93364	2.03217e-64	S	Function unknown	chr	2	protein_coding
BB_RS01705	WP_002656012.1	outer membrane lipoprotein carrier protein LolA		down	-1.44609	1.66567e-74	M	Cell wall/membrane/envelope biogenesis	chr	5	protein_coding
BB_RS01735	WP_002665356.1	hypothetical protein		down	-1.67104	5.37696e-32	S	Function unknown	chr	5	protein_coding
BB_RS01740	WP_002657807.1	hypothetical protein		down	-1.74796	1.5175e-75	S	Function unknown	chr	5	protein_coding
BB_RS01745	WP_002663410.1	hypothetical protein		down	-1.6008	1.86591e-20	S	Function unknown	chr	6	protein_coding
BB_RS01755		hypothetical protein		down	-1.02694	3.25697e-09	S	Function unknown	chr	NA	pseudogene
BB_RS01765	WP_023003289.1	S41 family peptidase		down	-1.05401	9.34481e-68	M	Cell wall/membrane/envelope biogenesis	chr	1	protein_coding
BB_RS01785	WP_002665233.1	cyclic di-GMP phosphodiesterase PdeA	pdeA	down	-1.63917	1.74902e-43	T	Signal transduction mechanisms	chr	1	protein_coding
BB_RS01805	WP_002657824.1	DNA mismatch repair protein MutT		down	-1.33085	7.22379e-26	G	Carbohydrate transport and metabolism	chr	2	protein_coding
BB_RS01835	WP_010889737.1	hypothetical protein		down	-1.27764	1.1759e-13	S	Function unknown	chr	6	protein_coding
BB_RS01970	WP_002662994.1	lipoprotein		down	-1.07369	5.48779e-15	S	Function unknown	chr	5	protein_coding
BB_RS01985	WP_002657864.1	dicarboxylate/amino acid:cation symporter		down	-1.32844	1.45998e-22	U	Intracellular trafficking, secretion, and vesicular transport	chr	2	protein_coding
BB_RS02035	WP_002557006.1	hypothetical protein		down	-1.6715	8.81012e-50	S	Function unknown	chr	6	protein_coding
BB_RS02040	WP_010889745.1	membrane protein		down	-1.00104	8.65874e-23	I	Lipid transport and metabolism	chr	1	protein_coding
BB_RS02110	WP_002657892.1	Cof-type HAD-IIB family hydrolase		up	1.50357	8.11588e-31	Q	Secondary metabolites biosynthesis, transport, and catabolism	chr	1	protein_coding
BB_RS02115	WP_002657895.1	DNA-3-methyladenine glycosylase		up	1.18812	1.67176e-18	L	Replication, recombination and repair	chr	1	protein_coding
BB_RS02140	WP_193345632.1	16S rRNA (cytidine(1402)-2'-O)-methyltransferase	rsmI	up	1.07135	2.31961e-11	H	Coenzyme transport and metabolism	chr	1	protein_coding
BB_RS02155	WP_044283515.1	YigZ family protein		up	1.27599	2.16223e-14	S	Function unknown	chr	1	protein_coding
BB_RS02185	WP_002656657.1	chromosomal replication initiator protein DnaA	dnaA	up	1.09639	2.50561e-31	L	Replication, recombination and repair	chr	2	protein_coding
BB_RS02250	WP_002656958.1	HPF/RaiA family ribosome-associated protein		down	-1.00364	2.47521e-09	J	Translation, ribosomal structure and biogenesis	chr	5	protein_coding
BB_RS02300	WP_002656661.1	hypothetical protein		down	-2.16132	2.62332e-96	S	Function unknown	chr	1	protein_coding
BB_RS02555	WP_002656367.1	TlyA family RNA methyltransferase		down	-1.0736	2.16909e-45	J	Translation, ribosomal structure and biogenesis	chr	1	protein_coding
BB_RS02560	WP_002657982.1	GerMN domain-containing protein		down	-1.0261	2.26943e-27	T	Signal transduction mechanisms	chr	2	protein_coding
BB_RS02600		23S rRNA (guanosine(2251)-2'-O)-methyltransferase RlmB	rlmB	up	1.08137	1.49308e-48	S	Function unknown	chr	NA	pseudogene
BB_RS02605	WP_002656231.1	molecular chaperone DnaJ	dnaJ	up	2.28155	1.97971e-101	O	Post-translational modification, protein turnover, and chaperones	chr	1	protein_coding
BB_RS02610	WP_002557108.1	molecular chaperone DnaK	dnaK	up	1.13887	2.64699e-18	O	Post-translational modification, protein turnover, and chaperones	chr	1	protein_coding
BB_RS02615	WP_002557109.1	nucleotide exchange factor GrpE	grpE	up	1.94501	2.9428e-31	O	Post-translational modification, protein turnover, and chaperones	chr	1	protein_coding
BB_RS02715		KTSC domain-containing protein		down	-2.5202	1.64375e-108	S	Function unknown	chr	NA	pseudogene
BB_RS02720	WP_002657002.1	hypothetical protein		down	-1.53871	6.68246e-35	S	Function unknown	chr	2	protein_coding
BB_RS02730	WP_002557131.1	ribose-phosphate diphosphokinase	prs	down	-1.00988	1.62947e-41	F	Nucleotide transport and metabolism	chr	1	protein_coding
BB_RS02735	WP_010889762.1	FGGY-family carbohydrate kinase		down	-1.16134	3.15348e-86	G	Carbohydrate transport and metabolism	chr	1	protein_coding
BB_RS02745	WP_002658855.1	dephospho-CoA kinase		down	-2.02228	1.16997e-32	F	Nucleotide transport and metabolism	chr	1	protein_coding
BB_RS02750	WP_010889763.1	DNA polymerase I	polA	down	-1.05063	3.23858e-19	L	Replication, recombination and repair	chr	1	protein_coding
BB_RS02755	WP_002658032.1	hypothetical protein		down	-2.00979	0.0185633	S	Function unknown	chr	6	protein_coding
BB_RS02770	WP_010889764.1	NAD-dependent DNA ligase LigA	ligA	up	1.15325	1.06971e-20	L	Replication, recombination and repair	chr	1	protein_coding
BB_RS02785	WP_002557143.1	hypothetical protein		down	-1.05198	3.44262e-08	C	Energy production and conversion	chr	3	protein_coding
BB_RS02790	WP_002557144.1	xanthine dehydrogenase family protein subunit M		down	-1.20232	2.51021e-12	C	Energy production and conversion	chr	5	protein_coding
BB_RS02795	WP_002557145.1	HPr family phosphocarrier protein		down	-1.02135	9.36242e-44	G	Carbohydrate transport and metabolism	chr	1	protein_coding
BB_RS02805	WP_002557147.1	PTS glucose transporter subunit IIA	crr	down	-1.45325	1.00548e-79	G	Carbohydrate transport and metabolism	chr	1	protein_coding
BB_RS02830	WP_002662669.1	DUF3996 domain-containing protein		down	-2.25921	2.86192e-138	S	Function unknown	chr	6	protein_coding
BB_RS02970	WP_010889773.1	ComEC/Rec2 family competence protein		down	-1.09339	1.38398e-43	S	Function unknown	chr	2	protein_coding
BB_RS02990	WP_002665384.1	hypothetical protein		down	-1.22052	7.2768e-19	S	Function unknown	chr	6	protein_coding
BB_RS03025	WP_002656803.1	J domain-containing protein		down	-1.6971	5.8998e-46	O	Post-translational modification, protein turnover, and chaperones	chr	1	protein_coding
BB_RS03030	WP_002656762.1	integrin-binding adhesin P66		down	-1.22369	1.13272e-29	S	Function unknown	chr	6	protein_coding
BB_RS03115	WP_002557204.1	hypothetical protein		down	-1.10608	6.58471e-09	S	Function unknown	chr	6	protein_coding
BB_RS03150	WP_010889782.1	transcription-repair coupling factor	mfd	up	1.14994	1.04527e-36	L	Replication, recombination and repair	chr	1	protein_coding
BB_RS03190	WP_010889784.1	1-phosphofructokinase	pfkB	up	1.93882	6.60602e-84	H	Coenzyme transport and metabolism	chr	1	protein_coding
BB_RS03195	WP_010889785.1	hypothetical protein		down	-2.1668	4.95175e-123	S	Function unknown	chr	7	protein_coding
BB_RS03210	WP_010889786.1	exodeoxyribonuclease V subunit beta	recB	down	-1.30239	2.84038e-25	L	Replication, recombination and repair	chr	1	protein_coding
BB_RS03215		exodeoxyribonuclease V subunit gamma		down	-1.03305	1.98205e-18	S	Function unknown	chr	NA	pseudogene
BB_RS03310	WP_002665673.1	protein translocase subunit SecF	secF	down	-1.07298	3.12347e-10	U	Intracellular trafficking, secretion, and vesicular transport	chr	1	protein_coding
BB_RS03315	WP_002656938.1	hypothetical protein		down	-1.12873	5.65847e-13	S	Function unknown	chr	6	protein_coding
BB_RS03355	WP_010889791.1	hypothetical protein		down	-1.41575	1.59476e-66	S	Function unknown	chr	5	protein_coding
BB_RS03370	WP_002655993.1	hypothetical protein		down	-1.42735	4.5103e-59	S	Function unknown	chr	1	protein_coding
BB_RS03375	WP_010889793.1	N-acetylmuramoyl-L-alanine amidase		down	-1.28818	5.57334e-37	M	Cell wall/membrane/envelope biogenesis	chr	2	protein_coding
BB_RS03380	WP_002657394.1	GerMN domain-containing protein		down	-1.577	1.23866e-20	S	Function unknown	chr	6	protein_coding
BB_RS03385	WP_002656539.1	flagellar filament outer layer protein FlaA	flaA	down	-1.04507	3.45506e-21	N	Cell motility	chr	4	protein_coding
BB_RS03405	WP_002557259.1	response regulator		down	-1.12378	1.49405e-20	T	Signal transduction mechanisms	chr	1	protein_coding
BB_RS03410	WP_002657403.1	hypothetical protein		down	-1.73495	1.53776e-07	S	Function unknown	chr	6	protein_coding
BB_RS03450	WP_002657417.1	methyl-accepting chemotaxis protein		down	-1.11173	5.7287e-19	N; T	Cell motility; Signal transduction mechanisms	chr	1	protein_coding
BB_RS03485	WP_010889800.1	mevalonate kinase	mvk	up	1.05175	1.98203e-18	I	Lipid transport and metabolism	chr	1	protein_coding
BB_RS03500	WP_002656543.1	neutrophil-activating protein NapA	napA	down	-1.56263	1.53807e-70	P	Inorganic ion transport and metabolism	chr	1	protein_coding
BB_RS03645	WP_010889807.1	rod shape-determining protein RodA	rodA	down	-1.06383	2.89835e-26	D	Cell cycle control, cell division, chromosome partitioning	chr	2	protein_coding
BB_RS03660	WP_002657465.1	hypothetical protein		down	-1.22754	8.19047e-31	S	Function unknown	chr	6	protein_coding
BB_RS03705	WP_002557318.1	ParB N-terminal domain-containing protein		down	-1.4829	3.27445e-27	K	Transcription	chr	1	protein_coding
BB_RS03785	WP_002656250.1	ABC transporter permease subunit		down	-1.13539	4.95144e-38	P	Inorganic ion transport and metabolism	chr	1	protein_coding
BB_RS03790	WP_010889814.1	ABC transporter permease		down	-1.22306	2.37946e-28	P	Inorganic ion transport and metabolism	chr	1	protein_coding
BB_RS03910	WP_010889817.1	rod-binding protein		down	-1.74537	4.15077e-66	M; N; O	Cell wall/membrane/envelope biogenesis; Cell motility; Post-translational modification, protein turnover, and chaperones	chr	2	protein_coding
BB_RS04010	WP_002657212.1	hypothetical protein		down	-1.30593	8.56924e-05	S	Function unknown	chr	6	protein_coding
BB_RS04030	WP_023003307.1	hypothetical protein		down	-1.20508	8.44905e-35	S	Function unknown	chr	4	protein_coding
BB_RS04040	WP_002656507.1	OmpH family outer membrane protein		down	-1.84646	3.82787e-58	M	Cell wall/membrane/envelope biogenesis	chr	5	protein_coding
BB_RS04045	WP_002657221.1	DNA mismatch repair protein MutS	mutS	down	-1.1479	1.91488e-51	L	Replication, recombination and repair	chr	1	protein_coding
BB_RS04050	WP_002656609.1	ComF family protein		down	-2.67956	5.59756e-109	K	Transcription	chr	2	protein_coding
BB_RS04075	WP_002657230.1	tRNA pseudouridine(55) synthase TruB	truB	down	-1.26165	5.02755e-62	J	Translation, ribosomal structure and biogenesis	chr	1	protein_coding
BB_RS04095	WP_002660997.1	YjgP/YjgQ family permease		down	-1.37867	1.0048e-15	S	Function unknown	chr	2	protein_coding
BB_RS04105	WP_010889823.1	tRNA guanosine(34) transglycosylase Tgt	tgt	down	-1.03732	1.15824e-15	F	Nucleotide transport and metabolism	chr	1	protein_coding
BB_RS04140	WP_002557405.1	hypothetical protein		down	-1.73167	1.87706e-92	S	Function unknown	chr	2	protein_coding
BB_RS04150	WP_010889828.1	YicC family protein		down	-1.29648	2.65101e-37	S	Function unknown	chr	1	protein_coding
BB_RS04155	WP_010889829.1	AAA family ATPase		down	-1.36615	7.26009e-48	F	Nucleotide transport and metabolism	chr	1	protein_coding
BB_RS04165	WP_010889830.1	tRNA (adenosine(37)-N6)-dimethylallyltransferase MiaA	miaA	down	-1.01402	1.79813e-24	F	Nucleotide transport and metabolism	chr	1	protein_coding
BB_RS04230	WP_010889835.1	phospho-sugar mutase		up	1.11336	4.57435e-16	G	Carbohydrate transport and metabolism	chr	1	protein_coding
BB_RS04330	WP_012614973.1	hypothetical protein		up	1.66948	0.0029602	S	Function unknown	lp28-3	8	protein_coding
BB_RS04335	WP_010890314.1	class I SAM-dependent DNA methyltransferase		up	2.16002	3.5435e-27	L	Replication, recombination and repair	lp28-3	1	protein_coding
BB_RS04340	WP_012622757.1	hypothetical protein		up	1.17203	0.0445987	S	Function unknown	lp28-3	7	protein_coding
BB_RS04345	WP_010259844.1	hypothetical protein		down	-1.65074	5.85282e-21	S	Function unknown	lp28-3	1	protein_coding
BB_RS04350	WP_164928168.1	hypothetical protein		up	2.64575	5.88835e-62	S	Function unknown	lp28-3	8	protein_coding
BB_RS04355		OMS28 family porin		up	1.25134	7.72238e-08	S	Function unknown	lp28-3	NA	pseudogene
BB_RS04360	WP_010890315.1	hypothetical protein		up	1.63535	2.86644e-20	S	Function unknown	lp28-3	6	protein_coding
BB_RS04365	WP_010890310.1	DUF226 domain-containing protein		up	1.05637	2.81064e-08	S	Function unknown	lp28-3	6	protein_coding
BB_RS04370	WP_010890311.1	ParA family protein		up	1.26075	1.58008e-08	D	Cell cycle control, cell division, chromosome partitioning	lp28-3	1	protein_coding
BB_RS04375	WP_010890312.1	chromosome replication/partitioning protein		up	1.7556	6.25972e-20	S	Function unknown	lp28-3	6	protein_coding
BB_RS04380	WP_010256558.1	virulence associated lipoprotein		up	1.4683	5.36863e-12	S	Function unknown	lp28-3	7	protein_coding
BB_RS04385	WP_010890316.1	amidohydrolase family protein		up	1.73471	3.35401e-12	F	Nucleotide transport and metabolism	lp28-3	1	protein_coding
BB_RS04390	WP_012665167.1	hypothetical protein		up	1.58747	2.94124e-11	S	Function unknown	lp28-3	6	protein_coding
BB_RS04395	WP_012665179.1	hypothetical protein		up	2.50514	3.96763e-09	S	Function unknown	lp28-3	7	protein_coding
BB_RS04415	WP_010890307.1	P13 family porin		up	1.09003	0.015658	S	Function unknown	lp28-3	6	protein_coding
BB_RS04430	WP_010890262.1	S2/P23 family protein		up	1.1505	0.043326	S	Function unknown	lp25	6	protein_coding
BB_RS04445	WP_010890263.1	chromosome replication/partitioning protein		up	1.59463	0.0015524	S	Function unknown	lp25	6	protein_coding
BB_RS04505	WP_010890283.1	hypothetical protein		up	1.52755	2.86836e-13	L	Replication, recombination and repair	lp28-2	1	protein_coding
BB_RS04510		P13 family porin		up	2.12957	1.04867e-20	S	Function unknown	lp28-2	NA	pseudogene
BB_RS04515		transposase		up	2.49261	5.70062e-11	S	Function unknown	lp28-2	NA	pseudogene
BB_RS04520	WP_012666107.1	hypothetical protein		up	1.79862	3.71432e-32	S	Function unknown	lp28-2	6	protein_coding
BB_RS04525	WP_010890284.1	DUF226 domain-containing protein		up	1.77954	1.0693e-53	S	Function unknown	lp28-2	6	protein_coding
BB_RS04530	WP_010890285.1	ParA family protein		up	1.42478	6.79719e-39	D	Cell cycle control, cell division, chromosome partitioning	lp28-2	1	protein_coding
BB_RS04540	WP_044283648.1	tape measure protein		up	1.62392	4.96906e-17	O	Post-translational modification, protein turnover, and chaperones	lp28-2	2	protein_coding
BB_RS04545	WP_010256686.1	hypothetical protein		up	1.11805	0.00725054	S	Function unknown	lp28-2	6	protein_coding
BB_RS04550	WP_010890301.1	hypothetical protein		up	1.71354	7.77859e-17	S	Function unknown	lp28-2	6	protein_coding
BB_RS04575	WP_010890292.1	hypothetical protein		up	1.057	7.70655e-07	S	Function unknown	lp28-2	6	protein_coding
BB_RS04590	WP_010890295.1	DUF1073 domain-containing protein		up	1.34507	3.41997e-07	F	Nucleotide transport and metabolism	lp28-2	6	protein_coding
BB_RS04595	WP_010890296.1	PBSX family phage terminase large subunit		up	1.86009	5.88249e-15	S	Function unknown	lp28-2	2	protein_coding
BB_RS04600	WP_010256648.1	hypothetical protein		up	2.23618	2.78698e-08	S	Function unknown	lp28-2	6	protein_coding
BB_RS04605	WP_010890297.1	hypothetical protein		up	2.85187	5.23077e-17	S	Function unknown	lp28-2	6	protein_coding
BB_RS04610	WP_010890298.1	hypothetical protein		up	3.17602	4.61855e-33	S	Function unknown	lp28-2	6	protein_coding
BB_RS04615	WP_010890299.1	right-handed parallel beta-helix repeat-containing protein		up	2.44418	4.00676e-20	S	Function unknown	lp28-2	6	protein_coding
BB_RS04620	WP_010890282.1	hypothetical protein		up	2.15072	0.00132594	S	Function unknown	lp28-2	6	protein_coding
BB_RS04625	WP_010256627.1	hypothetical protein		up	2.09258	0.000622478	S	Function unknown	lp28-2	6	protein_coding
BB_RS04630	WP_010890287.1	DUF261 family protein		up	3.55753	4.06385e-10	S	Function unknown	lp28-2	6	protein_coding
BB_RS04635	WP_010256620.1	hypothetical protein		up	2.98646	2.94353e-08	S	Function unknown	lp28-2	6	protein_coding
BB_RS04640	WP_010890288.1	hypothetical protein		up	1.32063	2.11468e-14	S	Function unknown	lp28-2	6	protein_coding
BB_RS04645	WP_010890303.1	hypothetical protein		up	1.09898	0.000839835	S	Function unknown	lp28-2	6	protein_coding
BB_RS04650	WP_010890289.1	DUF226 domain-containing protein		up	1.5435	3.54209e-08	S	Function unknown	lp28-2	6	protein_coding
BB_RS04920	WP_146124613.1	hypothetical protein		down	-1.15695	0.0139553	S	Function unknown	lp36	6	protein_coding
BB_RS04940	WP_010890348.1	hypothetical protein		up	2.24911	0.0347423	S	Function unknown	lp36	6	protein_coding
BB_RS04945	WP_010890349.1	hypothetical protein		up	2.9455	0.0460705	S	Function unknown	lp36	8	protein_coding
BB_RS04985	WP_010890336.1	P52 family lipoprotein		up	3.01205	0.0498222	S	Function unknown	lp36	7	protein_coding
BB_RS05110	WP_010890323.1	P52 family lipoprotein		up	2.17131	0.00340557	S	Function unknown	lp28-4	7	protein_coding
BB_RS05120	WP_010258574.1	P13 family porin		up	1.30809	1.68413e-12	S	Function unknown	lp54	5	protein_coding
BB_RS05125	WP_010258570.1	outer membrane protein		up	1.23057	4.29457e-32	S	Function unknown	lp54	6	protein_coding
BB_RS05130	WP_010890375.1	S2/P23 family protein		up	2.75301	1.57731e-128	S	Function unknown	lp54	6	protein_coding
BB_RS05135	WP_010258562.1	hypothetical protein		up	1.53293	1.88718e-09	S	Function unknown	lp54	6	protein_coding
BB_RS05150	WP_010258108.1	DUF276 domain-containing protein		up	1.73647	3.0153e-42	S	Function unknown	lp54	6	protein_coding
BB_RS05155	WP_010258110.1	DUF735 family protein		up	1.50173	2.21901e-42	S	Function unknown	lp54	6	protein_coding
BB_RS05190	WP_012622799.1	peptide transporter		up	2.23628	3.8867e-119	S	Function unknown	lp54	6	protein_coding
BB_RS05195	WP_010258127.1	DUF226 domain-containing protein		up	1.41697	1.74951e-61	S	Function unknown	lp54	6	protein_coding
BB_RS05210	WP_010259081.1	DUF261 domain-containing protein		up	1.55456	8.61541e-50	S	Function unknown	lp54	6	protein_coding
BB_RS05215	WP_010890380.1	decorin-binding protein DbpA	dbpA	up	2.51557	1.40353e-59	S	Function unknown	lp54	6	protein_coding
BB_RS05220	WP_010890381.1	decorin-binding protein DbpB	dbpB	up	2.92715	5.00936e-49	S	Function unknown	lp54	7	protein_coding
BB_RS05240	WP_010890383.1	lipoprotein		up	1.60296	2.83645e-15	S	Function unknown	lp54	7	protein_coding
BB_RS05245	WP_010890384.1	peptide ABC transporter substrate-binding protein		up	2.85117	7.93301e-80	E	Amino acid transport and metabolism	lp54	1	protein_coding
BB_RS05255	WP_010890386.1	hypothetical protein		up	1.61129	9.59517e-20	S	Function unknown	lp54	6	protein_coding
BB_RS05260	WP_010890387.1	DUF1073 domain-containing protein		up	1.95362	2.78953e-69	F	Nucleotide transport and metabolism	lp54	6	protein_coding
BB_RS05265	WP_010257708.1	DUF1357 family protein		up	1.48555	1.30378e-37	S	Function unknown	lp54	6	protein_coding
BB_RS05270	WP_010257711.1	DUF228 domain-containing protein		up	1.41865	9.7299e-27	S	Function unknown	lp54	6	protein_coding
BB_RS05275	WP_010257713.1	hypothetical protein		up	1.65242	4.28149e-32	S	Function unknown	lp54	6	protein_coding
BB_RS05280	WP_010257716.1	DUF3890 domain-containing protein		up	1.06026	2.04217e-17	S	Function unknown	lp54	6	protein_coding
BB_RS05300	WP_010890388.1	DUF787 family protein		up	1.06375	7.42409e-17	S	Function unknown	lp54	6	protein_coding
BB_RS05305	WP_010257097.1	DUF1463 domain-containing protein		up	1.10014	4.17551e-14	S	Function unknown	lp54	6	protein_coding
BB_RS05310	WP_010257732.1	DUF1473 family protein		up	1.19948	3.63588e-19	S	Function unknown	lp54	6	protein_coding
BB_RS05315	WP_010257105.1	DUF1322 family protein		up	1.13946	1.25665e-10	S	Function unknown	lp54	6	protein_coding
BB_RS05320	WP_012622802.1	hypothetical protein		up	1.44334	1.20839e-30	S	Function unknown	lp54	7	protein_coding
BB_RS05325	WP_010890389.1	DUF792 family protein		up	1.14577	3.43064e-20	S	Function unknown	lp54	6	protein_coding
BB_RS05330	WP_010890390.1	outer membrane protein		up	1.48858	6.63049e-36	S	Function unknown	lp54	6	protein_coding
BB_RS05335	WP_010257117.1	hypothetical protein		up	1.09445	1.04025e-16	S	Function unknown	lp54	6	protein_coding
BB_RS05345	WP_012665583.1	DUF693 family protein		up	1.41049	8.72113e-54	S	Function unknown	lp54	6	protein_coding
BB_RS05350	WP_012622810.1	DUF777 family protein		up	1.52738	1.64356e-42	S	Function unknown	lp54	6	protein_coding
BB_RS05355	WP_010890392.1	hypothetical protein		up	2.71394	3.44731e-127	S	Function unknown	lp54	7	protein_coding
BB_RS05380	WP_010257154.1	complement regulator-acquiring protein		up	1.10614	8.728e-78	S	Function unknown	lp54	6	protein_coding
BB_RS05385	WP_010257157.1	complement regulator-acquiring protein		up	1.27694	7.38671e-31	S	Function unknown	lp54	6	protein_coding
BB_RS05395	WP_010890397.1	complement regulator-acquiring protein		up	1.46812	8.06276e-34	S	Function unknown	lp54	7	protein_coding
BB_RS05400	WP_010890398.1	complement regulator-acquiring protein		up	2.79542	1.45477e-75	S	Function unknown	lp54	6	protein_coding
BB_RS05405	WP_133155335.1	complement regulator-acquiring protein		up	1.86502	3.26476e-06	S	Function unknown	lp54	7	protein_coding
BB_RS05410	WP_010257180.1	complement regulator-acquiring protein		down	-2.08096	8.16641e-41	S	Function unknown	lp54	7	protein_coding
BB_RS05420	WP_010890399.1	complement regulator-acquiring protein		down	-1.2245	1.60708e-19	S	Function unknown	lp54	6	protein_coding
BB_RS05425	WP_010257191.1	porin Osm28	osm28	up	2.36681	2.27705e-66	S	Function unknown	lp54	7	protein_coding
BB_RS05430	WP_010890400.1	FAD-dependent thymidylate synthase		up	2.80903	7.34432e-87	F	Nucleotide transport and metabolism	lp54	1	protein_coding
BB_RS05500	WP_010258204.1	PTS lactose/cellobiose transporter subunit IIA		up	1.66314	2.11117e-18	G	Carbohydrate transport and metabolism	cp26	2	protein_coding
BB_RS05525	WP_010890587.1	hypothetical protein		up	2.45005	9.16691e-49	S	Function unknown	cp26	6	protein_coding
BB_RS05540	WP_010890585.1	chromosome replication/partitioning protein		down	-1.50483	0.000353986	S	Function unknown	cp26	6	protein_coding
BB_RS05565	WP_010890595.1	outer surface protein OspC	ospC	down	-2.38218	2.47062e-76	S	Function unknown	cp26	6	protein_coding
BB_RS05650	WP_044283697.1	hypothetical protein		up	1.0253	1.69901e-08	S	Function unknown	lp17	7	protein_coding
BB_RS05660	WP_010890254.1	hypothetical protein		up	1.0925	2.22307e-13	S	Function unknown	lp17	6	protein_coding
BB_RS05670	WP_010257672.1	hypothetical protein		up	1.74132	6.12006e-36	S	Function unknown	lp17	6	protein_coding
BB_RS05675		helix-turn-helix domain-containing protein		up	1.0367	6.47675e-08	S	Function unknown	lp17	NA	pseudogene
BB_RS05680	WP_010257677.1	ParA family protein		up	1.00065	1.30326e-10	D	Cell cycle control, cell division, chromosome partitioning	lp17	1	protein_coding
BB_RS05695	WP_010890266.1	ErpD protein		up	1.39788	6.5271e-05	S	Function unknown	lp28-1	7	protein_coding
BB_RS05715	WP_010890269.1	hypothetical protein		up	1.44001	1.67768e-06	S	Function unknown	lp28-1	8	protein_coding
BB_RS05720	WP_010890270.1	hypothetical protein		up	1.83803	1.28717e-06	S	Function unknown	lp28-1	8	protein_coding
BB_RS05725		hypothetical protein		up	2.09181	8.16354e-12	S	Function unknown	lp28-1	NA	pseudogene
BB_RS05730	WP_044283655.1	hypothetical protein		up	2.14222	6.43058e-13	S	Function unknown	lp28-1	6	protein_coding
BB_RS05740		chromosome replication/partitioning protein		up	2.04272	5.44732e-11	S	Function unknown	lp28-1	NA	pseudogene
BB_RS05745	WP_014540418.1	ParA family protein		up	1.65423	0.00010907	D	Cell cycle control, cell division, chromosome partitioning	lp28-1	1	protein_coding
BB_RS05750	WP_044283657.1	DUF226 domain-containing protein		up	2.88817	1.69601e-06	S	Function unknown	lp28-1	6	protein_coding
BB_RS05770	WP_012665401.1	hypothetical protein		up	1.28148	5.10949e-12	S	Function unknown	lp28-1	7	protein_coding
BB_RS05775	WP_010890275.1	chromosome replication/partitioning protein		up	1.41706	6.22109e-41	S	Function unknown	lp28-1	6	protein_coding
BB_RS05780	WP_010890276.1	ParA family protein		up	1.16106	7.93608e-14	D	Cell cycle control, cell division, chromosome partitioning	lp28-1	1	protein_coding
BB_RS05785	WP_010890277.1	DUF226 domain-containing protein		up	1.78715	3.66902e-20	S	Function unknown	lp28-1	6	protein_coding
BB_RS05790	WP_010890278.1	hypothetical protein		up	1.37604	6.38229e-15	S	Function unknown	lp28-1	6	protein_coding
BB_RS05795	WP_157659660.1	hypothetical protein		up	1.4843	1.34433e-23	S	Function unknown	lp28-1	6	protein_coding
BB_RS05820	WP_106404826.1	variable large family protein		up	1.05142	0.000452004	S	Function unknown	lp28-1	7	protein_coding
BB_RS05825	WP_052403612.1	variable large family protein		up	1.42138	2.64856e-07	S	Function unknown	lp28-1	7	protein_coding
BB_RS05830	WP_052403613.1	variable large family protein		up	1.50215	7.65564e-05	S	Function unknown	lp28-1	6	protein_coding
BB_RS05835	WP_164928171.1	variable large family protein		up	1.50339	0.000125615	S	Function unknown	lp28-1	6	protein_coding
BB_RS05840	WP_164928172.1	variable surface antigen VlsE		up	2.5746	1.19061e-38	S	Function unknown	lp28-1	6	protein_coding
BB_RS05845	WP_010257444.1	DUF1073 domain-containing protein		up	2.33055	2.56184e-35	F	Nucleotide transport and metabolism	cp32-1	6	protein_coding
BB_RS05850	WP_002658634.1	DUF1357 domain-containing protein		up	2.69688	2.61648e-48	S	Function unknown	cp32-1	6	protein_coding
BB_RS05855	WP_002658736.1	DUF228 domain-containing protein		up	2.83802	1.68526e-42	S	Function unknown	cp32-1	6	protein_coding
BB_RS05860	WP_010883743.1	DUF228 domain-containing protein		up	2.43282	2.22992e-34	S	Function unknown	cp32-1	6	protein_coding
BB_RS05865	WP_044283624.1	DUF228 domain-containing protein		up	2.40142	5.31306e-30	S	Function unknown	cp32-1	6	protein_coding
BB_RS05870	WP_002658423.1	hypothetical protein		up	2.49644	5.80051e-33	S	Function unknown	cp32-1	6	protein_coding
BB_RS05875	WP_002658643.1	DUF3890 domain-containing protein		up	2.25106	5.23078e-25	S	Function unknown	cp32-1	6	protein_coding
BB_RS05880	WP_002658662.1	DUF1506 family protein		up	1.01966	6.59744e-08	S	Function unknown	cp32-1	6	protein_coding
BB_RS05885	WP_002658432.1	hypothetical protein		up	2.05122	1.88362e-17	S	Function unknown	cp32-1	6	protein_coding
BB_RS05890	WP_010883726.1	DUF764 family protein		up	1.82756	1.51494e-18	S	Function unknown	cp32-1	6	protein_coding
BB_RS05900	WP_002658441.1	DUF1463 domain-containing protein		up	1.78385	3.76125e-16	S	Function unknown	cp32-1	6	protein_coding
BB_RS05905	WP_002658668.1	DUF1473 family protein		up	1.09081	4.07218e-15	S	Function unknown	cp32-1	6	protein_coding
BB_RS05915	WP_010883745.1	DUF759 family protein		up	1.57056	1.57624e-15	S	Function unknown	cp32-1	6	protein_coding
BB_RS05920	WP_010883746.1	DUF792 family protein		up	1.09911	2.65417e-13	S	Function unknown	cp32-1	6	protein_coding
BB_RS05925	WP_010883747.1	DUF693 family protein		up	1.3157	1.87609e-18	S	Function unknown	cp32-1	6	protein_coding
BB_RS05960	WP_010883728.1	holin, BlyB family		up	1.01798	6.42357e-12	S	Function unknown	cp32-1	6	protein_coding
BB_RS05985	WP_010883732.1	ERF family protein		up	1.33368	1.05766e-12	S	Function unknown	cp32-1	2	protein_coding
BB_RS05990	WP_010883733.1	hypothetical protein		up	1.67755	1.02067e-21	S	Function unknown	cp32-1	6	protein_coding
BB_RS05995	WP_010883734.1	DUF226 domain-containing protein		up	1.68539	2.60746e-68	S	Function unknown	cp32-1	6	protein_coding
BB_RS06035	WP_010883724.1	ErpB		up	1.04733	3.00661e-21	S	Function unknown	cp32-1	7	protein_coding
BB_RS06055	WP_010257444.1	DUF1073 domain-containing protein		up	3.07805	4.05353e-72	F	Nucleotide transport and metabolism	cp32-3	6	protein_coding
BB_RS06060	WP_002658634.1	DUF1357 domain-containing protein		up	3.39842	1.80917e-40	S	Function unknown	cp32-3	6	protein_coding
BB_RS06065	WP_010883767.1	DUF228 domain-containing protein		up	3.75538	7.45419e-46	S	Function unknown	cp32-3	6	protein_coding
BB_RS06070	WP_010883768.1	DUF228 domain-containing protein		up	3.49371	1.57996e-52	S	Function unknown	cp32-3	6	protein_coding
BB_RS06075	WP_012662345.1	DUF228 domain-containing protein		up	3.14849	2.47292e-32	S	Function unknown	cp32-3	6	protein_coding
BB_RS06080	WP_002658423.1	hypothetical protein		up	2.69163	0.0114539	S	Function unknown	cp32-3	6	protein_coding
BB_RS06085	WP_002658643.1	DUF3890 domain-containing protein		up	3.07225	7.2251e-16	S	Function unknown	cp32-3	6	protein_coding
BB_RS06095	WP_002658432.1	hypothetical protein		up	2.44166	7.01874e-18	S	Function unknown	cp32-3	6	protein_coding
BB_RS06100	WP_002658435.1	DUF764 family protein		up	2.09928	5.99101e-10	S	Function unknown	cp32-3	6	protein_coding
BB_RS06125	WP_010883769.1	DUF759 family protein		up	1.5959	6.79212e-15	S	Function unknown	cp32-3	6	protein_coding
BB_RS06155	WP_010883749.1	DUF735 family protein		up	1.13895	3.42189e-05	S	Function unknown	cp32-3	6	protein_coding
BB_RS06175	WP_010883750.1	hypothetical protein		up	1.03908	8.48428e-10	S	Function unknown	cp32-3	6	protein_coding
BB_RS06190	WP_010883752.1	hypothetical protein		down	-1.01603	1.5786e-49	S	Function unknown	cp32-3	1	protein_coding
BB_RS06200	WP_010883754.1	ERF family protein		up	1.21565	4.46573e-11	S	Function unknown	cp32-3	2	protein_coding
BB_RS06205	WP_010883755.1	hypothetical protein		up	1.3488	8.11733e-16	S	Function unknown	cp32-3	6	protein_coding
BB_RS06210	WP_010883756.1	DUF226 domain-containing protein		up	1.70241	6.03346e-38	S	Function unknown	cp32-3	6	protein_coding
BB_RS06215	WP_010883757.1	ParA family protein		up	1.02703	1.13329e-23	D	Cell cycle control, cell division, chromosome partitioning	cp32-3	1	protein_coding
BB_RS06225	WP_010883758.1	hypothetical protein		up	1.03966	8.70482e-46	S	Function unknown	cp32-3	1	protein_coding
BB_RS06270	WP_010883789.1	DUF1073 domain-containing protein		up	2.5384	9.65015e-36	F	Nucleotide transport and metabolism	cp32-4	6	protein_coding
BB_RS06275		DUF1357 family protein		up	2.44282	5.95778e-29	S	Function unknown	cp32-4	NA	pseudogene
BB_RS06280	WP_010883790.1	DUF228 domain-containing protein		up	2.23076	7.86611e-24	S	Function unknown	cp32-4	6	protein_coding
BB_RS06285	WP_010883791.1	DUF228 domain-containing protein		up	2.01065	1.16756e-22	S	Function unknown	cp32-4	6	protein_coding
BB_RS06290	WP_010883792.1	DUF228 domain-containing protein		up	1.42238	1.95637e-11	S	Function unknown	cp32-4	6	protein_coding
BB_RS06295	WP_010883774.1	hypothetical protein		up	1.61904	5.36041e-15	S	Function unknown	cp32-4	6	protein_coding
BB_RS06300	WP_010883775.1	DUF3890 domain-containing protein		up	1.573	2.13225e-09	S	Function unknown	cp32-4	6	protein_coding
BB_RS06305	WP_010256287.1	DUF1506 family protein		up	1.22959	6.58716e-10	S	Function unknown	cp32-4	6	protein_coding
BB_RS06315	WP_010883776.1	DUF764 family protein		up	1.31546	9.3531e-07	S	Function unknown	cp32-4	6	protein_coding
BB_RS06325	WP_010258866.1	DUF1463 domain-containing protein		up	1.8774	5.4183e-09	S	Function unknown	cp32-4	6	protein_coding
BB_RS06330	WP_010883794.1	DUF1473 family protein		up	1.69006	2.27319e-06	S	Function unknown	cp32-4	6	protein_coding
BB_RS06340	WP_010883795.1	DUF759 family protein		up	1.34911	1.14905e-07	S	Function unknown	cp32-4	6	protein_coding
BB_RS06345	WP_010883796.1	DUF792 family protein		up	1.17873	2.69949e-09	S	Function unknown	cp32-4	6	protein_coding
BB_RS06350	WP_010883797.1	DUF693 family protein		up	1.47807	1.58503e-19	S	Function unknown	cp32-4	6	protein_coding
BB_RS06360	WP_002658459.1	DUF2634 domain-containing protein		up	2.41114	2.89236e-55	S	Function unknown	cp32-4	6	protein_coding
BB_RS06365	WP_010883777.1	DUF276 domain-containing protein		up	1.33584	2.3702e-19	S	Function unknown	cp32-4	6	protein_coding
BB_RS06380	WP_002658481.1	holin BlyA	blyA	up	1.69289	3.84811e-45	S	Function unknown	cp32-4	NA	protein_coding
BB_RS06390	WP_002658486.1	hypothetical protein		up	1.78604	9.98305e-23	S	Function unknown	cp32-4	6	protein_coding
BB_RS06415	WP_010883782.1	hypothetical protein		up	1.50205	8.68738e-26	S	Function unknown	cp32-4	6	protein_coding
BB_RS06420	WP_010257938.1	DUF226 domain-containing protein		up	1.8449	1.19831e-90	S	Function unknown	cp32-4	6	protein_coding
BB_RS06425	WP_010883783.1	ParA family protein		up	1.01008	7.98849e-24	D	Cell cycle control, cell division, chromosome partitioning	cp32-4	1	protein_coding
BB_RS06450	WP_010883786.1	site-specific integrase		up	1.5659	7.98873e-18	L	Replication, recombination and repair	cp32-4	6	protein_coding
BB_RS06485	WP_010257444.1	DUF1073 domain-containing protein		up	1.39342	0.0181147	F	Nucleotide transport and metabolism	cp32-6	6	protein_coding
BB_RS06490	WP_010883821.1	DUF1357 domain-containing protein		up	2.6252	1.35668e-26	S	Function unknown	cp32-6	6	protein_coding
BB_RS06495	WP_010883822.1	DUF228 domain-containing protein		up	2.72927	1.27634e-31	S	Function unknown	cp32-6	6	protein_coding
BB_RS06500	WP_010883823.1	DUF228 domain-containing protein		up	2.19914	3.16721e-42	S	Function unknown	cp32-6	6	protein_coding
BB_RS06505	WP_010883824.1	DUF228 domain-containing protein		up	2.29536	2.51328e-29	S	Function unknown	cp32-6	6	protein_coding
BB_RS06510	WP_010883814.1	hypothetical protein		up	1.95371	7.7251e-23	S	Function unknown	cp32-6	6	protein_coding
BB_RS06515	WP_010883815.1	DUF3890 domain-containing protein		up	1.747	6.9051e-14	S	Function unknown	cp32-6	6	protein_coding
BB_RS06560	WP_010883746.1	DUF792 family protein		up	1.6235	0.00357722	S	Function unknown	cp32-6	6	protein_coding
BB_RS06575	WP_002658459.1	DUF2634 domain-containing protein		up	1.71833	6.7941e-15	S	Function unknown	cp32-6	6	protein_coding
BB_RS06580	WP_010883800.1	DUF276 domain-containing protein		up	2.31036	9.7887e-61	S	Function unknown	cp32-6	6	protein_coding
BB_RS06620	WP_010883804.1	Mlp family lipoprotein		up	1.35028	0.00562483	S	Function unknown	cp32-6	6	protein_coding
BB_RS06625	WP_010883805.1	ERF family protein		up	2.59965	3.79763e-43	S	Function unknown	cp32-6	5	protein_coding
BB_RS06635	WP_010883807.1	DUF226 domain-containing protein		up	2.21751	6.13285e-53	S	Function unknown	cp32-6	6	protein_coding
BB_RS06685	WP_010883813.1	PBSX family phage terminase large subunit		up	1.00725	0.002021	S	Function unknown	cp32-6	2	protein_coding
BB_RS06690	WP_010883851.1	DUF1073 domain-containing protein		up	3.50452	5.89296e-53	F	Nucleotide transport and metabolism	cp32-7	6	protein_coding
BB_RS06695	WP_010883852.1	DUF1357 domain-containing protein		up	2.72887	0.0122131	S	Function unknown	cp32-7	6	protein_coding
BB_RS06715	WP_002658423.1	hypothetical protein		up	3.31391	6.29812e-05	S	Function unknown	cp32-7	6	protein_coding
BB_RS06780	WP_010883840.1	DUF2634 domain-containing protein		up	1.185	0.000181988	S	Function unknown	cp32-7	6	protein_coding
BB_RS06805	WP_010883843.1	holin, BlyB family		up	1.04614	4.78358e-06	S	Function unknown	cp32-7	6	protein_coding
BB_RS06815	WP_010883869.1	hypothetical protein		down	-1.30826	0.000577319	S	Function unknown	cp32-7	6	protein_coding
BB_RS06835	WP_010883827.1	hypothetical protein		up	1.56572	5.84349e-36	S	Function unknown	cp32-7	6	protein_coding
BB_RS06840	WP_010883828.1	DUF226 domain-containing protein		up	1.976	1.39636e-94	S	Function unknown	cp32-7	6	protein_coding
BB_RS06850	WP_012621303.1	chromosome replication/partitioning protein		up	1.23461	7.83949e-54	S	Function unknown	cp32-7	6	protein_coding
BB_RS06860	WP_012663423.1	DUF244 domain-containing protein		up	1.51291	7.10788e-07	S	Function unknown	cp32-7	6	protein_coding
BB_RS06890	WP_010883850.1	DUF603 domain-containing protein		up	1.11369	0.00350293	S	Function unknown	cp32-7	1	protein_coding
BB_RS06900	WP_010257444.1	DUF1073 domain-containing protein		up	3.80541	9.08416e-14	F	Nucleotide transport and metabolism	cp32-8	6	protein_coding
BB_RS06990	WP_002658459.1	DUF2634 domain-containing protein		up	1.13013	1.90611e-08	S	Function unknown	cp32-8	6	protein_coding
BB_RS07035	WP_010883871.1	Mlp family lipoprotein		up	1.0431	0.0208305	S	Function unknown	cp32-8	6	protein_coding
BB_RS07040	WP_010883872.1	ERF family protein		up	2.32881	2.06842e-10	S	Function unknown	cp32-8	2	protein_coding
BB_RS07050	WP_010883860.1	DUF226 domain-containing protein		up	2.79373	1.34313e-170	S	Function unknown	cp32-8	6	protein_coding
BB_RS07065	WP_010883862.1	hypothetical protein		up	1.1457	0.0217915	S	Function unknown	cp32-8	1	protein_coding
BB_RS07070	WP_010883863.1	DUF244 domain-containing protein		up	2.20221	7.0782e-05	S	Function unknown	cp32-8	6	protein_coding
BB_RS07090	WP_010883724.1	ErpB		up	1.56156	0.00905489	S	Function unknown	cp32-8	7	protein_coding
BB_RS07110	WP_010883889.1	DUF1073 domain-containing protein		up	1.44423	1.57355e-12	F	Nucleotide transport and metabolism	cp32-9	6	protein_coding
BB_RS07115	WP_010883890.1	DUF1357 domain-containing protein		up	2.55266	4.13913e-33	S	Function unknown	cp32-9	6	protein_coding
BB_RS07120	WP_010883891.1	DUF228 domain-containing protein		up	2.16704	4.25825e-23	S	Function unknown	cp32-9	6	protein_coding
BB_RS07125	WP_010883892.1	DUF228 domain-containing protein		up	1.97716	5.89347e-19	S	Function unknown	cp32-9	6	protein_coding
BB_RS07130		DUF228 domain-containing protein		up	1.55343	3.59927e-14	S	Function unknown	cp32-9	NA	pseudogene
BB_RS07135		hypothetical protein		up	1.46801	4.02235e-10	S	Function unknown	cp32-9	NA	pseudogene
BB_RS07140	WP_010883873.1	DUF3890 domain-containing protein		up	1.51337	2.56774e-10	S	Function unknown	cp32-9	6	protein_coding
BB_RS07145	WP_010256287.1	DUF1506 family protein		up	1.77665	1.86549e-05	S	Function unknown	cp32-9	6	protein_coding
BB_RS07150	WP_002658432.1	hypothetical protein		up	1.45511	2.26652e-06	S	Function unknown	cp32-9	6	protein_coding
BB_RS07155	WP_010883874.1	DUF764 family protein		up	1.21159	0.000110878	S	Function unknown	cp32-9	6	protein_coding
BB_RS07165	WP_010883893.1	DUF1463 domain-containing protein		up	1.52961	3.7275e-05	S	Function unknown	cp32-9	6	protein_coding
BB_RS07180	WP_010883894.1	DUF759 family protein		up	1.26512	1.25988e-08	S	Function unknown	cp32-9	6	protein_coding
BB_RS07195	WP_010883895.1	DUF693 family protein		up	1.22046	2.68777e-09	S	Function unknown	cp32-9	6	protein_coding
BB_RS07410		TM2 domain-containing protein		up	3.07649	6.03169e-08	S	Function unknown	lp56	NA	pseudogene
BB_RS07415	WP_010883904.1	P52 family lipoprotein		up	1.98411	6.25149e-14	S	Function unknown	lp56	7	protein_coding
BB_RS07425	WP_010883905.1	lipoprotein P35		up	1.26344	9.46438e-15	S	Function unknown	lp56	7	protein_coding
BB_RS07440	WP_010883908.1	ParA family protein		up	1.33488	0.00565632	D	Cell cycle control, cell division, chromosome partitioning	lp56	1	protein_coding
BB_RS07445	WP_010883909.1	DUF226 domain-containing protein		up	1.50142	2.57404e-06	S	Function unknown	lp56	6	protein_coding
BB_RS07455		DUF228 domain-containing protein		up	3.07848	0.00120803	S	Function unknown	lp56	NA	pseudogene
BB_RS07460	WP_010883929.1	DUF228 domain-containing protein		up	2.8701	1.72044e-05	S	Function unknown	lp56	6	protein_coding
BB_RS07470	WP_010883910.1	DUF3890 domain-containing protein		up	1.75359	4.5523e-05	S	Function unknown	lp56	6	protein_coding
BB_RS07475	WP_010256287.1	DUF1506 family protein		up	1.35158	0.0402454	S	Function unknown	lp56	6	protein_coding
BB_RS07480		hypothetical protein		up	2.16539	5.68165e-08	S	Function unknown	lp56	NA	pseudogene
BB_RS07485	WP_010883911.1	DUF764 family protein		up	1.74327	5.62743e-13	S	Function unknown	lp56	6	protein_coding
BB_RS07495	WP_010256310.1	DUF1463 domain-containing protein		up	2.1263	7.15557e-14	S	Function unknown	lp56	6	protein_coding
BB_RS07500	WP_010883931.1	DUF1473 family protein		up	1.58339	6.73702e-06	S	Function unknown	lp56	6	protein_coding
BB_RS07510	WP_010883932.1	DUF759 family protein		up	1.56684	3.57463e-08	S	Function unknown	lp56	6	protein_coding
BB_RS07515	WP_010883933.1	DUF792 family protein		up	1.76042	1.37091e-16	S	Function unknown	lp56	6	protein_coding
BB_RS07520	WP_010883934.1	DUF693 family protein		up	1.80172	9.34637e-38	S	Function unknown	lp56	6	protein_coding
BB_RS07530	WP_010883912.1	DUF2634 domain-containing protein		up	3.39974	1.39215e-62	S	Function unknown	lp56	6	protein_coding
BB_RS07535	WP_010883913.1	DUF276 domain-containing protein		up	2.94314	7.93301e-80	S	Function unknown	lp56	6	protein_coding
BB_RS07540	WP_010883914.1	DUF735 family protein		up	2.33905	8.3909e-30	S	Function unknown	lp56	6	protein_coding
BB_RS07545	WP_010883915.1	DUF685 domain-containing protein		up	2.14935	1.50775e-35	S	Function unknown	lp56	6	protein_coding
BB_RS07555	WP_010883728.1	holin, BlyB family		up	2.7721	1.36286e-61	S	Function unknown	lp56	6	protein_coding
BB_RS07565	WP_002658490.1	hypothetical protein		up	1.00269	9.16831e-12	S	Function unknown	lp56	6	protein_coding
BB_RS07580	WP_010883918.1	ERF family protein		up	2.8554	1.87806e-58	S	Function unknown	lp56	5	protein_coding
BB_RS07585	WP_010883919.1	hypothetical protein		up	3.03069	2.44271e-117	S	Function unknown	lp56	6	protein_coding
BB_RS07590	WP_010256381.1	DUF226 domain-containing protein		up	2.86671	1.14049e-100	S	Function unknown	lp56	6	protein_coding
BB_RS07595	WP_010883920.1	ParA family protein		up	2.47408	4.27508e-218	D	Cell cycle control, cell division, chromosome partitioning	lp56	1	protein_coding
BB_RS07600	WP_012644094.1	chromosome replication/partitioning protein		up	2.08881	6.59707e-37	S	Function unknown	lp56	6	protein_coding
BB_RS07605	WP_010883921.1	hypothetical protein		up	1.67231	1.3022e-15	S	Function unknown	lp56	1	protein_coding
BB_RS07610	WP_010883922.1	DUF244 domain-containing protein		up	1.84651	1.48016e-16	S	Function unknown	lp56	6	protein_coding
BB_RS07620	WP_010883924.1	site-specific integrase		up	1.56137	4.4741e-34	L	Replication, recombination and repair	lp56	6	protein_coding
BB_RS07625	WP_010883925.1	laminin-binding protein ErpX	erpX	up	1.22435	3.02432e-07	S	Function unknown	lp56	7	protein_coding
BB_RS07630	WP_010883936.1	DUF643 domain-containing protein		up	1.15639	5.09986e-07	S	Function unknown	lp56	7	protein_coding
BB_RS07635	WP_010883937.1	DUF603 domain-containing protein		up	1.10399	2.69814e-09	S	Function unknown	lp56	1	protein_coding
BB_RS07640	WP_010883926.1	PBSX family phage terminase large subunit		up	1.55325	8.73914e-21	S	Function unknown	lp56	2	protein_coding
BB_RS07645		DUF1073 domain-containing protein		up	4.41857	9.84405e-103	S	Function unknown	lp56	NA	pseudogene
BB_RS07650	WP_010883938.1	DUF1357 domain-containing protein		up	3.82441	5.92039e-55	S	Function unknown	lp56	6	protein_coding
BB_RS07655	WP_010883939.1	DUF228 domain-containing protein		up	2.52719	1.69044e-23	S	Function unknown	lp56	6	protein_coding
BB_RS07660		DUF228 domain-containing protein		up	2.24282	1.6223e-51	S	Function unknown	lp56	NA	pseudogene
BB_RS07670		hypothetical protein		up	2.07629	9.09417e-14	S	Function unknown	lp56	NA	pseudogene
BB_RS07675	WP_164928174.1	hypothetical protein		up	1.7392	1.32105e-12	S	Function unknown	lp56	6	protein_coding
BB_RS07680		terminase		up	1.1924	5.1519e-12	S	Function unknown	lp56	NA	pseudogene
BB_RS07685		phage portal protein		up	1.07578	0.00631571	S	Function unknown	lp56	NA	pseudogene
BB_RS07690	WP_010883927.1	DNA methyltransferase		up	1.59692	2.93858e-23	L	Replication, recombination and repair	lp56	1	protein_coding
BB_RS07705		virulence associated lipoprotein		up	1.92904	1.52237e-18	S	Function unknown	lp56	NA	pseudogene
BB_RS07730	WP_010883942.1	hypothetical protein		up	1.7649	0.00150146	S	Function unknown	lp56	7	protein_coding
BB_RS07740	WP_002658128.1	hypothetical protein		down	-1.19343	4.25484e-20	S	Function unknown	chr	6	protein_coding

## Sheet: BF, stringent
Supplementary table S2. Differentially expressed genes in biofilms (BF). (Stringent criteria)
Differentially expressed genes were determined by DeSeq2 pairwise comparison analysis using the stringent criteria (padj < 0.05; abs(log2fold_change) > 1). Comparison is made to spirochetes (SP).
RefSeq_locus_tag	product_accession	gene_name	gene_symbol	regulation	log2fold_change	padj	COG_annotation	COG_annotation_description	gene_locus	ps	product_type
BB_RS00040	WP_002656665.1	TIGR00159 family protein		up	1.27068	9.90087e-31	S	Function unknown	chr	2	protein_coding
BB_RS00045	WP_010889659.1	YbbR-like domain-containing protein		up	1.41404	9.01532e-33	O	Post-translational modification, protein turnover, and chaperones	chr	3	protein_coding
BB_RS00070	WP_002659035.1	primosomal protein N'	priA	down	-1.03659	4.76806e-23	L	Replication, recombination and repair	chr	2	protein_coding
BB_RS00080	WP_002658367.1	rhodanese-like domain-containing protein		up	1.04665	1.28842e-18	P	Inorganic ion transport and metabolism	chr	1	protein_coding
BB_RS00130	WP_020948678.1	bifunctional 5,10-methylenetetrahydrofolate dehydrogenase/5,10-methenyltetrahydrofolate cyclohydrolase		up	1.30716	5.93319e-36	F	Nucleotide transport and metabolism	chr	1	protein_coding
BB_RS00155	WP_002661914.1	signal peptidase I	lepB	up	1.08624	9.49405e-25	U	Intracellular trafficking, secretion, and vesicular transport	chr	1	protein_coding
BB_RS00175	WP_002656217.1	DNA topoisomerase IV subunit A		down	-1.03127	1.04892e-18	L	Replication, recombination and repair	chr	1	protein_coding
BB_RS00190	WP_023003271.1	pallilysin-related adhesin		down	-1.00083	6.42311e-23	S	Function unknown	chr	5	protein_coding
BB_RS00385		ABC transporter permease		down	-1.25363	4.80555e-34	S	Function unknown	chr	NA	pseudogene
BB_RS00390	WP_002656931.1	ABC transporter ATP-binding protein		down	-1.34264	1.97974e-40	P	Inorganic ion transport and metabolism	chr	1	protein_coding
BB_RS00395	WP_002665479.1	ABC transporter permease		down	-1.38581	4.24938e-21	M	Cell wall/membrane/envelope biogenesis	chr	3	protein_coding
BB_RS00440	WP_002556692.1	ATP synthase subunit K		down	-1.10918	4.15293e-22	C	Energy production and conversion	chr	3	protein_coding
BB_RS00485	WP_002556701.1	ribosome small subunit-dependent GTPase A	rsgA	down	-1.02936	1.60479e-52	S	Function unknown	chr	1	protein_coding
BB_RS00495	WP_002665039.1	asparagine--tRNA ligase	asnS	up	1.23486	1.31677e-94	J	Translation, ribosomal structure and biogenesis	chr	1	protein_coding
BB_RS00540	WP_002656911.1	hypothetical protein		up	1.1158	4.65552e-36	S	Function unknown	chr	6	protein_coding
BB_RS00610	WP_002658224.1	hypothetical protein		down	-1.35948	1.46998e-13	S	Function unknown	chr	6	protein_coding
BB_RS00845	WP_002656117.1	hypothetical protein		down	-1.20648	5.22972e-24	S	Function unknown	chr	5	protein_coding
BB_RS00900	WP_002657596.1	tRNA (adenosine(37)-N6)-threonylcarbamoyltransferase complex dimerization subunit type 1 TsaB	tsaB	down	-1.7397	6.719e-120	O	Post-translational modification, protein turnover, and chaperones	chr	2	protein_coding
BB_RS01040	WP_002656028.1	DNA mismatch repair endonuclease MutL	mutL	down	-1.07436	9.18791e-28	L	Replication, recombination and repair	chr	1	protein_coding
BB_RS01060	WP_002656805.1	elongation factor P	efp	up	1.3253	2.39944e-46	J	Translation, ribosomal structure and biogenesis	chr	1	protein_coding
BB_RS01065	WP_002556814.1	extracellular solute-binding protein		up	1.35534	4.36101e-76	P	Inorganic ion transport and metabolism	chr	1	protein_coding
BB_RS01140	WP_010889711.1	transcription termination factor Rho	rho	down	-1.1545	4.54428e-32	K	Transcription	chr	1	protein_coding
BB_RS01160	WP_002662521.1	membrane protein		down	-1.32017	1.18085e-27	S	Function unknown	chr	6	protein_coding
BB_RS01195	WP_002656192.1	glycerol kinase GlpK	glpK	down	-1.47842	9.57982e-23	F	Nucleotide transport and metabolism	chr	1	protein_coding
BB_RS01200	WP_002660591.1	glycerol-3-phosphate dehydrogenase/oxidase		down	-1.60079	7.70854e-28	C	Energy production and conversion	chr	1	protein_coding
BB_RS01355	WP_002657717.1	flagellar biosynthetic protein FliR	fliR	down	-1.10571	3.99537e-20	N	Cell motility	chr	4	protein_coding
BB_RS01565	WP_010889727.1	ABC transporter permease		down	-1.29191	1.08175e-35	S	Function unknown	chr	5	protein_coding
BB_RS01570	WP_002656259.1	ABC transporter permease		down	-1.6924	4.44162e-34	L	Replication, recombination and repair	chr	2	protein_coding
BB_RS01575	WP_002661849.1	sugar ABC transporter ATP-binding protein		down	-1.54031	9.81003e-51	G	Carbohydrate transport and metabolism	chr	1	protein_coding
BB_RS01580	WP_002657760.1	BMP family protein		down	-1.37088	2.28871e-36	S	Function unknown	chr	1	protein_coding
BB_RS01620	WP_002663145.1	peptide ABC transporter substrate-binding protein		down	-1.06798	1.3551e-26	E	Amino acid transport and metabolism	chr	1	protein_coding
BB_RS01675	WP_002664835.1	hypothetical protein		down	-1.1171	2.10004e-20	H	Coenzyme transport and metabolism	chr	5	protein_coding
BB_RS01695	WP_010889732.1	ATP-dependent helicase		down	-1.1051	9.62826e-25	L	Replication, recombination and repair	chr	1	protein_coding
BB_RS01745	WP_002663410.1	hypothetical protein		down	-1.06849	6.45694e-12	S	Function unknown	chr	6	protein_coding
BB_RS02135	WP_010889747.1	2'-deoxyribosyltransferase		up	1.22543	1.34301e-25	F	Nucleotide transport and metabolism	chr	1	protein_coding
BB_RS02150	WP_002557021.1	DUF1893 domain-containing protein		up	1.19864	6.02021e-22	P	Inorganic ion transport and metabolism	chr	2	protein_coding
BB_RS02555	WP_002656367.1	TlyA family RNA methyltransferase		down	-1.16694	1.98673e-66	J	Translation, ribosomal structure and biogenesis	chr	1	protein_coding
BB_RS02600		23S rRNA (guanosine(2251)-2'-O)-methyltransferase RlmB	rlmB	up	1.4394	9.24429e-106	S	Function unknown	chr	NA	pseudogene
BB_RS02605	WP_002656231.1	molecular chaperone DnaJ	dnaJ	up	2.28621	1.23361e-126	O	Post-translational modification, protein turnover, and chaperones	chr	1	protein_coding
BB_RS02610	WP_002557108.1	molecular chaperone DnaK	dnaK	up	1.09839	6.37499e-21	O	Post-translational modification, protein turnover, and chaperones	chr	1	protein_coding
BB_RS02615	WP_002557109.1	nucleotide exchange factor GrpE	grpE	up	2.77185	5.77073e-77	O	Post-translational modification, protein turnover, and chaperones	chr	1	protein_coding
BB_RS02630	WP_002557113.1	hypothetical protein		up	1.30834	4.14863e-75	S	Function unknown	chr	6	protein_coding
BB_RS02660		hypothetical protein		up	1.17002	7.47057e-22	S	Function unknown	chr	NA	pseudogene
BB_RS02670	WP_002656039.1	exodeoxyribonuclease III	xth	down	-1.05554	8.30297e-40	L	Replication, recombination and repair	chr	1	protein_coding
BB_RS02715		KTSC domain-containing protein		down	-1.72424	8.01447e-64	S	Function unknown	chr	NA	pseudogene
BB_RS02735	WP_010889762.1	FGGY-family carbohydrate kinase		down	-1.06252	2.36349e-90	G	Carbohydrate transport and metabolism	chr	1	protein_coding
BB_RS02770	WP_010889764.1	NAD-dependent DNA ligase LigA	ligA	up	1.212	7.34896e-28	L	Replication, recombination and repair	chr	1	protein_coding
BB_RS02970	WP_010889773.1	ComEC/Rec2 family competence protein		down	-1.22902	4.433e-68	S	Function unknown	chr	2	protein_coding
BB_RS03025	WP_002656803.1	J domain-containing protein		down	-1.0927	1.8079e-24	O	Post-translational modification, protein turnover, and chaperones	chr	1	protein_coding
BB_RS03110	WP_010889780.1	cation transporter		up	1.20833	4.15649e-53	P	Inorganic ion transport and metabolism	chr	1	protein_coding
BB_RS03195	WP_010889785.1	hypothetical protein		down	-1.76346	5.30271e-102	S	Function unknown	chr	7	protein_coding
BB_RS03380	WP_002657394.1	GerMN domain-containing protein		down	-1.06305	3.07479e-12	S	Function unknown	chr	6	protein_coding
BB_RS03385	WP_002656539.1	flagellar filament outer layer protein FlaA	flaA	down	-1.15021	3.13434e-31	N	Cell motility	chr	4	protein_coding
BB_RS03460	WP_010889798.1	hydroxymethylglutaryl-CoA synthase		up	1.5323	5.21961e-65	I	Lipid transport and metabolism	chr	1	protein_coding
BB_RS03730	WP_002665666.1	tRNA-dihydrouridine synthase		down	-1.18726	8.74364e-73	H	Coenzyme transport and metabolism	chr	1	protein_coding
BB_RS03740	WP_023003300.1	hypothetical protein		up	1.48048	7.29191e-34	S	Function unknown	chr	7	protein_coding
BB_RS03860	WP_023003304.1	M23 family metallopeptidase		down	-1.0439	1.42982e-40	M	Cell wall/membrane/envelope biogenesis	chr	1	protein_coding
BB_RS03885	WP_002657532.1	undecaprenyldiphospho-muramoylpentapeptide beta-N-acetylglucosaminyltransferase	murG	down	-1.02812	3.14414e-18	M	Cell wall/membrane/envelope biogenesis	chr	1	protein_coding
BB_RS03910	WP_010889817.1	rod-binding protein		down	-1.17071	3.1532e-38	M; N; O	Cell wall/membrane/envelope biogenesis; Cell motility; Post-translational modification, protein turnover, and chaperones	chr	2	protein_coding
BB_RS03935	WP_002661617.1	DUF2147 domain-containing protein		up	1.46302	4.49111e-35	S	Function unknown	chr	2	protein_coding
BB_RS03940	WP_002656149.1	adenine phosphoribosyltransferase		up	1.17413	1.46339e-24	F	Nucleotide transport and metabolism	chr	1	protein_coding
BB_RS03945	WP_002557366.1	50S ribosomal protein L21	rplU	up	1.03644	4.39353e-25	J	Translation, ribosomal structure and biogenesis	chr	1	protein_coding
BB_RS03950	WP_002657548.1	ribosomal-processing cysteine protease Prp		up	1.07777	7.79066e-16	J	Translation, ribosomal structure and biogenesis	chr	5	protein_coding
BB_RS03955	WP_002656482.1	50S ribosomal protein L27	rpmA	up	1.15142	3.46231e-28	J	Translation, ribosomal structure and biogenesis	chr	1	protein_coding
BB_RS04050	WP_002656609.1	ComF family protein		down	-1.19848	1.07551e-29	K	Transcription	chr	2	protein_coding
BB_RS04095	WP_002660997.1	YjgP/YjgQ family permease		down	-1.01275	5.04368e-11	S	Function unknown	chr	2	protein_coding
BB_RS04130	WP_080651861.1	sodium/pantothenate symporter	panF	down	-1.13856	7.916e-49	H	Coenzyme transport and metabolism	chr	1	protein_coding
BB_RS04135		RluA family pseudouridine synthase		down	-1.11915	3.36483e-42	S	Function unknown	chr	NA	pseudogene
BB_RS04140	WP_002557405.1	hypothetical protein		down	-1.07271	6.9561e-45	S	Function unknown	chr	2	protein_coding
BB_RS04150	WP_010889828.1	YicC family protein		down	-1.03047	1.17029e-29	S	Function unknown	chr	1	protein_coding
BB_RS04155	WP_010889829.1	AAA family ATPase		down	-1.15296	5.80238e-43	F	Nucleotide transport and metabolism	chr	1	protein_coding
BB_RS04320	WP_010890313.1	factor H-binding protein CspZ	cspZ	up	1.86853	8.63222e-36	S	Function unknown	lp28-3	6	protein_coding
BB_RS04350	WP_164928168.1	hypothetical protein		up	1.93789	1.34196e-41	S	Function unknown	lp28-3	8	protein_coding
BB_RS04360	WP_010890315.1	hypothetical protein		up	1.0252	1.61022e-10	S	Function unknown	lp28-3	6	protein_coding
BB_RS04370	WP_010890311.1	ParA family protein		up	1.01956	4.28843e-07	D	Cell cycle control, cell division, chromosome partitioning	lp28-3	1	protein_coding
BB_RS04375	WP_010890312.1	chromosome replication/partitioning protein		up	1.59367	2.75035e-20	S	Function unknown	lp28-3	6	protein_coding
BB_RS04430	WP_010890262.1	S2/P23 family protein		up	2.12699	2.08671e-05	S	Function unknown	lp25	6	protein_coding
BB_RS04445	WP_010890263.1	chromosome replication/partitioning protein		up	1.40498	0.00234927	S	Function unknown	lp25	6	protein_coding
BB_RS04520	WP_012666107.1	hypothetical protein		up	1.47052	7.37693e-27	S	Function unknown	lp28-2	6	protein_coding
BB_RS04525	WP_010890284.1	DUF226 domain-containing protein		up	1.26248	8.54626e-34	S	Function unknown	lp28-2	6	protein_coding
BB_RS04600	WP_010256648.1	hypothetical protein		up	1.34465	0.000382819	S	Function unknown	lp28-2	6	protein_coding
BB_RS04605	WP_010890297.1	hypothetical protein		up	1.42205	6.79803e-06	S	Function unknown	lp28-2	6	protein_coding
BB_RS04630	WP_010890287.1	DUF261 family protein		up	1.17835	0.0356351	S	Function unknown	lp28-2	6	protein_coding
BB_RS04635	WP_010256620.1	hypothetical protein		up	1.07197	0.0423086	S	Function unknown	lp28-2	6	protein_coding
BB_RS05120	WP_010258574.1	P13 family porin		up	1.18321	1.88044e-12	S	Function unknown	lp54	5	protein_coding
BB_RS05150	WP_010258108.1	DUF276 domain-containing protein		up	1.28919	2.81712e-29	S	Function unknown	lp54	6	protein_coding
BB_RS05155	WP_010258110.1	DUF735 family protein		up	1.08158	1.47352e-27	S	Function unknown	lp54	6	protein_coding
BB_RS05190	WP_012622799.1	peptide transporter		up	2.08576	1.39717e-128	S	Function unknown	lp54	6	protein_coding
BB_RS05195	WP_010258127.1	DUF226 domain-containing protein		up	1.26889	2.95232e-61	S	Function unknown	lp54	6	protein_coding
BB_RS05245	WP_010890384.1	peptide ABC transporter substrate-binding protein		up	1.41331	8.0378e-25	E	Amino acid transport and metabolism	lp54	1	protein_coding
BB_RS05260	WP_010890387.1	DUF1073 domain-containing protein		up	1.06457	2.30239e-26	F	Nucleotide transport and metabolism	lp54	6	protein_coding
BB_RS05395	WP_010890397.1	complement regulator-acquiring protein		up	1.39559	1.00243e-37	S	Function unknown	lp54	7	protein_coding
BB_RS05400	WP_010890398.1	complement regulator-acquiring protein		up	1.69462	3.98403e-35	S	Function unknown	lp54	6	protein_coding
BB_RS05500	WP_010258204.1	PTS lactose/cellobiose transporter subunit IIA		up	1.24472	3.72204e-13	G	Carbohydrate transport and metabolism	cp26	2	protein_coding
BB_RS05525	WP_010890587.1	hypothetical protein		up	2.21238	2.30337e-49	S	Function unknown	cp26	6	protein_coding
BB_RS05545	WP_010890584.1	hypothetical protein		down	-1.24704	3.09021e-34	S	Function unknown	cp26	6	protein_coding
BB_RS05575	WP_010890593.1	NCS2 family permease		down	-1.14108	6.12675e-26	S	Function unknown	cp26	1	protein_coding
BB_RS05630		hypothetical protein		down	-1.28936	0.00399471	S	Function unknown	lp17	NA	pseudogene
BB_RS05670	WP_010257672.1	hypothetical protein		up	1.41462	1.22188e-29	S	Function unknown	lp17	6	protein_coding
BB_RS05690		helix-turn-helix domain-containing protein		down	-1.34717	1.49286e-08	S	Function unknown	lp17	NA	pseudogene
BB_RS05695	WP_010890266.1	ErpD protein		down	-1.43147	8.22213e-06	S	Function unknown	lp28-1	7	protein_coding
BB_RS05725		hypothetical protein		down	-1.12767	0.000152579	S	Function unknown	lp28-1	NA	pseudogene
BB_RS05730	WP_044283655.1	hypothetical protein		down	-1.3069	2.03012e-06	S	Function unknown	lp28-1	6	protein_coding
BB_RS05735		AAA family ATPase		down	-1.02793	0.0208281	S	Function unknown	lp28-1	NA	pseudogene
BB_RS05770	WP_012665401.1	hypothetical protein		down	-1.15431	1.16431e-11	S	Function unknown	lp28-1	7	protein_coding
BB_RS05805		hypothetical protein		down	-1.20624	0.00120621	S	Function unknown	lp28-1	NA	pseudogene
BB_RS05820	WP_106404826.1	variable large family protein		down	-1.36883	3.97348e-07	S	Function unknown	lp28-1	7	protein_coding
BB_RS05825	WP_052403612.1	variable large family protein		down	-1.07196	1.98993e-05	S	Function unknown	lp28-1	7	protein_coding
BB_RS05845	WP_010257444.1	DUF1073 domain-containing protein		up	1.85554	4.97956e-28	F	Nucleotide transport and metabolism	cp32-1	6	protein_coding
BB_RS05850	WP_002658634.1	DUF1357 domain-containing protein		up	2.20478	3.13645e-40	S	Function unknown	cp32-1	6	protein_coding
BB_RS05855	WP_002658736.1	DUF228 domain-containing protein		up	2.17428	2.91613e-31	S	Function unknown	cp32-1	6	protein_coding
BB_RS05860	WP_010883743.1	DUF228 domain-containing protein		up	2.08212	2.87729e-31	S	Function unknown	cp32-1	6	protein_coding
BB_RS05865	WP_044283624.1	DUF228 domain-containing protein		up	1.60491	4.00482e-17	S	Function unknown	cp32-1	6	protein_coding
BB_RS05870	WP_002658423.1	hypothetical protein		up	1.90472	4.0251e-24	S	Function unknown	cp32-1	6	protein_coding
BB_RS05875	WP_002658643.1	DUF3890 domain-containing protein		up	1.75433	3.99689e-19	S	Function unknown	cp32-1	6	protein_coding
BB_RS05880	WP_002658662.1	DUF1506 family protein		up	1.0328	1.11426e-09	S	Function unknown	cp32-1	6	protein_coding
BB_RS05885	WP_002658432.1	hypothetical protein		up	1.52742	2.43126e-12	S	Function unknown	cp32-1	6	protein_coding
BB_RS05890	WP_010883726.1	DUF764 family protein		up	1.22585	7.53792e-11	S	Function unknown	cp32-1	6	protein_coding
BB_RS05935	WP_002658459.1	DUF2634 domain-containing protein		up	1.18257	4.55755e-19	S	Function unknown	cp32-1	6	protein_coding
BB_RS05955	WP_002658481.1	holin BlyA	blyA	up	1.09871	1.99141e-34	S	Function unknown	cp32-1	NA	protein_coding
BB_RS05960	WP_010883728.1	holin, BlyB family		up	1.00348	4.36192e-14	S	Function unknown	cp32-1	6	protein_coding
BB_RS05985	WP_010883732.1	ERF family protein		up	1.15705	6.32377e-12	S	Function unknown	cp32-1	2	protein_coding
BB_RS05990	WP_010883733.1	hypothetical protein		up	1.63062	3.07192e-25	S	Function unknown	cp32-1	6	protein_coding
BB_RS05995	WP_010883734.1	DUF226 domain-containing protein		up	1.62256	1.80971e-78	S	Function unknown	cp32-1	6	protein_coding
BB_RS06030	WP_010883723.1	plasminogen-binding protein ErpA	erpA	up	1.08607	4.49846e-21	S	Function unknown	cp32-1	7	protein_coding
BB_RS06035	WP_010883724.1	ErpB		up	1.16576	5.52672e-32	S	Function unknown	cp32-1	7	protein_coding
BB_RS06040	WP_010883741.1	DUF643 domain-containing protein		up	1.25129	1.22812e-32	S	Function unknown	cp32-1	7	protein_coding
BB_RS06055	WP_010257444.1	DUF1073 domain-containing protein		up	2.2695	9.59314e-49	F	Nucleotide transport and metabolism	cp32-3	6	protein_coding
BB_RS06060	WP_002658634.1	DUF1357 domain-containing protein		up	2.10392	2.19361e-19	S	Function unknown	cp32-3	6	protein_coding
BB_RS06065	WP_010883767.1	DUF228 domain-containing protein		up	2.32309	2.18557e-21	S	Function unknown	cp32-3	6	protein_coding
BB_RS06070	WP_010883768.1	DUF228 domain-containing protein		up	2.61544	1.99664e-36	S	Function unknown	cp32-3	6	protein_coding
BB_RS06075	WP_012662345.1	DUF228 domain-containing protein		up	1.84503	4.04901e-14	S	Function unknown	cp32-3	6	protein_coding
BB_RS06085	WP_002658643.1	DUF3890 domain-containing protein		up	2.01102	8.80337e-09	S	Function unknown	cp32-3	6	protein_coding
BB_RS06095	WP_002658432.1	hypothetical protein		up	1.52983	3.91282e-09	S	Function unknown	cp32-3	6	protein_coding
BB_RS06100	WP_002658435.1	DUF764 family protein		up	1.42996	4.1832e-06	S	Function unknown	cp32-3	6	protein_coding
BB_RS06205	WP_010883755.1	hypothetical protein		up	1.73794	3.33559e-31	S	Function unknown	cp32-3	6	protein_coding
BB_RS06210	WP_010883756.1	DUF226 domain-containing protein		up	1.7169	1.35896e-47	S	Function unknown	cp32-3	6	protein_coding
BB_RS06215	WP_010883757.1	ParA family protein		up	1.39975	6.01069e-53	D	Cell cycle control, cell division, chromosome partitioning	cp32-3	1	protein_coding
BB_RS06220	WP_012593001.1	chromosome replication/partitioning protein		up	1.07587	8.9123e-34	S	Function unknown	cp32-3	6	protein_coding
BB_RS06225	WP_010883758.1	hypothetical protein		up	1.25027	2.07102e-81	S	Function unknown	cp32-3	1	protein_coding
BB_RS06270	WP_010883789.1	DUF1073 domain-containing protein		up	1.73307	6.08216e-21	F	Nucleotide transport and metabolism	cp32-4	6	protein_coding
BB_RS06275		DUF1357 family protein		up	1.92318	2.67326e-22	S	Function unknown	cp32-4	NA	pseudogene
BB_RS06280	WP_010883790.1	DUF228 domain-containing protein		up	1.22231	1.42631e-09	S	Function unknown	cp32-4	6	protein_coding
BB_RS06285	WP_010883791.1	DUF228 domain-containing protein		up	1.40015	4.4322e-14	S	Function unknown	cp32-4	6	protein_coding
BB_RS06295	WP_010883774.1	hypothetical protein		up	1.125	1.89287e-09	S	Function unknown	cp32-4	6	protein_coding
BB_RS06300	WP_010883775.1	DUF3890 domain-containing protein		up	1.16272	1.16418e-06	S	Function unknown	cp32-4	6	protein_coding
BB_RS06360	WP_002658459.1	DUF2634 domain-containing protein		up	2.1532	1.59238e-54	S	Function unknown	cp32-4	6	protein_coding
BB_RS06365	WP_010883777.1	DUF276 domain-containing protein		up	1.41128	2.86265e-26	S	Function unknown	cp32-4	6	protein_coding
BB_RS06380	WP_002658481.1	holin BlyA	blyA	up	1.65622	7.64236e-53	S	Function unknown	cp32-4	NA	protein_coding
BB_RS06390	WP_002658486.1	hypothetical protein		up	1.32623	7.19679e-16	S	Function unknown	cp32-4	6	protein_coding
BB_RS06415	WP_010883782.1	hypothetical protein		up	1.8063	2.83701e-45	S	Function unknown	cp32-4	6	protein_coding
BB_RS06420	WP_010257938.1	DUF226 domain-containing protein		up	1.99208	1.94039e-130	S	Function unknown	cp32-4	6	protein_coding
BB_RS06425	WP_010883783.1	ParA family protein		up	1.35149	2.04143e-51	D	Cell cycle control, cell division, chromosome partitioning	cp32-4	1	protein_coding
BB_RS06430	WP_002658520.1	chromosome replication/partitioning protein		up	1.01096	2.1626e-18	S	Function unknown	cp32-4	6	protein_coding
BB_RS06450	WP_010883786.1	site-specific integrase		up	1.03818	3.91231e-10	L	Replication, recombination and repair	cp32-4	6	protein_coding
BB_RS06485	WP_010257444.1	DUF1073 domain-containing protein		up	1.22489	0.0246952	F	Nucleotide transport and metabolism	cp32-6	6	protein_coding
BB_RS06490	WP_010883821.1	DUF1357 domain-containing protein		up	2.22472	3.02916e-23	S	Function unknown	cp32-6	6	protein_coding
BB_RS06495	WP_010883822.1	DUF228 domain-containing protein		up	1.92546	9.96402e-20	S	Function unknown	cp32-6	6	protein_coding
BB_RS06500	WP_010883823.1	DUF228 domain-containing protein		up	1.26972	4.22051e-18	S	Function unknown	cp32-6	6	protein_coding
BB_RS06505	WP_010883824.1	DUF228 domain-containing protein		up	1.15081	7.16567e-10	S	Function unknown	cp32-6	6	protein_coding
BB_RS06510	WP_010883814.1	hypothetical protein		up	1.13371	3.02761e-10	S	Function unknown	cp32-6	6	protein_coding
BB_RS06570	WP_010883818.1	DUF777 family protein		up	1.02198	0.0192468	S	Function unknown	cp32-6	6	protein_coding
BB_RS06575	WP_002658459.1	DUF2634 domain-containing protein		up	1.36871	7.22634e-12	S	Function unknown	cp32-6	6	protein_coding
BB_RS06580	WP_010883800.1	DUF276 domain-containing protein		up	2.00636	6.67636e-57	S	Function unknown	cp32-6	6	protein_coding
BB_RS06625	WP_010883805.1	ERF family protein		up	1.72835	6.47676e-24	S	Function unknown	cp32-6	5	protein_coding
BB_RS06630	WP_010883806.1	hypothetical protein		up	1.31369	1.18963e-05	S	Function unknown	cp32-6	6	protein_coding
BB_RS06635	WP_010883807.1	DUF226 domain-containing protein		up	2.28441	2.1905e-68	S	Function unknown	cp32-6	6	protein_coding
BB_RS06640	WP_010883808.1	ParA family protein		up	2.00611	5.59213e-05	D	Cell cycle control, cell division, chromosome partitioning	cp32-6	1	protein_coding
BB_RS06645	WP_008882906.1	chromosome replication/partitioning protein		up	1.13276	0.000161941	S	Function unknown	cp32-6	6	protein_coding
BB_RS06650	WP_010258659.1	hypothetical protein		up	1.44454	4.28626e-27	S	Function unknown	cp32-6	1	protein_coding
BB_RS06690	WP_010883851.1	DUF1073 domain-containing protein		up	3.02294	9.83152e-48	F	Nucleotide transport and metabolism	cp32-7	6	protein_coding
BB_RS06715	WP_002658423.1	hypothetical protein		up	2.04239	0.0103188	S	Function unknown	cp32-7	6	protein_coding
BB_RS06780	WP_010883840.1	DUF2634 domain-containing protein		up	1.26048	9.83708e-06	S	Function unknown	cp32-7	6	protein_coding
BB_RS06835	WP_010883827.1	hypothetical protein		up	1.67031	2.90597e-50	S	Function unknown	cp32-7	6	protein_coding
BB_RS06840	WP_010883828.1	DUF226 domain-containing protein		up	1.67161	7.60667e-83	S	Function unknown	cp32-7	6	protein_coding
BB_RS06850	WP_012621303.1	chromosome replication/partitioning protein		up	1.24946	5.13358e-68	S	Function unknown	cp32-7	6	protein_coding
BB_RS06855	WP_010883831.1	hypothetical protein		up	1.15624	6.14369e-21	S	Function unknown	cp32-7	1	protein_coding
BB_RS06880	WP_010883835.1	ErpM		up	1.22609	5.8151e-22	S	Function unknown	cp32-7	7	protein_coding
BB_RS06900	WP_010257444.1	DUF1073 domain-containing protein		up	2.78495	5.54084e-09	F	Nucleotide transport and metabolism	cp32-8	6	protein_coding
BB_RS06990	WP_002658459.1	DUF2634 domain-containing protein		up	1.26007	2.64252e-12	S	Function unknown	cp32-8	6	protein_coding
BB_RS06995	WP_010883867.1	DUF276 domain-containing protein		up	1.12875	1.47033e-11	S	Function unknown	cp32-8	6	protein_coding
BB_RS07040	WP_010883872.1	ERF family protein		up	2.55802	1.3855e-14	S	Function unknown	cp32-8	2	protein_coding
BB_RS07045	WP_010883859.1	hypothetical protein		up	1.29841	8.28465e-12	S	Function unknown	cp32-8	6	protein_coding
BB_RS07050	WP_010883860.1	DUF226 domain-containing protein		up	2.22378	2.80824e-130	S	Function unknown	cp32-8	6	protein_coding
BB_RS07065	WP_010883862.1	hypothetical protein		up	1.839	3.10477e-05	S	Function unknown	cp32-8	1	protein_coding
BB_RS07090	WP_010883724.1	ErpB		up	1.72102	0.0015522	S	Function unknown	cp32-8	7	protein_coding
BB_RS07095	WP_010257458.1	DUF643 domain-containing protein		up	1.27384	6.4352e-12	S	Function unknown	cp32-8	7	protein_coding
BB_RS07110	WP_010883889.1	DUF1073 domain-containing protein		up	1.35595	1.47178e-13	F	Nucleotide transport and metabolism	cp32-9	6	protein_coding
BB_RS07115	WP_010883890.1	DUF1357 domain-containing protein		up	2.26687	2.77461e-32	S	Function unknown	cp32-9	6	protein_coding
BB_RS07120	WP_010883891.1	DUF228 domain-containing protein		up	1.5077	2.98824e-14	S	Function unknown	cp32-9	6	protein_coding
BB_RS07125	WP_010883892.1	DUF228 domain-containing protein		up	1.60992	8.865e-16	S	Function unknown	cp32-9	6	protein_coding
BB_RS07130		DUF228 domain-containing protein		up	1.08603	4.8977e-09	S	Function unknown	cp32-9	NA	pseudogene
BB_RS07220		DUF685 domain-containing protein		down	-1.23154	7.92656e-10	S	Function unknown	cp32-9	NA	pseudogene
BB_RS07260	WP_010883880.1	hypothetical protein		up	1.09432	7.23288e-14	S	Function unknown	cp32-9	6	protein_coding
BB_RS07425	WP_010883905.1	lipoprotein P35		up	1.08312	1.74499e-13	S	Function unknown	lp56	7	protein_coding
BB_RS07440	WP_010883908.1	ParA family protein		up	1.07565	0.015538	D	Cell cycle control, cell division, chromosome partitioning	lp56	1	protein_coding
BB_RS07445	WP_010883909.1	DUF226 domain-containing protein		up	1.13968	9.48443e-05	S	Function unknown	lp56	6	protein_coding
BB_RS07480		hypothetical protein		up	1.01954	0.00749616	S	Function unknown	lp56	NA	pseudogene
BB_RS07520	WP_010883934.1	DUF693 family protein		up	1.1063	4.30472e-18	S	Function unknown	lp56	6	protein_coding
BB_RS07530	WP_010883912.1	DUF2634 domain-containing protein		up	2.95207	3.14723e-58	S	Function unknown	lp56	6	protein_coding
BB_RS07535	WP_010883913.1	DUF276 domain-containing protein		up	2.32149	4.71354e-61	S	Function unknown	lp56	6	protein_coding
BB_RS07540	WP_010883914.1	DUF735 family protein		up	1.43502	4.24709e-14	S	Function unknown	lp56	6	protein_coding
BB_RS07545	WP_010883915.1	DUF685 domain-containing protein		up	1.51797	2.32484e-22	S	Function unknown	lp56	6	protein_coding
BB_RS07555	WP_010883728.1	holin, BlyB family		up	2.17558	2.33327e-46	S	Function unknown	lp56	6	protein_coding
BB_RS07570	WP_161939867.1	hypothetical protein		up	1.02837	2.22995e-29	S	Function unknown	lp56	1	protein_coding
BB_RS07580	WP_010883918.1	ERF family protein		up	2.15409	9.18092e-41	S	Function unknown	lp56	5	protein_coding
BB_RS07585	WP_010883919.1	hypothetical protein		up	2.6486	7.46687e-112	S	Function unknown	lp56	6	protein_coding
BB_RS07590	WP_010256381.1	DUF226 domain-containing protein		up	2.29061	1.62998e-79	S	Function unknown	lp56	6	protein_coding
BB_RS07595	WP_010883920.1	ParA family protein		up	1.74242	1.81569e-133	D	Cell cycle control, cell division, chromosome partitioning	lp56	1	protein_coding
BB_RS07600	WP_012644094.1	chromosome replication/partitioning protein		up	1.58176	1.71289e-26	S	Function unknown	lp56	6	protein_coding
BB_RS07605	WP_010883921.1	hypothetical protein		up	1.20106	2.12245e-10	S	Function unknown	lp56	1	protein_coding
BB_RS07630	WP_010883936.1	DUF643 domain-containing protein		up	2.01137	7.96876e-23	S	Function unknown	lp56	7	protein_coding
BB_RS07645		DUF1073 domain-containing protein		up	2.58733	4.14109e-44	S	Function unknown	lp56	NA	pseudogene
BB_RS07650	WP_010883938.1	DUF1357 domain-containing protein		up	1.04954	5.35443e-06	S	Function unknown	lp56	6	protein_coding
BB_RS07675	WP_164928174.1	hypothetical protein		down	-1.2478	1.74763e-07	S	Function unknown	lp56	6	protein_coding
BB_RS07680		terminase		down	-1.33786	2.85391e-15	S	Function unknown	lp56	NA	pseudogene
