# Supplementary material for: Pleomorphic Variants of Borreliella (syn. Borrelia) burgdorferi Express Evolutionary Distinct Transcriptomes
Source: Int J Mol Sci. 2023 Mar 15;24(6):5594. doi: 10.3390/ijms24065594 (PMC10057712; doi:10.3390/ijms24065594)
Supplement: Supplementary file 1 [file ijms-24-05594-s001.zip › Supplementary_table_S3.xlsx]

## Sheet: summary
Supplementary table S3. The number of genes that are differentially expressed in the same direction in blebs (BL) and biofilms (BF).
Under the permessive criteria, adjusted p-value (p) calculated by DeSeq2 pairwise comparison had to be below 0.05.
Under the stringent criteria, adjusted p-value (p) calculated by DeSeq2 pairwise comparison analysis had to be below 0.05 and ∣log2(fold change)∣ value had to be greater than 1.
Percentage of shared genes in reference to bleb differentially expressed genes .
criteria	permissive			stringent
	up	down	total	up	down	total
N (shared genes)	329	360	689	117	34	151
N (BL genes)	529	522	1051	274	142	416
% BL shared genes	62	69	66	43	24	36
Percentage of shared genes in reference to biofilm differentially expressed genes .
criteria	permissive			stringent
	up	down	total	up	down	total
N (shared genes)	329	360	689	117	34	151
N BF genes	467	464	931	156	60	216
% BF shared genes	70	78	74	75	57	70

## Sheet: BL-BF, permissive
Supplementary table S3. Genes upregulated in both blebs (BL) and biofilms (BF) and genes downregulated in both blebs (BL) and biofilms (BF) based on the persmissive criteria.
Under the permessive criteria, adjusted p-value (p) calculated by DeSeq2 pairwise comparison had to be below 0.05.
RefSeq_locus_tag	product_accession	gene_name	gene_symbol	regulation	log2fold_change	padj	COG_annotation	COG_annotation_description	gene_location	ps	product_type
BB_RS00005	WP_002658391.1	hypothetical protein		down	-1.12684	1.08938e-11	S	Function unknown	chr	6	protein_coding
BB_RS00010	WP_002658389.1	glycoside hydrolase family 3 protein		down	-0.215271	0.0498771	G	Carbohydrate transport and metabolism	chr	1	protein_coding
BB_RS00020	WP_020948671.1	phosphoglucomutase		up	0.265714	0.0173322	G	Carbohydrate transport and metabolism	chr	1	protein_coding
BB_RS00025	WP_010889658.1	tryptophan--tRNA ligase	trpS	down	-0.44668	5.23005e-06	J	Translation, ribosomal structure and biogenesis	chr	1	protein_coding
BB_RS00030	WP_002658381.1	AI-2E family transporter		down	-0.87907	4.79121e-21	S	Function unknown	chr	1	protein_coding
BB_RS00035	WP_002658378.1	haloacid dehalogenase-like hydrolase		down	-0.696347	2.93092e-16	E	Amino acid transport and metabolism	chr	2	protein_coding
BB_RS00045	WP_010889659.1	YbbR-like domain-containing protein		up	0.637145	2.26652e-06	O	Post-translational modification, protein turnover, and chaperones	chr	3	protein_coding
BB_RS00050	WP_002556617.1	4'-phosphopantetheinyl transferase superfamily protein		down	-0.861804	1.47585e-15	I	Lipid transport and metabolism	chr	1	protein_coding
BB_RS00060	WP_010889660.1	tRNA pseudouridine(38-40) synthase TruA	truA	down	-0.997155	9.49176e-29	J	Translation, ribosomal structure and biogenesis	chr	1	protein_coding
BB_RS00065	WP_010889661.1	hypothetical protein		down	-1.6519	8.58896e-42	L	Replication, recombination and repair	chr	5	protein_coding
BB_RS00070	WP_002659035.1	primosomal protein N'	priA	down	-1.73096	8.88007e-50	L	Replication, recombination and repair	chr	2	protein_coding
BB_RS00075	WP_002655979.1	uridine kinase	udk	down	-0.456001	5.60097e-08	F	Nucleotide transport and metabolism	chr	1	protein_coding
BB_RS00080	WP_002658367.1	rhodanese-like domain-containing protein		up	0.40079	0.00311946	P	Inorganic ion transport and metabolism	chr	1	protein_coding
BB_RS00090	WP_002658364.1	RluA family pseudouridine synthase		down	-0.909585	1.16567e-26	J	Translation, ribosomal structure and biogenesis	chr	1	protein_coding
BB_RS00095	WP_002658362.1	hypothetical protein		down	-1.27245	9.87556e-20	S	Function unknown	chr	6	protein_coding
BB_RS00100	WP_002658359.1	diphosphate--fructose-6-phosphate 1-phosphotransferase		down	-0.340949	0.00043678	F	Nucleotide transport and metabolism	chr	1	protein_coding
BB_RS00105		tRNA preQ1(34) S-adenosylmethionine ribosyltransferase-isomerase QueA	queA	down	-0.264151	0.000126835	S	Function unknown	chr	NA	pseudogene
BB_RS00110	WP_002556628.1	Holliday junction branch migration DNA helicase RuvB	ruvB	up	0.414811	6.93982e-06	L	Replication, recombination and repair	chr	1	protein_coding
BB_RS00125	WP_002556631.1	YebC/PmpR family DNA-binding transcriptional regulator		up	0.209834	0.00600652	K	Transcription	chr	1	protein_coding
BB_RS00130	WP_020948678.1	bifunctional 5,10-methylenetetrahydrofolate dehydrogenase/5,10-methenyltetrahydrofolate cyclohydrolase		up	0.949651	4.65682e-16	F	Nucleotide transport and metabolism	chr	1	protein_coding
BB_RS00145	WP_002655998.1	DUF188 domain-containing protein		down	-0.274772	0.0421076	S	Function unknown	chr	2	protein_coding
BB_RS00155	WP_002661914.1	signal peptidase I	lepB	up	0.712837	1.90452e-09	U	Intracellular trafficking, secretion, and vesicular transport	chr	1	protein_coding
BB_RS00175	WP_002656217.1	DNA topoisomerase IV subunit A		down	-0.678502	2.28637e-07	L	Replication, recombination and repair	chr	1	protein_coding
BB_RS00180	WP_002658339.1	type IIA DNA topoisomerase subunit B		down	-0.763523	2.63173e-09	L	Replication, recombination and repair	chr	1	protein_coding
BB_RS00185	WP_002665505.1	1-acyl-sn-glycerol-3-phosphate acyltransferase		down	-0.74036	2.62671e-13	I	Lipid transport and metabolism	chr	1	protein_coding
BB_RS00190	WP_023003271.1	pallilysin-related adhesin		down	-0.837098	1.64372e-13	S	Function unknown	chr	5	protein_coding
BB_RS00205	WP_002556647.1	phosphate signaling complex protein PhoU	phoU	down	-0.498893	0.000359878	P	Inorganic ion transport and metabolism	chr	1	protein_coding
BB_RS00245	WP_010889667.1	queuosine precursor transporter		up	0.600486	3.36175e-25	S	Function unknown	chr	1	protein_coding
BB_RS00255	WP_002658321.1	RNA methyltransferase		down	-0.855677	5.80602e-28	J	Translation, ribosomal structure and biogenesis	chr	1	protein_coding
BB_RS00260	WP_002656594.1	uracil-DNA glycosylase	ung	down	-0.519635	1.34849e-17	L	Replication, recombination and repair	chr	1	protein_coding
BB_RS00265	WP_002658319.1	preprotein translocase subunit SecG	secG	down	-0.555343	2.02772e-05	U	Intracellular trafficking, secretion, and vesicular transport	chr	7	protein_coding
BB_RS00275	WP_010255334.1	phosphoglycerate kinase		up	0.224986	0.0132241	F	Nucleotide transport and metabolism	chr	1	protein_coding
BB_RS00285	WP_010889669.1	tetratricopeptide repeat protein		down	-0.988332	1.29517e-19	S	Function unknown	chr	1	protein_coding
BB_RS00290	WP_010889670.1	HlyC/CorC family transporter		down	-0.291609	0.00167301	S	Function unknown	chr	1	protein_coding
BB_RS00295	WP_002658307.1	rRNA maturation RNase YbeY	ybeY	down	-0.559084	1.76508e-06	S	Function unknown	chr	1	protein_coding
BB_RS00305	WP_010889672.1	16S rRNA (uracil(1498)-N(3))-methyltransferase		down	-1.41266	8.08728e-42	J	Translation, ribosomal structure and biogenesis	chr	1	protein_coding
BB_RS00310	WP_020948684.1	PASTA domain-containing protein		down	-0.452689	9.02895e-08	S	Function unknown	chr	2	protein_coding
BB_RS00315	WP_002658299.1	methionyl-tRNA formyltransferase	fmt	down	-0.897973	7.46958e-19	J	Translation, ribosomal structure and biogenesis	chr	1	protein_coding
BB_RS00325	WP_010889674.1	hypothetical protein		down	-0.322218	0.000287544	S	Function unknown	chr	6	protein_coding
BB_RS00335	WP_002658292.1	Cof-type HAD-IIB family hydrolase		up	0.205998	0.0294392	S	Function unknown	chr	1	protein_coding
BB_RS00365	WP_096334726.1	peptide chain release factor 2	prfB	up	0.172529	0.0324692	J	Translation, ribosomal structure and biogenesis	chr	1	protein_coding
BB_RS00370	WP_010889677.1	hypothetical protein		down	-0.625333	9.38022e-12	S	Function unknown	chr	5	protein_coding
BB_RS00375	WP_010889678.1	signal recognition particle-docking protein FtsY	ftsY	down	-1.05238	2.75632e-27	U	Intracellular trafficking, secretion, and vesicular transport	chr	1	protein_coding
BB_RS00380	WP_020948687.1	hypothetical protein		down	-1.72621	3.99435e-37	S	Function unknown	chr	6	protein_coding
BB_RS00385		ABC transporter permease		down	-1.899	3.31411e-60	S	Function unknown	chr	NA	pseudogene
BB_RS00390	WP_002656931.1	ABC transporter ATP-binding protein		down	-1.76073	3.47843e-54	P	Inorganic ion transport and metabolism	chr	1	protein_coding
BB_RS00395	WP_002665479.1	ABC transporter permease		down	-2.04066	7.11256e-35	M	Cell wall/membrane/envelope biogenesis	chr	3	protein_coding
BB_RS00400	WP_002656621.1	hypothetical protein		down	-0.426483	6.05482e-08	S	Function unknown	chr	6	protein_coding
BB_RS00415	WP_010889679.1	iron-sulfur cluster scaffold-like protein		down	-1.41321	3.22546e-99	C	Energy production and conversion	chr	6	protein_coding
BB_RS00420	WP_002656860.1	YifB family Mg chelatase-like AAA ATPase		down	-0.751136	1.72392e-14	O	Post-translational modification, protein turnover, and chaperones	chr	1	protein_coding
BB_RS00425	WP_010889680.1	L-lactate dehydrogenase		down	-0.542308	4.99631e-08	C	Energy production and conversion	chr	1	protein_coding
BB_RS00430	WP_080592854.1	elongation factor 4	lepA	down	-1.05665	1.33259e-19	M	Cell wall/membrane/envelope biogenesis	chr	1	protein_coding
BB_RS00435	WP_002656179.1	hypothetical protein		down	-1.56972	2.70436e-38	S	Function unknown	chr	5	protein_coding
BB_RS00440	WP_002556692.1	ATP synthase subunit K		down	-1.63906	9.20044e-38	C	Energy production and conversion	chr	3	protein_coding
BB_RS00445	WP_023003276.1	V-type ATP synthase subunit I		down	-0.77925	9.48844e-18	C	Energy production and conversion	chr	1	protein_coding
BB_RS00450	WP_002556694.1	V-type ATP synthase subunit D		down	-0.319376	0.0106566	C	Energy production and conversion	chr	2	protein_coding
BB_RS00480	WP_010889681.1	endonuclease MutS2		down	-1.00177	4.1362e-38	L	Replication, recombination and repair	chr	1	protein_coding
BB_RS00485	WP_002556701.1	ribosome small subunit-dependent GTPase A	rsgA	down	-0.751408	2.92205e-23	S	Function unknown	chr	1	protein_coding
BB_RS00490	WP_010889682.1	glutamate racemase	murI	down	-0.938695	7.13978e-11	M	Cell wall/membrane/envelope biogenesis	chr	1	protein_coding
BB_RS00495	WP_002665039.1	asparagine--tRNA ligase	asnS	up	0.394043	6.66615e-09	J	Translation, ribosomal structure and biogenesis	chr	1	protein_coding
BB_RS00505	WP_002657101.1	phosphoribosyltransferase		down	-1.09748	1.22597e-23	F	Nucleotide transport and metabolism	chr	1	protein_coding
BB_RS00510	WP_002656852.1	DegQ family serine endoprotease		down	-0.697888	1.21707e-14	O	Post-translational modification, protein turnover, and chaperones	chr	1	protein_coding
BB_RS00515	WP_010889683.1	type I methionyl aminopeptidase	map	down	-0.577723	1.61541e-07	J	Translation, ribosomal structure and biogenesis	chr	1	protein_coding
BB_RS00525	WP_010889684.1	transcription antitermination factor NusB	nusB	up	0.183252	0.0417613	K	Transcription	chr	2	protein_coding
BB_RS00530	WP_002655997.1	peptidylprolyl isomerase		up	0.388741	2.11068e-06	M	Cell wall/membrane/envelope biogenesis	chr	1	protein_coding
BB_RS00540	WP_002656911.1	hypothetical protein		up	0.897712	1.86213e-19	S	Function unknown	chr	6	protein_coding
BB_RS00565	WP_010889686.1	30S ribosomal protein S6		up	0.258705	0.0138388	J	Translation, ribosomal structure and biogenesis	chr	2	protein_coding
BB_RS00575	WP_010889687.1	hemolysin III family protein		down	-0.346204	0.00188991	S	Function unknown	chr	1	protein_coding
BB_RS00580	WP_010889688.1	RIP metalloprotease RseP	rseP	down	-1.05376	8.93588e-32	M	Cell wall/membrane/envelope biogenesis	chr	1	protein_coding
BB_RS00585	WP_020948696.1	phosphatidate cytidylyltransferase		down	-0.872255	1.31601e-13	S	Function unknown	chr	1	protein_coding
BB_RS00590	WP_002658236.1	di-trans,poly-cis-decaprenylcistransferase	uppS	down	-0.936942	2.02771e-34	H	Coenzyme transport and metabolism	chr	1	protein_coding
BB_RS00610	WP_002658224.1	hypothetical protein		down	-0.447533	0.0322314	S	Function unknown	chr	6	protein_coding
BB_RS00615	WP_010889690.1	hypothetical protein		down	-0.808061	2.63778e-16	S	Function unknown	chr	6	protein_coding
BB_RS00620	WP_002658220.1	hypothetical protein		down	-0.641834	6.89847e-11	S	Function unknown	chr	6	protein_coding
BB_RS00625	WP_010889691.1	30S ribosomal protein S1		down	-0.427225	3.1175e-06	J	Translation, ribosomal structure and biogenesis	chr	1	protein_coding
BB_RS00635	WP_002556731.1	rRNA pseudouridine synthase		down	-0.754015	3.10149e-12	J	Translation, ribosomal structure and biogenesis	chr	1	protein_coding
BB_RS00640	WP_002656795.1	hypothetical protein		down	-0.544321	4.89175e-07	S	Function unknown	chr	5	protein_coding
BB_RS00650	WP_002665455.1	transcription elongation factor GreA	greA	down	-0.280007	0.00496615	K	Transcription	chr	2	protein_coding
BB_RS00660	WP_002658204.1	hypothetical protein		up	0.399915	3.47434e-05	S	Function unknown	chr	3	protein_coding
BB_RS00665	WP_002656264.1	histidine--tRNA ligase		up	1.36117	5.56721e-49	J	Translation, ribosomal structure and biogenesis	chr	1	protein_coding
BB_RS00670	WP_010889692.1	transpeptidase family protein		up	0.403818	5.68165e-08	M	Cell wall/membrane/envelope biogenesis	chr	1	protein_coding
BB_RS00685	WP_002656352.1	hypothetical protein		down	-0.902379	1.22058e-10	S	Function unknown	chr	5	protein_coding
BB_RS00690		efflux RND transporter permease subunit		down	-0.810952	1.5202e-12	S	Function unknown	chr	NA	pseudogene
BB_RS00695	WP_002658190.1	efflux RND transporter periplasmic adaptor subunit		down	-0.962289	1.2389e-12	M	Cell wall/membrane/envelope biogenesis	chr	2	protein_coding
BB_RS00700	WP_002665464.1	TolC family protein		down	-0.677684	1.18128e-10	M; U	Cell wall/membrane/envelope biogenesis; Intracellular trafficking, secretion, and vesicular transport	chr	2	protein_coding
BB_RS00710	WP_002663645.1	glycine betaine ABC transporter substrate-binding protein		down	-0.781078	3.33067e-12	E	Amino acid transport and metabolism	chr	1	protein_coding
BB_RS00720	WP_002556747.1	glycine betaine/L-proline ABC transporter ATP-binding protein		up	0.448391	1.53822e-10	E	Amino acid transport and metabolism	chr	1	protein_coding
BB_RS00735	WP_010889694.1	N-acetylglucosamine-6-phosphate deacetylase	nagA	up	0.200627	0.0440201	G	Carbohydrate transport and metabolism	chr	1	protein_coding
BB_RS00740	WP_002556751.1	glucosamine-6-phosphate deaminase		down	-0.314964	0.000517356	G	Carbohydrate transport and metabolism	chr	1	protein_coding
BB_RS00745	WP_002556752.1	superoxide dismutase		down	-0.217451	0.0181147	C	Energy production and conversion	chr	1	protein_coding
BB_RS00780	WP_002658168.1	alanine racemase	alr	down	-0.600689	1.03162e-16	M	Cell wall/membrane/envelope biogenesis	chr	1	protein_coding
BB_RS00785	WP_002658164.1	hypothetical protein		down	-1.23824	1.21608e-39	M	Cell wall/membrane/envelope biogenesis	chr	3	protein_coding
BB_RS00790	WP_002658161.1	hypothetical protein		down	-1.09912	1.75453e-31	S	Function unknown	chr	6	protein_coding
BB_RS00795	WP_002658159.1	calcium/sodium antiporter		up	0.284209	0.0121813	P	Inorganic ion transport and metabolism	chr	1	protein_coding
BB_RS00810	WP_002655999.1	OmpA family protein		up	0.559483	0.000419552	M	Cell wall/membrane/envelope biogenesis	chr	2	protein_coding
BB_RS00820	WP_002556767.1	translation initiation factor IF-1	infA	up	0.382795	7.34323e-05	J	Translation, ribosomal structure and biogenesis	chr	1	protein_coding
BB_RS00825	WP_010889697.1	BatD family protein		down	-0.837858	9.55978e-22	S	Function unknown	chr	3	protein_coding
BB_RS00830	WP_002659754.1	tetratricopeptide repeat protein		down	-1.05941	6.68246e-35	S	Function unknown	chr	1	protein_coding
BB_RS00835	WP_020948707.1	VWA domain-containing protein		down	-1.24367	1.0459e-38	I; U	Lipid transport and metabolism; Intracellular trafficking, secretion, and vesicular transport	chr	2	protein_coding
BB_RS00840	WP_023003278.1	VWA domain-containing protein		down	-0.934206	1.23695e-20	S	Function unknown	chr	1	protein_coding
BB_RS00845	WP_002656117.1	hypothetical protein		down	-1.44384	2.82749e-27	S	Function unknown	chr	5	protein_coding
BB_RS00850	WP_002656651.1	DUF58 domain-containing protein		down	-0.555333	1.37001e-06	S	Function unknown	chr	1	protein_coding
BB_RS00855	WP_002556774.1	MoxR family ATPase		down	-0.235801	0.0243878	S	Function unknown	chr	1	protein_coding
BB_RS00860	WP_002665606.1	16S rRNA (guanine(527)-N(7))-methyltransferase RsmG	rsmG	down	-0.803222	3.10206e-06	J	Translation, ribosomal structure and biogenesis	chr	1	protein_coding
BB_RS00880	WP_002656068.1	flagellar hook-associated protein FlgK	flgK	up	0.182227	0.02062	N	Cell motility	chr	2	protein_coding
BB_RS00890	WP_002556781.1	flagellar assembly protein FliW	fliW	down	-0.988023	1.22107e-21	N	Cell motility	chr	2	protein_coding
BB_RS00895	WP_002556782.1	carbon storage regulator CsrA	csrA	down	-1.68731	4.49297e-09	J	Translation, ribosomal structure and biogenesis	chr	2	protein_coding
BB_RS00900	WP_002657596.1	tRNA (adenosine(37)-N6)-threonylcarbamoyltransferase complex dimerization subunit type 1 TsaB	tsaB	down	-1.73585	3.98935e-95	O	Post-translational modification, protein turnover, and chaperones	chr	2	protein_coding
BB_RS00905	WP_002663946.1	tRNA (adenosine(37)-N6)-threonylcarbamoyltransferase complex ATPase subunit type 1 TsaE	tsaE	down	-0.656717	7.26216e-17	S	Function unknown	chr	1	protein_coding
BB_RS00910	WP_002556785.1	hypothetical protein		down	-1.01266	2.46298e-17	S	Function unknown	chr	5	protein_coding
BB_RS00915	WP_023003280.1	50S ribosomal protein L20	rplT	down	-0.705838	1.50015e-12	J	Translation, ribosomal structure and biogenesis	chr	1	protein_coding
BB_RS00925	WP_002556788.1	translation initiation factor IF-3		up	0.198143	0.00364793	J	Translation, ribosomal structure and biogenesis	chr	1	protein_coding
BB_RS00940	WP_010889700.1	TatD family hydrolase		down	-0.98076	8.48197e-16	L	Replication, recombination and repair	chr	1	protein_coding
BB_RS00945	WP_002657606.1	tetratricopeptide repeat protein		down	-0.657084	6.1682e-21	S	Function unknown	chr	1	protein_coding
BB_RS00955	WP_010889701.1	peptide chain release factor N(5)-glutamine methyltransferase	prmC	down	-0.820461	1.88834e-20	J	Translation, ribosomal structure and biogenesis	chr	1	protein_coding
BB_RS00960	WP_002657610.1	guanosine-3',5'-bis(diphosphate) 3'-pyrophosphohydrolase	spoT	down	-0.716818	6.47891e-10	K; T	Transcription; Signal transduction mechanisms	chr	1	protein_coding
BB_RS00965	WP_023003282.1	hypothetical protein		down	-1.20223	1.77664e-15	S	Function unknown	chr	6	protein_coding
BB_RS00970	WP_010889702.1	D-alanine--D-alanine ligase		down	-0.801096	1.19526e-29	F	Nucleotide transport and metabolism	chr	1	protein_coding
BB_RS00990	WP_002556800.1	FtsH protease activity modulator HflK	hflK	down	-0.835198	7.84633e-19	O	Post-translational modification, protein turnover, and chaperones	chr	1	protein_coding
BB_RS01010	WP_010889704.1	hypothetical protein		up	0.814745	1.59082e-19	T	Signal transduction mechanisms	chr	2	protein_coding
BB_RS01020	WP_002657628.1	UTP--glucose-1-phosphate uridylyltransferase		up	1.36455	2.60721e-41	M	Cell wall/membrane/envelope biogenesis	chr	1	protein_coding
BB_RS01040	WP_002656028.1	DNA mismatch repair endonuclease MutL	mutL	down	-1.38344	1.35797e-36	L	Replication, recombination and repair	chr	1	protein_coding
BB_RS01055	WP_002660925.1	lipoprotein		up	0.487521	2.659e-06	S	Function unknown	chr	6	protein_coding
BB_RS01060	WP_002656805.1	elongation factor P	efp	up	1.01149	2.02184e-22	J	Translation, ribosomal structure and biogenesis	chr	1	protein_coding
BB_RS01065	WP_002556814.1	extracellular solute-binding protein		up	0.663189	1.12768e-15	P	Inorganic ion transport and metabolism	chr	1	protein_coding
BB_RS01080	WP_002657006.1	phosphate ABC transporter ATP-binding protein		down	-0.329121	0.000234303	P	Inorganic ion transport and metabolism	chr	1	protein_coding
BB_RS01090	WP_010889708.1	alanine--tRNA ligase		down	-0.227826	0.0368781	J	Translation, ribosomal structure and biogenesis	chr	1	protein_coding
BB_RS01120	WP_002657654.1	serine--tRNA ligase	serS	down	-0.139347	0.0497958	J	Translation, ribosomal structure and biogenesis	chr	1	protein_coding
BB_RS01125	WP_010889709.1	hypothetical protein		up	0.268953	0.00274521	S	Function unknown	chr	6	protein_coding
BB_RS01140	WP_010889711.1	transcription termination factor Rho	rho	down	-0.682887	5.54202e-10	K	Transcription	chr	1	protein_coding
BB_RS01145	WP_002656070.1	polymer-forming cytoskeletal protein		down	-0.865268	2.12912e-11	M	Cell wall/membrane/envelope biogenesis	chr	1	protein_coding
BB_RS01150	WP_002655986.1	integration host factor subunit beta		down	-0.499741	3.78803e-07	L	Replication, recombination and repair	chr	1	protein_coding
BB_RS01155	WP_002556832.1	30S ribosomal protein S20		down	-0.802571	1.00968e-23	J	Translation, ribosomal structure and biogenesis	chr	1	protein_coding
BB_RS01160	WP_002662521.1	membrane protein		down	-1.82624	6.08771e-41	S	Function unknown	chr	6	protein_coding
BB_RS01165	WP_002664905.1	redox-regulated ATPase YchF	ychF	down	-1.15661	1.01602e-30	J	Translation, ribosomal structure and biogenesis	chr	1	protein_coding
BB_RS01170	WP_010889712.1	hypothetical protein		down	-1.01234	2.81081e-27	S	Function unknown	chr	1	protein_coding
BB_RS01175	WP_010889713.1	apolipoprotein N-acyltransferase	lnt	down	-0.488818	7.08527e-11	M	Cell wall/membrane/envelope biogenesis	chr	1	protein_coding
BB_RS01190	WP_002556839.1	aquaporin family protein		down	-1.39184	2.68888e-24	P	Inorganic ion transport and metabolism	chr	1	protein_coding
BB_RS01195	WP_002656192.1	glycerol kinase GlpK	glpK	down	-1.67691	1.61711e-23	F	Nucleotide transport and metabolism	chr	1	protein_coding
BB_RS01200	WP_002660591.1	glycerol-3-phosphate dehydrogenase/oxidase		down	-2.09088	9.66196e-38	C	Energy production and conversion	chr	1	protein_coding
BB_RS01205	WP_002656987.1	YaaR family protein		down	-1.24516	3.5938e-40	S	Function unknown	chr	6	protein_coding
BB_RS01210	WP_002556844.1	polymer-forming cytoskeletal protein		down	-0.973827	8.16868e-18	M	Cell wall/membrane/envelope biogenesis	chr	1	protein_coding
BB_RS01215	WP_010889715.1	peptidoglycan DD-metalloendopeptidase family protein		down	-0.940975	1.90678e-21	M	Cell wall/membrane/envelope biogenesis	chr	1	protein_coding
BB_RS01225	WP_010889716.1	oligoendopeptidase F	pepF	down	-0.712943	3.67346e-13	E	Amino acid transport and metabolism	chr	1	protein_coding
BB_RS01230	WP_002556848.1	phosphatidylcholine/phosphatidylserine synthase		down	-0.759085	5.24261e-12	I	Lipid transport and metabolism	chr	1	protein_coding
BB_RS01245	WP_010889717.1	leucine--tRNA ligase	leuS	up	0.495586	2.12912e-11	J	Translation, ribosomal structure and biogenesis	chr	1	protein_coding
BB_RS01250	WP_020948722.1	RND family transporter		down	-0.602693	5.82088e-30	S	Function unknown	chr	1	protein_coding
BB_RS01260	WP_010889718.1	single-stranded-DNA-specific exonuclease RecJ	recJ	down	-1.03133	6.70546e-43	L	Replication, recombination and repair	chr	1	protein_coding
BB_RS01265	WP_002556854.1	M23 family metallopeptidase		down	-1.60071	1.25992e-44	M	Cell wall/membrane/envelope biogenesis	chr	1	protein_coding
BB_RS01280	WP_002657697.1	undecaprenyl-diphosphate phosphatase		down	-0.823718	1.19531e-09	V	Defense mechanisms	chr	1	protein_coding
BB_RS01285	WP_010889719.1	lytic transglycosylase domain-containing protein		down	-0.691997	1.60343e-15	M	Cell wall/membrane/envelope biogenesis	chr	2	protein_coding
BB_RS01310	WP_002656040.1	Hsp70 family protein		down	-0.64987	6.98172e-10	O	Post-translational modification, protein turnover, and chaperones	chr	1	protein_coding
BB_RS01315	WP_002556864.1	hypothetical protein		down	-1.32384	3.41694e-56	S	Function unknown	chr	5	protein_coding
BB_RS01320	WP_002657707.1	hypothetical protein		down	-1.05778	2.40052e-19	S	Function unknown	chr	6	protein_coding
BB_RS01325	WP_002657709.1	DUF342 domain-containing protein		down	-0.7033	3.59927e-14	L	Replication, recombination and repair	chr	2	protein_coding
BB_RS01330	WP_010889722.1	RNA chaperone Hfq	hfq	down	-0.72835	1.26101e-09	S	Function unknown	chr	6	protein_coding
BB_RS01340	WP_002556869.1	flagellar biosynthesis protein FlhF	flhF	down	-0.96754	6.13836e-18	N	Cell motility	chr	1	protein_coding
BB_RS01345	WP_010889723.1	flagellar biosynthesis protein FlhA	flhA	down	-0.454657	2.67711e-06	N	Cell motility	chr	1	protein_coding
BB_RS01355	WP_002657717.1	flagellar biosynthetic protein FliR	fliR	down	-1.32296	1.15519e-22	N	Cell motility	chr	4	protein_coding
BB_RS01365	WP_002556874.1	flagellar type III secretion system pore protein FliP	fliP	down	-1.12006	5.51367e-24	N	Cell motility	chr	2	protein_coding
BB_RS01370	WP_002665214.1	flagella biosynthesis regulatory protein FliZ		down	-1.10553	6.07122e-16	N	Cell motility	chr	6	protein_coding
BB_RS01375	WP_002556876.1	flagellar motor switch protein FliN	fliN	down	-0.855985	2.46877e-11	N	Cell motility	chr	2	protein_coding
BB_RS01380	WP_002656446.1	flagellar motor switch protein FliM	fliM	down	-0.332111	0.00526272	N	Cell motility	chr	2	protein_coding
BB_RS01385	WP_002656257.1	flagellar basal body-associated protein FliL	fliL	down	-0.494537	3.27576e-06	N	Cell motility	chr	4	protein_coding
BB_RS01415	WP_002665219.1	flagellar hook-length control protein FliK		down	-0.842668	1.46413e-37	N	Cell motility	chr	5	protein_coding
BB_RS01420	WP_002665266.1	flagellar protein		down	-1.08835	9.10519e-37	S	Function unknown	chr	5	protein_coding
BB_RS01425	WP_002665319.1	flagellar protein FlbA		down	-1.33092	1.0737e-06	S	Function unknown	chr	6	protein_coding
BB_RS01430	WP_002660657.1	flagellar protein export ATPase FliI	fliI	down	-0.324325	0.00149213	N; U	Cell motility; Intracellular trafficking, secretion, and vesicular transport	chr	1	protein_coding
BB_RS01435	WP_002556888.1	flagellar assembly protein FliH	fliH	down	-0.300395	0.0122831	N	Cell motility	chr	2	protein_coding
BB_RS01445	WP_002556890.1	flagellar M-ring protein FliF	fliF	down	-0.244729	0.00814254	N	Cell motility	chr	2	protein_coding
BB_RS01465	WP_002656077.1	HslU--HslV peptidase ATPase subunit	hslU	down	-0.320501	0.00958926	O	Post-translational modification, protein turnover, and chaperones	chr	1	protein_coding
BB_RS01505	WP_002556902.1	phospho-N-acetylmuramoyl-pentapeptide-transferase		down	-0.740499	7.7972e-14	M	Cell wall/membrane/envelope biogenesis	chr	1	protein_coding
BB_RS01510	WP_010889724.1	UDP-N-acetylmuramoyl-tripeptide--D-alanyl-D-alanine ligase		down	-0.752679	5.28564e-14	M	Cell wall/membrane/envelope biogenesis	chr	1	protein_coding
BB_RS01515	WP_002556904.1	hypothetical protein		down	-1.03902	6.08452e-09	S	Function unknown	chr	6	protein_coding
BB_RS01525	WP_002556906.1	hypothetical protein		down	-0.393416	0.0010765	S	Function unknown	chr	6	protein_coding
BB_RS01540	WP_010889725.1	NAD(+)/NADH kinase		down	-0.557265	2.80408e-09	H	Coenzyme transport and metabolism	chr	1	protein_coding
BB_RS01565	WP_010889727.1	ABC transporter permease		down	-1.63046	1.27366e-44	S	Function unknown	chr	5	protein_coding
BB_RS01570	WP_002656259.1	ABC transporter permease		down	-2.01227	3.51065e-38	L	Replication, recombination and repair	chr	2	protein_coding
BB_RS01575	WP_002661849.1	sugar ABC transporter ATP-binding protein		down	-1.55732	7.1415e-42	G	Carbohydrate transport and metabolism	chr	1	protein_coding
BB_RS01580	WP_002657760.1	BMP family protein		down	-1.55305	1.71721e-37	S	Function unknown	chr	1	protein_coding
BB_RS01590	WP_002657762.1	hypothetical protein		down	-1.47118	1.25231e-19	P; T	Inorganic ion transport and metabolism; Signal transduction mechanisms	chr	6	protein_coding
BB_RS01605	WP_002556922.1	VWA domain-containing protein		down	-0.502243	8.78234e-15	S	Function unknown	chr	1	protein_coding
BB_RS01610	WP_002660668.1	hypothetical protein		down	-0.523234	1.92371e-08	S	Function unknown	chr	3	protein_coding
BB_RS01615	WP_002556924.1	1-acyl-sn-glycerol-3-phosphate acyltransferase		down	-0.718136	8.64115e-18	I	Lipid transport and metabolism	chr	5	protein_coding
BB_RS01620	WP_002663145.1	peptide ABC transporter substrate-binding protein		down	-1.4266	1.24756e-37	E	Amino acid transport and metabolism	chr	1	protein_coding
BB_RS01625	WP_002656717.1	peptide ABC transporter substrate-binding protein		down	-1.04935	1.25773e-21	E	Amino acid transport and metabolism	chr	1	protein_coding
BB_RS01635	WP_002657779.1	ABC transporter permease		up	0.798454	1.1738e-26	P	Inorganic ion transport and metabolism	chr	1	protein_coding
BB_RS01640	WP_002556930.1	ABC transporter permease subunit		up	1.15139	4.20118e-71	E; P	Amino acid transport and metabolism; Inorganic ion transport and metabolism	chr	1	protein_coding
BB_RS01645	WP_002556931.1	ABC transporter ATP-binding protein		up	1.0957	3.88489e-32	P	Inorganic ion transport and metabolism	chr	1	protein_coding
BB_RS01655	WP_002657781.1	hypothetical protein		down	-0.783245	1.30595e-31	G	Carbohydrate transport and metabolism	chr	4	protein_coding
BB_RS01665	WP_002656683.1	30S ribosomal protein S9	rpsI	down	-1.12467	7.0461e-37	J	Translation, ribosomal structure and biogenesis	chr	1	protein_coding
BB_RS01675	WP_002664835.1	hypothetical protein		down	-1.59563	1.95614e-32	H	Coenzyme transport and metabolism	chr	5	protein_coding
BB_RS01680	WP_002657789.1	Asp-tRNA(Asn)/Glu-tRNA(Gln) amidotransferase subunit GatB	gatB	down	-0.858742	4.57325e-17	J	Translation, ribosomal structure and biogenesis	chr	1	protein_coding
BB_RS01685	WP_010889731.1	Asp-tRNA(Asn)/Glu-tRNA(Gln) amidotransferase subunit GatA	gatA	down	-0.889277	1.22949e-29	J	Translation, ribosomal structure and biogenesis	chr	1	protein_coding
BB_RS01695	WP_010889732.1	ATP-dependent helicase		down	-1.85045	5.4122e-54	L	Replication, recombination and repair	chr	1	protein_coding
BB_RS01700	WP_002656254.1	helix-turn-helix domain-containing protein		down	-1.93364	2.03217e-64	S	Function unknown	chr	2	protein_coding
BB_RS01705	WP_002656012.1	outer membrane lipoprotein carrier protein LolA		down	-1.44609	1.66567e-74	M	Cell wall/membrane/envelope biogenesis	chr	5	protein_coding
BB_RS01710	WP_002665247.1	fibronectin-binding domain-containing protein		down	-0.988195	4.99003e-14	K	Transcription	chr	1	protein_coding
BB_RS01740	WP_002657807.1	hypothetical protein		down	-1.74796	1.5175e-75	S	Function unknown	chr	5	protein_coding
BB_RS01745	WP_002663410.1	hypothetical protein		down	-1.6008	1.86591e-20	S	Function unknown	chr	6	protein_coding
BB_RS01750	WP_002656642.1	transcription factor		down	-0.964677	4.4741e-34	K	Transcription	chr	2	protein_coding
BB_RS01755		hypothetical protein		down	-1.02694	3.25697e-09	S	Function unknown	chr	NA	pseudogene
BB_RS01760	WP_010889733.1	16S rRNA (uracil(1498)-N(3))-methyltransferase		down	-0.704641	1.23101e-25	J	Translation, ribosomal structure and biogenesis	chr	1	protein_coding
BB_RS01765	WP_023003289.1	S41 family peptidase		down	-1.05401	9.34481e-68	M	Cell wall/membrane/envelope biogenesis	chr	1	protein_coding
BB_RS01780	WP_010889735.1	prolipoprotein diacylglyceryl transferase		down	-0.632995	1.38646e-11	M	Cell wall/membrane/envelope biogenesis	chr	2	protein_coding
BB_RS01785	WP_002665233.1	cyclic di-GMP phosphodiesterase PdeA	pdeA	down	-1.63917	1.74902e-43	T	Signal transduction mechanisms	chr	1	protein_coding
BB_RS01800	WP_002657823.1	aminopeptidase		down	-0.596541	7.01874e-18	E	Amino acid transport and metabolism	chr	1	protein_coding
BB_RS01805	WP_002657824.1	DNA mismatch repair protein MutT		down	-1.33085	7.22379e-26	G	Carbohydrate transport and metabolism	chr	2	protein_coding
BB_RS01810	WP_002665278.1	NAD(P)H-dependent glycerol-3-phosphate dehydrogenase		down	-0.545997	4.91874e-10	I	Lipid transport and metabolism	chr	1	protein_coding
BB_RS01815	WP_002665304.1	ATP-dependent Clp protease ATP-binding subunit		down	-0.959547	4.38767e-22	O	Post-translational modification, protein turnover, and chaperones	chr	1	protein_coding
BB_RS01820	WP_002656396.1	tyrosine--tRNA ligase		down	-0.923304	3.029e-15	J	Translation, ribosomal structure and biogenesis	chr	1	protein_coding
BB_RS01825	WP_002656113.1	glycine--tRNA ligase		down	-0.666385	1.83638e-09	J	Translation, ribosomal structure and biogenesis	chr	1	protein_coding
BB_RS01830	WP_002665196.1	glutamate--tRNA ligase	gltX	down	-0.551423	3.35692e-10	J	Translation, ribosomal structure and biogenesis	chr	1	protein_coding
BB_RS01835	WP_010889737.1	hypothetical protein		down	-1.27764	1.1759e-13	S	Function unknown	chr	6	protein_coding
BB_RS01845	WP_002556970.1	5'-methylthioadenosine/adenosylhomocysteine nucleosidase		down	-0.602809	8.16832e-09	E	Amino acid transport and metabolism	chr	1	protein_coding
BB_RS01850	WP_002663127.1	methionine adenosyltransferase	metK	down	-0.623544	9.23167e-06	H	Coenzyme transport and metabolism	chr	1	protein_coding
BB_RS01855	WP_002656744.1	S-ribosylhomocysteine lyase		down	-0.90454	2.29883e-08	H	Coenzyme transport and metabolism	chr	2	protein_coding
BB_RS01860	WP_002665195.1	hypothetical protein		down	-0.937921	5.68973e-31	S	Function unknown	chr	6	protein_coding
BB_RS01865	WP_002656400.1	HIT family protein		down	-0.327221	0.00529765	F; G	Nucleotide transport and metabolism ; Carbohydrate transport and metabolism	chr	1	protein_coding
BB_RS01870	WP_010889738.1	magnesium transporter	mgtE	down	-0.27956	0.000542574	P	Inorganic ion transport and metabolism	chr	1	protein_coding
BB_RS01885	WP_002656850.1	BMP family protein		up	0.500287	1.7722e-08	S	Function unknown	chr	1	protein_coding
BB_RS01895	WP_002656205.1	BMP family protein		down	-0.97297	1.98745e-14	S	Function unknown	chr	1	protein_coding
BB_RS01905	WP_002656492.1	30S ribosomal protein S12		up	0.285753	0.00287001	J	Translation, ribosomal structure and biogenesis	chr	1	protein_coding
BB_RS01940	WP_002657855.1	transcription termination/antitermination factor NusG	nusG	up	0.402775	1.28555e-09	K	Transcription	chr	1	protein_coding
BB_RS01985	WP_002657864.1	dicarboxylate/amino acid:cation symporter		down	-1.32844	1.45998e-22	U	Intracellular trafficking, secretion, and vesicular transport	chr	2	protein_coding
BB_RS02005	WP_002557000.1	DUF3996 domain-containing protein		up	0.285493	0.00948035	S	Function unknown	chr	6	protein_coding
BB_RS02010	WP_002657869.1	DUF3996 domain-containing protein		up	0.40139	7.58465e-06	S	Function unknown	chr	6	protein_coding
BB_RS02030		DNA/RNA non-specific endonuclease		down	-0.963677	1.15824e-15	S	Function unknown	chr	NA	pseudogene
BB_RS02035	WP_002557006.1	hypothetical protein		down	-1.6715	8.81012e-50	S	Function unknown	chr	6	protein_coding
BB_RS02040	WP_010889745.1	membrane protein		down	-1.00104	8.65874e-23	I	Lipid transport and metabolism	chr	1	protein_coding
BB_RS02055	WP_002656981.1	TraB family protein		up	0.453597	3.2429e-08	S	Function unknown	chr	1	protein_coding
BB_RS02060	WP_002655966.1	adenylate kinase		down	-0.27707	2.47053e-05	F	Nucleotide transport and metabolism	chr	1	protein_coding
BB_RS02135	WP_010889747.1	2'-deoxyribosyltransferase		up	0.749036	1.25198e-08	F	Nucleotide transport and metabolism	chr	1	protein_coding
BB_RS02150	WP_002557021.1	DUF1893 domain-containing protein		up	0.44218	0.00185172	P	Inorganic ion transport and metabolism	chr	2	protein_coding
BB_RS02155	WP_044283515.1	YigZ family protein		up	1.27599	2.16223e-14	S	Function unknown	chr	1	protein_coding
BB_RS02160	WP_002656688.1	ParA family protein		up	0.734567	2.24654e-28	D	Cell cycle control, cell division, chromosome partitioning	chr	1	protein_coding
BB_RS02165	WP_002657904.1	hypothetical protein		up	0.369547	9.82066e-05	S	Function unknown	chr	2	protein_coding
BB_RS02170	WP_002657907.1	ParB/RepB/Spo0J family partition protein		up	0.263897	0.0253716	K	Transcription	chr	1	protein_coding
BB_RS02175	WP_002656784.1	DNA topoisomerase (ATP-hydrolyzing) subunit A	gyrA	down	-0.875806	6.06571e-20	L	Replication, recombination and repair	chr	1	protein_coding
BB_RS02180	WP_010889750.1	DNA topoisomerase (ATP-hydrolyzing) subunit B	gyrB	down	-0.248822	0.000492686	L	Replication, recombination and repair	chr	1	protein_coding
BB_RS02185	WP_002656657.1	chromosomal replication initiator protein DnaA	dnaA	up	1.09639	2.50561e-31	L	Replication, recombination and repair	chr	2	protein_coding
BB_RS02205	WP_002664778.1	ribonuclease P protein component	rnpA	up	0.181288	0.0354439	J	Translation, ribosomal structure and biogenesis	chr	2	protein_coding
BB_RS02210	WP_020948745.1	membrane protein insertase YidC	yidC	up	0.268794	4.35723e-05	U	Intracellular trafficking, secretion, and vesicular transport	chr	1	protein_coding
BB_RS02215	WP_010889751.1	protein jag		down	-0.404845	7.51638e-05	S	Function unknown	chr	2	protein_coding
BB_RS02220	WP_002557036.1	NAD-dependent epimerase		down	-0.271171	0.00289833	M	Cell wall/membrane/envelope biogenesis	chr	1	protein_coding
BB_RS02240	WP_002665246.1	cation:proton antiporter		down	-0.730548	3.14836e-14	G; P; T	Carbohydrate transport and metabolism; Inorganic ion transport and metabolism; Signal transduction mechanisms	chr	1	protein_coding
BB_RS02245	WP_002557040.1	HPr family phosphocarrier protein		down	-0.802224	1.3677e-11	G	Carbohydrate transport and metabolism	chr	2	protein_coding
BB_RS02250	WP_002656958.1	HPF/RaiA family ribosome-associated protein		down	-1.00364	2.47521e-09	J	Translation, ribosomal structure and biogenesis	chr	5	protein_coding
BB_RS02255	WP_002662392.1	RNA polymerase factor sigma-54	rpoN	down	-0.545199	1.35439e-07	K	Transcription	chr	1	protein_coding
BB_RS02280	WP_002657937.1	DNA polymerase III subunit delta		down	-0.974373	4.00183e-21	L	Replication, recombination and repair	chr	2	protein_coding
BB_RS02285	WP_002657938.1	hypothetical protein		down	-0.689834	0.000390369	S	Function unknown	chr	6	protein_coding
BB_RS02290	WP_002657940.1	excinuclease ABC subunit C	uvrC	down	-0.994302	2.7983e-45	L	Replication, recombination and repair	chr	1	protein_coding
BB_RS02295	WP_023003291.1	fibronectin type III domain-containing protein		down	-0.925294	3.45211e-29	S	Function unknown	chr	1	protein_coding
BB_RS02300	WP_002656661.1	hypothetical protein		down	-2.16132	2.62332e-96	S	Function unknown	chr	1	protein_coding
BB_RS02315	WP_002557052.1	lipoprotein		down	-0.778169	2.51864e-07	S	Function unknown	chr	6	protein_coding
BB_RS02340	WP_002557054.1	nucleoid-associated protein EbfC	efbC	down	-0.60366	7.8849e-09	L	Replication, recombination and repair	chr	2	protein_coding
BB_RS02370	WP_002656266.1	Nif3-like dinuclear metal center hexameric protein		down	-0.24528	0.0150686	S	Function unknown	chr	1	protein_coding
BB_RS02375	WP_002655974.1	signal peptidase II		down	-0.504768	1.68905e-07	M; U	Cell wall/membrane/envelope biogenesis; Intracellular trafficking, secretion, and vesicular transport	chr	2	protein_coding
BB_RS02385	WP_010889755.1	YmdB family metallophosphoesterase		down	-0.544541	8.19985e-06	S	Function unknown	chr	2	protein_coding
BB_RS02405	WP_002657015.1	elongation factor Tu	tuf	up	0.539405	3.52725e-07	J	Translation, ribosomal structure and biogenesis	chr	1	protein_coding
BB_RS02410	WP_002557068.1	30S ribosomal protein S10	rpsJ	up	0.39594	0.00103799	J	Translation, ribosomal structure and biogenesis	chr	1	protein_coding
BB_RS02430	WP_002557072.1	50S ribosomal protein L2	rplB	up	0.563376	7.1971e-09	J	Translation, ribosomal structure and biogenesis	chr	1	protein_coding
BB_RS02440	WP_002656402.1	50S ribosomal protein L22	rplV	up	0.64695	4.1926e-09	J	Translation, ribosomal structure and biogenesis	chr	1	protein_coding
BB_RS02450	WP_002656214.1	50S ribosomal protein L16	rplP	up	0.585939	3.17496e-06	J	Translation, ribosomal structure and biogenesis	chr	1	protein_coding
BB_RS02470	WP_002557080.1	50S ribosomal protein L24		up	0.460077	0.000110878	J	Translation, ribosomal structure and biogenesis	chr	1	protein_coding
BB_RS02475	WP_002557081.1	50S ribosomal protein L5	rplE	up	0.770883	5.34936e-16	J	Translation, ribosomal structure and biogenesis	chr	1	protein_coding
BB_RS02485	WP_002657008.1	30S ribosomal protein S8	rpsH	up	0.515063	6.44891e-09	J	Translation, ribosomal structure and biogenesis	chr	1	protein_coding
BB_RS02490	WP_002656835.1	50S ribosomal protein L6	rplF	up	0.490272	1.78318e-06	J	Translation, ribosomal structure and biogenesis	chr	1	protein_coding
BB_RS02495	WP_002657971.1	50S ribosomal protein L18		up	0.249862	0.012764	J	Translation, ribosomal structure and biogenesis	chr	1	protein_coding
BB_RS02500	WP_002657973.1	30S ribosomal protein S5	rpsE	up	0.528271	3.40591e-06	J	Translation, ribosomal structure and biogenesis	chr	1	protein_coding
BB_RS02510	WP_002656004.1	50S ribosomal protein L15	rplO	up	0.38894	0.000212143	J	Translation, ribosomal structure and biogenesis	chr	1	protein_coding
BB_RS02515	WP_002665241.1	preprotein translocase subunit SecY	secY	up	0.214463	0.0175827	U	Intracellular trafficking, secretion, and vesicular transport	chr	1	protein_coding
BB_RS02525	WP_002656307.1	30S ribosomal protein S13	rpsM	down	-0.650857	2.41442e-14	J	Translation, ribosomal structure and biogenesis	chr	1	protein_coding
BB_RS02550	WP_002656072.1	TIGR00282 family metallophosphoesterase		down	-0.240122	0.00333348	S	Function unknown	chr	2	protein_coding
BB_RS02555	WP_002656367.1	TlyA family RNA methyltransferase		down	-1.0736	2.16909e-45	J	Translation, ribosomal structure and biogenesis	chr	1	protein_coding
BB_RS02560	WP_002657982.1	GerMN domain-containing protein		down	-1.0261	2.26943e-27	T	Signal transduction mechanisms	chr	2	protein_coding
BB_RS02570	WP_002657986.1	hypothetical protein		down	-0.308369	0.000614267	S	Function unknown	chr	5	protein_coding
BB_RS02590	WP_010889759.1	phenylalanine--tRNA ligase subunit beta		down	-0.367988	0.000500607	J	Translation, ribosomal structure and biogenesis	chr	1	protein_coding
BB_RS02600		23S rRNA (guanosine(2251)-2'-O)-methyltransferase RlmB	rlmB	up	1.08137	1.49308e-48	S	Function unknown	chr	NA	pseudogene
BB_RS02605	WP_002656231.1	molecular chaperone DnaJ	dnaJ	up	2.28155	1.97971e-101	O	Post-translational modification, protein turnover, and chaperones	chr	1	protein_coding
BB_RS02610	WP_002557108.1	molecular chaperone DnaK	dnaK	up	1.13887	2.64699e-18	O	Post-translational modification, protein turnover, and chaperones	chr	1	protein_coding
BB_RS02615	WP_002557109.1	nucleotide exchange factor GrpE	grpE	up	1.94501	2.9428e-31	O	Post-translational modification, protein turnover, and chaperones	chr	1	protein_coding
BB_RS02625	WP_002658001.1	inositol monophosphatase		down	-0.254754	0.00508509	G	Carbohydrate transport and metabolism	chr	1	protein_coding
BB_RS02630	WP_002557113.1	hypothetical protein		up	0.41991	2.17307e-07	S	Function unknown	chr	6	protein_coding
BB_RS02645	WP_002658007.1	aldo/keto reductase		down	-0.953152	1.99841e-42	C	Energy production and conversion	chr	1	protein_coding
BB_RS02650		TIGR02757 family protein		down	-0.215712	0.011421	S	Function unknown	chr	NA	pseudogene
BB_RS02655	WP_023591459.1	glucosaminidase domain-containing protein		up	0.599516	2.01992e-10	M	Cell wall/membrane/envelope biogenesis	chr	2	protein_coding
BB_RS02660		hypothetical protein		up	0.832896	1.08264e-09	S	Function unknown	chr	NA	pseudogene
BB_RS02670	WP_002656039.1	exodeoxyribonuclease III	xth	down	-0.289083	0.00150282	L	Replication, recombination and repair	chr	1	protein_coding
BB_RS02680	WP_010889761.1	insulinase family protein		down	-0.293914	8.38906e-05	S	Function unknown	chr	1	protein_coding
BB_RS02700	WP_002665254.1	polymer-forming cytoskeletal protein		up	0.752466	2.90974e-09	M	Cell wall/membrane/envelope biogenesis	chr	2	protein_coding
BB_RS02710	WP_002557127.1	elongation factor G		up	0.276693	0.000639052	J	Translation, ribosomal structure and biogenesis	chr	1	protein_coding
BB_RS02715		KTSC domain-containing protein		down	-2.5202	1.64375e-108	S	Function unknown	chr	NA	pseudogene
BB_RS02720	WP_002657002.1	hypothetical protein		down	-1.53871	6.68246e-35	S	Function unknown	chr	2	protein_coding
BB_RS02730	WP_002557131.1	ribose-phosphate diphosphokinase	prs	down	-1.00988	1.62947e-41	F	Nucleotide transport and metabolism	chr	1	protein_coding
BB_RS02735	WP_010889762.1	FGGY-family carbohydrate kinase		down	-1.16134	3.15348e-86	G	Carbohydrate transport and metabolism	chr	1	protein_coding
BB_RS02745	WP_002658855.1	dephospho-CoA kinase		down	-2.02228	1.16997e-32	F	Nucleotide transport and metabolism	chr	1	protein_coding
BB_RS02770	WP_010889764.1	NAD-dependent DNA ligase LigA	ligA	up	1.15325	1.06971e-20	L	Replication, recombination and repair	chr	1	protein_coding
BB_RS02780	WP_010889765.1	hypothetical protein		down	-0.622783	4.41971e-21	S	Function unknown	chr	6	protein_coding
BB_RS02785	WP_002557143.1	hypothetical protein		down	-1.05198	3.44262e-08	C	Energy production and conversion	chr	3	protein_coding
BB_RS02790	WP_002557144.1	xanthine dehydrogenase family protein subunit M		down	-1.20232	2.51021e-12	C	Energy production and conversion	chr	5	protein_coding
BB_RS02795	WP_002557145.1	HPr family phosphocarrier protein		down	-1.02135	9.36242e-44	G	Carbohydrate transport and metabolism	chr	1	protein_coding
BB_RS02800	WP_002656738.1	phosphoenolpyruvate--protein phosphotransferase	ptsP	down	-0.667972	3.44334e-26	G	Carbohydrate transport and metabolism	chr	1	protein_coding
BB_RS02805	WP_002557147.1	PTS glucose transporter subunit IIA	crr	down	-1.45325	1.00548e-79	G	Carbohydrate transport and metabolism	chr	1	protein_coding
BB_RS02815	WP_010889766.1	decarboxylating NADP(+)-dependent phosphogluconate dehydrogenase	gnd	up	0.262123	0.00102225	H	Coenzyme transport and metabolism	chr	1	protein_coding
BB_RS02825	WP_002656613.1	DUF3996 domain-containing protein		down	-0.805376	2.37292e-21	S	Function unknown	chr	6	protein_coding
BB_RS02830	WP_002662669.1	DUF3996 domain-containing protein		down	-2.25921	2.86192e-138	S	Function unknown	chr	6	protein_coding
BB_RS02835	WP_002557153.1	chemotaxis protein CheW		down	-0.209788	0.0293034	N; T	Cell motility; Signal transduction mechanisms	chr	1	protein_coding
BB_RS02840	WP_002557154.1	STAS domain-containing protein		down	-0.508134	0.0233956	P	Inorganic ion transport and metabolism	chr	4	protein_coding
BB_RS02845	WP_010889767.1	chemotaxis protein CheA		down	-0.277859	0.00127188	N; T	Cell motility; Signal transduction mechanisms	chr	1	protein_coding
BB_RS02880	WP_023003296.1	ABC transporter ATP-binding protein		up	0.287336	0.000352745	V	Defense mechanisms	chr	1	protein_coding
BB_RS02890	WP_002657046.1	CTP synthase (glutamine hydrolyzing)	pyrG	down	-0.265961	0.00214787	F	Nucleotide transport and metabolism	chr	1	protein_coding
BB_RS02895	WP_002661355.1	DUF1761 domain-containing protein		down	-0.795625	1.39035e-05	S	Function unknown	chr	7	protein_coding
BB_RS02910	WP_010889768.1	DNA polymerase III subunit alpha	dnaE	down	-0.474038	2.18368e-07	L	Replication, recombination and repair	chr	1	protein_coding
BB_RS02915	WP_010889769.1	YggT family protein		down	-0.957227	1.54041e-14	D	Cell cycle control, cell division, chromosome partitioning	chr	3	protein_coding
BB_RS02920	WP_002656646.1	ATP-dependent DNA helicase RecG	recG	down	-0.628215	2.97832e-12	L	Replication, recombination and repair	chr	1	protein_coding
BB_RS02930	WP_002656553.1	MATE family efflux transporter		up	0.666494	9.56728e-13	V	Defense mechanisms	chr	1	protein_coding
BB_RS02940	WP_010889771.1	UDP-N-acetylmuramoyl-L-alanine--D-glutamate ligase	murD	down	-0.231644	0.000769077	M	Cell wall/membrane/envelope biogenesis	chr	1	protein_coding
BB_RS02955	WP_002657094.1	5'-methylthioadenosine/adenosylhomocysteine nucleosidase		up	0.505631	5.51907e-10	E	Amino acid transport and metabolism	chr	1	protein_coding
BB_RS02970	WP_010889773.1	ComEC/Rec2 family competence protein		down	-1.09339	1.38398e-43	S	Function unknown	chr	2	protein_coding
BB_RS02980	WP_002658995.1	AMP-binding protein		down	-0.346466	4.16471e-05	I	Lipid transport and metabolism	chr	1	protein_coding
BB_RS02985	WP_010889774.1	arginine--tRNA ligase		down	-0.837391	1.0139e-15	J	Translation, ribosomal structure and biogenesis	chr	1	protein_coding
BB_RS02990	WP_002665384.1	hypothetical protein		down	-1.22052	7.2768e-19	S	Function unknown	chr	6	protein_coding
BB_RS03005	WP_010889775.1	UDP-N-acetylmuramate dehydrogenase		down	-0.668096	1.7046e-21	M	Cell wall/membrane/envelope biogenesis	chr	1	protein_coding
BB_RS03010	WP_002662611.1	cysteine--tRNA ligase		down	-0.862454	6.17176e-37	J	Translation, ribosomal structure and biogenesis	chr	1	protein_coding
BB_RS03015	WP_010889776.1	DNA-binding protein		down	-0.9454	4.12826e-18	E	Amino acid transport and metabolism	chr	5	protein_coding
BB_RS03020	WP_002656965.1	serine hydroxymethyltransferase		down	-0.591814	4.86262e-09	H	Coenzyme transport and metabolism	chr	1	protein_coding
BB_RS03025	WP_002656803.1	J domain-containing protein		down	-1.6971	5.8998e-46	O	Post-translational modification, protein turnover, and chaperones	chr	1	protein_coding
BB_RS03035	WP_002656884.1	L-lactate permease		up	0.614031	2.59438e-16	C	Energy production and conversion	chr	1	protein_coding
BB_RS03045	WP_002658115.1	chemoreceptor glutamine deamidase CheD	cheD	up	0.329376	9.00919e-06	N; T	Cell motility; Signal transduction mechanisms	chr	1	protein_coding
BB_RS03050	WP_002665417.1	ATP-dependent helicase		down	-0.288656	7.07872e-05	L	Replication, recombination and repair	chr	1	protein_coding
BB_RS03080	WP_010889779.1	trigger factor		up	0.699004	8.86215e-13	D	Cell cycle control, cell division, chromosome partitioning	chr	1	protein_coding
BB_RS03085	WP_002658123.1	ATP-dependent Clp endopeptidase proteolytic subunit ClpP	clpP	down	-0.392026	4.31671e-05	O	Post-translational modification, protein turnover, and chaperones	chr	1	protein_coding
BB_RS03095	WP_002658127.1	endopeptidase La	lon	down	-0.385497	0.000183251	O	Post-translational modification, protein turnover, and chaperones	chr	1	protein_coding
BB_RS03100	WP_002557202.1	30S ribosomal protein S4	rpsD	up	0.32058	6.7997e-05	J	Translation, ribosomal structure and biogenesis	chr	1	protein_coding
BB_RS03110	WP_010889780.1	cation transporter		up	0.985506	4.47077e-29	P	Inorganic ion transport and metabolism	chr	1	protein_coding
BB_RS03115	WP_002557204.1	hypothetical protein		down	-1.10608	6.58471e-09	S	Function unknown	chr	6	protein_coding
BB_RS03140	WP_002657326.1	DJ-1/PfpI family protein		up	0.455658	4.52946e-08	S	Function unknown	chr	1	protein_coding
BB_RS03150	WP_010889782.1	transcription-repair coupling factor	mfd	up	1.14994	1.04527e-36	L	Replication, recombination and repair	chr	1	protein_coding
BB_RS03160	WP_044283530.1	LysM peptidoglycan-binding domain-containing protein		down	-0.304434	0.0017993	M	Cell wall/membrane/envelope biogenesis	chr	2	protein_coding
BB_RS03170	WP_002657333.1	ribonuclease M5	rnmV	down	-0.573316	5.39448e-12	L	Replication, recombination and repair	chr	2	protein_coding
BB_RS03175	WP_023003298.1	M18 family aminopeptidase		up	0.22057	0.0185771	E	Amino acid transport and metabolism	chr	1	protein_coding
BB_RS03190	WP_010889784.1	1-phosphofructokinase	pfkB	up	1.93882	6.60602e-84	H	Coenzyme transport and metabolism	chr	1	protein_coding
BB_RS03195	WP_010889785.1	hypothetical protein		down	-2.1668	4.95175e-123	S	Function unknown	chr	7	protein_coding
BB_RS03205	WP_002661535.1	exodeoxyribonuclease V subunit alpha	recD	down	-0.698183	6.33547e-09	L	Replication, recombination and repair	chr	1	protein_coding
BB_RS03210	WP_010889786.1	exodeoxyribonuclease V subunit beta	recB	down	-1.30239	2.84038e-25	L	Replication, recombination and repair	chr	1	protein_coding
BB_RS03215		exodeoxyribonuclease V subunit gamma		down	-1.03305	1.98205e-18	S	Function unknown	chr	NA	pseudogene
BB_RS03220	WP_020948779.1	nicotinate phosphoribosyltransferase	pncB	up	0.817208	3.20801e-14	F	Nucleotide transport and metabolism	chr	1	protein_coding
BB_RS03235	WP_002557225.1	Na+/H+ antiporter NhaC family protein		down	-0.596782	3.21482e-09	C	Energy production and conversion	chr	1	protein_coding
BB_RS03240	WP_002657068.1	ABC transporter substrate-binding protein		down	-0.594837	5.4733e-11	E	Amino acid transport and metabolism	chr	1	protein_coding
BB_RS03255	WP_002557229.1	ABC transporter ATP-binding protein		up	0.517128	9.12968e-09	P	Inorganic ion transport and metabolism	chr	1	protein_coding
BB_RS03265	WP_002557231.1	N-acetylmannosamine-6-phosphate 2-epimerase		up	0.96277	8.95472e-24	G	Carbohydrate transport and metabolism	chr	2	protein_coding
BB_RS03290	WP_002657108.1	chaperonin GroEL	groL	down	-0.717596	2.41208e-17	O	Post-translational modification, protein turnover, and chaperones	chr	1	protein_coding
BB_RS03300	WP_002657363.1	preprotein translocase subunit YajC	yajC	down	-0.813889	1.45923e-17	U	Intracellular trafficking, secretion, and vesicular transport	chr	2	protein_coding
BB_RS03305	WP_010889789.1	protein translocase subunit SecD	secD	down	-0.522234	3.88975e-09	U	Intracellular trafficking, secretion, and vesicular transport	chr	1	protein_coding
BB_RS03315	WP_002656938.1	hypothetical protein		down	-1.12873	5.65847e-13	S	Function unknown	chr	6	protein_coding
BB_RS03330	WP_002663487.1	ribose 5-phosphate isomerase A	rpiA	down	-0.57662	2.64296e-05	G	Carbohydrate transport and metabolism	chr	1	protein_coding
BB_RS03335	WP_002657375.1	2,3-diphosphoglycerate-dependent phosphoglycerate mutase	gpmA	up	0.482552	5.46113e-08	G	Carbohydrate transport and metabolism	chr	1	protein_coding
BB_RS03340	WP_002663481.1	lysine--tRNA ligase	lysS	up	0.829218	2.27025e-22	J	Translation, ribosomal structure and biogenesis	chr	1	protein_coding
BB_RS03355	WP_010889791.1	hypothetical protein		down	-1.41575	1.59476e-66	S	Function unknown	chr	5	protein_coding
BB_RS03360	WP_010889792.1	DUF192 domain-containing protein		down	-0.696285	2.26309e-18	S	Function unknown	chr	1	protein_coding
BB_RS03370	WP_002655993.1	hypothetical protein		down	-1.42735	4.5103e-59	S	Function unknown	chr	1	protein_coding
BB_RS03375	WP_010889793.1	N-acetylmuramoyl-L-alanine amidase		down	-1.28818	5.57334e-37	M	Cell wall/membrane/envelope biogenesis	chr	2	protein_coding
BB_RS03380	WP_002657394.1	GerMN domain-containing protein		down	-1.577	1.23866e-20	S	Function unknown	chr	6	protein_coding
BB_RS03385	WP_002656539.1	flagellar filament outer layer protein FlaA	flaA	down	-1.04507	3.45506e-21	N	Cell motility	chr	4	protein_coding
BB_RS03390	WP_010889794.1	chemotaxis protein CheA		down	-0.705409	2.77778e-11	N; T	Cell motility; Signal transduction mechanisms	chr	1	protein_coding
BB_RS03395	WP_010889795.1	chemotaxis protein CheW		down	-0.820716	1.21707e-14	N; T	Cell motility; Signal transduction mechanisms	chr	1	protein_coding
BB_RS03400	WP_002557258.1	chemotaxis protein CheX		down	-0.674685	1.00483e-10	N	Cell motility	chr	2	protein_coding
BB_RS03405	WP_002557259.1	response regulator		down	-1.12378	1.49405e-20	T	Signal transduction mechanisms	chr	1	protein_coding
BB_RS03430	WP_002657011.1	ABC transporter ATP-binding protein		up	0.469804	8.14958e-11	S	Function unknown	chr	1	protein_coding
BB_RS03440	WP_002656061.1	ABC transporter permease		down	-0.963161	2.59365e-16	S	Function unknown	chr	1	protein_coding
BB_RS03445	WP_010889797.1	methyl-accepting chemotaxis protein		down	-0.984774	4.14668e-15	N; T	Cell motility; Signal transduction mechanisms	chr	1	protein_coding
BB_RS03450	WP_002657417.1	methyl-accepting chemotaxis protein		down	-1.11173	5.7287e-19	N; T	Cell motility; Signal transduction mechanisms	chr	1	protein_coding
BB_RS03455	WP_002657419.1	tRNA 2-thiouridine(34) synthase MnmA	mnmA	up	0.519368	1.10916e-14	J	Translation, ribosomal structure and biogenesis	chr	1	protein_coding
BB_RS03475	WP_002656862.1	diphosphomevalonate decarboxylase	mvaD	down	-0.451044	1.8431e-10	I	Lipid transport and metabolism	chr	1	protein_coding
BB_RS03480	WP_002657428.1	phosphomevalonate kinase		down	-0.404637	3.66865e-06	I	Lipid transport and metabolism	chr	1	protein_coding
BB_RS03485	WP_010889800.1	mevalonate kinase	mvk	up	1.05175	1.98203e-18	I	Lipid transport and metabolism	chr	1	protein_coding
BB_RS03500	WP_002656543.1	neutrophil-activating protein NapA	napA	down	-1.56263	1.53807e-70	P	Inorganic ion transport and metabolism	chr	1	protein_coding
BB_RS03505	WP_010889801.1	elongation factor G		down	-0.722239	1.57721e-16	J	Translation, ribosomal structure and biogenesis	chr	1	protein_coding
BB_RS03510	WP_002557280.1	ROK family protein		down	-0.201538	0.0168639	G; K	Carbohydrate transport and metabolism; Transcription	chr	1	protein_coding
BB_RS03515	WP_010889802.1	signal recognition particle protein	ffh	up	0.367079	3.59602e-09	U	Intracellular trafficking, secretion, and vesicular transport	chr	1	protein_coding
BB_RS03525	WP_002557283.1	KH domain-containing protein		down	-0.490996	0.0111231	S	Function unknown	chr	2	protein_coding
BB_RS03535	WP_002657057.1	tRNA (guanosine(37)-N1)-methyltransferase TrmD	trmD	up	0.15373	0.0150686	J	Translation, ribosomal structure and biogenesis	chr	1	protein_coding
BB_RS03550	WP_002656002.1	pantetheine-phosphate adenylyltransferase	coaD	down	-0.485723	0.0181815	H	Coenzyme transport and metabolism	chr	1	protein_coding
BB_RS03555	WP_002557290.1	50S ribosomal protein L32	rpmF	down	-0.200906	0.00807071	J	Translation, ribosomal structure and biogenesis	chr	2	protein_coding
BB_RS03575	WP_010889804.1	hypothetical protein		down	-0.819808	3.43349e-37	S	Function unknown	chr	6	protein_coding
BB_RS03600		DNA primase	dnaG	down	-0.44654	1.82395e-08	S	Function unknown	chr	NA	pseudogene
BB_RS03610	WP_002656707.1	zinc ribbon domain-containing protein		down	-0.959126	5.16008e-19	S	Function unknown	chr	2	protein_coding
BB_RS03620	WP_002656871.1	tetratricopeptide repeat protein		down	-0.41226	1.40115e-05	S	Function unknown	chr	1	protein_coding
BB_RS03630	WP_002660415.1	rod shape-determining protein MreC	mreC	down	-0.45615	7.90307e-07	M	Cell wall/membrane/envelope biogenesis	chr	2	protein_coding
BB_RS03640	WP_002656186.1	penicillin-binding protein 2	mrdA	down	-0.914671	5.60571e-13	M	Cell wall/membrane/envelope biogenesis	chr	1	protein_coding
BB_RS03645	WP_010889807.1	rod shape-determining protein RodA	rodA	down	-1.06383	2.89835e-26	D	Cell cycle control, cell division, chromosome partitioning	chr	2	protein_coding
BB_RS03655	WP_010889808.1	CDP-diacylglycerol--glycerol-3-phosphate 3-phosphatidyltransferase	pgsA	down	-0.922837	4.77003e-09	I	Lipid transport and metabolism	chr	1	protein_coding
BB_RS03660	WP_002657465.1	hypothetical protein		down	-1.22754	8.19047e-31	S	Function unknown	chr	6	protein_coding
BB_RS03675	WP_002557311.1	TrkA family potassium uptake protein		up	0.253376	0.00271373	C	Energy production and conversion	chr	2	protein_coding
BB_RS03690	WP_002665679.1	CoA-disulfide reductase		down	-0.36401	3.14364e-05	C	Energy production and conversion	chr	1	protein_coding
BB_RS03695	WP_002656177.1	L-cystine transporter		down	-0.591853	7.67724e-09	P	Inorganic ion transport and metabolism	chr	1	protein_coding
BB_RS03700	WP_002660427.1	glucose-6-phosphate isomerase		down	-0.648454	7.80561e-19	G	Carbohydrate transport and metabolism	chr	1	protein_coding
BB_RS03705	WP_002557318.1	ParB N-terminal domain-containing protein		down	-1.4829	3.27445e-27	K	Transcription	chr	1	protein_coding
BB_RS03720	WP_002657482.1	threonylcarbamoyl-AMP synthase		up	0.47111	1.81918e-09	H	Coenzyme transport and metabolism	chr	1	protein_coding
BB_RS03730	WP_002665666.1	tRNA-dihydrouridine synthase		down	-0.943618	1.53558e-37	H	Coenzyme transport and metabolism	chr	1	protein_coding
BB_RS03735	WP_002657488.1	valine--tRNA ligase	valS	down	-0.172335	0.0238116	J	Translation, ribosomal structure and biogenesis	chr	1	protein_coding
BB_RS03745	WP_010889810.1	tRNA (5-methylaminomethyl-2-thiouridine)(34)-methyltransferase MnmD	mnmD	down	-0.584501	3.21482e-09	E	Amino acid transport and metabolism	chr	2	protein_coding
BB_RS03760	WP_010889812.1	PQQ-like beta-propeller repeat protein		down	-0.417392	5.42351e-05	S	Function unknown	chr	2	protein_coding
BB_RS03780	WP_002657503.1	endonuclease III		down	-0.709055	5.5782e-12	L	Replication, recombination and repair	chr	1	protein_coding
BB_RS03785	WP_002656250.1	ABC transporter permease subunit		down	-1.13539	4.95144e-38	P	Inorganic ion transport and metabolism	chr	1	protein_coding
BB_RS03790	WP_010889814.1	ABC transporter permease		down	-1.22306	2.37946e-28	P	Inorganic ion transport and metabolism	chr	1	protein_coding
BB_RS03830	WP_002661162.1	FAD-binding oxidoreductase		up	0.279581	0.0144016	E	Amino acid transport and metabolism	chr	2	protein_coding
BB_RS03835	WP_002657518.1	ATP-dependent Clp protease proteolytic subunit		up	0.625037	1.55425e-09	O; U	Post-translational modification, protein turnover, and chaperones; Intracellular trafficking, secretion, and vesicular transport	chr	1	protein_coding
BB_RS03860	WP_023003304.1	M23 family metallopeptidase		down	-0.610374	3.57453e-12	M	Cell wall/membrane/envelope biogenesis	chr	1	protein_coding
BB_RS03865	WP_023003305.1	sigma-54-dependent Fis family transcriptional regulator		up	0.471305	3.08826e-05	T	Signal transduction mechanisms	chr	1	protein_coding
BB_RS03870	WP_010889816.1	GHKL domain-containing protein		down	-0.367936	0.00391459	T	Signal transduction mechanisms	chr	1	protein_coding
BB_RS03875	WP_002656659.1	hypothetical protein		down	-0.615193	1.0659e-06	L	Replication, recombination and repair	chr	1	protein_coding
BB_RS03885	WP_002657532.1	undecaprenyldiphospho-muramoylpentapeptide beta-N-acetylglucosaminyltransferase	murG	down	-0.572111	1.71515e-05	M	Cell wall/membrane/envelope biogenesis	chr	1	protein_coding
BB_RS03890	WP_002656605.1	bifunctional hydroxymethylpyrimidine kinase/phosphomethylpyrimidine kinase		down	-0.93923	1.63928e-20	H	Coenzyme transport and metabolism	chr	1	protein_coding
BB_RS03910	WP_010889817.1	rod-binding protein		down	-1.74537	4.15077e-66	M; N; O	Cell wall/membrane/envelope biogenesis; Cell motility; Post-translational modification, protein turnover, and chaperones	chr	2	protein_coding
BB_RS03930	WP_002557363.1	flagellar basal-body rod protein FlgF	flgF	up	0.489107	2.43514e-15	N	Cell motility	chr	2	protein_coding
BB_RS03935	WP_002661617.1	DUF2147 domain-containing protein		up	0.545798	5.04914e-05	S	Function unknown	chr	2	protein_coding
BB_RS03940	WP_002656149.1	adenine phosphoribosyltransferase		up	0.687607	1.02097e-07	F	Nucleotide transport and metabolism	chr	1	protein_coding
BB_RS03955	WP_002656482.1	50S ribosomal protein L27	rpmA	up	0.598159	4.14435e-07	J	Translation, ribosomal structure and biogenesis	chr	1	protein_coding
BB_RS03960	WP_002656945.1	Obg family GTPase CgtA	cgtA	up	0.725406	1.3089e-09	C	Energy production and conversion	chr	1	protein_coding
BB_RS03970	WP_002557372.1	LCP family protein		down	-0.369826	0.00506467	K	Transcription	chr	2	protein_coding
BB_RS03975	WP_002657555.1	ribosome silencing factor	rsfS	down	-0.522131	3.20983e-05	S	Function unknown	chr	1	protein_coding
BB_RS03990	WP_010889819.1	50S ribosomal protein L25/general stress protein Ctc		up	0.577743	2.55638e-14	J	Translation, ribosomal structure and biogenesis	chr	1	protein_coding
BB_RS04000	WP_002657033.1	tRNA lysidine(34) synthetase TilS	tilS	down	-0.401721	2.24846e-07	D	Cell cycle control, cell division, chromosome partitioning	chr	1	protein_coding
BB_RS04015	WP_002657215.1	thymidine kinase		down	-0.689351	7.58096e-20	F	Nucleotide transport and metabolism	chr	2	protein_coding
BB_RS04030	WP_023003307.1	hypothetical protein		down	-1.20508	8.44905e-35	S	Function unknown	chr	4	protein_coding
BB_RS04035	WP_010889821.1	outer membrane protein assembly factor BamA	bamA	down	-0.892217	3.94282e-22	M	Cell wall/membrane/envelope biogenesis	chr	2	protein_coding
BB_RS04040	WP_002656507.1	OmpH family outer membrane protein		down	-1.84646	3.82787e-58	M	Cell wall/membrane/envelope biogenesis	chr	5	protein_coding
BB_RS04045	WP_002657221.1	DNA mismatch repair protein MutS	mutS	down	-1.1479	1.91488e-51	L	Replication, recombination and repair	chr	1	protein_coding
BB_RS04050	WP_002656609.1	ComF family protein		down	-2.67956	5.59756e-109	K	Transcription	chr	2	protein_coding
BB_RS04060	WP_002657224.1	transcription termination/antitermination protein NusA	nusA	up	0.218056	0.0071269	K	Transcription	chr	1	protein_coding
BB_RS04075	WP_002657230.1	tRNA pseudouridine(55) synthase TruB	truB	down	-1.26165	5.02755e-62	J	Translation, ribosomal structure and biogenesis	chr	1	protein_coding
BB_RS04085	WP_002656770.1	polyribonucleotide nucleotidyltransferase	pnp	up	0.589557	2.91297e-13	J	Translation, ribosomal structure and biogenesis	chr	1	protein_coding
BB_RS04090	WP_002660787.1	lipoprotein		down	-0.443218	7.42875e-06	S	Function unknown	chr	3	protein_coding
BB_RS04095	WP_002660997.1	YjgP/YjgQ family permease		down	-1.37867	1.0048e-15	S	Function unknown	chr	2	protein_coding
BB_RS04100	WP_002656570.1	YjgP/YjgQ family permease		down	-0.997151	2.0827e-13	S	Function unknown	chr	3	protein_coding
BB_RS04105	WP_010889823.1	tRNA guanosine(34) transglycosylase Tgt	tgt	down	-1.03732	1.15824e-15	F	Nucleotide transport and metabolism	chr	1	protein_coding
BB_RS04110	WP_010889824.1	murein biosynthesis integral membrane protein MurJ	murJ	down	-0.847168	2.95009e-15	S	Function unknown	chr	2	protein_coding
BB_RS04115	WP_010889825.1	HEAT repeat domain-containing protein		down	-0.423337	7.16428e-05	C	Energy production and conversion	chr	4	protein_coding
BB_RS04120	WP_010889826.1	bifunctional phosphopantothenoylcysteine decarboxylase/phosphopantothenate--cysteine ligase CoaBC	coaBC	up	0.89203	9.73098e-16	H	Coenzyme transport and metabolism	chr	1	protein_coding
BB_RS04130	WP_080651861.1	sodium/pantothenate symporter	panF	down	-0.527467	1.51886e-09	H	Coenzyme transport and metabolism	chr	1	protein_coding
BB_RS04135		RluA family pseudouridine synthase		down	-0.804562	2.31592e-18	S	Function unknown	chr	NA	pseudogene
BB_RS04140	WP_002557405.1	hypothetical protein		down	-1.73167	1.87706e-92	S	Function unknown	chr	2	protein_coding
BB_RS04145	WP_002656222.1	UDP-N-acetylmuramate--L-alanine ligase		down	-0.96096	1.15523e-16	M	Cell wall/membrane/envelope biogenesis	chr	1	protein_coding
BB_RS04150	WP_010889828.1	YicC family protein		down	-1.29648	2.65101e-37	S	Function unknown	chr	1	protein_coding
BB_RS04155	WP_010889829.1	AAA family ATPase		down	-1.36615	7.26009e-48	F	Nucleotide transport and metabolism	chr	1	protein_coding
BB_RS04165	WP_010889830.1	tRNA (adenosine(37)-N6)-dimethylallyltransferase MiaA	miaA	down	-1.01402	1.79813e-24	F	Nucleotide transport and metabolism	chr	1	protein_coding
BB_RS04170	WP_002557412.1	lipoprotein		down	-0.905231	9.59511e-24	S	Function unknown	chr	6	protein_coding
BB_RS04195	WP_002657022.1	type I DNA topoisomerase	topA	up	0.961545	5.25557e-41	L	Replication, recombination and repair	chr	1	protein_coding
BB_RS04205	WP_020948810.1	SMC family ATPase		down	-0.80582	6.66089e-11	L	Replication, recombination and repair	chr	1	protein_coding
BB_RS04220	WP_010889833.1	isoleucine--tRNA ligase		down	-0.938802	1.23766e-23	J	Translation, ribosomal structure and biogenesis	chr	1	protein_coding
BB_RS04230	WP_010889835.1	phospho-sugar mutase		up	1.11336	4.57435e-16	G	Carbohydrate transport and metabolism	chr	1	protein_coding
BB_RS04235	WP_023003309.1	excinuclease ABC subunit B	uvrB	down	-0.263841	0.0115111	L	Replication, recombination and repair	chr	1	protein_coding
BB_RS04240	WP_010889836.1	excinuclease ABC subunit UvrA	uvrA	down	-0.227331	0.0122006	L	Replication, recombination and repair	chr	1	protein_coding
BB_RS04245	WP_010889837.1	LPS-assembly protein LptD		down	-0.239037	0.044906	M	Cell wall/membrane/envelope biogenesis	chr	3	protein_coding
BB_RS04250	WP_002657290.1	hypothetical protein		down	-0.833996	9.4673e-06	S	Function unknown	chr	6	protein_coding
BB_RS04255	WP_002657293.1	viroplasmin family protein		down	-0.820512	3.50601e-18	L	Replication, recombination and repair	chr	2	protein_coding
BB_RS04260	WP_002657295.1	lipoprotein		up	0.221616	0.017876	S	Function unknown	chr	6	protein_coding
BB_RS04320	WP_010890313.1	factor H-binding protein CspZ	cspZ	up	0.73757	1.37157e-05	S	Function unknown	lp28-3	6	protein_coding
BB_RS04345	WP_010259844.1	hypothetical protein		down	-1.65074	5.85282e-21	S	Function unknown	lp28-3	1	protein_coding
BB_RS04350	WP_164928168.1	hypothetical protein		up	2.64575	5.88835e-62	S	Function unknown	lp28-3	8	protein_coding
BB_RS04360	WP_010890315.1	hypothetical protein		up	1.63535	2.86644e-20	S	Function unknown	lp28-3	6	protein_coding
BB_RS04365	WP_010890310.1	DUF226 domain-containing protein		up	1.05637	2.81064e-08	S	Function unknown	lp28-3	6	protein_coding
BB_RS04370	WP_010890311.1	ParA family protein		up	1.26075	1.58008e-08	D	Cell cycle control, cell division, chromosome partitioning	lp28-3	1	protein_coding
BB_RS04375	WP_010890312.1	chromosome replication/partitioning protein		up	1.7556	6.25972e-20	S	Function unknown	lp28-3	6	protein_coding
BB_RS04380	WP_010256558.1	virulence associated lipoprotein		up	1.4683	5.36863e-12	S	Function unknown	lp28-3	7	protein_coding
BB_RS04430	WP_010890262.1	S2/P23 family protein		up	1.1505	0.043326	S	Function unknown	lp25	6	protein_coding
BB_RS04445	WP_010890263.1	chromosome replication/partitioning protein		up	1.59463	0.0015524	S	Function unknown	lp25	6	protein_coding
BB_RS04520	WP_012666107.1	hypothetical protein		up	1.79862	3.71432e-32	S	Function unknown	lp28-2	6	protein_coding
BB_RS04525	WP_010890284.1	DUF226 domain-containing protein		up	1.77954	1.0693e-53	S	Function unknown	lp28-2	6	protein_coding
BB_RS04530	WP_010890285.1	ParA family protein		up	1.42478	6.79719e-39	D	Cell cycle control, cell division, chromosome partitioning	lp28-2	1	protein_coding
BB_RS04535	WP_010890286.1	chromosome replication/partitioning protein		up	0.809393	7.5533e-08	S	Function unknown	lp28-2	6	protein_coding
BB_RS04550	WP_010890301.1	hypothetical protein		up	1.71354	7.77859e-17	S	Function unknown	lp28-2	6	protein_coding
BB_RS04600	WP_010256648.1	hypothetical protein		up	2.23618	2.78698e-08	S	Function unknown	lp28-2	6	protein_coding
BB_RS04605	WP_010890297.1	hypothetical protein		up	2.85187	5.23077e-17	S	Function unknown	lp28-2	6	protein_coding
BB_RS04630	WP_010890287.1	DUF261 family protein		up	3.55753	4.06385e-10	S	Function unknown	lp28-2	6	protein_coding
BB_RS04635	WP_010256620.1	hypothetical protein		up	2.98646	2.94353e-08	S	Function unknown	lp28-2	6	protein_coding
BB_RS04665	WP_010890304.1	hypothetical protein		down	-0.649911	4.92897e-13	S	Function unknown	lp28-2	6	protein_coding
BB_RS05120	WP_010258574.1	P13 family porin		up	1.30809	1.68413e-12	S	Function unknown	lp54	5	protein_coding
BB_RS05125	WP_010258570.1	outer membrane protein		up	1.23057	4.29457e-32	S	Function unknown	lp54	6	protein_coding
BB_RS05130	WP_010890375.1	S2/P23 family protein		up	2.75301	1.57731e-128	S	Function unknown	lp54	6	protein_coding
BB_RS05150	WP_010258108.1	DUF276 domain-containing protein		up	1.73647	3.0153e-42	S	Function unknown	lp54	6	protein_coding
BB_RS05155	WP_010258110.1	DUF735 family protein		up	1.50173	2.21901e-42	S	Function unknown	lp54	6	protein_coding
BB_RS05160	WP_010258113.1	DUF685 domain-containing protein		up	0.984954	7.66431e-12	S	Function unknown	lp54	6	protein_coding
BB_RS05190	WP_012622799.1	peptide transporter		up	2.23628	3.8867e-119	S	Function unknown	lp54	6	protein_coding
BB_RS05195	WP_010258127.1	DUF226 domain-containing protein		up	1.41697	1.74951e-61	S	Function unknown	lp54	6	protein_coding
BB_RS05200	WP_010258131.1	ParA family protein		up	0.635904	1.50454e-06	D	Cell cycle control, cell division, chromosome partitioning	lp54	1	protein_coding
BB_RS05210	WP_010259081.1	DUF261 domain-containing protein		up	1.55456	8.61541e-50	S	Function unknown	lp54	6	protein_coding
BB_RS05225		hypothetical protein		up	0.35257	0.00151722	S	Function unknown	lp54	NA	pseudogene
BB_RS05230	WP_010890382.1	hypothetical protein		up	0.952591	1.72077e-15	S	Function unknown	lp54	6	protein_coding
BB_RS05245	WP_010890384.1	peptide ABC transporter substrate-binding protein		up	2.85117	7.93301e-80	E	Amino acid transport and metabolism	lp54	1	protein_coding
BB_RS05250	WP_010890385.1	Mlp family lipoprotein		up	0.896036	1.54448e-10	S	Function unknown	lp54	6	protein_coding
BB_RS05255	WP_010890386.1	hypothetical protein		up	1.61129	9.59517e-20	S	Function unknown	lp54	6	protein_coding
BB_RS05260	WP_010890387.1	DUF1073 domain-containing protein		up	1.95362	2.78953e-69	F	Nucleotide transport and metabolism	lp54	6	protein_coding
BB_RS05265	WP_010257708.1	DUF1357 family protein		up	1.48555	1.30378e-37	S	Function unknown	lp54	6	protein_coding
BB_RS05275	WP_010257713.1	hypothetical protein		up	1.65242	4.28149e-32	S	Function unknown	lp54	6	protein_coding
BB_RS05330	WP_010890390.1	outer membrane protein		up	1.48858	6.63049e-36	S	Function unknown	lp54	6	protein_coding
BB_RS05335	WP_010257117.1	hypothetical protein		up	1.09445	1.04025e-16	S	Function unknown	lp54	6	protein_coding
BB_RS05365	WP_010890395.1	surface lipoprotein P27		up	0.785521	4.74097e-14	S	Function unknown	lp54	7	protein_coding
BB_RS05375	WP_010257151.1	Lp6.6 family lipoprotein		down	-0.99005	3.29864e-29	S	Function unknown	lp54	7	protein_coding
BB_RS05395	WP_010890397.1	complement regulator-acquiring protein		up	1.46812	8.06276e-34	S	Function unknown	lp54	7	protein_coding
BB_RS05400	WP_010890398.1	complement regulator-acquiring protein		up	2.79542	1.45477e-75	S	Function unknown	lp54	6	protein_coding
BB_RS05425	WP_010257191.1	porin Osm28	osm28	up	2.36681	2.27705e-66	S	Function unknown	lp54	7	protein_coding
BB_RS05430	WP_010890400.1	FAD-dependent thymidylate synthase		up	2.80903	7.34432e-87	F	Nucleotide transport and metabolism	lp54	1	protein_coding
BB_RS05485	WP_010890597.1	hypothetical protein		down	-0.81384	1.23223e-10	S	Function unknown	cp26	6	protein_coding
BB_RS05490	WP_010256138.1	telomere resolvase ResT	resT	down	-0.215557	0.00650182	S	Function unknown	cp26	3	protein_coding
BB_RS05500	WP_010258204.1	PTS lactose/cellobiose transporter subunit IIA		up	1.66314	2.11117e-18	G	Carbohydrate transport and metabolism	cp26	2	protein_coding
BB_RS05505	WP_012593119.1	PTS sugar transporter subunit IIB		up	0.712282	8.98187e-06	G	Carbohydrate transport and metabolism	cp26	2	protein_coding
BB_RS05510	WP_010890588.1	alpha3-beta1 integrin-binding protein		up	0.505286	3.30508e-05	S	Function unknown	cp26	1	protein_coding
BB_RS05525	WP_010890587.1	hypothetical protein		up	2.45005	9.16691e-49	S	Function unknown	cp26	6	protein_coding
BB_RS05540	WP_010890585.1	chromosome replication/partitioning protein		down	-1.50483	0.000353986	S	Function unknown	cp26	6	protein_coding
BB_RS05550	WP_010890583.1	peptide ABC transporter substrate-binding protein		up	0.725753	2.10241e-14	E	Amino acid transport and metabolism	cp26	1	protein_coding
BB_RS05565	WP_010890595.1	outer surface protein OspC	ospC	down	-2.38218	2.47062e-76	S	Function unknown	cp26	6	protein_coding
BB_RS05580	WP_010256197.1	hypothetical protein		down	-0.622657	0.0137838	S	Function unknown	cp26	6	protein_coding
BB_RS05590	WP_010890600.1	ImmA/IrrE family metallo-endopeptidase		down	-0.97422	2.49275e-07	E	Amino acid transport and metabolism	cp26	2	protein_coding
BB_RS05600	WP_010890598.1	ankyrin repeat domain-containing protein		up	0.744394	1.4327e-05	G	Carbohydrate transport and metabolism	cp26	1	protein_coding
BB_RS05650	WP_044283697.1	hypothetical protein		up	1.0253	1.69901e-08	S	Function unknown	lp17	7	protein_coding
BB_RS05670	WP_010257672.1	hypothetical protein		up	1.74132	6.12006e-36	S	Function unknown	lp17	6	protein_coding
BB_RS05680	WP_010257677.1	ParA family protein		up	1.00065	1.30326e-10	D	Cell cycle control, cell division, chromosome partitioning	lp17	1	protein_coding
BB_RS05685	WP_010890256.1	hypothetical protein		up	0.679	7.24832e-08	S	Function unknown	lp17	7	protein_coding
BB_RS05775	WP_010890275.1	chromosome replication/partitioning protein		up	1.41706	6.22109e-41	S	Function unknown	lp28-1	6	protein_coding
BB_RS05780	WP_010890276.1	ParA family protein		up	1.16106	7.93608e-14	D	Cell cycle control, cell division, chromosome partitioning	lp28-1	1	protein_coding
BB_RS05785	WP_010890277.1	DUF226 domain-containing protein		up	1.78715	3.66902e-20	S	Function unknown	lp28-1	6	protein_coding
BB_RS05790	WP_010890278.1	hypothetical protein		up	1.37604	6.38229e-15	S	Function unknown	lp28-1	6	protein_coding
BB_RS05840	WP_164928172.1	variable surface antigen VlsE		up	2.5746	1.19061e-38	S	Function unknown	lp28-1	6	protein_coding
BB_RS05845	WP_010257444.1	DUF1073 domain-containing protein		up	2.33055	2.56184e-35	F	Nucleotide transport and metabolism	cp32-1	6	protein_coding
BB_RS05850	WP_002658634.1	DUF1357 domain-containing protein		up	2.69688	2.61648e-48	S	Function unknown	cp32-1	6	protein_coding
BB_RS05855	WP_002658736.1	DUF228 domain-containing protein		up	2.83802	1.68526e-42	S	Function unknown	cp32-1	6	protein_coding
BB_RS05860	WP_010883743.1	DUF228 domain-containing protein		up	2.43282	2.22992e-34	S	Function unknown	cp32-1	6	protein_coding
BB_RS05865	WP_044283624.1	DUF228 domain-containing protein		up	2.40142	5.31306e-30	S	Function unknown	cp32-1	6	protein_coding
BB_RS05870	WP_002658423.1	hypothetical protein		up	2.49644	5.80051e-33	S	Function unknown	cp32-1	6	protein_coding
BB_RS05875	WP_002658643.1	DUF3890 domain-containing protein		up	2.25106	5.23078e-25	S	Function unknown	cp32-1	6	protein_coding
BB_RS05880	WP_002658662.1	DUF1506 family protein		up	1.01966	6.59744e-08	S	Function unknown	cp32-1	6	protein_coding
BB_RS05885	WP_002658432.1	hypothetical protein		up	2.05122	1.88362e-17	S	Function unknown	cp32-1	6	protein_coding
BB_RS05890	WP_010883726.1	DUF764 family protein		up	1.82756	1.51494e-18	S	Function unknown	cp32-1	6	protein_coding
BB_RS05900	WP_002658441.1	DUF1463 domain-containing protein		up	1.78385	3.76125e-16	S	Function unknown	cp32-1	6	protein_coding
BB_RS05905	WP_002658668.1	DUF1473 family protein		up	1.09081	4.07218e-15	S	Function unknown	cp32-1	6	protein_coding
BB_RS05910	WP_002658671.1	DUF1322 family protein		up	0.937481	2.30485e-05	S	Function unknown	cp32-1	6	protein_coding
BB_RS05925	WP_010883747.1	DUF693 family protein		up	1.3157	1.87609e-18	S	Function unknown	cp32-1	6	protein_coding
BB_RS05935	WP_002658459.1	DUF2634 domain-containing protein		up	0.995032	1.9031e-11	S	Function unknown	cp32-1	6	protein_coding
BB_RS05940	WP_010257824.1	DUF276 domain-containing protein		up	0.811656	4.5549e-06	S	Function unknown	cp32-1	6	protein_coding
BB_RS05945	WP_002658699.1	DUF735 family protein		up	0.884659	3.91061e-18	S	Function unknown	cp32-1	6	protein_coding
BB_RS05955	WP_002658481.1	holin BlyA	blyA	up	0.57795	1.12561e-08	S	Function unknown	cp32-1	NA	protein_coding
BB_RS05960	WP_010883728.1	holin, BlyB family		up	1.01798	6.42357e-12	S	Function unknown	cp32-1	6	protein_coding
BB_RS05985	WP_010883732.1	ERF family protein		up	1.33368	1.05766e-12	S	Function unknown	cp32-1	2	protein_coding
BB_RS05990	WP_010883733.1	hypothetical protein		up	1.67755	1.02067e-21	S	Function unknown	cp32-1	6	protein_coding
BB_RS05995	WP_010883734.1	DUF226 domain-containing protein		up	1.68539	2.60746e-68	S	Function unknown	cp32-1	6	protein_coding
BB_RS06000	WP_010883735.1	ParA family protein		up	0.886029	1.30936e-15	D	Cell cycle control, cell division, chromosome partitioning	cp32-1	1	protein_coding
BB_RS06005	WP_010883736.1	chromosome replication/partitioning protein		up	0.554444	0.00804985	S	Function unknown	cp32-1	6	protein_coding
BB_RS06010	WP_010883737.1	hypothetical protein		up	0.387451	4.0764e-06	S	Function unknown	cp32-1	1	protein_coding
BB_RS06030	WP_010883723.1	plasminogen-binding protein ErpA	erpA	up	0.563548	1.55425e-05	S	Function unknown	cp32-1	7	protein_coding
BB_RS06035	WP_010883724.1	ErpB		up	1.04733	3.00661e-21	S	Function unknown	cp32-1	7	protein_coding
BB_RS06050	WP_010883725.1	PBSX family phage terminase large subunit		up	0.760912	1.03975e-09	S	Function unknown	cp32-1	2	protein_coding
BB_RS06055	WP_010257444.1	DUF1073 domain-containing protein		up	3.07805	4.05353e-72	F	Nucleotide transport and metabolism	cp32-3	6	protein_coding
BB_RS06060	WP_002658634.1	DUF1357 domain-containing protein		up	3.39842	1.80917e-40	S	Function unknown	cp32-3	6	protein_coding
BB_RS06065	WP_010883767.1	DUF228 domain-containing protein		up	3.75538	7.45419e-46	S	Function unknown	cp32-3	6	protein_coding
BB_RS06070	WP_010883768.1	DUF228 domain-containing protein		up	3.49371	1.57996e-52	S	Function unknown	cp32-3	6	protein_coding
BB_RS06075	WP_012662345.1	DUF228 domain-containing protein		up	3.14849	2.47292e-32	S	Function unknown	cp32-3	6	protein_coding
BB_RS06085	WP_002658643.1	DUF3890 domain-containing protein		up	3.07225	7.2251e-16	S	Function unknown	cp32-3	6	protein_coding
BB_RS06095	WP_002658432.1	hypothetical protein		up	2.44166	7.01874e-18	S	Function unknown	cp32-3	6	protein_coding
BB_RS06100	WP_002658435.1	DUF764 family protein		up	2.09928	5.99101e-10	S	Function unknown	cp32-3	6	protein_coding
BB_RS06155	WP_010883749.1	DUF735 family protein		up	1.13895	3.42189e-05	S	Function unknown	cp32-3	6	protein_coding
BB_RS06160	WP_012663368.1	DUF685 domain-containing protein		up	0.46523	0.0098566	S	Function unknown	cp32-3	6	protein_coding
BB_RS06175	WP_010883750.1	hypothetical protein		up	1.03908	8.48428e-10	S	Function unknown	cp32-3	6	protein_coding
BB_RS06195	WP_010883753.1	Mlp family lipoprotein		down	-0.432468	0.00607011	S	Function unknown	cp32-3	6	protein_coding
BB_RS06200	WP_010883754.1	ERF family protein		up	1.21565	4.46573e-11	S	Function unknown	cp32-3	2	protein_coding
BB_RS06205	WP_010883755.1	hypothetical protein		up	1.3488	8.11733e-16	S	Function unknown	cp32-3	6	protein_coding
BB_RS06210	WP_010883756.1	DUF226 domain-containing protein		up	1.70241	6.03346e-38	S	Function unknown	cp32-3	6	protein_coding
BB_RS06215	WP_010883757.1	ParA family protein		up	1.02703	1.13329e-23	D	Cell cycle control, cell division, chromosome partitioning	cp32-3	1	protein_coding
BB_RS06220	WP_012593001.1	chromosome replication/partitioning protein		up	0.641703	1.35433e-10	S	Function unknown	cp32-3	6	protein_coding
BB_RS06225	WP_010883758.1	hypothetical protein		up	1.03966	8.70482e-46	S	Function unknown	cp32-3	1	protein_coding
BB_RS06240	WP_010883761.1	site-specific integrase		up	0.910825	1.41496e-09	L	Replication, recombination and repair	cp32-3	6	protein_coding
BB_RS06245	WP_010883762.1	outer surface protein ErpG		up	0.735635	1.15325e-08	S	Function unknown	cp32-3	7	protein_coding
BB_RS06250	WP_010883763.1	exported protein A EppA	eppA	up	0.615599	0.0044204	S	Function unknown	cp32-3	6	protein_coding
BB_RS06270	WP_010883789.1	DUF1073 domain-containing protein		up	2.5384	9.65015e-36	F	Nucleotide transport and metabolism	cp32-4	6	protein_coding
BB_RS06275		DUF1357 family protein		up	2.44282	5.95778e-29	S	Function unknown	cp32-4	NA	pseudogene
BB_RS06280	WP_010883790.1	DUF228 domain-containing protein		up	2.23076	7.86611e-24	S	Function unknown	cp32-4	6	protein_coding
BB_RS06285	WP_010883791.1	DUF228 domain-containing protein		up	2.01065	1.16756e-22	S	Function unknown	cp32-4	6	protein_coding
BB_RS06290	WP_010883792.1	DUF228 domain-containing protein		up	1.42238	1.95637e-11	S	Function unknown	cp32-4	6	protein_coding
BB_RS06295	WP_010883774.1	hypothetical protein		up	1.61904	5.36041e-15	S	Function unknown	cp32-4	6	protein_coding
BB_RS06300	WP_010883775.1	DUF3890 domain-containing protein		up	1.573	2.13225e-09	S	Function unknown	cp32-4	6	protein_coding
BB_RS06305	WP_010256287.1	DUF1506 family protein		up	1.22959	6.58716e-10	S	Function unknown	cp32-4	6	protein_coding
BB_RS06315	WP_010883776.1	DUF764 family protein		up	1.31546	9.3531e-07	S	Function unknown	cp32-4	6	protein_coding
BB_RS06350	WP_010883797.1	DUF693 family protein		up	1.47807	1.58503e-19	S	Function unknown	cp32-4	6	protein_coding
BB_RS06360	WP_002658459.1	DUF2634 domain-containing protein		up	2.41114	2.89236e-55	S	Function unknown	cp32-4	6	protein_coding
BB_RS06365	WP_010883777.1	DUF276 domain-containing protein		up	1.33584	2.3702e-19	S	Function unknown	cp32-4	6	protein_coding
BB_RS06370	WP_002658699.1	DUF735 family protein		up	0.895484	1.18596e-05	S	Function unknown	cp32-4	6	protein_coding
BB_RS06375	WP_010883778.1	DUF685 domain-containing protein		up	0.458564	0.00932475	S	Function unknown	cp32-4	6	protein_coding
BB_RS06380	WP_002658481.1	holin BlyA	blyA	up	1.69289	3.84811e-45	S	Function unknown	cp32-4	NA	protein_coding
BB_RS06390	WP_002658486.1	hypothetical protein		up	1.78604	9.98305e-23	S	Function unknown	cp32-4	6	protein_coding
BB_RS06395	WP_010883779.1	hypothetical protein		up	0.574505	0.0118511	S	Function unknown	cp32-4	6	protein_coding
BB_RS06415	WP_010883782.1	hypothetical protein		up	1.50205	8.68738e-26	S	Function unknown	cp32-4	6	protein_coding
BB_RS06420	WP_010257938.1	DUF226 domain-containing protein		up	1.8449	1.19831e-90	S	Function unknown	cp32-4	6	protein_coding
BB_RS06425	WP_010883783.1	ParA family protein		up	1.01008	7.98849e-24	D	Cell cycle control, cell division, chromosome partitioning	cp32-4	1	protein_coding
BB_RS06430	WP_002658520.1	chromosome replication/partitioning protein		up	0.880647	9.12742e-12	S	Function unknown	cp32-4	6	protein_coding
BB_RS06435		DUF1640 domain-containing protein		up	0.555498	1.02737e-05	S	Function unknown	cp32-4	NA	pseudogene
BB_RS06450	WP_010883786.1	site-specific integrase		up	1.5659	7.98873e-18	L	Replication, recombination and repair	cp32-4	6	protein_coding
BB_RS06460	WP_010883799.1	Erp family outer-surface lipoprotein		up	0.480638	3.03983e-08	S	Function unknown	cp32-4	5	protein_coding
BB_RS06470	WP_010883787.1	DUF643 domain-containing protein		up	0.663909	4.5019e-09	S	Function unknown	cp32-4	7	protein_coding
BB_RS06475	WP_010883788.1	DUF603 domain-containing protein		up	0.416347	0.00770494	S	Function unknown	cp32-4	6	protein_coding
BB_RS06485	WP_010257444.1	DUF1073 domain-containing protein		up	1.39342	0.0181147	F	Nucleotide transport and metabolism	cp32-6	6	protein_coding
BB_RS06490	WP_010883821.1	DUF1357 domain-containing protein		up	2.6252	1.35668e-26	S	Function unknown	cp32-6	6	protein_coding
BB_RS06495	WP_010883822.1	DUF228 domain-containing protein		up	2.72927	1.27634e-31	S	Function unknown	cp32-6	6	protein_coding
BB_RS06500	WP_010883823.1	DUF228 domain-containing protein		up	2.19914	3.16721e-42	S	Function unknown	cp32-6	6	protein_coding
BB_RS06505	WP_010883824.1	DUF228 domain-containing protein		up	2.29536	2.51328e-29	S	Function unknown	cp32-6	6	protein_coding
BB_RS06510	WP_010883814.1	hypothetical protein		up	1.95371	7.7251e-23	S	Function unknown	cp32-6	6	protein_coding
BB_RS06515	WP_010883815.1	DUF3890 domain-containing protein		up	1.747	6.9051e-14	S	Function unknown	cp32-6	6	protein_coding
BB_RS06575	WP_002658459.1	DUF2634 domain-containing protein		up	1.71833	6.7941e-15	S	Function unknown	cp32-6	6	protein_coding
BB_RS06580	WP_010883800.1	DUF276 domain-containing protein		up	2.31036	9.7887e-61	S	Function unknown	cp32-6	6	protein_coding
BB_RS06600	WP_010883802.1	holin, BlyB family		up	0.689102	0.000854432	S	Function unknown	cp32-6	6	protein_coding
BB_RS06610	WP_010883803.1	hypothetical protein		down	-0.778918	0.0385917	S	Function unknown	cp32-6	6	protein_coding
BB_RS06625	WP_010883805.1	ERF family protein		up	2.59965	3.79763e-43	S	Function unknown	cp32-6	5	protein_coding
BB_RS06630	WP_010883806.1	hypothetical protein		up	0.904588	0.00745869	S	Function unknown	cp32-6	6	protein_coding
BB_RS06635	WP_010883807.1	DUF226 domain-containing protein		up	2.21751	6.13285e-53	S	Function unknown	cp32-6	6	protein_coding
BB_RS06650	WP_010258659.1	hypothetical protein		up	0.94217	4.08635e-10	S	Function unknown	cp32-6	1	protein_coding
BB_RS06690	WP_010883851.1	DUF1073 domain-containing protein		up	3.50452	5.89296e-53	F	Nucleotide transport and metabolism	cp32-7	6	protein_coding
BB_RS06715	WP_002658423.1	hypothetical protein		up	3.31391	6.29812e-05	S	Function unknown	cp32-7	6	protein_coding
BB_RS06780	WP_010883840.1	DUF2634 domain-containing protein		up	1.185	0.000181988	S	Function unknown	cp32-7	6	protein_coding
BB_RS06805	WP_010883843.1	holin, BlyB family		up	1.04614	4.78358e-06	S	Function unknown	cp32-7	6	protein_coding
BB_RS06835	WP_010883827.1	hypothetical protein		up	1.56572	5.84349e-36	S	Function unknown	cp32-7	6	protein_coding
BB_RS06840	WP_010883828.1	DUF226 domain-containing protein		up	1.976	1.39636e-94	S	Function unknown	cp32-7	6	protein_coding
BB_RS06845	WP_010883829.1	ParA family protein		up	0.340645	0.000693765	D	Cell cycle control, cell division, chromosome partitioning	cp32-7	1	protein_coding
BB_RS06850	WP_012621303.1	chromosome replication/partitioning protein		up	1.23461	7.83949e-54	S	Function unknown	cp32-7	6	protein_coding
BB_RS06855	WP_010883831.1	hypothetical protein		up	0.712304	2.72124e-07	S	Function unknown	cp32-7	1	protein_coding
BB_RS06860	WP_012663423.1	DUF244 domain-containing protein		up	1.51291	7.10788e-07	S	Function unknown	cp32-7	6	protein_coding
BB_RS06880	WP_010883835.1	ErpM		up	0.877377	7.96359e-10	S	Function unknown	cp32-7	7	protein_coding
BB_RS06890	WP_010883850.1	DUF603 domain-containing protein		up	1.11369	0.00350293	S	Function unknown	cp32-7	1	protein_coding
BB_RS06900	WP_010257444.1	DUF1073 domain-containing protein		up	3.80541	9.08416e-14	F	Nucleotide transport and metabolism	cp32-8	6	protein_coding
BB_RS06990	WP_002658459.1	DUF2634 domain-containing protein		up	1.13013	1.90611e-08	S	Function unknown	cp32-8	6	protein_coding
BB_RS06995	WP_010883867.1	DUF276 domain-containing protein		up	0.855294	5.09351e-06	S	Function unknown	cp32-8	6	protein_coding
BB_RS07015	WP_010883868.1	holin, BlyB family		up	0.690624	0.0403333	S	Function unknown	cp32-8	6	protein_coding
BB_RS07040	WP_010883872.1	ERF family protein		up	2.32881	2.06842e-10	S	Function unknown	cp32-8	2	protein_coding
BB_RS07045	WP_010883859.1	hypothetical protein		up	0.948558	8.69768e-06	S	Function unknown	cp32-8	6	protein_coding
BB_RS07050	WP_010883860.1	DUF226 domain-containing protein		up	2.79373	1.34313e-170	S	Function unknown	cp32-8	6	protein_coding
BB_RS07065	WP_010883862.1	hypothetical protein		up	1.1457	0.0217915	S	Function unknown	cp32-8	1	protein_coding
BB_RS07090	WP_010883724.1	ErpB		up	1.56156	0.00905489	S	Function unknown	cp32-8	7	protein_coding
BB_RS07095	WP_010257458.1	DUF643 domain-containing protein		up	0.795228	0.000149277	S	Function unknown	cp32-8	7	protein_coding
BB_RS07110	WP_010883889.1	DUF1073 domain-containing protein		up	1.44423	1.57355e-12	F	Nucleotide transport and metabolism	cp32-9	6	protein_coding
BB_RS07115	WP_010883890.1	DUF1357 domain-containing protein		up	2.55266	4.13913e-33	S	Function unknown	cp32-9	6	protein_coding
BB_RS07120	WP_010883891.1	DUF228 domain-containing protein		up	2.16704	4.25825e-23	S	Function unknown	cp32-9	6	protein_coding
BB_RS07125	WP_010883892.1	DUF228 domain-containing protein		up	1.97716	5.89347e-19	S	Function unknown	cp32-9	6	protein_coding
BB_RS07130		DUF228 domain-containing protein		up	1.55343	3.59927e-14	S	Function unknown	cp32-9	NA	pseudogene
BB_RS07135		hypothetical protein		up	1.46801	4.02235e-10	S	Function unknown	cp32-9	NA	pseudogene
BB_RS07140	WP_010883873.1	DUF3890 domain-containing protein		up	1.51337	2.56774e-10	S	Function unknown	cp32-9	6	protein_coding
BB_RS07150	WP_002658432.1	hypothetical protein		up	1.45511	2.26652e-06	S	Function unknown	cp32-9	6	protein_coding
BB_RS07195	WP_010883895.1	DUF693 family protein		up	1.22046	2.68777e-09	S	Function unknown	cp32-9	6	protein_coding
BB_RS07215		DUF735 family protein		down	-0.665837	0.000115389	S	Function unknown	cp32-9	NA	pseudogene
BB_RS07220		DUF685 domain-containing protein		down	-0.600289	0.00839896	S	Function unknown	cp32-9	NA	pseudogene
BB_RS07225	WP_002658481.1	holin BlyA	blyA	up	0.405506	0.00244902	S	Function unknown	cp32-9	NA	protein_coding
BB_RS07240	WP_010883877.1	hypothetical protein		down	-0.463738	0.00547407	S	Function unknown	cp32-9	6	protein_coding
BB_RS07260	WP_010883880.1	hypothetical protein		up	0.639957	0.000105311	S	Function unknown	cp32-9	6	protein_coding
BB_RS07265	WP_010883881.1	DUF226 domain-containing protein		up	0.618875	1.15254e-14	S	Function unknown	cp32-9	6	protein_coding
BB_RS07270	WP_010883882.1	ParA family protein		up	0.412174	0.000365938	D	Cell cycle control, cell division, chromosome partitioning	cp32-9	1	protein_coding
BB_RS07300	WP_010883886.1	plasminogen-binding protein ErpP	erpP	up	0.322506	0.0187688	S	Function unknown	cp32-9	7	protein_coding
BB_RS07305	WP_010883887.1	ErpQ		up	0.438264	0.000206437	S	Function unknown	cp32-9	7	protein_coding
BB_RS07415	WP_010883904.1	P52 family lipoprotein		up	1.98411	6.25149e-14	S	Function unknown	lp56	7	protein_coding
BB_RS07425	WP_010883905.1	lipoprotein P35		up	1.26344	9.46438e-15	S	Function unknown	lp56	7	protein_coding
BB_RS07430		P13 family porin		up	0.664597	2.43514e-15	S	Function unknown	lp56	NA	pseudogene
BB_RS07440	WP_010883908.1	ParA family protein		up	1.33488	0.00565632	D	Cell cycle control, cell division, chromosome partitioning	lp56	1	protein_coding
BB_RS07445	WP_010883909.1	DUF226 domain-containing protein		up	1.50142	2.57404e-06	S	Function unknown	lp56	6	protein_coding
BB_RS07480		hypothetical protein		up	2.16539	5.68165e-08	S	Function unknown	lp56	NA	pseudogene
BB_RS07485	WP_010883911.1	DUF764 family protein		up	1.74327	5.62743e-13	S	Function unknown	lp56	6	protein_coding
BB_RS07490	WP_010883930.1	DUF787 family protein		up	0.811898	3.09477e-09	S	Function unknown	lp56	6	protein_coding
BB_RS07500	WP_010883931.1	DUF1473 family protein		up	1.58339	6.73702e-06	S	Function unknown	lp56	6	protein_coding
BB_RS07515	WP_010883933.1	DUF792 family protein		up	1.76042	1.37091e-16	S	Function unknown	lp56	6	protein_coding
BB_RS07520	WP_010883934.1	DUF693 family protein		up	1.80172	9.34637e-38	S	Function unknown	lp56	6	protein_coding
BB_RS07530	WP_010883912.1	DUF2634 domain-containing protein		up	3.39974	1.39215e-62	S	Function unknown	lp56	6	protein_coding
BB_RS07535	WP_010883913.1	DUF276 domain-containing protein		up	2.94314	7.93301e-80	S	Function unknown	lp56	6	protein_coding
BB_RS07540	WP_010883914.1	DUF735 family protein		up	2.33905	8.3909e-30	S	Function unknown	lp56	6	protein_coding
BB_RS07545	WP_010883915.1	DUF685 domain-containing protein		up	2.14935	1.50775e-35	S	Function unknown	lp56	6	protein_coding
BB_RS07555	WP_010883728.1	holin, BlyB family		up	2.7721	1.36286e-61	S	Function unknown	lp56	6	protein_coding
BB_RS07565	WP_002658490.1	hypothetical protein		up	1.00269	9.16831e-12	S	Function unknown	lp56	6	protein_coding
BB_RS07570	WP_161939867.1	hypothetical protein		up	0.613221	2.43405e-09	S	Function unknown	lp56	1	protein_coding
BB_RS07580	WP_010883918.1	ERF family protein		up	2.8554	1.87806e-58	S	Function unknown	lp56	5	protein_coding
BB_RS07585	WP_010883919.1	hypothetical protein		up	3.03069	2.44271e-117	S	Function unknown	lp56	6	protein_coding
BB_RS07590	WP_010256381.1	DUF226 domain-containing protein		up	2.86671	1.14049e-100	S	Function unknown	lp56	6	protein_coding
BB_RS07595	WP_010883920.1	ParA family protein		up	2.47408	4.27508e-218	D	Cell cycle control, cell division, chromosome partitioning	lp56	1	protein_coding
BB_RS07600	WP_012644094.1	chromosome replication/partitioning protein		up	2.08881	6.59707e-37	S	Function unknown	lp56	6	protein_coding
BB_RS07605	WP_010883921.1	hypothetical protein		up	1.67231	1.3022e-15	S	Function unknown	lp56	1	protein_coding
BB_RS07610	WP_010883922.1	DUF244 domain-containing protein		up	1.84651	1.48016e-16	S	Function unknown	lp56	6	protein_coding
BB_RS07620	WP_010883924.1	site-specific integrase		up	1.56137	4.4741e-34	L	Replication, recombination and repair	lp56	6	protein_coding
BB_RS07630	WP_010883936.1	DUF643 domain-containing protein		up	1.15639	5.09986e-07	S	Function unknown	lp56	7	protein_coding
BB_RS07645		DUF1073 domain-containing protein		up	4.41857	9.84405e-103	S	Function unknown	lp56	NA	pseudogene
BB_RS07650	WP_010883938.1	DUF1357 domain-containing protein		up	3.82441	5.92039e-55	S	Function unknown	lp56	6	protein_coding
BB_RS07660		DUF228 domain-containing protein		up	2.24282	1.6223e-51	S	Function unknown	lp56	NA	pseudogene
BB_RS07690	WP_010883927.1	DNA methyltransferase		up	1.59692	2.93858e-23	L	Replication, recombination and repair	lp56	1	protein_coding
BB_RS07705		virulence associated lipoprotein		up	1.92904	1.52237e-18	S	Function unknown	lp56	NA	pseudogene
BB_RS07740	WP_002658128.1	hypothetical protein		down	-1.19343	4.25484e-20	S	Function unknown	chr	6	protein_coding

## Sheet: BL_BF, stringent
Supplementary table S3. Genes upregulated in both blebs (BL) and biofilms (BF) and genes downregulated in both blebs (BL) and biofilms (BF) based on the stringent criteria.
Under the stringent criteria, adjusted p-value (p) calculated by DeSeq2 pairwise comparison analysis had to be below 0.05 and ∣log2(fold change)∣ value had to be greater than 1.
RefSeq_locus_tag	product_accession	gene_name	gene_symbol	regulation	log2fold_change	padj	COG_annotation	COG_annotation_description	gene_location	ps	product_type
BB_RS00070	WP_002659035.1	primosomal protein N'	priA	down	-1.73096	8.88007e-50	L	Replication, recombination and repair	chr	2	protein_coding
BB_RS00385		ABC transporter permease		down	-1.899	3.31411e-60	S	Function unknown	chr	NA	pseudogene
BB_RS00390	WP_002656931.1	ABC transporter ATP-binding protein		down	-1.76073	3.47843e-54	P	Inorganic ion transport and metabolism	chr	1	protein_coding
BB_RS00395	WP_002665479.1	ABC transporter permease		down	-2.04066	7.11256e-35	M	Cell wall/membrane/envelope biogenesis	chr	3	protein_coding
BB_RS00440	WP_002556692.1	ATP synthase subunit K		down	-1.63906	9.20044e-38	C	Energy production and conversion	chr	3	protein_coding
BB_RS00845	WP_002656117.1	hypothetical protein		down	-1.44384	2.82749e-27	S	Function unknown	chr	5	protein_coding
BB_RS00900	WP_002657596.1	tRNA (adenosine(37)-N6)-threonylcarbamoyltransferase complex dimerization subunit type 1 TsaB	tsaB	down	-1.73585	3.98935e-95	O	Post-translational modification, protein turnover, and chaperones	chr	2	protein_coding
BB_RS01020	WP_002657628.1	UTP--glucose-1-phosphate uridylyltransferase		up	1.36455	2.60721e-41	M	Cell wall/membrane/envelope biogenesis	chr	1	protein_coding
BB_RS01040	WP_002656028.1	DNA mismatch repair endonuclease MutL	mutL	down	-1.38344	1.35797e-36	L	Replication, recombination and repair	chr	1	protein_coding
BB_RS01160	WP_002662521.1	membrane protein		down	-1.82624	6.08771e-41	S	Function unknown	chr	6	protein_coding
BB_RS01195	WP_002656192.1	glycerol kinase GlpK	glpK	down	-1.67691	1.61711e-23	F	Nucleotide transport and metabolism	chr	1	protein_coding
BB_RS01200	WP_002660591.1	glycerol-3-phosphate dehydrogenase/oxidase		down	-2.09088	9.66196e-38	C	Energy production and conversion	chr	1	protein_coding
BB_RS01355	WP_002657717.1	flagellar biosynthetic protein FliR	fliR	down	-1.32296	1.15519e-22	N	Cell motility	chr	4	protein_coding
BB_RS01565	WP_010889727.1	ABC transporter permease		down	-1.63046	1.27366e-44	S	Function unknown	chr	5	protein_coding
BB_RS01570	WP_002656259.1	ABC transporter permease		down	-2.01227	3.51065e-38	L	Replication, recombination and repair	chr	2	protein_coding
BB_RS01575	WP_002661849.1	sugar ABC transporter ATP-binding protein		down	-1.55732	7.1415e-42	G	Carbohydrate transport and metabolism	chr	1	protein_coding
BB_RS01580	WP_002657760.1	BMP family protein		down	-1.55305	1.71721e-37	S	Function unknown	chr	1	protein_coding
BB_RS01620	WP_002663145.1	peptide ABC transporter substrate-binding protein		down	-1.4266	1.24756e-37	E	Amino acid transport and metabolism	chr	1	protein_coding
BB_RS01675	WP_002664835.1	hypothetical protein		down	-1.59563	1.95614e-32	H	Coenzyme transport and metabolism	chr	5	protein_coding
BB_RS01695	WP_010889732.1	ATP-dependent helicase		down	-1.85045	5.4122e-54	L	Replication, recombination and repair	chr	1	protein_coding
BB_RS01745	WP_002663410.1	hypothetical protein		down	-1.6008	1.86591e-20	S	Function unknown	chr	6	protein_coding
BB_RS02185	WP_002656657.1	chromosomal replication initiator protein DnaA	dnaA	up	1.09639	2.50561e-31	L	Replication, recombination and repair	chr	2	protein_coding
BB_RS02555	WP_002656367.1	TlyA family RNA methyltransferase		down	-1.0736	2.16909e-45	J	Translation, ribosomal structure and biogenesis	chr	1	protein_coding
BB_RS02600		23S rRNA (guanosine(2251)-2'-O)-methyltransferase RlmB	rlmB	up	1.08137	1.49308e-48	S	Function unknown	chr	NA	pseudogene
BB_RS02605	WP_002656231.1	molecular chaperone DnaJ	dnaJ	up	2.28155	1.97971e-101	O	Post-translational modification, protein turnover, and chaperones	chr	1	protein_coding
BB_RS02610	WP_002557108.1	molecular chaperone DnaK	dnaK	up	1.13887	2.64699e-18	O	Post-translational modification, protein turnover, and chaperones	chr	1	protein_coding
BB_RS02615	WP_002557109.1	nucleotide exchange factor GrpE	grpE	up	1.94501	2.9428e-31	O	Post-translational modification, protein turnover, and chaperones	chr	1	protein_coding
BB_RS02715		KTSC domain-containing protein		down	-2.5202	1.64375e-108	S	Function unknown	chr	NA	pseudogene
BB_RS02735	WP_010889762.1	FGGY-family carbohydrate kinase		down	-1.16134	3.15348e-86	G	Carbohydrate transport and metabolism	chr	1	protein_coding
BB_RS02970	WP_010889773.1	ComEC/Rec2 family competence protein		down	-1.09339	1.38398e-43	S	Function unknown	chr	2	protein_coding
BB_RS03025	WP_002656803.1	J domain-containing protein		down	-1.6971	5.8998e-46	O	Post-translational modification, protein turnover, and chaperones	chr	1	protein_coding
BB_RS03195	WP_010889785.1	hypothetical protein		down	-2.1668	4.95175e-123	S	Function unknown	chr	7	protein_coding
BB_RS03380	WP_002657394.1	GerMN domain-containing protein		down	-1.577	1.23866e-20	S	Function unknown	chr	6	protein_coding
BB_RS03385	WP_002656539.1	flagellar filament outer layer protein FlaA	flaA	down	-1.04507	3.45506e-21	N	Cell motility	chr	4	protein_coding
BB_RS03910	WP_010889817.1	rod-binding protein		down	-1.74537	4.15077e-66	M; N; O	Cell wall/membrane/envelope biogenesis; Cell motility; Post-translational modification, protein turnover, and chaperones	chr	2	protein_coding
BB_RS04050	WP_002656609.1	ComF family protein		down	-2.67956	5.59756e-109	K	Transcription	chr	2	protein_coding
BB_RS04095	WP_002660997.1	YjgP/YjgQ family permease		down	-1.37867	1.0048e-15	S	Function unknown	chr	2	protein_coding
BB_RS04140	WP_002557405.1	hypothetical protein		down	-1.73167	1.87706e-92	S	Function unknown	chr	2	protein_coding
BB_RS04150	WP_010889828.1	YicC family protein		down	-1.29648	2.65101e-37	S	Function unknown	chr	1	protein_coding
BB_RS04155	WP_010889829.1	AAA family ATPase		down	-1.36615	7.26009e-48	F	Nucleotide transport and metabolism	chr	1	protein_coding
BB_RS04340	WP_012622757.1	hypothetical protein		up	1.17203	0.0445987	S	Function unknown	lp28-3	7	protein_coding
BB_RS04355		OMS28 family porin		up	1.25134	7.72238e-08	S	Function unknown	lp28-3	NA	pseudogene
BB_RS04365	WP_010890310.1	DUF226 domain-containing protein		up	1.05637	2.81064e-08	S	Function unknown	lp28-3	6	protein_coding
BB_RS04370	WP_010890311.1	ParA family protein		up	1.26075	1.58008e-08	D	Cell cycle control, cell division, chromosome partitioning	lp28-3	1	protein_coding
BB_RS04415	WP_010890307.1	P13 family porin		up	1.09003	0.015658	S	Function unknown	lp28-3	6	protein_coding
BB_RS04430	WP_010890262.1	S2/P23 family protein		up	1.1505	0.043326	S	Function unknown	lp25	6	protein_coding
BB_RS04515		transposase		up	2.49261	5.70062e-11	S	Function unknown	lp28-2	NA	pseudogene
BB_RS04520	WP_012666107.1	hypothetical protein		up	1.79862	3.71432e-32	S	Function unknown	lp28-2	6	protein_coding
BB_RS04595	WP_010890296.1	PBSX family phage terminase large subunit		up	1.86009	5.88249e-15	S	Function unknown	lp28-2	2	protein_coding
BB_RS04600	WP_010256648.1	hypothetical protein		up	2.23618	2.78698e-08	S	Function unknown	lp28-2	6	protein_coding
BB_RS04625	WP_010256627.1	hypothetical protein		up	2.09258	0.000622478	S	Function unknown	lp28-2	6	protein_coding
BB_RS04630	WP_010890287.1	DUF261 family protein		up	3.55753	4.06385e-10	S	Function unknown	lp28-2	6	protein_coding
BB_RS05110	WP_010890323.1	P52 family lipoprotein		up	2.17131	0.00340557	S	Function unknown	lp28-4	7	protein_coding
BB_RS05135	WP_010258562.1	hypothetical protein		up	1.53293	1.88718e-09	S	Function unknown	lp54	6	protein_coding
BB_RS05150	WP_010258108.1	DUF276 domain-containing protein		up	1.73647	3.0153e-42	S	Function unknown	lp54	6	protein_coding
BB_RS05155	WP_010258110.1	DUF735 family protein		up	1.50173	2.21901e-42	S	Function unknown	lp54	6	protein_coding
BB_RS05190	WP_012622799.1	peptide transporter		up	2.23628	3.8867e-119	S	Function unknown	lp54	6	protein_coding
BB_RS05240	WP_010890383.1	lipoprotein		up	1.60296	2.83645e-15	S	Function unknown	lp54	7	protein_coding
BB_RS05255	WP_010890386.1	hypothetical protein		up	1.61129	9.59517e-20	S	Function unknown	lp54	6	protein_coding
BB_RS05385	WP_010257157.1	complement regulator-acquiring protein		up	1.27694	7.38671e-31	S	Function unknown	lp54	6	protein_coding
BB_RS05395	WP_010890397.1	complement regulator-acquiring protein		up	1.46812	8.06276e-34	S	Function unknown	lp54	7	protein_coding
BB_RS05430	WP_010890400.1	FAD-dependent thymidylate synthase		up	2.80903	7.34432e-87	F	Nucleotide transport and metabolism	lp54	1	protein_coding
BB_RS05500	WP_010258204.1	PTS lactose/cellobiose transporter subunit IIA		up	1.66314	2.11117e-18	G	Carbohydrate transport and metabolism	cp26	2	protein_coding
BB_RS05660	WP_010890254.1	hypothetical protein		up	1.0925	2.22307e-13	S	Function unknown	lp17	6	protein_coding
BB_RS05840	WP_164928172.1	variable surface antigen VlsE		up	2.5746	1.19061e-38	S	Function unknown	lp28-1	6	protein_coding
BB_RS05845	WP_010257444.1	DUF1073 domain-containing protein		up	2.33055	2.56184e-35	F	Nucleotide transport and metabolism	cp32-1	6	protein_coding
BB_RS05850	WP_002658634.1	DUF1357 domain-containing protein		up	2.69688	2.61648e-48	S	Function unknown	cp32-1	6	protein_coding
BB_RS05855	WP_002658736.1	DUF228 domain-containing protein		up	2.83802	1.68526e-42	S	Function unknown	cp32-1	6	protein_coding
BB_RS05860	WP_010883743.1	DUF228 domain-containing protein		up	2.43282	2.22992e-34	S	Function unknown	cp32-1	6	protein_coding
BB_RS05865	WP_044283624.1	DUF228 domain-containing protein		up	2.40142	5.31306e-30	S	Function unknown	cp32-1	6	protein_coding
BB_RS05870	WP_002658423.1	hypothetical protein		up	2.49644	5.80051e-33	S	Function unknown	cp32-1	6	protein_coding
BB_RS05875	WP_002658643.1	DUF3890 domain-containing protein		up	2.25106	5.23078e-25	S	Function unknown	cp32-1	6	protein_coding
BB_RS05880	WP_002658662.1	DUF1506 family protein		up	1.01966	6.59744e-08	S	Function unknown	cp32-1	6	protein_coding
BB_RS05885	WP_002658432.1	hypothetical protein		up	2.05122	1.88362e-17	S	Function unknown	cp32-1	6	protein_coding
BB_RS05925	WP_010883747.1	DUF693 family protein		up	1.3157	1.87609e-18	S	Function unknown	cp32-1	6	protein_coding
BB_RS05960	WP_010883728.1	holin, BlyB family		up	1.01798	6.42357e-12	S	Function unknown	cp32-1	6	protein_coding
BB_RS05985	WP_010883732.1	ERF family protein		up	1.33368	1.05766e-12	S	Function unknown	cp32-1	2	protein_coding
BB_RS05990	WP_010883733.1	hypothetical protein		up	1.67755	1.02067e-21	S	Function unknown	cp32-1	6	protein_coding
BB_RS05995	WP_010883734.1	DUF226 domain-containing protein		up	1.68539	2.60746e-68	S	Function unknown	cp32-1	6	protein_coding
BB_RS06035	WP_010883724.1	ErpB		up	1.04733	3.00661e-21	S	Function unknown	cp32-1	7	protein_coding
BB_RS06055	WP_010257444.1	DUF1073 domain-containing protein		up	3.07805	4.05353e-72	F	Nucleotide transport and metabolism	cp32-3	6	protein_coding
BB_RS06060	WP_002658634.1	DUF1357 domain-containing protein		up	3.39842	1.80917e-40	S	Function unknown	cp32-3	6	protein_coding
BB_RS06065	WP_010883767.1	DUF228 domain-containing protein		up	3.75538	7.45419e-46	S	Function unknown	cp32-3	6	protein_coding
BB_RS06070	WP_010883768.1	DUF228 domain-containing protein		up	3.49371	1.57996e-52	S	Function unknown	cp32-3	6	protein_coding
BB_RS06080	WP_002658423.1	hypothetical protein		up	2.69163	0.0114539	S	Function unknown	cp32-3	6	protein_coding
BB_RS06085	WP_002658643.1	DUF3890 domain-containing protein		up	3.07225	7.2251e-16	S	Function unknown	cp32-3	6	protein_coding
BB_RS06095	WP_002658432.1	hypothetical protein		up	2.44166	7.01874e-18	S	Function unknown	cp32-3	6	protein_coding
BB_RS06200	WP_010883754.1	ERF family protein		up	1.21565	4.46573e-11	S	Function unknown	cp32-3	2	protein_coding
BB_RS06205	WP_010883755.1	hypothetical protein		up	1.3488	8.11733e-16	S	Function unknown	cp32-3	6	protein_coding
BB_RS06210	WP_010883756.1	DUF226 domain-containing protein		up	1.70241	6.03346e-38	S	Function unknown	cp32-3	6	protein_coding
BB_RS06215	WP_010883757.1	ParA family protein		up	1.02703	1.13329e-23	D	Cell cycle control, cell division, chromosome partitioning	cp32-3	1	protein_coding
BB_RS06225	WP_010883758.1	hypothetical protein		up	1.03966	8.70482e-46	S	Function unknown	cp32-3	1	protein_coding
BB_RS06270	WP_010883789.1	DUF1073 domain-containing protein		up	2.5384	9.65015e-36	F	Nucleotide transport and metabolism	cp32-4	6	protein_coding
BB_RS06275		DUF1357 family protein		up	2.44282	5.95778e-29	S	Function unknown	cp32-4	NA	pseudogene
BB_RS06280	WP_010883790.1	DUF228 domain-containing protein		up	2.23076	7.86611e-24	S	Function unknown	cp32-4	6	protein_coding
BB_RS06290	WP_010883792.1	DUF228 domain-containing protein		up	1.42238	1.95637e-11	S	Function unknown	cp32-4	6	protein_coding
BB_RS06295	WP_010883774.1	hypothetical protein		up	1.61904	5.36041e-15	S	Function unknown	cp32-4	6	protein_coding
BB_RS06350	WP_010883797.1	DUF693 family protein		up	1.47807	1.58503e-19	S	Function unknown	cp32-4	6	protein_coding
BB_RS06360	WP_002658459.1	DUF2634 domain-containing protein		up	2.41114	2.89236e-55	S	Function unknown	cp32-4	6	protein_coding
BB_RS06365	WP_010883777.1	DUF276 domain-containing protein		up	1.33584	2.3702e-19	S	Function unknown	cp32-4	6	protein_coding
BB_RS06380	WP_002658481.1	holin BlyA	blyA	up	1.69289	3.84811e-45	S	Function unknown	cp32-4	NA	protein_coding
BB_RS06390	WP_002658486.1	hypothetical protein		up	1.78604	9.98305e-23	S	Function unknown	cp32-4	6	protein_coding
BB_RS06415	WP_010883782.1	hypothetical protein		up	1.50205	8.68738e-26	S	Function unknown	cp32-4	6	protein_coding
BB_RS06420	WP_010257938.1	DUF226 domain-containing protein		up	1.8449	1.19831e-90	S	Function unknown	cp32-4	6	protein_coding
BB_RS06425	WP_010883783.1	ParA family protein		up	1.01008	7.98849e-24	D	Cell cycle control, cell division, chromosome partitioning	cp32-4	1	protein_coding
BB_RS06450	WP_010883786.1	site-specific integrase		up	1.5659	7.98873e-18	L	Replication, recombination and repair	cp32-4	6	protein_coding
BB_RS06485	WP_010257444.1	DUF1073 domain-containing protein		up	1.39342	0.0181147	F	Nucleotide transport and metabolism	cp32-6	6	protein_coding
BB_RS06490	WP_010883821.1	DUF1357 domain-containing protein		up	2.6252	1.35668e-26	S	Function unknown	cp32-6	6	protein_coding
BB_RS06495	WP_010883822.1	DUF228 domain-containing protein		up	2.72927	1.27634e-31	S	Function unknown	cp32-6	6	protein_coding
BB_RS06500	WP_010883823.1	DUF228 domain-containing protein		up	2.19914	3.16721e-42	S	Function unknown	cp32-6	6	protein_coding
BB_RS06505	WP_010883824.1	DUF228 domain-containing protein		up	2.29536	2.51328e-29	S	Function unknown	cp32-6	6	protein_coding
BB_RS06560	WP_010883746.1	DUF792 family protein		up	1.6235	0.00357722	S	Function unknown	cp32-6	6	protein_coding
BB_RS06575	WP_002658459.1	DUF2634 domain-containing protein		up	1.71833	6.7941e-15	S	Function unknown	cp32-6	6	protein_coding
BB_RS06620	WP_010883804.1	Mlp family lipoprotein		up	1.35028	0.00562483	S	Function unknown	cp32-6	6	protein_coding
BB_RS06625	WP_010883805.1	ERF family protein		up	2.59965	3.79763e-43	S	Function unknown	cp32-6	5	protein_coding
BB_RS06685	WP_010883813.1	PBSX family phage terminase large subunit		up	1.00725	0.002021	S	Function unknown	cp32-6	2	protein_coding
BB_RS06695	WP_010883852.1	DUF1357 domain-containing protein		up	2.72887	0.0122131	S	Function unknown	cp32-7	6	protein_coding
BB_RS06715	WP_002658423.1	hypothetical protein		up	3.31391	6.29812e-05	S	Function unknown	cp32-7	6	protein_coding
BB_RS06805	WP_010883843.1	holin, BlyB family		up	1.04614	4.78358e-06	S	Function unknown	cp32-7	6	protein_coding
BB_RS06835	WP_010883827.1	hypothetical protein		up	1.56572	5.84349e-36	S	Function unknown	cp32-7	6	protein_coding
BB_RS06840	WP_010883828.1	DUF226 domain-containing protein		up	1.976	1.39636e-94	S	Function unknown	cp32-7	6	protein_coding
BB_RS06890	WP_010883850.1	DUF603 domain-containing protein		up	1.11369	0.00350293	S	Function unknown	cp32-7	1	protein_coding
BB_RS06900	WP_010257444.1	DUF1073 domain-containing protein		up	3.80541	9.08416e-14	F	Nucleotide transport and metabolism	cp32-8	6	protein_coding
BB_RS07035	WP_010883871.1	Mlp family lipoprotein		up	1.0431	0.0208305	S	Function unknown	cp32-8	6	protein_coding
BB_RS07040	WP_010883872.1	ERF family protein		up	2.32881	2.06842e-10	S	Function unknown	cp32-8	2	protein_coding
BB_RS07050	WP_010883860.1	DUF226 domain-containing protein		up	2.79373	1.34313e-170	S	Function unknown	cp32-8	6	protein_coding
BB_RS07070	WP_010883863.1	DUF244 domain-containing protein		up	2.20221	7.0782e-05	S	Function unknown	cp32-8	6	protein_coding
BB_RS07090	WP_010883724.1	ErpB		up	1.56156	0.00905489	S	Function unknown	cp32-8	7	protein_coding
BB_RS07110	WP_010883889.1	DUF1073 domain-containing protein		up	1.44423	1.57355e-12	F	Nucleotide transport and metabolism	cp32-9	6	protein_coding
BB_RS07115	WP_010883890.1	DUF1357 domain-containing protein		up	2.55266	4.13913e-33	S	Function unknown	cp32-9	6	protein_coding
BB_RS07120	WP_010883891.1	DUF228 domain-containing protein		up	2.16704	4.25825e-23	S	Function unknown	cp32-9	6	protein_coding
BB_RS07125	WP_010883892.1	DUF228 domain-containing protein		up	1.97716	5.89347e-19	S	Function unknown	cp32-9	6	protein_coding
BB_RS07415	WP_010883904.1	P52 family lipoprotein		up	1.98411	6.25149e-14	S	Function unknown	lp56	7	protein_coding
BB_RS07425	WP_010883905.1	lipoprotein P35		up	1.26344	9.46438e-15	S	Function unknown	lp56	7	protein_coding
BB_RS07440	WP_010883908.1	ParA family protein		up	1.33488	0.00565632	D	Cell cycle control, cell division, chromosome partitioning	lp56	1	protein_coding
BB_RS07475	WP_010256287.1	DUF1506 family protein		up	1.35158	0.0402454	S	Function unknown	lp56	6	protein_coding
BB_RS07515	WP_010883933.1	DUF792 family protein		up	1.76042	1.37091e-16	S	Function unknown	lp56	6	protein_coding
BB_RS07520	WP_010883934.1	DUF693 family protein		up	1.80172	9.34637e-38	S	Function unknown	lp56	6	protein_coding
BB_RS07530	WP_010883912.1	DUF2634 domain-containing protein		up	3.39974	1.39215e-62	S	Function unknown	lp56	6	protein_coding
BB_RS07535	WP_010883913.1	DUF276 domain-containing protein		up	2.94314	7.93301e-80	S	Function unknown	lp56	6	protein_coding
BB_RS07540	WP_010883914.1	DUF735 family protein		up	2.33905	8.3909e-30	S	Function unknown	lp56	6	protein_coding
BB_RS07545	WP_010883915.1	DUF685 domain-containing protein		up	2.14935	1.50775e-35	S	Function unknown	lp56	6	protein_coding
BB_RS07565	WP_002658490.1	hypothetical protein		up	1.00269	9.16831e-12	S	Function unknown	lp56	6	protein_coding
BB_RS07580	WP_010883918.1	ERF family protein		up	2.8554	1.87806e-58	S	Function unknown	lp56	5	protein_coding
BB_RS07585	WP_010883919.1	hypothetical protein		up	3.03069	2.44271e-117	S	Function unknown	lp56	6	protein_coding
BB_RS07590	WP_010256381.1	DUF226 domain-containing protein		up	2.86671	1.14049e-100	S	Function unknown	lp56	6	protein_coding
BB_RS07595	WP_010883920.1	ParA family protein		up	2.47408	4.27508e-218	D	Cell cycle control, cell division, chromosome partitioning	lp56	1	protein_coding
BB_RS07600	WP_012644094.1	chromosome replication/partitioning protein		up	2.08881	6.59707e-37	S	Function unknown	lp56	6	protein_coding
BB_RS07625	WP_010883925.1	laminin-binding protein ErpX	erpX	up	1.22435	3.02432e-07	S	Function unknown	lp56	7	protein_coding
BB_RS07640	WP_010883926.1	PBSX family phage terminase large subunit		up	1.55325	8.73914e-21	S	Function unknown	lp56	2	protein_coding
BB_RS07645		DUF1073 domain-containing protein		up	4.41857	9.84405e-103	S	Function unknown	lp56	NA	pseudogene
