# Supplementary material for: Pleomorphic Variants of Borreliella (syn. Borrelia) burgdorferi Express Evolutionary Distinct Transcriptomes
Source: Int J Mol Sci. 2023 Mar 15;24(6):5594. doi: 10.3390/ijms24065594 (PMC10057712; doi:10.3390/ijms24065594)
Supplement: Supplementary file 1 [file ijms-24-05594-s001.zip › Supplementary_table_S4.xlsx]

## Sheet: RB vs. SP
Supplementary table S4. Differential expression pairwise comparison between B. burgdorferi B31 round body and spiral morphotype calculated by DeSeq2.
RefSeq_locus_tag	baseMean	log2fold_change	fold_change	lfcSE	stat	p	padj
BB_RS00005	1267.1	-0.12644	0.916089	0.143439	-0.881489	0.378053
BB_RS00010	2980.32	0.0179304	1.01251	0.0929819	0.192837	0.847087	0.948104
BB_RS00015	13570.9	-0.0422902	0.971112	0.0687804	-0.614858	0.538648	0.800515
BB_RS00020	16603	-0.197686	0.871948	0.0953426	-2.07343	0.0381323	0.207871
BB_RS00025	8958.28	0.0286083	1.02003	0.0849972	0.33658	0.736434	0.911199
BB_RS00030	22856.5	-0.00445267	0.996918	0.0818783	-0.0543815	0.956631	0.999608
BB_RS00035	22171.4	0.0928049	1.06644	0.074557	1.24475	0.213223	0.527602
BB_RS00040	2104.72	-0.0223882	0.984601	0.109686	-0.204112	0.838266	0.947786
BB_RS00045	1234.4	-0.0243741	0.983247	0.11918	-0.204516	0.837951
BB_RS00050	14715.1	-0.218993	0.859165	0.0945491	-2.31618	0.0205484	0.160078
BB_RS00055	19336.4	-0.0551071	0.962523	0.0740923	-0.743762	0.45702	0.739643
BB_RS00060	9490.34	-0.178044	0.883901	0.0786153	-2.26475	0.023528	0.167118
BB_RS00065	4060.32	-0.0663668	0.95504	0.106211	-0.624858	0.532064	0.793555
BB_RS00070	13371.1	-0.0404265	0.972367	0.102527	-0.394303	0.693357	0.884773
BB_RS00075	16867.3	-0.151545	0.900286	0.0731539	-2.07159	0.0383033	0.207871
BB_RS00080	17311.3	-0.183722	0.880429	0.116383	-1.57859	0.11443	0.382489
BB_RS00085	6145.66	-0.0737707	0.950151	0.0877906	-0.840302	0.400739	0.696248
BB_RS00090	18082.1	-0.169859	0.88893	0.0747352	-2.27281	0.0230379	0.167118
BB_RS00095	6281.17	-0.0481986	0.967143	0.122375	-0.393859	0.693685	0.884773
BB_RS00100	83228.3	0.102187	1.0734	0.083512	1.22362	0.221096	0.538457
BB_RS00105	20602.2	-0.107751	0.928034	0.0595601	-1.80911	0.0704342	0.287222
BB_RS00110	31970.4	-0.0351086	0.975958	0.0801142	-0.438232	0.661218	0.857365
BB_RS00115	14559.1	-0.0877256	0.941005	0.100608	-0.871956	0.383232	0.68854
BB_RS00120	34929.5	-0.0999904	0.933039	0.0787245	-1.27013	0.204038	0.521005
BB_RS00125	11271.1	-0.0662008	0.95515	0.0655039	-1.01064	0.312189	0.62715
BB_RS00130	17212	0.0516905	1.03648	0.102727	0.503184	0.614835	0.838635
BB_RS00135	55898.5	-0.306277	0.808726	0.0781227	-3.92045	8.83829e-05	0.00388081
BB_RS00140	34147.7	-0.11638	0.9225	0.0698402	-1.66637	0.0956398	0.345918
BB_RS00145	1887.33	-0.151019	0.900614	0.114644	-1.31729	0.18774
BB_RS00150	1270.08	-0.0849273	0.942832	0.108331	-0.783959	0.433064
BB_RS00155	12768.9	-0.115044	0.923354	0.103844	-1.10786	0.267924	0.591746
BB_RS00160	9869.79	-0.163722	0.892719	0.0807489	-2.02754	0.0426071	0.217152
BB_RS00165	2631.43	-0.140763	0.90704	0.141935	-0.991737	0.321326	0.634063
BB_RS00170	179952	-0.0216276	0.985121	0.0806258	-0.268247	0.78851	0.924483
BB_RS00175	32329.6	0.202738	1.15088	0.114144	1.77615	0.0757083	0.300964
BB_RS00180	53855	0.00704058	1.00489	0.111892	0.0629232	0.949828	0.999492
BB_RS00185	11083.2	0.0604414	1.04278	0.0884738	0.683156	0.494508	0.770791
BB_RS00190	20228.2	-0.0208592	0.985646	0.0993196	-0.210021	0.833651	0.946105
BB_RS00195	49384.9	-0.0754248	0.949063	0.109364	-0.689665	0.490405	0.767798
BB_RS00200	5001.46	-0.215925	0.860994	0.115731	-1.86574	0.0620775	0.26891
BB_RS00205	7890.83	-0.0698009	0.952769	0.120448	-0.579511	0.562244	0.813066
BB_RS00210	7834.88	-0.0910244	0.938856	0.0664856	-1.36908	0.170973	0.477078
BB_RS00215	2921.69	0.016384	1.01142	0.118207	0.138604	0.889763	0.96781
BB_RS00220	9417.83	0.0267483	1.01871	0.135042	0.198074	0.842987	0.948104
BB_RS00225	7667.67	-0.0507313	0.965447	0.157797	-0.321497	0.747834	0.915165
BB_RS00230	8590.48	0.133301	1.0968	0.103456	1.28848	0.197578	0.517238
BB_RS00245	12736.5	-0.157437	0.896617	0.0513294	-3.06718	0.00216086	0.0372748
BB_RS00250	7379.55	-0.197726	0.871924	0.126996	-1.55695	0.119483	0.392586
BB_RS00255	16390.1	-0.116814	0.922222	0.0685395	-1.70433	0.0883198	0.333269
BB_RS00260	15396.3	-0.0100093	0.993086	0.0532635	-0.187921	0.850939	0.948104
BB_RS00265	8670.43	0.178428	1.13165	0.112734	1.58274	0.113482	0.380636
BB_RS00270	56625	0.239966	1.18096	0.0969966	2.47396	0.0133624	0.119519
BB_RS00275	132312	0.204399	1.15221	0.0774983	2.63747	0.00835282	0.0886684
BB_RS00280	237089	0.160392	1.11759	0.0665844	2.40885	0.0160027	0.136802
BB_RS00285	53723.8	0.167873	1.1234	0.0956876	1.75438	0.0793653	0.310392
BB_RS00290	35609.7	0.136382	1.09915	0.0796885	1.71144	0.087	0.330874
BB_RS00295	14946.7	0.0706278	1.05017	0.101544	0.695542	0.486716	0.767798
BB_RS00300	28022.3	0.0166267	1.01159	0.0511215	0.325239	0.745	0.915165
BB_RS00305	8575.96	-0.2376	0.848155	0.0914658	-2.5977	0.00938511	0.0965416
BB_RS00310	30108.7	-0.038465	0.97369	0.0737823	-0.52133	0.602137	0.830117
BB_RS00315	37030.2	-0.0070943	0.995095	0.0888017	-0.0798893	0.936325	0.988958
BB_RS00320	17240.7	-0.00301727	0.997911	0.050524	-0.0597195	0.952379	0.999608
BB_RS00325	8278.81	-0.118634	0.921059	0.0766217	-1.54831	0.121547	0.395334
BB_RS00330	281091	0.0268694	1.0188	0.0536817	0.500531	0.616701	0.838635
BB_RS00335	12636.2	0.0664835	1.04716	0.080457	0.826323	0.408621	0.701115
BB_RS00340	34754.7	0.030309	1.02123	0.0544902	0.556229	0.578054	0.826821
BB_RS00345	12632.9	-0.0561809	0.961807	0.0827395	-0.67901	0.497131	0.772072
BB_RS00350	4777.5	-0.053409	0.963657	0.0909423	-0.587285	0.557012	0.811132
BB_RS00355	11804.6	-0.0846613	0.943006	0.0824727	-1.02654	0.304639	0.619539
BB_RS00360	1375.92	-0.181456	0.881813	0.215453	-0.842205	0.399673
BB_RS00365	35913.6	-0.0561606	0.96182	0.0685347	-0.819448	0.412531	0.704072
BB_RS00370	14662.9	-0.0980168	0.934316	0.0801379	-1.2231	0.221291	0.538457
BB_RS00375	6262.8	-0.0782913	0.947179	0.0850545	-0.920484	0.35732	0.672848
BB_RS00380	4958.75	-0.0404718	0.972337	0.118486	-0.341575	0.732671	0.909717
BB_RS00385	3581.84	-0.151944	0.900037	0.100655	-1.50956	0.131156	0.41404
BB_RS00390	3174.33	-0.116637	0.922335	0.098404	-1.18529	0.235903	0.55044
BB_RS00395	1633.12	-0.275753	0.826019	0.143001	-1.92833	0.0538138
BB_RS00400	42215.3	-0.101857	0.931833	0.0686188	-1.48439	0.137706	0.423644
BB_RS00405	18408.8	-0.0988048	0.933806	0.0784	-1.26027	0.207574	0.522178
BB_RS00410	28430.1	-0.0635543	0.956904	0.092704	-0.685561	0.49299	0.770596
BB_RS00415	7145.01	-0.1451	0.904317	0.0581206	-2.49653	0.0125416	0.114294
BB_RS00420	27600.3	0.0148986	1.01038	0.085741	0.173762	0.862052	0.951432
BB_RS00425	79834.3	0.0745981	1.05307	0.0867045	0.860372	0.389584	0.69318
BB_RS00430	128899	0.06548	1.04643	0.102378	0.639589	0.52244	0.790316
BB_RS00435	19644.1	-0.00878272	0.993931	0.106667	-0.0823374	0.934378	0.988958
BB_RS00440	21301.7	-0.0155693	0.989266	0.11225	-0.138702	0.889686	0.96781
BB_RS00445	89879.5	0.0730411	1.05193	0.0796574	0.916941	0.359174	0.675023
BB_RS00450	17400	0.225864	1.16948	0.106681	2.11718	0.0342443	0.196898
BB_RS00455	75401.5	0.234611	1.17659	0.102281	2.29377	0.0218035	0.164856
BB_RS00460	82591.6	0.150328	1.10982	0.0831813	1.80724	0.0707256	0.287222
BB_RS00465	9887.58	0.142063	1.10348	0.106657	1.33197	0.18287	0.494331
BB_RS00470	32848.3	0.0397812	1.02796	0.0628902	0.632551	0.527027	0.790541
BB_RS00475	20903.5	0.117246	1.08466	0.0718106	1.63271	0.10253	0.358856
BB_RS00480	11037.9	0.122597	1.08869	0.0680201	1.80236	0.0714883	0.287741
BB_RS00485	9701.49	0.0105635	1.00735	0.0661909	0.159592	0.873203	0.958031
BB_RS00490	15797.1	-0.106768	0.928666	0.125744	-0.849088	0.395832	0.693963
BB_RS00495	15833.7	-0.0748205	0.94946	0.0595545	-1.25634	0.208994	0.524384
BB_RS00500	2036.89	-0.134556	0.91095	0.143663	-0.936608	0.34896	0.663574
BB_RS00505	4684.51	0.128721	1.09332	0.0954641	1.34837	0.177538	0.483104
BB_RS00510	50808.1	0.125537	1.09091	0.0792335	1.58439	0.113105	0.380636
BB_RS00515	12739.6	0.105754	1.07606	0.0959394	1.1023	0.270331	0.591746
BB_RS00520	13997	0.0877363	1.0627	0.136185	0.644244	0.519417	0.790169
BB_RS00525	7458.72	-0.0350427	0.976003	0.0765214	-0.457947	0.646991	0.848023
BB_RS00530	30642	-0.0180392	0.987574	0.0712851	-0.253057	0.800224	0.932469
BB_RS00535	33303.7	0.0204219	1.01426	0.0689458	0.296202	0.767076	0.921055
BB_RS00540	7258.8	-0.147774	0.902642	0.0879853	-1.67954	0.0930478	0.343069
BB_RS00545	55724.6	-0.00210247	0.998544	0.0550544	-0.038189	0.969537	0.999859
BB_RS00550	23539.8	0.0386018	1.02712	0.0725076	0.532383	0.594461	0.829514
BB_RS00555	9303.83	0.0128027	1.00891	0.0817475	0.156613	0.87555	0.958935
BB_RS00560	12523.9	0.0905828	1.0648	0.073397	1.23415	0.217148	0.534913
BB_RS00565	24709.8	0.139777	1.10174	0.0897157	1.558	0.119233	0.392586
BB_RS00570	13017.6	0.0353109	1.02478	0.080079	0.440951	0.659249	0.85596
BB_RS00575	4689.11	-0.17912	0.883241	0.0957004	-1.87168	0.0612512	0.267732
BB_RS00580	14686.8	-0.0545456	0.962898	0.0788885	-0.691426	0.489298	0.767798
BB_RS00585	74850.2	-0.506749	0.703806	0.103181	-4.91128	9.04836e-07	0.000218518
BB_RS00590	37660.3	-0.0718921	0.951389	0.0674097	-1.06649	0.2862	0.599426
BB_RS00595	36136.9	0.0557888	1.03943	0.0937346	0.595179	0.551724	0.807682
BB_RS00600	46751.2	0.174767	1.12878	0.0786899	2.22096	0.0263536	0.17615
BB_RS00605	48338.6	0.134389	1.09763	0.0720177	1.86606	0.0620328	0.26891
BB_RS00610	628.406	0.0705932	1.05015	0.176586	0.399766	0.689329
BB_RS00615	24702.3	0.0549536	1.03883	0.0864134	0.635939	0.524816	0.790316
BB_RS00620	22316.3	0.117476	1.08484	0.0858862	1.36781	0.171373	0.477078
BB_RS00625	72315.9	0.0897127	1.06416	0.0795521	1.12772	0.259437	0.584188
BB_RS00630	19556.7	0.00901908	1.00627	0.0639612	0.141009	0.887863	0.96781
BB_RS00635	10981.9	0.0699864	1.04971	0.0943974	0.741402	0.45845	0.739643
BB_RS00640	6076.16	0.102114	1.07335	0.0939366	1.08706	0.277012	0.591965
BB_RS00645	75715.5	-0.0263697	0.981888	0.110687	-0.238238	0.811697	0.938942
BB_RS00650	222921	-0.043952	0.969994	0.0852528	-0.515549	0.60617	0.834131
BB_RS00655	118816	-0.0469267	0.967996	0.0504886	-0.929452	0.352655	0.66797
BB_RS00660	5913.24	-0.169626	0.889073	0.0840623	-2.01786	0.0436062	0.217387
BB_RS00665	16761	0.0240308	1.0168	0.0819778	0.293138	0.769416	0.921055
BB_RS00670	10584.1	-0.0700592	0.952599	0.0651369	-1.07557	0.282121	0.593573
BB_RS00675	165323	-0.00403052	0.99721	0.0485734	-0.0829779	0.933869	0.988958
BB_RS00685	5303.59	0.0543751	1.03841	0.122062	0.445472	0.655979	0.852861
BB_RS00690	72173.7	-0.0280979	0.980712	0.100314	-0.280099	0.779402	0.923806
BB_RS00695	25693.2	0.0376563	1.02644	0.118506	0.317757	0.750669	0.915165
BB_RS00700	18128.4	0.026139	1.01828	0.0918005	0.284737	0.775846	0.923806
BB_RS00705	5585.15	-0.24893	0.841521	0.308118	-0.807904	0.419146	0.710342
BB_RS00710	71056.8	-0.186045	0.879012	0.0981065	-1.89636	0.0579131	0.255452
BB_RS00715	14065.8	-5.76397e-05	0.99996	0.0680735	-0.000846727	0.999324	0.999859
BB_RS00720	19207.6	0.0557972	1.03943	0.0613495	0.909497	0.363088	0.677109
BB_RS00725	599237	-0.116916	0.922157	0.0860234	-1.35912	0.174107	0.479593
BB_RS00730	98556.2	-0.0555362	0.962237	0.0510286	-1.08833	0.276448	0.591965
BB_RS00735	35856	0.0163325	1.01139	0.0844644	0.193366	0.846672	0.948104
BB_RS00740	15645.3	-0.00982696	0.993212	0.07813	-0.125777	0.899908	0.974061
BB_RS00745	46972.4	-0.128962	0.914489	0.0784587	-1.64369	0.100239	0.355875
BB_RS00750	140225	0.252592	1.19135	0.0948304	2.66362	0.00773041	0.0845334
BB_RS00755	9466.09	-0.235426	0.849434	0.0730999	-3.2206	0.00127921	0.0271736
BB_RS00760	892.04	-0.219466	0.858883	0.128943	-1.70204	0.0887482
BB_RS00765	12313.7	-0.170066	0.888802	0.192848	-0.881869	0.377848	0.683979
BB_RS00770	31852.3	-0.157133	0.896805	0.0657151	-2.39113	0.0167966	0.13868
BB_RS00775	9796.27	-0.160402	0.894776	0.0718186	-2.23343	0.0255207	0.173612
BB_RS00780	5610.21	-0.183668	0.880462	0.0632054	-2.90589	0.00366212	0.0512697
BB_RS00785	20849.8	-0.181685	0.881672	0.082679	-2.19748	0.0279863	0.18391
BB_RS00790	35334.5	-0.0703592	0.952401	0.0828514	-0.849221	0.395758	0.693963
BB_RS00795	2792.21	0.0536168	1.03786	0.0971857	0.551694	0.581158	0.8279
BB_RS00800	12635.5	-0.194837	0.873672	0.0644675	-3.02225	0.00250905	0.0383977
BB_RS00805	6583.4	-0.061508	0.958262	0.0849564	-0.723996	0.469068	0.749386
BB_RS00810	6532.63	-0.0702158	0.952496	0.136939	-0.512751	0.608125	0.834591
BB_RS00815	12668.1	-0.0722529	0.951152	0.0928952	-0.777789	0.436693	0.72376
BB_RS00820	8553.45	-0.0269036	0.981525	0.0837179	-0.32136	0.747937	0.915165
BB_RS00825	33348.9	-0.0859419	0.942169	0.0767194	-1.12021	0.262624	0.589989
BB_RS00830	15407.1	-0.0315124	0.978394	0.0755248	-0.417246	0.676499	0.869013
BB_RS00835	7207.44	0.0577637	1.04085	0.0835967	0.690981	0.489577	0.767798
BB_RS00840	6142.94	0.199334	1.14817	0.0875012	2.27808	0.0227221	0.167118
BB_RS00845	3869.33	0.123653	1.08949	0.116359	1.06269	0.287923	0.599426
BB_RS00850	17823	0.25631	1.19442	0.0998264	2.56756	0.0102418	0.0999351
BB_RS00855	34804.8	0.148785	1.10864	0.0891492	1.66894	0.0951287	0.345918
BB_RS00860	2537.34	0.298166	1.22958	0.148854	2.00308	0.0451688	0.220202
BB_RS00865	62090	0.204956	1.15265	0.0912941	2.24501	0.0247674	0.170619
BB_RS00870	42627.4	0.101329	1.07276	0.0764976	1.3246	0.185303	0.496714
BB_RS00875	15205.5	-0.198674	0.871351	0.0817041	-2.43163	0.0150312	0.130812
BB_RS00880	71609.7	0.0154921	1.0108	0.0671133	0.230835	0.817443	0.938942
BB_RS00885	34701.7	0.0424936	1.02989	0.092438	0.459698	0.645733	0.847842
BB_RS00890	9368.89	-0.174008	0.886377	0.0905294	-1.92212	0.0545911	0.25286
BB_RS00895	773.668	-0.250904	0.84037	0.248236	-1.01075	0.312138
BB_RS00900	8967.55	-0.101963	0.931764	0.0734192	-1.38879	0.164898	0.471433
BB_RS00905	8883.88	-0.0869936	0.941483	0.0688278	-1.26393	0.206254	0.521005
BB_RS00910	12328.9	-0.0483696	0.967029	0.104672	-0.462108	0.644004	0.847842
BB_RS00915	31797.3	0.0678289	1.04814	0.0872435	0.777466	0.436884	0.72376
BB_RS00920	6502.01	0.15152	1.11074	0.126129	1.20131	0.229633	0.548374
BB_RS00925	53278.2	0.0280644	1.01964	0.0584409	0.480218	0.631073	0.842207
BB_RS00930	2916.08	-0.309468	0.806939	0.215697	-1.43473	0.151364	0.4499
BB_RS00935	1024.93	-0.324752	0.798436	0.175749	-1.84781	0.0646292
BB_RS00940	21325.3	0.00108149	1.00075	0.106704	0.0101354	0.991913	0.999859
BB_RS00945	56148.1	0.0232377	1.01624	0.0614168	0.37836	0.705163	0.891289
BB_RS00950	4316.54	-0.0646327	0.956189	0.0565893	-1.14214	0.253398	0.577317
BB_RS00955	13028.3	-0.134576	0.910938	0.0775449	-1.73546	0.0826602	0.320682
BB_RS00960	62954.4	-0.0372581	0.974505	0.101275	-0.367892	0.712953	0.896579
BB_RS00965	3809.06	-0.142564	0.905908	0.13179	-1.08175	0.279365	0.592288
BB_RS00970	12916.3	-0.00745052	0.994849	0.0621261	-0.119926	0.904542	0.977087
BB_RS00975	23560.4	0.0844159	1.06026	0.0620183	1.36115	0.173468	0.479593
BB_RS00985	27344.4	-0.117205	0.921972	0.0692541	-1.69239	0.0905724	0.33912
BB_RS00990	14296.6	-0.017538	0.987917	0.0825353	-0.212491	0.831724	0.946105
BB_RS00995	24991.8	-0.0736917	0.950203	0.0669455	-1.10077	0.270996	0.591746
BB_RS01010	13924.6	-0.167233	0.890549	0.0794328	-2.10533	0.0352624	0.196898
BB_RS01015	2753.18	-0.0386452	0.973569	0.110714	-0.349054	0.727048	0.905063
BB_RS01020	3629.02	-0.00877282	0.993938	0.090696	-0.0967277	0.922943	0.98298
BB_RS01025	1577.31	-0.163118	0.893093	0.129546	-1.25914	0.207978
BB_RS01030	22042.3	-0.0581266	0.960511	0.0804745	-0.722297	0.470112	0.749386
BB_RS01035	70566.2	0.0228036	1.01593	0.098631	0.231202	0.817158	0.938942
BB_RS01040	24654.7	-0.0759569	0.948713	0.0963815	-0.788086	0.430646	0.719731
BB_RS01045	7725.5	-0.249106	0.841418	0.335326	-0.742876	0.457557	0.739643
BB_RS01055	11347.1	-0.253972	0.838584	0.0904278	-2.80856	0.00497634	0.0634832
BB_RS01060	7163.64	0.0147456	1.01027	0.0918309	0.160573	0.87243	0.958031
BB_RS01065	20654.9	-0.187429	0.878169	0.0727979	-2.57465	0.0100343	0.0991219
BB_RS01070	14316.4	-0.267972	0.830486	0.0594772	-4.50546	6.62289e-06	0.000799713
BB_RS01075	12758.3	-0.182343	0.881271	0.0702031	-2.59736	0.00939432	0.0965416
BB_RS01080	16279.5	-0.0516582	0.964827	0.0771837	-0.669289	0.503311	0.775437
BB_RS01085	22961.7	0.101727	1.07306	0.0784887	1.29607	0.194951	0.511746
BB_RS01090	39268.4	0.138883	1.10105	0.0925644	1.50039	0.133513	0.416657
BB_RS01095	9618.27	0.134544	1.09775	0.0680134	1.9782	0.0479062	0.230236
BB_RS01100	4027.14	-0.0801481	0.945961	0.0738486	-1.0853	0.277787	0.591965
BB_RS01105	689.012	-0.291575	0.817009	0.497896	-0.585614	0.558135
BB_RS01110	1509.07	-0.119826	0.920298	0.120037	-0.998246	0.31816
BB_RS01115	7863.36	-0.0372577	0.974506	0.0755356	-0.493247	0.621838	0.83896
BB_RS01120	27703.3	-0.0762053	0.948549	0.0601864	-1.26615	0.205458	0.521005
BB_RS01125	5090.72	-0.177634	0.884152	0.0775657	-2.29011	0.0220149	0.164856
BB_RS01130	55067.2	-0.0568241	0.961378	0.0666368	-0.852743	0.393802	0.693656
BB_RS01135	23889.6	-0.0317016	0.978266	0.0897257	-0.353317	0.723851	0.902583
BB_RS01140	74475.9	0.0862566	1.06161	0.0960924	0.897642	0.369376	0.680321
BB_RS01145	10847.5	0.0547652	1.03869	0.112763	0.485666	0.627204	0.841499
BB_RS01150	20023.1	-0.0932511	0.937408	0.0856059	-1.08931	0.276019	0.591965
BB_RS01155	46586.5	-0.0625003	0.957603	0.0701806	-0.890564	0.373163	0.683087
BB_RS01160	2370.32	-0.173014	0.886988	0.118028	-1.46587	0.142683	0.430725
BB_RS01165	28886.1	0.055133	1.03895	0.0882883	0.624465	0.532322	0.793555
BB_RS01170	106516	0.00586236	1.00407	0.0823138	0.0712197	0.943223	0.993624
BB_RS01175	36624.3	-0.064929	0.955992	0.0654895	-0.991442	0.32147	0.634063
BB_RS01180	118311	-0.169039	0.889435	0.0471209	-3.58735	0.00033406	0.00949123
BB_RS01185	3980.7	0.140892	1.10259	0.0866462	1.62606	0.103936	0.359866
BB_RS01190	90722.5	0.253585	1.19217	0.120233	2.10912	0.0349345	0.196898
BB_RS01195	130145	0.266151	1.20259	0.147425	1.80533	0.0710233	0.287222
BB_RS01200	74695.3	0.381755	1.30293	0.143457	2.66111	0.00778828	0.0845334
BB_RS01205	10633.3	0.0499081	1.0352	0.0823042	0.606386	0.544258	0.803905
BB_RS01210	11428.5	0.0495458	1.03494	0.0991373	0.499769	0.617238	0.838635
BB_RS01215	34054.2	0.0291468	1.02041	0.0867982	0.335799	0.737022	0.911199
BB_RS01220	1364.97	-0.160858	0.894493	0.114002	-1.41101	0.158242
BB_RS01225	33195.9	-0.016683	0.988503	0.0858436	-0.194341	0.845909	0.948104
BB_RS01230	8130.99	-0.0512822	0.965078	0.0960178	-0.53409	0.593279	0.829514
BB_RS01235	10173.2	-0.203203	0.86862	0.0905921	-2.24305	0.0248934	0.170619
BB_RS01245	48491.9	0.00644038	1.00447	0.0647573	0.0994541	0.920778	0.981756
BB_RS01250	26165	-0.109649	0.926813	0.046591	-2.35344	0.0186005	0.150119
BB_RS01255	154823	-0.0690767	0.953248	0.0717637	-0.962557	0.33577	0.647412
BB_RS01260	35407.6	-0.15446	0.898468	0.0661237	-2.33593	0.0194948	0.15436
BB_RS01265	15623	-0.0954616	0.935973	0.100391	-0.950902	0.341654	0.654837
BB_RS01270	28456.9	-0.0762282	0.948534	0.084872	-0.898154	0.369103	0.680321
BB_RS01275	32960.3	-0.074654	0.94957	0.0844909	-0.883575	0.376926	0.683979
BB_RS01280	2655.18	-0.0751642	0.949234	0.117625	-0.639014	0.522814	0.790316
BB_RS01285	27197.8	0.00244728	1.0017	0.0760384	0.0321848	0.974325	0.999859
BB_RS01290	37819.1	-0.0972556	0.93481	0.0792333	-1.22746	0.21965	0.538373
BB_RS01295	17708.3	-0.0994198	0.933408	0.0593996	-1.67374	0.0941808	0.345918
BB_RS01300	4545.33	-0.15594	0.897547	0.103279	-1.5099	0.13107	0.41404
BB_RS01305	3168.27	-0.13329	0.91175	0.0947825	-1.40628	0.159642	0.464501
BB_RS01310	25510.3	0.129723	1.09408	0.0919383	1.41097	0.158252	0.463202
BB_RS01315	11442.4	-0.00788647	0.994548	0.0735248	-0.107263	0.914581	0.980329
BB_RS01320	6741.44	0.288868	1.22168	0.102707	2.81255	0.00491504	0.0634832
BB_RS01325	40366.5	0.223318	1.16742	0.08129	2.74717	0.00601115	0.0735034
BB_RS01330	7748.41	0.224065	1.16802	0.104412	2.14597	0.0318752	0.191251
BB_RS01335	44432	0.115361	1.08325	0.0702807	1.64144	0.100707	0.355875
BB_RS01340	21827.2	0.240196	1.18115	0.0982142	2.44563	0.0144599	0.126984
BB_RS01345	95589.7	0.0386411	1.02715	0.0841192	0.459361	0.645975	0.847842
BB_RS01350	53735.8	0.0275234	1.01926	0.0560504	0.491047	0.623393	0.839885
BB_RS01355	2042.54	0.0832538	1.0594	0.116856	0.712446	0.476189	0.756265
BB_RS01360	649.981	-0.151751	0.900157	0.545189	-0.278345	0.780747
BB_RS01365	16889.4	0.0283885	1.01987	0.0972472	0.291921	0.770347	0.921055
BB_RS01370	10227.4	0.00212193	1.00147	0.119551	0.0177492	0.985839	0.999859
BB_RS01375	15241.9	-0.000633492	0.999561	0.111973	-0.00565754	0.995486	0.999859
BB_RS01380	50759.1	0.122558	1.08866	0.1018	1.20392	0.228622	0.548374
BB_RS01385	18009.1	0.227663	1.17094	0.0922261	2.46853	0.0135669	0.120235
BB_RS01390	24472.8	0.180848	1.13355	0.0834821	2.16631	0.0302876	0.189231
BB_RS01395	28564.5	0.230567	1.1733	0.105092	2.19395	0.0282388	0.184315
BB_RS01400	2956.86	0.23556	1.17736	0.141989	1.659	0.0971152	0.347536
BB_RS01405	75171.2	0.165453	1.12152	0.0966442	1.71198	0.0869002	0.330874
BB_RS01410	10060.7	-0.00349649	0.997579	0.0852034	-0.0410369	0.967266	0.999608
BB_RS01415	22849.4	-0.0846696	0.943001	0.0578487	-1.46364	0.143293	0.431218
BB_RS01420	14570.2	-0.0362298	0.9752	0.075477	-0.480011	0.631219	0.842207
BB_RS01425	701.978	-0.0749546	0.949372	0.234717	-0.319341	0.749468
BB_RS01430	20878.2	0.101453	1.07285	0.0876942	1.1569	0.247314	0.57018
BB_RS01435	19762.4	0.117327	1.08472	0.102382	1.14597	0.251809	0.576731
BB_RS01440	47179.2	0.0437324	1.03078	0.0895753	0.488219	0.625395	0.840238
BB_RS01445	90131.5	-1.39399e-05	0.99999	0.0790133	-0.000176425	0.999859	0.999859
BB_RS01450	22272.1	0.0361478	1.02537	0.0923093	0.391594	0.695358	0.884773
BB_RS01455	64049.1	0.0792853	1.05649	0.0797366	0.99434	0.320057	0.634063
BB_RS01460	26936.6	-0.0170334	0.988263	0.0926899	-0.183768	0.854196	0.948899
BB_RS01465	18438.4	0.256023	1.19418	0.105613	2.42418	0.0153432	0.132335
BB_RS01470	5151.15	0.306677	1.23686	0.120259	2.55014	0.0107679	0.102988
BB_RS01475	12217.5	0.292707	1.22494	0.0977107	2.99565	0.00273858	0.0400002
BB_RS01480	5296.03	0.46986	1.38497	0.126839	3.70438	0.000211905	0.00660324
BB_RS01485	36140.6	0.204882	1.15259	0.103086	1.98749	0.0468686	0.226375
BB_RS01490	105266	0.10518	1.07563	0.0828623	1.26934	0.20432	0.521005
BB_RS01495	9603.48	0.189692	1.14052	0.0896353	2.11626	0.0343228	0.196898
BB_RS01500	10777.3	0.0219359	1.01532	0.0780756	0.280957	0.778743	0.923806
BB_RS01505	5933.81	0.077404	1.05512	0.0864229	0.895642	0.370444	0.680321
BB_RS01510	6504.87	0.00716617	1.00498	0.0873294	0.082059	0.9346	0.988958
BB_RS01515	531.041	0.072351	1.05143	0.152102	0.475674	0.634307
BB_RS01520	4226.99	0.158633	1.11623	0.0825825	1.9209	0.0547445	0.25286
BB_RS01525	2715.7	0.0278725	1.01951	0.103215	0.270044	0.787127	0.924483
BB_RS01530	439.035	-0.00214845	0.998512	0.279145	-0.00769653	0.993859
BB_RS01535	2247.69	0.0434218	1.03056	0.135402	0.320688	0.748447	0.915165
BB_RS01540	3144.31	-0.0376354	0.97425	0.0814156	-0.462262	0.643893	0.847842
BB_RS01545	6057.94	-0.174844	0.885863	0.0666814	-2.62208	0.00873954	0.0917652
BB_RS01550	6592.68	-0.197851	0.871848	0.0733158	-2.69861	0.00696302	0.080467
BB_RS01555	2711.1	-0.132286	0.912385	0.0909677	-1.45421	0.145889	0.434966
BB_RS01560	1280.84	-0.287976	0.81905	0.253725	-1.13499	0.256378
BB_RS01565	3384.41	-0.000179893	0.999875	0.101008	-0.00178098	0.998579	0.999859
BB_RS01570	3900.12	0.203263	1.1513	0.135692	1.49797	0.134141	0.416657
BB_RS01575	22666.8	0.104183	1.07489	0.101069	1.03081	0.302628	0.616748
BB_RS01580	15647.6	0.0790693	1.05634	0.106693	0.741088	0.45864	0.739643
BB_RS01590	23463	-0.0486205	0.96686	0.142311	-0.34165	0.732615	0.909717
BB_RS01595	158067	-0.112398	0.925049	0.0708083	-1.58736	0.112432	0.380636
BB_RS01600	9949.89	-0.2771	0.825248	0.0595861	-4.65042	3.31261e-06	0.00045714
BB_RS01605	16798.1	-0.00337755	0.997662	0.0566462	-0.0596253	0.952454	0.999608
BB_RS01610	57396.4	0.0968806	1.06946	0.0812077	1.193	0.232871	0.549762
BB_RS01615	74564.4	0.0354818	1.0249	0.0733133	0.483975	0.628404	0.841939
BB_RS01620	85139.4	0.103922	1.07469	0.0980372	1.06003	0.289132	0.599522
BB_RS01625	81615.6	0.057375	1.04057	0.0964259	0.595016	0.551832	0.807682
BB_RS01630	76318.9	0.0446549	1.03144	0.0901961	0.495086	0.620539	0.838635
BB_RS01635	39307.4	-0.133557	0.911581	0.0658683	-2.02763	0.0425979	0.217152
BB_RS01640	29886.8	-0.0395732	0.972943	0.0573366	-0.690191	0.490074	0.767798
BB_RS01645	26831.7	0.0703832	1.05	0.0819641	0.858707	0.390502	0.69318
BB_RS01650	41267.4	-0.0764942	0.948359	0.0897831	-0.851989	0.39422	0.693656
BB_RS01655	53229.1	-0.241582	0.845817	0.0589473	-4.09827	4.16249e-05	0.0021163
BB_RS01660	61334	0.0771972	1.05497	0.0913688	0.844896	0.398169	0.695105
BB_RS01665	30852.7	-0.0214851	0.985218	0.078033	-0.275334	0.78306	0.924483
BB_RS01670	63443.1	0.0188737	1.01317	0.0517829	0.364478	0.715501	0.897568
BB_RS01675	6278.62	0.0273955	1.01917	0.117805	0.232549	0.816112	0.938942
BB_RS01680	36677.9	0.0536301	1.03787	0.0896125	0.598467	0.549528	0.807682
BB_RS01685	28685	0.0700238	1.04973	0.0691399	1.01278	0.311163	0.62715
BB_RS01690	1164.35	0.0144265	1.01005	0.533179	0.0270576	0.978414
BB_RS01695	25722	0.0225281	1.01574	0.105321	0.2139	0.830625	0.946105
BB_RS01700	27587.5	-0.00899728	0.993783	0.100541	-0.0894889	0.928693	0.988015
BB_RS01705	28901.6	-0.00553742	0.996169	0.0697755	-0.0793605	0.936746	0.988958
BB_RS01710	1458.27	-0.0449777	0.969305	0.113326	-0.396887	0.691451
BB_RS01715	77100.2	0.0952866	1.06828	0.0502148	1.89758	0.0577514	0.255452
BB_RS01720	2666.04	-0.00891203	0.993842	0.208088	-0.0428281	0.965839	0.999608
BB_RS01725	1964.75	-0.0361161	0.975277	0.102325	-0.352955	0.724122	0.902583
BB_RS01730	15355.6	-0.0735498	0.950297	0.120327	-0.61125	0.541034	0.801593
BB_RS01735	6580.67	-0.268897	0.829954	0.124346	-2.16249	0.0305803	0.189231
BB_RS01740	11470.3	-0.253678	0.838756	0.0834655	-3.03931	0.00237118	0.038176
BB_RS01745	15526.7	-0.160195	0.894904	0.151409	-1.05803	0.290042	0.599958
BB_RS01750	62738.3	-0.129005	0.914462	0.0698152	-1.8478	0.0646311	0.273832
BB_RS01755	1166.68	-0.0817971	0.94488	0.149853	-0.545849	0.58517
BB_RS01760	12383.2	-0.0831742	0.943978	0.0590138	-1.4094	0.158716	0.463202
BB_RS01765	42095.7	-0.0497302	0.966117	0.0534349	-0.93067	0.352024	0.66797
BB_RS01775	16517	-0.0382453	0.973839	0.0728417	-0.525047	0.599551	0.829751
BB_RS01780	15087.8	-0.107744	0.928038	0.0817903	-1.31732	0.18773	0.500347
BB_RS01785	10741.7	-0.0257046	0.982341	0.10402	-0.247113	0.80482	0.933321
BB_RS01790	17429.3	0.00206736	1.00143	0.089576	0.0230794	0.981587	0.999859
BB_RS01795	44590.1	0.0191979	1.0134	0.0983528	0.195194	0.845241	0.948104
BB_RS01800	78609	0.0350213	1.02457	0.0607277	0.576693	0.564147	0.814598
BB_RS01805	9537.88	-0.129466	0.91417	0.110944	-1.16695	0.24323	0.564808
BB_RS01810	13392	0.0635721	1.04505	0.0764932	0.831081	0.405928	0.698153
BB_RS01815	13487.9	0.14837	1.10832	0.0869903	1.70559	0.0880851	0.333269
BB_RS01820	19113.6	0.0548855	1.03878	0.102449	0.535735	0.592141	0.829514
BB_RS01825	28267.2	0.144373	1.10525	0.0966734	1.49341	0.135331	0.419005
BB_RS01830	49580.9	-0.0569622	0.961286	0.0766329	-0.743313	0.457292	0.739643
BB_RS01835	2967.86	-0.0799646	0.946081	0.149955	-0.533257	0.593855	0.829514
BB_RS01840	31985.2	-0.141307	0.906697	0.0690339	-2.04692	0.0406657	0.215841
BB_RS01845	10913.8	-0.0175843	0.987885	0.0911206	-0.192979	0.846976	0.948104
BB_RS01850	16320.8	-0.00309718	0.997855	0.121902	-0.0254072	0.97973	0.999859
BB_RS01855	5991.06	0.00288865	1.002	0.140908	0.0205002	0.983644	0.999859
BB_RS01860	9124.93	-0.163547	0.892827	0.0710805	-2.30087	0.0213988	0.164058
BB_RS01865	6216.77	0.0225624	1.01576	0.100322	0.224901	0.822057	0.942001
BB_RS01870	38425.9	-0.0183945	0.987331	0.0696167	-0.264226	0.791606	0.924483
BB_RS01875	68538.1	-0.00937754	0.993521	0.0579908	-0.161707	0.871536	0.958031
BB_RS01880	27267.1	0.0552523	1.03904	0.0696748	0.793002	0.427777	0.719423
BB_RS01885	38165.5	0.182163	1.13458	0.0775241	2.34976	0.0187853	0.150119
BB_RS01890	14417.9	0.176615	1.13023	0.0928969	1.90119	0.0572766	0.255452
BB_RS01895	24419.2	0.181068	1.13372	0.111313	1.62666	0.103809	0.359866
BB_RS01900	182329	-0.145877	0.90383	0.0800456	-1.82242	0.0683912	0.284166
BB_RS01905	142998	0.0855553	1.0611	0.0822026	1.04079	0.297975	0.60855
BB_RS01910	291406	0.297153	1.22872	0.0934483	3.17987	0.00147342	0.0302835
BB_RS01915	293863	0.296122	1.22784	0.0880499	3.36311	0.000770686	0.0189893
BB_RS01920	32783.7	0.141937	1.10339	0.0732529	1.93764	0.0526676	0.24818
BB_RS01925	26198.4	0.175104	1.12905	0.0554962	3.15525	0.00160363	0.0316143
BB_RS01930	46223.6	0.202641	1.1508	0.0603535	3.35757	0.000786307	0.0189893
BB_RS01935	29739.9	0.0965113	1.06918	0.0824221	1.17094	0.241623	0.562428
BB_RS01940	38351.6	0.15623	1.11437	0.0579882	2.69417	0.00705644	0.080467
BB_RS01945	7482.53	0.337244	1.26334	0.0772254	4.36702	1.25955e-05	0.000899471
BB_RS01955	23072.2	-0.027351	0.98122	0.089135	-0.306849	0.758958	0.919892
BB_RS01965	7623.61	-0.0526456	0.964167	0.0832222	-0.63259	0.527001	0.790541
BB_RS01970	9356.65	-0.112592	0.924925	0.120137	-0.93719	0.348661	0.663574
BB_RS01975	357.754	-0.186362	0.878819	0.210921	-0.883564	0.376932
BB_RS01980	6399.06	0.0267673	1.01873	0.0749452	0.357159	0.720973	0.900983
BB_RS01985	15632.8	-0.257054	0.836795	0.119217	-2.15618	0.0310697	0.189958
BB_RS01990	32344.5	0.0393505	1.02765	0.0705499	0.557768	0.577003	0.826821
BB_RS01995	10400.2	-0.0215687	0.985161	0.0991948	-0.217438	0.827867	0.944179
BB_RS02000	89.8214	-0.194861	0.873657	0.38853	-0.501533	0.615996
BB_RS02005	7855.56	0.1525	1.11149	0.0941175	1.62032	0.105164	0.362816
BB_RS02010	3430.22	-0.0943945	0.936665	0.0784882	-1.20266	0.229108	0.548374
BB_RS02015	10401.1	0.141613	1.10314	0.0888572	1.59371	0.111	0.378892
BB_RS02020	32706.8	0.215165	1.16084	0.0791448	2.71862	0.00655549	0.0781802
BB_RS02025	7345.8	-0.118757	0.920981	0.0891493	-1.33212	0.182821	0.494331
BB_RS02030	4676.95	-0.184378	0.880028	0.105009	-1.75583	0.0791181	0.310392
BB_RS02035	3052.69	-0.167896	0.89014	0.0975781	-1.72063	0.0853177	0.328354
BB_RS02040	3474.88	-0.149241	0.901725	0.0887245	-1.68207	0.0925549	0.34256
BB_RS02045	1166.83	-0.104092	0.93039	0.0965675	-1.07792	0.281069
BB_RS02050	4883.7	0.0442254	1.03113	0.0848045	0.521498	0.60202	0.830117
BB_RS02055	19928.1	0.07842	1.05586	0.0716618	1.09431	0.273821	0.591746
BB_RS02060	8342.8	-0.0789715	0.946732	0.0568711	-1.38861	0.164953	0.471433
BB_RS02065	13805.6	0.000957712	1.00066	0.123982	0.00772458	0.993837	0.999859
BB_RS02070	15674	0.083817	1.05982	0.122748	0.682835	0.494711	0.770791
BB_RS02075	39794.6	0.0484584	1.03416	0.0626516	0.773459	0.439251	0.723777
BB_RS02110	14488.1	0.162419	1.11916	0.114981	1.41257	0.157782	0.463202
BB_RS02115	9822.89	0.161161	1.11819	0.11903	1.35395	0.175751	0.479593
BB_RS02135	34769.5	0.159042	1.11655	0.114877	1.38445	0.166221	0.472244
BB_RS02140	1846.13	0.14014	1.10201	0.141188	0.992575	0.320917
BB_RS02145	44088.1	-0.300409	0.812022	0.078111	-3.84593	0.000120096	0.0046405
BB_RS02150	6827.48	-0.0125148	0.991363	0.122276	-0.102349	0.91848	0.981257
BB_RS02155	994.026	0.00561739	1.0039	0.149248	0.037638	0.969976
BB_RS02160	5063.69	-0.0031987	0.997785	0.0594305	-0.0538226	0.957077	0.999608
BB_RS02165	2110.11	-0.138936	0.908189	0.0831376	-1.67115	0.0946912	0.345918
BB_RS02170	3903.67	-0.0607758	0.958748	0.100856	-0.602599	0.546775	0.805791
BB_RS02175	234844	0.209906	1.15661	0.0840707	2.49678	0.0125325	0.114294
BB_RS02180	132278	0.231273	1.17387	0.0614947	3.76087	0.000169326	0.00584943
BB_RS02185	6140.77	0.143925	1.10491	0.0836136	1.72131	0.0851942	0.328354
BB_RS02190	13788.3	0.0843457	1.06021	0.100083	0.842762	0.399362	0.695105
BB_RS02195	4161.22	0.116087	1.08379	0.15792	0.735098	0.46228	0.743032
BB_RS02200	4319.71	0.241558	1.18227	0.120702	2.00128	0.0453626	0.220202
BB_RS02205	3582.26	-0.0729759	0.950675	0.0736296	-0.991121	0.321626	0.634063
BB_RS02210	30653	0.0650728	1.04614	0.0569526	1.14258	0.253214	0.577317
BB_RS02215	15594.8	0.266548	1.20293	0.0883176	3.01806	0.00254395	0.0383977
BB_RS02220	23028	0.219074	1.16399	0.078035	2.80739	0.00499454	0.0634832
BB_RS02225	55715.6	0.0819172	1.05842	0.0648562	1.26306	0.206568	0.521005
BB_RS02235	26890.8	-0.0275365	0.981094	0.0640843	-0.429691	0.66742	0.861936
BB_RS02240	29431.3	0.0450432	1.03171	0.0842352	0.534731	0.592836	0.829514
BB_RS02245	4107.14	-0.0114088	0.992123	0.103286	-0.110459	0.912046	0.978929
BB_RS02250	2722.14	0.115466	1.08332	0.146095	0.790344	0.429327	0.719423
BB_RS02255	7512.06	0.0472913	1.03332	0.0899233	0.525907	0.598953	0.829751
BB_RS02260	1594.23	-0.173194	0.886877	0.0930961	-1.86038	0.0628317
BB_RS02265	2153.23	-0.261362	0.8343	0.118325	-2.20885	0.0271849	0.179867
BB_RS02270	5695.53	-0.166849	0.890786	0.0786881	-2.12038	0.0339739	0.196898
BB_RS02275	20346.5	-0.152604	0.899625	0.0804303	-1.89734	0.0577828	0.255452
BB_RS02280	4711.32	-0.0997479	0.933196	0.0901224	-1.1068	0.268378	0.591746
BB_RS02285	634.181	-0.132383	0.912323	0.166429	-0.795434	0.426361
BB_RS02290	15574.7	-0.125425	0.916734	0.0618574	-2.02765	0.0425958	0.217152
BB_RS02295	102338	0.0387505	1.02722	0.0726217	0.533593	0.593623	0.829514
BB_RS02300	61922.4	-0.246488	0.842946	0.0917315	-2.68706	0.00720836	0.080467
BB_RS02315	7129.64	-0.0693241	0.953084	0.131228	-0.528272	0.59731	0.829514
BB_RS02335	38557.6	0.117199	1.08463	0.0569546	2.05775	0.0396138	0.212594
BB_RS02340	5375.07	0.101486	1.07288	0.0909906	1.11535	0.264702	0.590536
BB_RS02345	14518.6	0.126857	1.09191	0.0629829	2.01415	0.0439934	0.217937
BB_RS02350	5391.66	0.104102	1.07483	0.0766382	1.35836	0.174349	0.479593
BB_RS02355	12148.9	0.075592	1.05379	0.0750108	1.00775	0.313575	0.62715
BB_RS02360	16555	0.0103758	1.00722	0.0926666	0.111969	0.910848	0.978929
BB_RS02365	2368.81	0.147555	1.10769	0.0803216	1.83705	0.0662024	0.276846
BB_RS02370	14893.3	0.0118387	1.00824	0.0860481	0.137582	0.890571	0.96781
BB_RS02375	3842.88	0.0655976	1.04652	0.0837204	0.783532	0.433315	0.721732
BB_RS02380	73.9708	0.026615	1.01862	0.399422	0.0666337	0.946873
BB_RS02385	11055.6	0.0451862	1.03182	0.105812	0.427042	0.669348	0.863272
BB_RS02390	12679.5	0.25881	1.19649	0.12389	2.08903	0.036705	0.20146
BB_RS02395	6088.95	0.044158	1.03108	0.104059	0.424353	0.671308	0.863493
BB_RS02400	588.403	-0.244376	0.844181	0.110146	-2.21866	0.02651
BB_RS02405	222132	0.299268	1.23052	0.0922171	3.24526	0.00117344	0.026989
BB_RS02410	50764.3	0.268109	1.20423	0.103839	2.58196	0.00982413	0.0988553
BB_RS02415	71982.3	0.283398	1.21706	0.0880852	3.21731	0.00129398	0.0271736
BB_RS02420	40059.8	0.347249	1.27213	0.0858039	4.04701	5.18763e-05	0.00238631
BB_RS02425	22359.1	0.280601	1.2147	0.0683977	4.10249	4.08732e-05	0.0021163
BB_RS02430	91521.5	0.321058	1.24925	0.0849899	3.7776	0.000158348	0.00584943
BB_RS02435	50202.1	0.0617785	1.04375	0.117057	0.527765	0.597662	0.829514
BB_RS02440	18936.5	0.452735	1.36863	0.0961455	4.70885	2.49112e-06	0.00045714
BB_RS02445	28100.9	0.40533	1.32439	0.0929762	4.3595	1.30358e-05	0.000899471
BB_RS02450	10160.3	0.511633	1.42566	0.109313	4.68042	2.86289e-06	0.00045714
BB_RS02455	1138.21	0.819357	1.76462	0.155899	5.25568	1.4748e-07
BB_RS02460	5161.89	0.499554	1.41378	0.0858542	5.81863	5.93331e-09	5.73157e-06
BB_RS02465	10620	0.455035	1.37082	0.105217	4.32472	1.52723e-05	0.000983539
BB_RS02470	8835.27	0.442706	1.35915	0.102956	4.29996	1.70832e-05	0.0010314
BB_RS02475	31817.1	0.26991	1.20573	0.0834706	3.2336	0.00122242	0.0271736
BB_RS02480	5384.39	0.470915	1.38599	0.0953721	4.93766	7.90638e-07	0.000218518
BB_RS02485	12639.5	0.250264	1.18942	0.0775767	3.22602	0.00125524	0.0271736
BB_RS02490	17364.3	0.397811	1.31751	0.0892305	4.45824	8.26342e-06	0.00088694
BB_RS02495	8503.58	0.374019	1.29596	0.0856904	4.36477	1.27256e-05	0.000899471
BB_RS02500	19676.3	0.236622	1.17823	0.0988579	2.39355	0.0166861	0.13868
BB_RS02505	4304.59	0.30683	1.23699	0.314301	0.976231	0.32895	0.638824
BB_RS02510	13387.2	0.285065	1.21846	0.0907059	3.14274	0.00167376	0.0321517
BB_RS02515	51361.2	0.267645	1.20384	0.0770333	3.4744	0.000511993	0.0130154
BB_RS02520	1350.68	0.21299	1.15909	0.178355	1.19419	0.232403
BB_RS02525	18202	0.29146	1.22388	0.074617	3.90608	9.38055e-05	0.00393983
BB_RS02530	22858.8	0.0929067	1.06652	0.0830977	1.11804	0.263549	0.58999
BB_RS02535	77677.1	0.248174	1.1877	0.0829542	2.99169	0.00277434	0.0400002
BB_RS02540	26240.5	0.229539	1.17246	0.0839724	2.73351	0.00626638	0.0756666
BB_RS02545	82490.2	0.24365	1.18398	0.0964034	2.5274	0.0114911	0.108828
BB_RS02550	31295.3	0.0570008	1.0403	0.0701095	0.813026	0.416203	0.707056
BB_RS02555	10992	0.00275617	1.00191	0.0665793	0.0413968	0.96698	0.999608
BB_RS02560	4623.92	-0.231076	0.851999	0.0826891	-2.79451	0.00519777	0.0652083
BB_RS02565	54168.5	-0.0665089	0.954946	0.0842231	-0.789675	0.429717	0.719423
BB_RS02570	17464.6	-0.287339	0.819412	0.077567	-3.7044	0.000211892	0.00660324
BB_RS02575	4339.12	0.131404	1.09536	0.102692	1.2796	0.200685	0.519736
BB_RS02580	34895.2	0.080642	1.05749	0.111571	0.722784	0.469813	0.749386
BB_RS02585	24239.4	0.069381	1.04927	0.100462	0.690618	0.489806	0.767798
BB_RS02590	11055	0.0783658	1.05582	0.0910066	0.861101	0.389183	0.69318
BB_RS02595	6157.95	0.0993975	1.07133	0.0889586	1.11735	0.263846	0.58999
BB_RS02600	3991.94	-0.0218063	0.984999	0.0668565	-0.326166	0.744299	0.915165
BB_RS02605	16184.3	0.102163	1.07338	0.0950908	1.07438	0.282654	0.593573
BB_RS02610	138140	0.0538582	1.03804	0.114568	0.470098	0.638285	0.847842
BB_RS02615	13463.3	0.068579	1.04868	0.147871	0.463777	0.642807	0.847842
BB_RS02620	41927	-0.0841457	0.943343	0.0531568	-1.58297	0.113428	0.380636
BB_RS02625	5819.44	-0.0758427	0.948788	0.0777821	-0.975067	0.329527	0.638824
BB_RS02630	21066.7	-0.201403	0.869704	0.0707386	-2.84714	0.00441134	0.0594705
BB_RS02635	18743.4	-0.048453	0.966973	0.0720628	-0.672372	0.501347	0.773668
BB_RS02640	2042.32	-0.0504017	0.965667	0.103184	-0.488463	0.625222	0.840238
BB_RS02645	10119.2	-0.138663	0.908361	0.0612081	-2.26543	0.0234861	0.167118
BB_RS02650	5411.02	-0.168971	0.889477	0.0728358	-2.31989	0.0203467	0.159796
BB_RS02655	3406.41	-0.106837	0.928622	0.0832931	-1.28267	0.199609	0.519065
BB_RS02660	11248.2	-0.146557	0.903404	0.119526	-1.22615	0.220142	0.538373
BB_RS02665	48114.1	-0.0810122	0.945394	0.0730673	-1.10873	0.267545	0.591746
BB_RS02670	6849.01	0.08009	1.05708	0.0781731	1.02452	0.305589	0.620166
BB_RS02675	1913.55	0.0760806	1.05415	0.0926165	0.821458	0.411385	0.703496
BB_RS02680	31012	-0.0354722	0.975712	0.0646058	-0.549056	0.582967	0.828156
BB_RS02695	10320.8	0.211441	1.15784	0.0931524	2.26984	0.0232172	0.167118
BB_RS02700	6634.73	0.338964	1.26485	0.110858	3.05764	0.00223085	0.0374671
BB_RS02705	61359.8	0.171394	1.12615	0.0786613	2.17889	0.02934	0.187698
BB_RS02710	200877	0.218308	1.16337	0.0698065	3.12733	0.00176402	0.0321517
BB_RS02715	585159	-0.199032	0.871135	0.100838	-1.97379	0.0484057	0.231485
BB_RS02720	10925.2	-0.0329424	0.977425	0.109625	-0.3005	0.763796	0.920472
BB_RS02725	45333.5	0.0454223	1.03199	0.0585089	0.776332	0.437553	0.72376
BB_RS02730	84739.6	-0.0596512	0.959496	0.0659467	-0.904537	0.365711	0.679682
BB_RS02735	23550	-0.13027	0.91366	0.0519805	-2.50614	0.0122058	0.113373
BB_RS02740	5195.59	0.0444455	1.03129	0.0965063	0.460545	0.645125	0.847842
BB_RS02745	852.827	-0.320687	0.800689	0.143894	-2.22863	0.0258385
BB_RS02750	21807	0.020904	1.0146	0.102771	0.203403	0.83882	0.947786
BB_RS02755	1068.39	-0.23201	0.851448	0.726939	-0.31916	0.749605
BB_RS02760	8756.43	-0.121174	0.919439	0.0831096	-1.45801	0.144839	0.433171
BB_RS02765	11849	-0.145546	0.904037	0.0862991	-1.68653	0.0916933	0.341991
BB_RS02770	9527.88	-0.0286906	0.98031	0.108964	-0.263303	0.792317	0.924483
BB_RS02775	25851.7	-0.205609	0.867173	0.0673899	-3.05103	0.00228055	0.0374671
BB_RS02780	6881.92	0.122834	1.08887	0.0576109	2.13213	0.0329958	0.195545
BB_RS02785	796.158	0.0634211	1.04494	0.163867	0.387028	0.698735
BB_RS02790	1470.37	0.00508045	1.00353	0.148509	0.0342098	0.97271
BB_RS02795	19470.2	0.0734578	1.05224	0.0646752	1.1358	0.256042	0.579243
BB_RS02800	213244	-0.00318626	0.997794	0.0554952	-0.057415	0.954215	0.999608
BB_RS02805	61986.5	-0.00339614	0.997649	0.0678794	-0.0500319	0.960097	0.999608
BB_RS02810	100465	0.00517118	1.00359	0.0507543	0.101887	0.918847	0.981257
BB_RS02815	37238.3	0.0764795	1.05444	0.0686864	1.11346	0.265511	0.590976
BB_RS02820	8511.55	-0.132789	0.912067	0.0650469	-2.04143	0.0412081	0.217152
BB_RS02825	9372.97	-0.00209952	0.998546	0.0742422	-0.0282794	0.977439	0.999859
BB_RS02830	7554.04	-0.144769	0.904524	0.0781278	-1.85298	0.0638858	0.273832
BB_RS02835	4008.3	0.28883	1.22165	0.0815189	3.5431	0.000395446	0.0106843
BB_RS02840	979.729	0.289888	1.22255	0.189944	1.52618	0.126966
BB_RS02845	16939.1	0.164994	1.12116	0.0740617	2.22779	0.0258942	0.174922
BB_RS02850	25593.9	0.035262	1.02474	0.0483342	0.729545	0.465668	0.745996
BB_RS02855	12683.4	0.0626289	1.04437	0.0791685	0.791084	0.428895	0.719423
BB_RS02860	24567.3	-0.0446543	0.969522	0.074902	-0.59617	0.551062	0.807682
BB_RS02870	8297.2	-0.0136249	0.9906	0.0611726	-0.222728	0.823747	0.94282
BB_RS02875	16235.3	0.0561665	1.0397	0.0861629	0.651864	0.514489	0.786914
BB_RS02880	9221.57	0.0605718	1.04288	0.0695017	0.871516	0.383472	0.68854
BB_RS02885	498.139	-0.0750703	0.949296	0.211671	-0.354655	0.722848
BB_RS02890	16544.8	0.0730988	1.05197	0.0743781	0.982799	0.325706	0.636753
BB_RS02895	1888.86	-0.0774639	0.947722	0.158098	-0.489973	0.624153
BB_RS02900	11877	-0.21164	0.863555	0.0828935	-2.55316	0.0106752	0.102988
BB_RS02905	41439.6	-0.0867746	0.941626	0.0661965	-1.31086	0.189904	0.502594
BB_RS02910	95800.5	0.120478	1.08709	0.0796348	1.51288	0.13031	0.41404
BB_RS02915	5396.31	0.00463014	1.00321	0.108702	0.0425949	0.966024	0.999608
BB_RS02920	23551.7	-0.0564	0.961661	0.0786759	-0.716865	0.473458	0.753476
BB_RS02925	20722.7	-0.142968	0.905654	0.0810767	-1.76337	0.0778379	0.307908
BB_RS02930	13742.5	-0.0371188	0.974599	0.0819578	-0.452901	0.65062	0.850472
BB_RS02935	9677.67	-0.0379607	0.974031	0.0639924	-0.593208	0.553042	0.808228
BB_RS02940	11920.3	-0.0183561	0.987357	0.0592738	-0.309683	0.756802	0.919892
BB_RS02945	1307.55	-0.0915608	0.938507	0.0963333	-0.950458	0.34188
BB_RS02950	17639.1	-0.179369	0.883089	0.0588095	-3.05001	0.00228836	0.0374671
BB_RS02955	8531.25	-0.0466961	0.968151	0.0715074	-0.653024	0.513741	0.786914
BB_RS02960	20660	-0.0349607	0.976058	0.0642015	-0.544546	0.586065	0.829514
BB_RS02965	4131.68	-0.0852359	0.94263	0.0951185	-0.896103	0.370198	0.680321
BB_RS02970	8702.45	-0.123401	0.918021	0.0692133	-1.78291	0.074601	0.297787
BB_RS02975	12865.6	0.0166372	1.0116	0.132229	0.125821	0.899874	0.974061
BB_RS02980	63616.1	0.14362	1.10467	0.0731225	1.9641	0.0495188	0.235641
BB_RS02985	32132.1	-0.0750611	0.949302	0.0913909	-0.821319	0.411465	0.703496
BB_RS02990	4564.64	-0.21695	0.860382	0.120189	-1.80508	0.0710621	0.287222
BB_RS02995	36344.7	-0.0894156	0.939903	0.0609428	-1.4672	0.142321	0.430725
BB_RS03000	36684.4	-0.0706975	0.952178	0.0824072	-0.857905	0.390945	0.69318
BB_RS03005	8359.07	-0.178828	0.88342	0.0613945	-2.91277	0.00358237	0.0508908
BB_RS03010	61076.8	0.037726	1.02649	0.0598307	0.630546	0.528338	0.791278
BB_RS03015	13666.8	0.0847491	1.0605	0.0954167	0.8882	0.374433	0.683457
BB_RS03020	40976	0.202051	1.15033	0.0882133	2.29048	0.0219932	0.164856
BB_RS03025	11445.3	0.0322769	1.02262	0.104674	0.308357	0.757811	0.919892
BB_RS03030	152361	0.0539027	1.03807	0.0952252	0.566055	0.571356	0.820104
BB_RS03035	14260.5	-0.00122604	0.999151	0.0659542	-0.0185893	0.985169	0.999859
BB_RS03040	9014.7	-0.0659064	0.955345	0.0876202	-0.752183	0.451941	0.73756
BB_RS03045	10352.4	0.0471842	1.03325	0.0645675	0.730773	0.464918	0.745996
BB_RS03050	14465.6	-0.0170004	0.988285	0.0627764	-0.270809	0.786538	0.924483
BB_RS03055	35601.6	0.0741298	1.05273	0.0710204	1.04378	0.296586	0.608285
BB_RS03080	90529.9	0.054773	1.0387	0.0856366	0.639598	0.522434	0.790316
BB_RS03085	41357.7	-0.00162412	0.998875	0.0829027	-0.0195907	0.98437	0.999859
BB_RS03090	62864.2	0.135181	1.09823	0.0857424	1.5766	0.114888	0.382696
BB_RS03095	89260.6	0.130747	1.09486	0.0889582	1.46976	0.141627	0.430226
BB_RS03100	162663	-0.103799	0.930579	0.069593	-1.49151	0.135827	0.419198
BB_RS03110	11424.6	-0.158662	0.895856	0.0780358	-2.03319	0.0420334	0.217152
BB_RS03115	798.093	-0.31288	0.805033	0.164642	-1.90036	0.057386
BB_RS03120	9949.92	-0.201101	0.869887	0.0937056	-2.14609	0.031866	0.191251
BB_RS03125	15491.5	-0.0271659	0.981346	0.0698615	-0.388854	0.697384	0.885247
BB_RS03130	6725.35	-0.124431	0.917366	0.0851115	-1.46198	0.143748	0.431243
BB_RS03140	30036.3	-0.0942756	0.936742	0.0727359	-1.29614	0.194928	0.511746
BB_RS03145	15039.6	-0.0670805	0.954568	0.0544095	-1.23288	0.21762	0.534913
BB_RS03150	3455.65	0.0680456	1.0483	0.0812884	0.837089	0.402543	0.697431
BB_RS03155	23635.2	-0.150258	0.901089	0.0626428	-2.39864	0.0164559	0.13868
BB_RS03160	21660.6	0.000700537	1.00049	0.08375	0.00836463	0.993326	0.999859
BB_RS03170	3557.8	-0.102864	0.931183	0.0723436	-1.42188	0.155062	0.458311
BB_RS03175	16429.3	0.0198947	1.01389	0.0800189	0.248625	0.803651	0.933321
BB_RS03180	15464.4	-0.148149	0.902407	0.0917406	-1.61487	0.106339	0.365565
BB_RS03185	70385.8	-0.104753	0.929964	0.0631466	-1.65889	0.0971373	0.347536
BB_RS03190	6399.15	-0.162866	0.893249	0.0895217	-1.81929	0.0688668	0.284296
BB_RS03195	478117	-0.246062	0.843195	0.0813491	-3.02477	0.00248825	0.0383977
BB_RS03205	1448.27	0.0598166	1.04233	0.103789	0.576328	0.564393
BB_RS03210	4289.05	0.012172	1.00847	0.109398	0.111263	0.911408	0.978929
BB_RS03215	7407.47	-0.0819835	0.944758	0.10315	-0.794802	0.426729	0.719406
BB_RS03220	4808.9	-0.105419	0.929535	0.0950956	-1.10856	0.267622	0.591746
BB_RS03225	11843.5	0.099338	1.07128	0.0855492	1.16118	0.245569	0.56812
BB_RS03230	17558.3	-0.0115239	0.992044	0.0661348	-0.174249	0.86167	0.951432
BB_RS03235	12629.4	0.0178032	1.01242	0.0878559	0.202641	0.839415	0.947786
BB_RS03240	3856.23	-0.0998688	0.933118	0.0789111	-1.26559	0.205661	0.521005
BB_RS03245	1509.6	-0.0572051	0.961124	0.097595	-0.586148	0.557776
BB_RS03250	2965.39	-0.100858	0.932478	0.084007	-1.2006	0.229908	0.548374
BB_RS03255	10793.8	-0.0584772	0.960277	0.0788084	-0.742017	0.458077	0.739643
BB_RS03260	2457.14	-0.192553	0.875056	0.146266	-1.31646	0.188018	0.500347
BB_RS03265	4768.94	-0.0115144	0.992051	0.0849028	-0.135619	0.892123	0.968304
BB_RS03270	10173.5	0.101955	1.07323	0.0743241	1.37176	0.170138	0.477078
BB_RS03275	17407	-0.00810321	0.994399	0.0799737	-0.101323	0.919294	0.981257
BB_RS03280	10687.5	-0.180157	0.882607	0.0665543	-2.70692	0.00679103	0.0800017
BB_RS03285	6497.94	-0.112654	0.924885	0.0792446	-1.4216	0.155142	0.458311
BB_RS03290	338760	0.166764	1.12254	0.0742889	2.24481	0.0247805	0.170619
BB_RS03295	12492.8	0.0865296	1.06181	0.0628625	1.37649	0.16867	0.47503
BB_RS03300	19292.6	0.0899212	1.06431	0.0835594	1.07614	0.281866	0.593573
BB_RS03305	139869	0.0686478	1.04873	0.0773774	0.887181	0.374981	0.683457
BB_RS03310	21204.1	0.027989	1.01959	0.148794	0.188106	0.850794	0.948104
BB_RS03315	10661.5	-0.00261016	0.998192	0.136852	-0.0190728	0.984783	0.999859
BB_RS03320	7660.39	0.018789	1.01311	0.0802925	0.234007	0.81498	0.938942
BB_RS03325	4315.5	-0.083877	0.943519	0.121052	-0.692903	0.48837	0.767798
BB_RS03330	17449.9	-0.375384	0.7709	0.118804	-3.1597	0.00157933	0.0316143
BB_RS03335	20825.1	-0.0032046	0.997781	0.0775165	-0.0413408	0.967024	0.999608
BB_RS03340	81167.9	0.00576253	1.004	0.0749242	0.0769115	0.938694	0.989933
BB_RS03345	7402.97	-0.111369	0.925709	0.058357	-1.90842	0.0563375	0.255452
BB_RS03350	26537.9	-0.0770953	0.947964	0.101085	-0.762676	0.445657	0.732151
BB_RS03355	8340.14	-0.161776	0.893924	0.0718782	-2.2507	0.0244047	0.170619
BB_RS03360	10169	-0.133677	0.911505	0.0697028	-1.91782	0.0551342	0.25286
BB_RS03365	12767.6	-0.250881	0.840383	0.0682922	-3.67364	0.000239123	0.00721852
BB_RS03370	13385.6	-0.0617648	0.958091	0.0773529	-0.79848	0.424592	0.717055
BB_RS03375	22764.1	-0.0521005	0.964531	0.0892051	-0.584053	0.559184	0.811132
BB_RS03380	11678.4	0.0795887	1.05672	0.14835	0.536494	0.591617	0.829514
BB_RS03385	119791	0.00419907	1.00291	0.0970993	0.0432451	0.965506	0.999608
BB_RS03390	41979.8	0.0622415	1.04409	0.0925734	0.672347	0.501363	0.773668
BB_RS03395	25119.1	-0.00485154	0.996643	0.0931503	-0.0520829	0.958463	0.999608
BB_RS03400	9316.44	0.125619	1.09098	0.0909445	1.38127	0.167197	0.472257
BB_RS03405	16174.2	-0.0524442	0.964301	0.105987	-0.494818	0.620729	0.838635
BB_RS03410	588.092	-0.266376	0.831406	0.284372	-0.936716	0.348905
BB_RS03415	4984.67	-0.0756772	0.948897	0.087753	-0.862388	0.388474	0.69318
BB_RS03420	8734.64	-0.0685543	0.953593	0.0750554	-0.913383	0.361041	0.676265
BB_RS03425	17203.6	-0.203643	0.868355	0.0567041	-3.59132	0.000329002	0.00949123
BB_RS03430	26045.9	0.237376	1.17885	0.0632706	3.75175	0.000175604	0.00584943
BB_RS03435	26529.9	-0.0781986	0.94724	0.0618011	-1.26533	0.205755	0.521005
BB_RS03440	13603.5	0.100068	1.07182	0.102866	0.972796	0.330654	0.638824
BB_RS03445	33037.5	0.230859	1.17353	0.109856	2.10147	0.0355998	0.19764
BB_RS03450	27714.3	0.148619	1.10851	0.109545	1.35669	0.174879	0.479593
BB_RS03455	15029	-0.13275	0.912091	0.0591869	-2.24289	0.024904	0.170619
BB_RS03460	45376.5	0.0791063	1.05636	0.0888646	0.890189	0.373364	0.683087
BB_RS03465	19038.4	0.229073	1.17208	0.0591127	3.8752	0.000106539	0.00428819
BB_RS03470	5928.66	0.309819	1.23955	0.0710513	4.3605	1.29767e-05	0.000899471
BB_RS03475	5550.36	0.0934764	1.06694	0.0615037	1.51985	0.128549	0.411187
BB_RS03480	12281.6	0.0944915	1.06769	0.0758125	1.24638	0.212624	0.527602
BB_RS03485	16824.4	0.000856379	1.00059	0.105565	0.00811233	0.993527	0.999859
BB_RS03495	2713.35	-0.0165775	0.988575	0.103334	-0.160426	0.872546	0.958031
BB_RS03500	158090	-0.0925165	0.937885	0.0777598	-1.18977	0.234135	0.549762
BB_RS03505	231323	-0.0806032	0.945662	0.0767471	-1.05024	0.293606	0.60474
BB_RS03510	18561.8	0.100118	1.07186	0.0718665	1.39311	0.163587	0.470517
BB_RS03515	85084.5	0.0565294	1.03996	0.0543104	1.04086	0.297941	0.60855
BB_RS03520	3152.07	0.265771	1.20228	0.131371	2.02306	0.0430666	0.217152
BB_RS03525	2477.57	0.155929	1.11414	0.164668	0.94693	0.343675	0.657405
BB_RS03530	12025.9	0.0628954	1.04456	0.0645825	0.973876	0.330118	0.638824
BB_RS03535	95203.1	-0.0917097	0.93841	0.0539733	-1.69917	0.0892878	0.335611
BB_RS03540	27165	0.02095	1.01463	0.0625404	0.334984	0.737637	0.911199
BB_RS03545	10759.2	-0.0683567	0.953724	0.129207	-0.529048	0.596772	0.829514
BB_RS03550	5295.87	0.0821565	1.0586	0.175264	0.468759	0.639242	0.847842
BB_RS03555	15063.8	0.0114307	1.00795	0.0647743	0.17647	0.859924	0.951432
BB_RS03560	16292	0.021138	1.01476	0.0704675	0.299968	0.764202	0.920472
BB_RS03565	31924.7	-0.0391447	0.973232	0.0814384	-0.480666	0.630754	0.842207
BB_RS03570	3312.5	-0.261452	0.834248	0.0923067	-2.83243	0.00461956	0.0611301
BB_RS03575	27547.2	-0.0443476	0.969728	0.0566024	-0.783493	0.433338	0.721732
BB_RS03580	74.5597	0.39601	1.31586	0.348203	1.1373	0.255414
BB_RS03595	16581.6	0.0308336	1.0216	0.0788006	0.391287	0.695585	0.884773
BB_RS03600	27724.2	0.147802	1.10788	0.069151	2.13739	0.0325667	0.194194
BB_RS03605	70689.3	0.130156	1.09441	0.0781852	1.66472	0.0959691	0.345918
BB_RS03610	18507.6	0.204186	1.15204	0.0943034	2.1652	0.0303724	0.189231
BB_RS03620	11817.7	0.124389	1.09005	0.0821686	1.51383	0.130069	0.41404
BB_RS03625	82033	-0.0299287	0.979469	0.0657236	-0.455372	0.648842	0.849297
BB_RS03630	23702.1	0.0127614	1.00888	0.0803007	0.15892	0.873732	0.958031
BB_RS03635	361.973	-0.282752	0.822021	0.203731	-1.38787	0.165177
BB_RS03640	34232.4	0.0233308	1.0163	0.110996	0.210196	0.833515	0.946105
BB_RS03645	11551.5	0.0612402	1.04336	0.087961	0.69622	0.486291	0.767798
BB_RS03650	41675.3	0.132978	1.09655	0.0816218	1.6292	0.103271	0.359866
BB_RS03655	2154.38	-0.103152	0.930997	0.13679	-0.754088	0.450796	0.73756
BB_RS03660	7562.66	-0.0230931	0.984121	0.0931691	-0.247862	0.804241	0.933321
BB_RS03665	425.302	-0.286928	0.819645	0.337615	-0.849868	0.395399
BB_RS03670	14211.5	0.122119	1.08833	0.0814223	1.49982	0.133661	0.416657
BB_RS03675	18900.3	0.067156	1.04765	0.0725665	0.925441	0.354737	0.670598
BB_RS03680	10881.8	0.208976	1.15587	0.0777678	2.68718	0.00720577	0.080467
BB_RS03685	68391.8	0.0139047	1.00968	0.0638136	0.217896	0.82751	0.944179
BB_RS03690	22832.2	0.0494721	1.03489	0.0756477	0.65398	0.513125	0.786914
BB_RS03695	12746.4	0.036476	1.02561	0.089317	0.408388	0.682989	0.876185
BB_RS03700	22076.1	0.040724	1.02863	0.0641033	0.635288	0.525241	0.790316
BB_RS03705	2540.36	0.0535336	1.0378	0.119044	0.449697	0.652929	0.851187
BB_RS03710	44397.5	-0.0551535	0.962492	0.0663981	-0.830649	0.406172	0.698153
BB_RS03715	13204.5	-0.0117904	0.991861	0.103982	-0.11339	0.909722	0.978929
BB_RS03720	16585.3	-0.0684838	0.95364	0.0685652	-0.998813	0.317885	0.634063
BB_RS03725	81317.3	-0.0673614	0.954382	0.0686226	-0.981621	0.326286	0.636753
BB_RS03730	13225	0.080444	1.05734	0.0646732	1.24385	0.213553	0.527602
BB_RS03735	62430	0.0194906	1.0136	0.0649133	0.300255	0.763982	0.920472
BB_RS03740	9014.69	-0.132104	0.9125	0.120205	-1.09899	0.271774	0.591746
BB_RS03745	6367.76	-0.30484	0.809532	0.0860817	-3.54129	0.000398174	0.0106843
BB_RS03750	44558.3	-0.0733461	0.950431	0.0829766	-0.883937	0.37673	0.683979
BB_RS03755	37811.3	-0.0735248	0.950313	0.0552415	-1.33097	0.183199	0.494331
BB_RS03760	11994.9	0.117413	1.08479	0.0893241	1.31446	0.188693	0.500762
BB_RS03765	119803	-0.0193497	0.986677	0.0597214	-0.323999	0.745939	0.915165
BB_RS03780	4090.05	-0.143963	0.90503	0.0896354	-1.6061	0.108252	0.370822
BB_RS03785	9278.54	-0.167893	0.890142	0.077231	-2.17391	0.0297122	0.188829
BB_RS03790	13439.5	-0.175969	0.885173	0.097262	-1.80922	0.0704163	0.287222
BB_RS03795	15933.7	-0.19023	0.876466	0.0809696	-2.3494	0.0188037	0.150119
BB_RS03800	54658.9	-0.113011	0.924656	0.053507	-2.11208	0.0346792	0.196898
BB_RS03805	9269.91	0.0329911	1.02313	0.104084	0.316967	0.751269	0.915165
BB_RS03810	15376.1	0.074634	1.05309	0.0756353	0.986762	0.32376	0.636753
BB_RS03815	10239.4	0.0887696	1.06346	0.0712242	1.24634	0.21264	0.527602
BB_RS03820	11366.9	0.0540056	1.03814	0.062905	0.858527	0.390601	0.69318
BB_RS03825	10144.5	0.071701	1.05096	0.0625863	1.14563	0.251947	0.576731
BB_RS03830	2191.75	-0.106117	0.929085	0.0982482	-1.08009	0.280102	0.592288
BB_RS03835	12038.7	0.0253899	1.01775	0.0905558	0.280379	0.779187	0.923806
BB_RS03840	1197.29	-0.126638	0.915964	0.226891	-0.558144	0.576746
BB_RS03850	6016.25	-0.165168	0.891825	0.0769557	-2.14627	0.0318511	0.191251
BB_RS03855	3915.46	-0.0605312	0.958911	0.0714962	-0.846635	0.397199	0.695097
BB_RS03860	5168.71	-0.198063	0.87172	0.0765965	-2.58579	0.0097155	0.0987913
BB_RS03865	11562.4	-0.00786208	0.994565	0.0980593	-0.0801767	0.936097	0.988958
BB_RS03870	2388.95	-0.00218812	0.998484	0.109037	-0.0200677	0.983989	0.999859
BB_RS03875	1333.71	0.0573855	1.04058	0.10864	0.528217	0.597349
BB_RS03880	1380.24	0.0604894	1.04282	0.127371	0.474907	0.634853
BB_RS03885	3988.94	0.057062	1.04034	0.115037	0.49603	0.619873	0.838635
BB_RS03890	5952.89	0.113184	1.08161	0.0882963	1.28187	0.199889	0.519065
BB_RS03895	9153.94	0.0434855	1.0306	0.0764544	0.568777	0.569508	0.818667
BB_RS03900	6151.39	0.0344887	1.02419	0.0940149	0.366843	0.713736	0.896579
BB_RS03905	2857.22	-0.0146976	0.989864	0.106921	-0.137462	0.890665	0.96781
BB_RS03910	5256.56	-0.165018	0.891917	0.088596	-1.86259	0.06252	0.269617
BB_RS03915	6858.91	-0.194906	0.87363	0.0681273	-2.86091	0.00422421	0.0582942
BB_RS03920	1165.67	-0.129834	0.913937	0.128378	-1.01134	0.311852
BB_RS03925	31929.7	-0.0105748	0.992697	0.0720907	-0.146687	0.883379	0.965321
BB_RS03930	47051.2	0.0366173	1.02571	0.0542341	0.675172	0.499566	0.773367
BB_RS03935	6108.18	0.141296	1.1029	0.116768	1.21005	0.226258	0.545051
BB_RS03940	2660.96	0.209084	1.15595	0.113341	1.84473	0.0650762	0.274513
BB_RS03945	16242.7	0.0991305	1.07113	0.098293	1.00852	0.313205	0.62715
BB_RS03950	6021.33	0.0768021	1.05468	0.130969	0.586412	0.557598	0.811132
BB_RS03955	2179.08	0.570337	1.48487	0.103335	5.51929	3.40373e-08	1.644e-05
BB_RS03960	9057.11	0.327243	1.25461	0.104569	3.12945	0.00175132	0.0321517
BB_RS03965	2686.22	0.228889	1.17193	0.0804355	2.84561	0.00443258	0.0594705
BB_RS03970	3480.79	0.0937551	1.06714	0.112645	0.832303	0.405238	0.698153
BB_RS03975	1518.02	0.136034	1.09888	0.107835	1.26151	0.207126
BB_RS03980	54225.9	0.00961313	1.00669	0.0854004	0.112565	0.910375	0.978929
BB_RS03990	78700.2	0.0432227	1.03041	0.0664895	0.650068	0.515648	0.786914
BB_RS03995	28572.8	0.0834051	1.05952	0.0700636	1.19042	0.233881	0.549762
BB_RS04000	21371.7	-0.0394387	0.973033	0.0675332	-0.583989	0.559228	0.811132
BB_RS04005	147629	0.130918	1.09499	0.0763661	1.71435	0.086464	0.330874
BB_RS04010	11256.2	-0.0359452	0.975393	0.287355	-0.12509	0.900452	0.974061
BB_RS04015	18104.6	-0.0763666	0.948443	0.066243	-1.15282	0.248982	0.572659
BB_RS04020	2302.06	-0.228585	0.853471	0.120387	-1.89876	0.0575964	0.255452
BB_RS04025	1645.16	-0.0665258	0.954935	0.107008	-0.621688	0.534147
BB_RS04030	39824.9	-0.0635232	0.956924	0.0862207	-0.736751	0.461274	0.742651
BB_RS04035	93103.2	0.0373229	1.02621	0.0809882	0.460844	0.64491	0.847842
BB_RS04040	11476.6	0.052522	1.03708	0.100817	0.520962	0.602393	0.830117
BB_RS04045	36883.6	-0.0157026	0.989175	0.0670174	-0.234306	0.814748	0.938942
BB_RS04050	3690.18	-0.104372	0.93021	0.103406	-1.00934	0.312812	0.62715
BB_RS04055	4874.98	0.322773	1.25073	0.120201	2.68527	0.00724703	0.080467
BB_RS04060	66337.1	0.259952	1.19744	0.069278	3.75231	0.000175216	0.00584943
BB_RS04065	167830	0.276954	1.21163	0.111408	2.48593	0.0129212	0.116653
BB_RS04070	39446.1	-0.0165534	0.988592	0.0427942	-0.386815	0.698893	0.885999
BB_RS04075	30748.1	0.043519	1.03062	0.0668675	0.650825	0.51516	0.786914
BB_RS04080	28345.5	0.160306	1.11752	0.0787856	2.0347	0.0418806	0.217152
BB_RS04085	198721	0.143077	1.10426	0.0707549	2.02215	0.0431606	0.217152
BB_RS04090	23258.9	0.065255	1.04627	0.0857564	0.760934	0.446696	0.732612
BB_RS04095	3264.45	0.0916212	1.06557	0.149605	0.61242	0.54026	0.801593
BB_RS04100	5941.66	0.116434	1.08405	0.118498	0.98258	0.325814	0.636753
BB_RS04105	13370.6	0.202954	1.15105	0.113306	1.7912	0.0732606	0.293651
BB_RS04110	9783.08	-0.114364	0.923789	0.0938725	-1.21829	0.223113	0.540169
BB_RS04115	13973.2	0.128285	1.09299	0.0921009	1.39287	0.163658	0.470517
BB_RS04120	7285.88	-0.0883871	0.940574	0.0978691	-0.903116	0.366465	0.679682
BB_RS04125	237.603	0.0435444	1.03064	0.252822	0.172234	0.863254
BB_RS04130	12578	-0.105259	0.929638	0.0761164	-1.38288	0.166703	0.472244
BB_RS04135	3395.44	-0.124712	0.917187	0.0802028	-1.55496	0.119957	0.392807
BB_RS04140	59497.5	-0.179652	0.882916	0.0750412	-2.39404	0.0166637	0.13868
BB_RS04145	17327	0.0181754	1.01268	0.101522	0.179028	0.857916	0.951432
BB_RS04150	13368.9	0.0244631	1.0171	0.0892319	0.274152	0.783968	0.924483
BB_RS04155	6116.52	-0.0279457	0.980816	0.082121	-0.340299	0.733631	0.909741
BB_RS04160	3938.17	0.0531184	1.03751	0.0956355	0.555426	0.578604	0.826821
BB_RS04165	51305.2	-0.0190549	0.986879	0.0872395	-0.21842	0.827102	0.944179
BB_RS04170	42890.8	-0.187367	0.878207	0.0791271	-2.36792	0.0178883	0.146442
BB_RS04175	31786.9	-0.0241055	0.98343	0.0897376	-0.268622	0.788221	0.924483
BB_RS04180	7798.67	-0.0907301	0.939047	0.0757629	-1.19755	0.231091	0.549762
BB_RS04185	139.434	-0.581821	0.66812	0.312582	-1.86134	0.0626967
BB_RS04190	66650.6	-0.100413	0.932766	0.0782352	-1.28347	0.199326	0.519065
BB_RS04195	14057.3	-0.0942996	0.936727	0.0636457	-1.48163	0.138438	0.424542
BB_RS04200	16316.2	-0.0245322	0.983139	0.0980004	-0.250328	0.802334	0.933321
BB_RS04205	14960.9	0.00870786	1.00605	0.107738	0.0808243	0.935582	0.988958
BB_RS04210	21339.1	0.0035243	1.00245	0.0865762	0.0407075	0.967529	0.999608
BB_RS04215	19530.9	-0.132398	0.912314	0.0726889	-1.82143	0.0685412	0.284166
BB_RS04220	67264	-0.0388879	0.973405	0.0822913	-0.472564	0.636524	0.847842
BB_RS04225	28512.9	-0.0392292	0.973175	0.0783017	-0.501001	0.61637	0.838635
BB_RS04230	1333.48	0.118301	1.08546	0.12213	0.968649	0.33272
BB_RS04235	15378.9	0.289893	1.22255	0.0890521	3.25532	0.00113264	0.0266861
BB_RS04240	15627.9	0.269866	1.2057	0.077342	3.48926	0.000484367	0.0126459
BB_RS04245	4040.74	0.119983	1.08672	0.100918	1.18891	0.234474	0.549762
BB_RS04250	718.77	-0.11668	0.922308	0.161762	-0.721304	0.470723
BB_RS04255	5571.32	-0.0410643	0.971938	0.0823867	-0.498434	0.618178	0.838635
BB_RS04260	24137.5	-0.0881649	0.940719	0.0798698	-1.10386	0.269655	0.591746
BB_RS04265	28112.1	0.261449	1.19868	0.0861935	3.03327	0.00241916	0.03831
BB_RS04270	19169.9	0.343551	1.26888	0.109711	3.13143	0.00173959	0.0321517
BB_RS04275	54004.9	0.239464	1.18055	0.0794683	3.01332	0.00258406	0.0384031
BB_RS04280	1122.3	0.0207952	1.01452	0.101291	0.205302	0.837336
BB_RS04285	13.0425	0.0110368	1.00768	0.820323	0.0134542	0.989265
BB_RS04290	28.2101	0.20879	1.15572	0.509572	0.409736	0.681999
BB_RS04300	2763.16	-0.0555388	0.962235	0.100875	-0.550568	0.58193	0.8279
BB_RS04305	239.46	0.0970523	1.06959	0.2373	0.408986	0.68255
BB_RS04310	0.900394	0.809288	1.75235	3.22751	0.250747	0.80201
BB_RS04315	52.3201	-0.16317	0.89306	0.57221	-0.285158	0.775523
BB_RS04320	7133.59	0.0847305	1.06049	0.14736	0.574988	0.565299	0.815044
BB_RS04325	18.7988	0.143998	1.10496	0.773321	0.186207	0.852283
BB_RS04330	29.508	0.0587046	1.04153	0.513213	0.114386	0.908931
BB_RS04335	1537.64	0.150375	1.10986	0.177939	0.845095	0.398058
BB_RS04340	73.5289	0.134762	1.09791	0.502172	0.268358	0.788424
BB_RS04345	65169.5	-0.119166	0.92072	0.154257	-0.772513	0.439811	0.723777
BB_RS04350	7330.36	0.0564382	1.0399	0.141707	0.398274	0.690428	0.883382
BB_RS04355	772.362	-0.183602	0.880502	0.205531	-0.893304	0.371694
BB_RS04360	4346.9	-0.144553	0.90466	0.15652	-0.923539	0.355726	0.671155
BB_RS04365	1261.26	-0.226333	0.854805	0.167977	-1.34741	0.177849
BB_RS04370	2588.25	-0.207285	0.866166	0.195579	-1.05986	0.28921	0.599522
BB_RS04375	2264.18	0.00136585	1.00095	0.170331	0.00801881	0.993602	0.999859
BB_RS04380	2206.84	0.00142871	1.00099	0.187293	0.00762819	0.993914	0.999859
BB_RS04385	787.936	0.123728	1.08955	0.220657	0.560726	0.574984
BB_RS04390	720.695	-0.0561038	0.961858	0.211782	-0.264913	0.791076
BB_RS04395	218.892	-0.0280489	0.980746	0.379485	-0.0739132	0.941079
BB_RS04400	199.676	-0.0896454	0.939754	0.253656	-0.353413	0.723779
BB_RS04405	9987.97	-0.0886288	0.940416	0.0937643	-0.94523	0.344542	0.657761
BB_RS04410	57.0514	-0.326379	0.797536	0.451673	-0.722601	0.469925
BB_RS04415	110.082	-0.437321	0.738505	0.395205	-1.10657	0.268481
BB_RS04420	0.549392	-0.26184	0.834024	4.1844	-0.0625752	0.950105
BB_RS04430	59.0271	0.36561	1.28843	0.497073	0.735525	0.46202
BB_RS04445	53.071	-0.364281	0.776856	0.463968	-0.785143	0.43237
BB_RS04470	5.96821	-0.215343	0.861341	1.46738	-0.146753	0.883327
BB_RS04500	5988.48	-0.279903	0.823647	0.145973	-1.91749	0.0551754	0.25286
BB_RS04505	1337.67	-0.126785	0.91587	0.185123	-0.684873	0.493424
BB_RS04510	4296.85	0.107905	1.07766	0.201017	0.536796	0.591409	0.829514
BB_RS04515	375.732	-0.259281	0.835504	0.338762	-0.765377	0.444047
BB_RS04520	11507.5	-0.276431	0.825631	0.134741	-2.05157	0.0402116	0.21461
BB_RS04525	3572.11	-0.0300859	0.979362	0.103531	-0.290597	0.77136	0.921055
BB_RS04530	4192.4	-0.15221	0.899871	0.097509	-1.56098	0.118529	0.392119
BB_RS04535	2590.37	-0.126056	0.916333	0.132117	-0.954124	0.340021	0.654303
BB_RS04540	2214.55	-0.0257368	0.982319	0.170904	-0.150592	0.880298	0.963044
BB_RS04545	53.7676	0.513058	1.42707	0.366366	1.4004	0.161395
BB_RS04550	837.515	0.0813438	1.058	0.18352	0.443242	0.657591
BB_RS04555	417.647	0.239883	1.1809	0.160654	1.49316	0.135396
BB_RS04560	159.888	0.481954	1.39663	0.238159	2.02367	0.0430044
BB_RS04565	135.729	0.292041	1.22437	0.290783	1.00432	0.315222
BB_RS04570	118.34	0.234319	1.17635	0.277546	0.844251	0.398529
BB_RS04575	508.589	0.209831	1.15655	0.188722	1.11185	0.266202
BB_RS04580	238.113	0.189277	1.14019	0.247692	0.764166	0.444769
BB_RS04585	123.46	0.296649	1.22829	0.257916	1.15018	0.250071
BB_RS04590	292.233	0.249657	1.18892	0.234292	1.06558	0.286613
BB_RS04595	678.332	0.0450228	1.0317	0.212416	0.211956	0.832141
BB_RS04600	66.5897	0.443587	1.35998	0.375369	1.18174	0.23731
BB_RS04605	197.968	0.0189524	1.01322	0.31499	0.0601683	0.952022
BB_RS04610	308.231	0.081219	1.05791	0.246813	0.329071	0.742102
BB_RS04615	421.929	-0.0391187	0.973249	0.240309	-0.162785	0.870688
BB_RS04620	37.3386	-1.21046	0.432132	0.6274	-1.92932	0.053691
BB_RS04625	29.4844	-0.731378	0.602328	0.581857	-1.25697	0.208764
BB_RS04630	49.9245	0.32358	1.25143	0.541331	0.597749	0.550007
BB_RS04635	48.502	0.384904	1.30577	0.504718	0.762613	0.445694
BB_RS04640	2471.91	-0.0066891	0.995374	0.152436	-0.0438813	0.964999	0.999608
BB_RS04645	243.137	-0.14611	0.903684	0.288177	-0.507015	0.612144
BB_RS04650	262.309	0.214136	1.16001	0.250182	0.855922	0.392041
BB_RS04655	1249.11	0.0235267	1.01644	0.155509	0.151288	0.879748
BB_RS04660	42873.9	-0.141186	0.906774	0.0920304	-1.53412	0.125	0.403847
BB_RS04665	8521.19	-0.110768	0.926095	0.0785519	-1.41012	0.158503	0.463202
BB_RS04690	0.350815	-1.22363	0.428205	4.24714	-0.288106	0.773265
BB_RS04835	0.782931	0.646712	1.5656	3.76958	0.171561	0.863783
BB_RS04920	55.1189	-0.514146	0.700207	0.390535	-1.31652	0.188
BB_RS04940	12.0996	0.691176	1.6146	0.940219	0.735123	0.462265
BB_RS04945	4.44068	0.085734	1.06123	1.39142	0.0616161	0.950869
BB_RS04980	2.61836	0.375875	1.29763	2.04203	0.184069	0.853959
BB_RS04985	5.1026	0.228748	1.17182	1.44933	0.157831	0.87459
BB_RS05000	0.181783	-0.26184	0.834024	4.24714	-0.0616508	0.950841
BB_RS05050	0.253293	0.699948	1.62445	4.24714	0.164805	0.869098
BB_RS05055	6.51195	-0.735663	0.600542	1.66547	-0.441715	0.658696
BB_RS05105	0.336233	-0.26184	0.834024	4.24714	-0.0616508	0.950841
BB_RS05110	16.355	0.744075	1.6749	0.676899	1.09924	0.271664
BB_RS05120	344.57	-0.370109	0.773724	0.172755	-2.14239	0.0321619
BB_RS05125	34227.7	-0.0787162	0.9469	0.0920822	-0.854847	0.392636	0.693656
BB_RS05130	3621.57	-0.0206548	0.985785	0.1034	-0.199756	0.841672	0.948104
BB_RS05135	564.854	-0.317855	0.802262	0.226534	-1.40312	0.16058
BB_RS05140	396.932	-0.216329	0.860753	0.21634	-0.999947	0.317336
BB_RS05145	8615.22	-0.432792	0.740827	0.103601	-4.1775	2.94733e-05	0.00167478
BB_RS05150	8501.31	-0.0850521	0.942751	0.113089	-0.752078	0.452004	0.73756
BB_RS05155	3311.14	-0.123254	0.918114	0.0987673	-1.24792	0.212059	0.527602
BB_RS05160	4591.35	-0.125549	0.916655	0.126467	-0.992736	0.320839	0.634063
BB_RS05165	302.023	-0.146053	0.90372	0.234625	-0.622493	0.533617
BB_RS05170	3664.19	-0.169614	0.88908	0.111078	-1.52698	0.126765	0.406828
BB_RS05175	5477.33	-0.153366	0.89915	0.103835	-1.47702	0.139672	0.425624
BB_RS05180	823798	0.11711	1.08456	0.103385	1.13275	0.257317	0.580768
BB_RS05185	954550	0.0698092	1.04958	0.103112	0.677025	0.49839	0.772784
BB_RS05190	8338.19	-0.174614	0.886005	0.0868078	-2.0115	0.0442725	0.2182
BB_RS05195	13452.7	-0.0797676	0.94621	0.0761955	-1.04688	0.295154	0.606637
BB_RS05200	5178.41	0.0232909	1.01628	0.11526	0.202073	0.83986	0.947786
BB_RS05205	5195.85	-0.0325144	0.977715	0.102029	-0.318679	0.74997	0.915165
BB_RS05210	32076.9	-0.100443	0.932746	0.0926302	-1.08435	0.278212	0.591965
BB_RS05215	6708.53	-0.0449589	0.969317	0.137323	-0.327396	0.743369	0.915165
BB_RS05220	2072.31	-0.114435	0.923744	0.17806	-0.642677	0.520434	0.790316
BB_RS05225	2585.18	-0.204213	0.868012	0.0964914	-2.11638	0.0343122	0.196898
BB_RS05230	9213.74	0.12777	1.0926	0.105198	1.21457	0.224529	0.542239
BB_RS05235	6968.33	0.176687	1.13029	0.115471	1.53014	0.125981	0.40566
BB_RS05240	384.017	-0.314925	0.803893	0.18491	-1.70313	0.0885446
BB_RS05245	2149.39	-0.0241814	0.983378	0.136851	-0.176699	0.859745	0.951432
BB_RS05250	1118.98	-0.251757	0.839873	0.12504	-2.01341	0.0440713
BB_RS05255	1043.21	-0.289672	0.818088	0.159064	-1.82111	0.0685908
BB_RS05260	54525.1	0.0181897	1.01269	0.098279	0.185083	0.853164	0.948899
BB_RS05265	10681.7	0.12226	1.08844	0.102566	1.19202	0.233253	0.549762
BB_RS05270	14140.5	0.0985579	1.0707	0.116839	0.843535	0.39893	0.695105
BB_RS05275	19479.4	0.108983	1.07847	0.123648	0.881402	0.3781	0.683979
BB_RS05280	2633.86	0.0493879	1.03483	0.11055	0.446748	0.655057	0.85281
BB_RS05285	5384.43	0.1043	1.07497	0.12216	0.853797	0.393217	0.693656
BB_RS05290	1316.18	0.0149981	1.01045	0.136023	0.110262	0.912202
BB_RS05295	4035.01	0.13634	1.09911	0.133565	1.02078	0.307359	0.622451
BB_RS05300	12931.5	-0.0213401	0.985317	0.112065	-0.190425	0.848976	0.948104
BB_RS05305	3802.19	0.0771717	1.05495	0.128202	0.601956	0.547204	0.805791
BB_RS05310	4115.89	0.0462294	1.03256	0.118355	0.390598	0.696095	0.884773
BB_RS05315	668.667	-0.0248751	0.982906	0.157995	-0.157443	0.874896
BB_RS05320	10062.8	0.000670373	1.00046	0.110859	0.0060471	0.995175	0.999859
BB_RS05325	3368.95	-0.146045	0.903724	0.110271	-1.32442	0.185362	0.496714
BB_RS05330	12914.6	0.0392441	1.02758	0.105248	0.372873	0.709243	0.893258
BB_RS05335	2328.53	0.0903876	1.06466	0.116772	0.774051	0.438901	0.723777
BB_RS05340	3223.44	0.0264764	1.01852	0.139311	0.190052	0.849268	0.948104
BB_RS05345	5113.78	0.0449967	1.03168	0.0815131	0.552018	0.580936	0.8279
BB_RS05350	1528.16	0.0251304	1.01757	0.101207	0.248307	0.803897
BB_RS05355	3721.73	-0.0621889	0.95781	0.102395	-0.607342	0.543624	0.803905
BB_RS05360	153343	-0.143071	0.90559	0.0679264	-2.10626	0.0351818	0.196898
BB_RS05365	5848.72	-0.119835	0.920293	0.0918887	-1.30413	0.192188	0.507251
BB_RS05370	48253.1	-0.123369	0.918042	0.103965	-1.18664	0.23537	0.55044
BB_RS05375	554057	-0.13087	0.913281	0.0777065	-1.68416	0.0921514	0.342378
BB_RS05380	52820.3	0.0438988	1.0309	0.0525154	0.835922	0.403199	0.697431
BB_RS05385	2295.24	-0.125729	0.916541	0.0990478	-1.26938	0.204306	0.521005
BB_RS05390	5363.03	-0.139956	0.907547	0.120597	-1.16053	0.245832	0.56812
BB_RS05395	41880	-0.196889	0.87243	0.106883	-1.8421	0.0654611	0.274936
BB_RS05400	14607.1	0.00578022	1.00401	0.134931	0.0428384	0.96583	0.999608
BB_RS05405	281.587	-0.413077	0.75102	0.354272	-1.16599	0.24362
BB_RS05410	1343.53	-0.618257	0.651457	0.133108	-4.64479	3.40424e-06
BB_RS05415	564.386	-0.4478	0.73316	0.173312	-2.58378	0.0097725
BB_RS05420	2711.48	-0.362761	0.777675	0.118006	-3.07409	0.00211144	0.0372748
BB_RS05425	255282	0.275958	1.2108	0.121578	2.26981	0.0232192	0.167118
BB_RS05430	13010.8	0.189271	1.14019	0.126333	1.49819	0.134084	0.416657
BB_RS05475	116.248	0.249634	1.18891	0.258515	0.965646	0.334221
BB_RS05480	7485.08	0.0561886	1.03972	0.103275	0.544068	0.586395	0.829514
BB_RS05485	10981.1	-0.120851	0.919645	0.110332	-1.09534	0.273368	0.591746
BB_RS05490	23354.7	-0.0712163	0.951835	0.0677451	-1.05124	0.293148	0.60474
BB_RS05495	17748.8	0.0059286	1.00412	0.103624	0.0572127	0.954376	0.999608
BB_RS05500	3624.4	-0.0898107	0.939646	0.167783	-0.535278	0.592457	0.829514
BB_RS05505	3336.27	0.0527223	1.03722	0.139678	0.377457	0.705834	0.891289
BB_RS05510	11929.7	0.0671211	1.04762	0.105487	0.636298	0.524582	0.790316
BB_RS05515	3861.09	-0.0823951	0.944488	0.16074	-0.512598	0.608232	0.834591
BB_RS05520	4631.79	-0.0934087	0.937306	0.076573	-1.21986	0.222516	0.540077
BB_RS05525	13028.3	-0.041975	0.971324	0.147891	-0.283824	0.776545	0.923806
BB_RS05530	226.809	-0.0637038	0.956805	0.246494	-0.258439	0.796068
BB_RS05535	6971.2	-0.140046	0.90749	0.0716465	-1.95468	0.050621	0.239705
BB_RS05540	2503.05	-0.163296	0.892983	0.362606	-0.450338	0.652466	0.851187
BB_RS05545	7323.63	-0.000127005	0.999912	0.0999794	-0.00127031	0.998986	0.999859
BB_RS05550	50003.3	0.0908205	1.06498	0.083246	1.09099	0.275278	0.591965
BB_RS05555	92953.1	0.103861	1.07465	0.0946947	1.0968	0.27273	0.591746
BB_RS05560	249090	0.0264532	1.01851	0.0916647	0.288586	0.772898	0.921752
BB_RS05565	23149	-0.301244	0.811552	0.113548	-2.65302	0.00797759	0.0856261
BB_RS05570	85252.6	-0.0587461	0.960098	0.101118	-0.580968	0.561262	0.812862
BB_RS05575	15488.6	0.00221569	1.00154	0.106016	0.0208996	0.983326	0.999859
BB_RS05580	2980.16	-0.175496	0.885463	0.215535	-0.814235	0.41551	0.707056
BB_RS05585	2302.93	-0.169532	0.889131	0.103354	-1.64031	0.100942	0.355875
BB_RS05590	3705.72	-0.205585	0.867187	0.164101	-1.25279	0.21028	0.526246
BB_RS05595	2441.77	-0.157321	0.896689	0.597778	-0.263177	0.792414	0.924483
BB_RS05600	6705.95	-0.248571	0.84173	0.14908	-1.66736	0.0954422	0.345918
BB_RS05605	481306	0.165112	1.12125	0.0781822	2.11189	0.0346955	0.196898
BB_RS05610	758.552	-0.169766	0.888987	0.222331	-0.763575	0.44512
BB_RS05615	225.198	-0.0437034	0.970161	0.315017	-0.138733	0.889661
BB_RS05620	241.314	-0.362181	0.777988	0.272087	-1.33112	0.183149
BB_RS05625	5765.6	0.00183628	1.00127	0.119396	0.0153797	0.987729	0.999859
BB_RS05630	162.53	-0.408569	0.75337	0.420981	-0.970517	0.331789
BB_RS05635	52.4399	-0.119131	0.920742	0.518562	-0.229733	0.818299
BB_RS05640	6639.15	-0.0571369	0.96117	0.149248	-0.382832	0.701844	0.888573
BB_RS05645	3456.82	-0.00408766	0.997171	0.111656	-0.0366095	0.970796	0.999859
BB_RS05650	6835.54	0.000602656	1.00042	0.158891	0.00379289	0.996974	0.999859
BB_RS05655	37872.8	-0.208327	0.865541	0.0938545	-2.21968	0.0264408	0.17615
BB_RS05660	46006.4	-0.25047	0.840622	0.13051	-1.91917	0.0549624	0.25286
BB_RS05665	1269.94	0.0722223	1.05133	0.196909	0.36678	0.713783
BB_RS05670	15185.2	0.0460966	1.03247	0.12299	0.374799	0.70781	0.892617
BB_RS05675	1972.7	-0.0490701	0.966559	0.16819	-0.291753	0.770475	0.921055
BB_RS05680	31229.3	0.0395552	1.0278	0.136111	0.29061	0.771349	0.921055
BB_RS05685	4862.99	0.029843	1.0209	0.110405	0.270305	0.786926	0.924483
BB_RS05690	427.663	-0.343201	0.788291	0.228175	-1.50411	0.132552
BB_RS05695	391.68	-0.126839	0.915836	0.305718	-0.414888	0.678224
BB_RS05700	3880.51	-0.0705778	0.952257	0.138406	-0.509931	0.6101	0.835966
BB_RS05705	41.1376	0.15507	1.11348	0.461634	0.335914	0.736935
BB_RS05710	77.6702	0.20146	1.14986	0.295055	0.68279	0.49474
BB_RS05715	195.114	0.0217672	1.0152	0.268275	0.0811377	0.935332
BB_RS05720	66.7371	0.321129	1.24931	0.347353	0.924504	0.355224
BB_RS05725	183.906	-0.0177459	0.987775	0.277965	-0.0638422	0.949096
BB_RS05730	877.746	0.0918925	1.06577	0.262966	0.349447	0.726754
BB_RS05735	52.8791	-0.269281	0.829733	0.408454	-0.659268	0.509723
BB_RS05740	179.183	-0.096905	0.935037	0.283436	-0.341894	0.732431
BB_RS05745	59.8571	0.136409	1.09917	0.386615	0.35283	0.724216
BB_RS05750	41.9881	0.443249	1.35966	0.553842	0.800316	0.423528
BB_RS05755	369.428	0.211306	1.15774	0.215064	0.982525	0.325841
BB_RS05760	9964.82	-0.122699	0.918468	0.124686	-0.984067	0.325083	0.636753
BB_RS05765	9257.33	0.0037523	1.0026	0.169691	0.0221126	0.982358	0.999859
BB_RS05770	1136.65	-0.124573	0.917275	0.164231	-0.758524	0.448138
BB_RS05775	2381.11	0.0967295	1.06935	0.0951972	1.0161	0.309584	0.625644
BB_RS05780	1623.64	0.0268275	1.01877	0.137812	0.194667	0.845654
BB_RS05785	720.715	0.0728249	1.05177	0.174885	0.416416	0.677106
BB_RS05790	3196.18	-0.110745	0.926109	0.155651	-0.711498	0.476776	0.756265
BB_RS05795	5356.14	0.0473653	1.03338	0.130824	0.362054	0.717311	0.897568
BB_RS05800	20.0967	0.13941	1.10145	0.799444	0.174384	0.861564
BB_RS05805	78.4471	0.357738	1.28142	0.340942	1.04926	0.294056
BB_RS05810	61.3013	0.56576	1.48017	0.425521	1.32957	0.18366
BB_RS05815	130.465	0.0311085	1.0218	0.322786	0.0963749	0.923223
BB_RS05820	948.249	-0.32062	0.800726	0.259612	-1.235	0.216831
BB_RS05825	2222.58	-0.395919	0.760005	0.241333	-1.64055	0.100892	0.355875
BB_RS05830	3030.86	-0.274706	0.826619	0.328897	-0.835234	0.403586	0.697431
BB_RS05835	11053	-0.296993	0.813947	0.338875	-0.876409	0.380808	0.686306
BB_RS05840	1761.22	0.574115	1.48876	0.176455	3.25361	0.00113948
BB_RS05845	24913.6	-0.0501297	0.965849	0.1659	-0.302168	0.762524	0.920472
BB_RS05850	6567.27	0.0814005	1.05804	0.163989	0.496379	0.619627	0.838635
BB_RS05855	5140.65	0.252109	1.19095	0.184273	1.36813	0.171272	0.477078
BB_RS05860	4424.37	0.160763	1.11788	0.176564	0.910505	0.362556	0.677109
BB_RS05865	2253.27	0.20269	1.15084	0.187699	1.07987	0.280202	0.592288
BB_RS05870	7666.28	0.0568448	1.04019	0.184607	0.307924	0.75814	0.919892
BB_RS05875	3174.57	0.0205089	1.01432	0.193014	0.106256	0.915379	0.980329
BB_RS05880	1749.16	-0.107072	0.92847	0.165982	-0.645082	0.518874
BB_RS05885	1372.7	-0.0264608	0.981826	0.214228	-0.123517	0.901698
BB_RS05890	1399.53	0.0504134	1.03556	0.184796	0.272805	0.785003
BB_RS05895	6698.23	-0.0176116	0.987867	0.147992	-0.119004	0.905272	0.977087
BB_RS05900	1148.67	0.262579	1.19962	0.194031	1.35328	0.175966
BB_RS05905	693.941	0.0610483	1.04322	0.125612	0.486006	0.626963
BB_RS05910	195.715	0.27376	1.20895	0.198204	1.38121	0.167216
BB_RS05915	4421.82	0.24324	1.18365	0.173201	1.40438	0.160205	0.464738
BB_RS05920	1963.98	0.0354211	1.02486	0.132887	0.26655	0.789816	0.924483
BB_RS05925	10050.9	0.0573644	1.04056	0.132033	0.434471	0.663947	0.85973
BB_RS05930	1872.71	-0.137245	0.909254	0.115004	-1.1934	0.232714
BB_RS05935	2479.96	-0.274812	0.826558	0.131064	-2.09677	0.0360142	0.198798
BB_RS05940	15993.2	-0.0814856	0.945084	0.153835	-0.529694	0.596324	0.829514
BB_RS05945	8411.09	0.0789371	1.05624	0.0898042	0.878991	0.379406	0.685059
BB_RS05950	18113.5	-0.0965337	0.935277	0.141769	-0.680922	0.495921	0.771432
BB_RS05955	4540.54	-0.0282934	0.98058	0.0889662	-0.318024	0.750467	0.915165
BB_RS05960	7980.25	-0.0271617	0.981349	0.129964	-0.208994	0.834453	0.946105
BB_RS05965	3551.67	-0.099816	0.933152	0.0938377	-1.06371	0.287461	0.599426
BB_RS05970	7570.54	-0.0326335	0.977634	0.144785	-0.225392	0.821674	0.942001
BB_RS05975	2745.59	-0.203574	0.868397	0.137678	-1.47863	0.13924	0.425624
BB_RS05980	3309.7	-0.29001	0.817896	0.164604	-1.76186	0.0780925	0.307908
BB_RS05985	9834.88	-0.0755702	0.948967	0.164188	-0.460267	0.645325	0.847842
BB_RS05990	26173	-0.215224	0.861412	0.154048	-1.39712	0.162377	0.469628
BB_RS05995	9203.1	-0.0738863	0.950075	0.0861487	-0.85766	0.39108	0.69318
BB_RS06000	4335.46	-0.0461957	0.968487	0.0979763	-0.471499	0.637284	0.847842
BB_RS06005	2352.76	0.042053	1.02958	0.179202	0.234668	0.814466	0.938942
BB_RS06010	5573.61	-0.0929658	0.937593	0.0734905	-1.265	0.20587	0.521005
BB_RS06015	3808.5	-0.0637452	0.956777	0.147128	-0.433265	0.664822	0.85973
BB_RS06020	569.526	-0.189781	0.876739	0.151223	-1.25497	0.20949
BB_RS06025	346.655	0.0574038	1.04059	0.175801	0.326528	0.744025
BB_RS06030	2641.48	0.176603	1.13022	0.1137	1.55324	0.120366	0.392816
BB_RS06035	15873.3	0.429122	1.34641	0.0973576	4.40769	1.04478e-05	0.000899471
BB_RS06040	3945.35	-0.0377573	0.974168	0.104081	-0.362767	0.716779	0.897568
BB_RS06045	1376.07	0.300873	1.23189	0.12999	2.31459	0.0206353
BB_RS06050	2755.88	-0.00292219	0.997977	0.109659	-0.026648	0.97874	0.999859
BB_RS06055	3075.98	0.0948656	1.06797	0.154282	0.614883	0.538632	0.800515
BB_RS06060	534.283	0.0998443	1.07166	0.236488	0.422197	0.672881
BB_RS06065	340.175	0.517721	1.43169	0.249923	2.07153	0.0383096
BB_RS06070	1400.97	0.166377	1.12224	0.20781	0.800623	0.42335
BB_RS06075	434.759	0.05672	1.0401	0.246056	0.230516	0.817691
BB_RS06080	10.8168	-0.0987874	0.933818	1.01511	-0.0973167	0.922475
BB_RS06085	191.987	-0.0881939	0.9407	0.354065	-0.24909	0.803291
BB_RS06095	297.316	0.124163	1.08988	0.259397	0.478661	0.63218
BB_RS06100	202.801	-0.0996721	0.933245	0.308749	-0.322825	0.746827
BB_RS06105	5.49908	-0.172872	0.887075	1.07484	-0.160836	0.872223
BB_RS06110	0.511433	-1.63639	0.321661	4.17142	-0.392285	0.694848
BB_RS06115	0.364208	-1.11946	0.460268	4.20994	-0.265908	0.79031
BB_RS06120	0.211152	-1.22363	0.428205	4.24714	-0.288106	0.773265
BB_RS06125	943.616	0.424982	1.34256	0.181568	2.34062	0.0192516
BB_RS06130	607.434	-0.116995	0.922106	0.152885	-0.76525	0.444123
BB_RS06135	209.859	-0.141597	0.906515	0.197132	-0.718287	0.47258
BB_RS06140	3.61424	0.15044	1.10991	1.3554	0.110994	0.911621
BB_RS06145	1.79413	-0.590785	0.663981	2.12516	-0.277996	0.781016
BB_RS06150	4.55567	-0.00608464	0.995791	1.19233	-0.00510315	0.995928
BB_RS06155	277.185	-0.0742112	0.949861	0.243704	-0.304514	0.760736
BB_RS06160	1671.84	-0.114793	0.923515	0.154824	-0.741441	0.458426
BB_RS06165	0.354615	-1.22363	0.428205	4.24714	-0.288106	0.773265
BB_RS06170	0.619631	0	1	4.24714	0	1
BB_RS06175	1957.33	0.00433887	1.00301	0.149046	0.0291109	0.976776	0.999859
BB_RS06180	1078.66	-0.0839721	0.943456	0.141688	-0.592654	0.553413
BB_RS06185	175.677	0.0401148	1.0282	0.247651	0.161981	0.871321
BB_RS06190	13648.8	-0.151567	0.900272	0.0602446	-2.51586	0.0118744	0.111366
BB_RS06195	8484.4	-0.121685	0.919113	0.134771	-0.902902	0.366578	0.679682
BB_RS06200	1758.1	-0.100673	0.932598	0.162704	-0.618748	0.536083
BB_RS06205	40673.9	-0.294948	0.815102	0.146929	-2.00742	0.0447046	0.219212
BB_RS06210	15070.9	-0.0909883	0.938879	0.116944	-0.778049	0.43654	0.72376
BB_RS06215	3276.89	-0.169278	0.889287	0.0916044	-1.84793	0.0646128	0.273832
BB_RS06220	4573.14	-0.153351	0.89916	0.0881201	-1.74025	0.0818157	0.318685
BB_RS06225	8567.38	-0.137979	0.908792	0.0653784	-2.11046	0.0348186	0.196898
BB_RS06230	1587.66	-0.0757399	0.948855	0.155039	-0.488521	0.625181
BB_RS06235	217.436	-0.192609	0.875022	0.227105	-0.848104	0.39638
BB_RS06240	744.388	-0.00589011	0.995926	0.134618	-0.0437541	0.9651
BB_RS06245	1256.47	0.0153838	1.01072	0.114311	0.134579	0.892945
BB_RS06250	379.307	-0.0599592	0.959291	0.188713	-0.317727	0.750692
BB_RS06255	74.0066	0.217018	1.16233	0.330614	0.65641	0.51156
BB_RS06260	278.189	0.492897	1.40727	0.212295	2.32175	0.0202462
BB_RS06265	1524.69	0.0417744	1.02938	0.135184	0.309019	0.757307
BB_RS06270	1151.62	0.218959	1.16389	0.183362	1.19413	0.232426
BB_RS06275	1006.68	0.223747	1.16776	0.196955	1.13603	0.255943
BB_RS06280	927.386	0.362089	1.28529	0.198031	1.82845	0.0674821
BB_RS06285	1758.06	0.212101	1.15837	0.182256	1.16375	0.244524
BB_RS06290	1092.92	0.0461092	1.03248	0.187533	0.245873	0.805781
BB_RS06295	2025.71	0.114405	1.08253	0.182862	0.625636	0.531553	0.793555
BB_RS06300	397.532	0.114839	1.08285	0.234634	0.48944	0.62453
BB_RS06305	582.47	0.158351	1.11601	0.177322	0.893015	0.371849
BB_RS06315	331.271	0.119708	1.08652	0.238092	0.502781	0.615118
BB_RS06320	1213.21	0.00442809	1.00307	0.174197	0.02542	0.97972
BB_RS06325	171.417	0.353564	1.27771	0.289619	1.22079	0.222165
BB_RS06330	79.3604	0.153622	1.11236	0.328486	0.467667	0.640023
BB_RS06335	174.266	0.151345	1.1106	0.218316	0.693239	0.48816
BB_RS06340	980.815	0.118511	1.08561	0.223338	0.530634	0.595673
BB_RS06345	698.847	-0.0794006	0.946451	0.175825	-0.451589	0.651565
BB_RS06350	4580.38	-0.0264398	0.98184	0.144279	-0.183254	0.854598	0.948899
BB_RS06355	1461.01	-0.147756	0.902654	0.127874	-1.15548	0.247894
BB_RS06360	3464.96	-0.183111	0.880801	0.13834	-1.32363	0.185625	0.496714
BB_RS06365	7439.53	-0.0226222	0.984442	0.130897	-0.172824	0.862789	0.951432
BB_RS06370	1323.21	0.113467	1.08183	0.178463	0.635801	0.524906
BB_RS06375	5638.83	-0.097401	0.934715	0.150834	-0.645748	0.518442	0.789929
BB_RS06380	1513.1	0.1266	1.09172	0.109567	1.15545	0.247905
BB_RS06385	0.33188	0.699948	1.62445	4.24714	0.164805	0.869098
BB_RS06390	1600.87	0.044781	1.03153	0.162255	0.275992	0.782555
BB_RS06395	947.503	0.0729742	1.05188	0.195913	0.372482	0.709534
BB_RS06400	25400.3	-0.12865	0.914687	0.0811653	-1.58504	0.112957	0.380636
BB_RS06405	10624.2	-0.0530263	0.963912	0.124929	-0.42445	0.671237	0.863493
BB_RS06410	4218.89	-0.124548	0.917292	0.154874	-0.804188	0.421288	0.712723
BB_RS06415	26311.7	-0.255047	0.83796	0.126057	-2.02327	0.0430457	0.217152
BB_RS06420	6740.87	-0.167766	0.89022	0.0824556	-2.03462	0.0418893	0.217152
BB_RS06425	1848.49	-0.0225298	0.984505	0.0906861	-0.248437	0.803796
BB_RS06430	2953.34	-0.211201	0.863818	0.114133	-1.85049	0.0642434	0.273832
BB_RS06435	5061.73	-0.226815	0.854519	0.109786	-2.06598	0.0388307	0.209555
BB_RS06440	1789.8	0.0149733	1.01043	0.173724	0.0861903	0.931315
BB_RS06445	819.954	-0.162237	0.893639	0.115075	-1.40983	0.15859
BB_RS06450	635.438	0.131841	1.09569	0.164345	0.802223	0.422424
BB_RS06455	33.5489	0.11361	1.08193	0.577853	0.196607	0.844135
BB_RS06460	3608.94	0.0450927	1.03175	0.0763312	0.590751	0.554687	0.809408
BB_RS06465	1926.41	0.169601	1.12475	0.0774737	2.18914	0.0285869	0.185335
BB_RS06470	1090.57	0.0951808	1.0682	0.100817	0.944097	0.34512
BB_RS06475	1571.07	0.0870244	1.06218	0.134214	0.648403	0.516725
BB_RS06480	1712.79	-0.00411122	0.997154	0.13861	-0.0296603	0.976338
BB_RS06485	36.8077	-0.0485041	0.966938	0.529624	-0.0915822	0.92703
BB_RS06490	397.121	0.140682	1.10243	0.228189	0.616514	0.537555
BB_RS06495	842.34	0.342653	1.26809	0.210607	1.62698	0.103742
BB_RS06500	2467.02	0.236043	1.17776	0.144243	1.63643	0.10175	0.357422
BB_RS06505	940.169	0.228047	1.17125	0.183642	1.2418	0.21431
BB_RS06510	2427.32	0.20011	1.14879	0.175808	1.13823	0.255023	0.578293
BB_RS06515	556.277	0.210902	1.15741	0.208552	1.01127	0.311889
BB_RS06530	4.41177	1.77945	3.43295	1.47178	1.20905	0.226644
BB_RS06535	121.59	0.0985732	1.07071	0.261972	0.376274	0.706713
BB_RS06555	3.673	0.12591	1.0912	1.32649	0.0949198	0.924379
BB_RS06560	31.5589	0.103439	1.07433	0.509174	0.20315	0.839018
BB_RS06565	7.70517	0.967564	1.95554	1.12601	0.859284	0.390184
BB_RS06570	46.3721	0.0539649	1.03811	0.423039	0.127565	0.898493
BB_RS06575	650.544	-0.381842	0.767457	0.199488	-1.9141	0.0556068
BB_RS06580	7262.54	0.05046	1.0356	0.125156	0.403178	0.686817	0.879928
BB_RS06585	654.257	-0.104114	0.930376	0.127759	-0.814919	0.415119
BB_RS06590	1767.24	-0.130531	0.913495	0.180296	-0.723982	0.469077
BB_RS06595	0.357592	0.699948	1.62445	4.24714	0.164805	0.869098
BB_RS06600	352.719	0.0358817	1.02518	0.181874	0.197289	0.843601
BB_RS06605	1.34941	2.24585	4.74318	2.56366	0.876035	0.381011
BB_RS06610	70.4609	0.231825	1.17432	0.308311	0.751918	0.452101
BB_RS06615	118.681	-0.182888	0.880938	0.276566	-0.661281	0.508432
BB_RS06620	35.4167	0.481633	1.39632	0.434319	1.10894	0.267456
BB_RS06625	1223.94	0.186092	1.13768	0.170726	1.09001	0.27571
BB_RS06630	283.392	-0.584726	0.666776	0.296328	-1.97324	0.0484687
BB_RS06635	1147.94	0.115853	1.08362	0.133948	0.864911	0.387088
BB_RS06640	34.5524	0.374718	1.29659	0.502599	0.745561	0.455933
BB_RS06645	96.8921	-0.0142426	0.990176	0.298521	-0.0477107	0.961947
BB_RS06650	701.668	-0.0935708	0.9372	0.136197	-0.687025	0.492067
BB_RS06655	387.173	-0.127742	0.915263	0.200735	-0.636369	0.524536
BB_RS06660	248.941	0.10029	1.07199	0.212365	0.472255	0.636745
BB_RS06665	6.09079	-0.682152	0.623235	1.0654	-0.640277	0.521992
BB_RS06680	97.6751	0.234935	1.17685	0.280645	0.837123	0.402524
BB_RS06685	144.301	0.0275873	1.01931	0.287676	0.095897	0.923602
BB_RS06690	693.378	0.188941	1.13993	0.214397	0.881268	0.378173
BB_RS06695	11.2226	0.770254	1.70557	0.986357	0.780907	0.434857
BB_RS06700	0.426454	0	1	4.24714	0	1
BB_RS06705	4.05167	-0.255128	0.837913	1.67377	-0.152427	0.87885
BB_RS06710	1.54447	-1.09707	0.467465	2.42455	-0.452484	0.65092
BB_RS06715	17.9702	0.466495	1.38175	0.796998	0.585316	0.558335
BB_RS06720	1.07682	2.76512	6.79806	2.68775	1.02879	0.303579
BB_RS06735	0.326273	2.04927	4.13897	4.17321	0.491055	0.623388
BB_RS06740	1.12175	0.719911	1.64708	2.25544	0.319189	0.749583
BB_RS06745	1.16383	-0.261841	0.834023	3.09812	-0.0845159	0.932646
BB_RS06780	154.371	-0.116809	0.922225	0.284587	-0.41045	0.681476
BB_RS06785	3.12438	-0.114386	0.923775	1.30956	-0.0873473	0.930395
BB_RS06790	2.48731	1.36645	2.57835	1.49319	0.915116	0.36013
BB_RS06795	5.44349	-0.516581	0.699027	1.16514	-0.443365	0.657502
BB_RS06805	323.518	-0.12878	0.914605	0.204878	-0.628569	0.529631
BB_RS06810	1.07133	-1.17604	0.442565	2.58415	-0.455097	0.649039
BB_RS06815	71.1964	-0.222154	0.857284	0.310512	-0.715446	0.474333
BB_RS06820	3490.59	-0.153437	0.899106	0.120811	-1.27006	0.204064	0.521005
BB_RS06825	6204.51	-0.0477497	0.967444	0.180329	-0.264792	0.79117	0.924483
BB_RS06830	246.126	-0.496371	0.708887	0.306119	-1.6215	0.10491
BB_RS06835	20656.9	-0.306688	0.808496	0.110594	-2.77309	0.00555266	0.0687676
BB_RS06840	2271.04	-0.170116	0.888771	0.0889668	-1.91213	0.0558597	0.25453
BB_RS06845	10127	-0.352699	0.783118	0.0868061	-4.06306	4.84327e-05	0.0023393
BB_RS06850	4633	-0.155765	0.897656	0.0721056	-2.16023	0.030755	0.189231
BB_RS06855	2875.92	-0.245596	0.843467	0.121741	-2.01736	0.0436575	0.217387
BB_RS06860	174.518	0.0273652	1.01915	0.275182	0.0994439	0.920786
BB_RS06865	91.5056	-0.359573	0.779395	0.288321	-1.24713	0.21235
BB_RS06870	0.338105	-0.26184	0.834024	4.24714	-0.0616508	0.950841
BB_RS06875	0.371097	-0.26184	0.834024	4.24714	-0.0616508	0.950841
BB_RS06880	2467.18	0.288812	1.22163	0.12549	2.30146	0.0213655	0.164058
BB_RS06885	0.402576	-0.26184	0.834024	4.24714	-0.0616508	0.950841
BB_RS06890	61.8992	0.195148	1.14484	0.342193	0.570285	0.568484
BB_RS06895	272.609	-0.0368353	0.974791	0.188509	-0.195403	0.845077
BB_RS06900	66.5463	0.090943	1.06507	0.509356	0.178545	0.858295
BB_RS06905	1.20295	-1.22363	0.428203	2.89166	-0.423159	0.672179
BB_RS06910	1.32582	-1.22363	0.428203	3.18594	-0.384072	0.700925
BB_RS06915	7.37153	0.41927	1.33725	1.18709	0.35319	0.723946
BB_RS06920	1.73889	1.31767	2.49263	1.87557	0.702541	0.482342
BB_RS06930	0.26805	0.699948	1.62445	4.24714	0.164805	0.869098
BB_RS06945	0.493632	0	1	4.24714	0	1
BB_RS06950	0.180988	0	1	4.24714	0	1
BB_RS06970	0.230702	0	1	4.24714	0	1
BB_RS06975	0.245864	0	1	4.24714	0	1
BB_RS06980	0.354335	1.78866	3.45495	4.19129	0.426758	0.669556
BB_RS06990	4925.76	-0.200717	0.870118	0.175983	-1.14054	0.254059	0.577462
BB_RS06995	6927.91	-0.047873	0.967361	0.163083	-0.293551	0.769101	0.921055
BB_RS07000	0.642401	-3.09019	0.117425	3.79457	-0.814372	0.415432
BB_RS07005	0.456221	-1.22363	0.428205	4.24714	-0.288106	0.773265
BB_RS07015	164.759	-0.131581	0.912831	0.291752	-0.451003	0.651988
BB_RS07020	592.384	-0.130537	0.913491	0.222528	-0.586611	0.557465
BB_RS07025	81.2099	0.00393069	1.00273	0.288116	0.0136427	0.989115
BB_RS07030	5260.73	-0.0820961	0.944684	0.0753661	-1.0893	0.276023	0.591965
BB_RS07035	54.2682	-0.0620732	0.957887	0.399285	-0.155461	0.876458
BB_RS07040	129.161	-0.368016	0.774847	0.352745	-1.04329	0.296813
BB_RS07045	1241.64	-0.245205	0.843696	0.187056	-1.31086	0.189905
BB_RS07050	1889.35	-0.106317	0.928956	0.0963053	-1.10396	0.269611	0.591746
BB_RS07060	2.51098	-1.1574	0.448318	1.903	-0.6082	0.543055
BB_RS07065	44.787	0.449073	1.36516	0.443275	1.01308	0.311023
BB_RS07070	33.0254	0.211944	1.15825	0.513341	0.412872	0.6797
BB_RS07075	0.240434	0.699948	1.62445	4.24714	0.164805	0.869098
BB_RS07080	128.085	0.0470747	1.03317	0.262759	0.179156	0.857815
BB_RS07085	6.91892	0.405553	1.3246	1.03715	0.391024	0.695779
BB_RS07090	28.9074	0.838671	1.7884	0.533284	1.57265	0.115799
BB_RS07095	328.147	-0.0336375	0.976954	0.186874	-0.180001	0.857151
BB_RS07100	10.6457	0.388886	1.30938	0.894716	0.434648	0.663818
BB_RS07105	270.82	0.0311378	1.02182	0.193925	0.160567	0.872435
BB_RS07110	6156.64	-0.00088939	0.999384	0.179301	-0.0049603	0.996042	0.999859
BB_RS07115	2878.54	0.180306	1.13312	0.189481	0.951577	0.341312	0.654837
BB_RS07120	998.705	0.350644	1.27513	0.195614	1.79253	0.0730486
BB_RS07125	2158.39	0.146042	1.10653	0.19668	0.742536	0.457762	0.739643
BB_RS07130	1651.29	0.221705	1.16611	0.18119	1.22361	0.221101
BB_RS07135	861.359	0.256463	1.19455	0.207177	1.23789	0.215756
BB_RS07140	451.96	0.153366	1.11216	0.213404	0.718665	0.472347
BB_RS07145	81.6343	-0.0326105	0.97765	0.377688	-0.0863423	0.931194
BB_RS07150	243.713	-0.0482058	0.967138	0.274288	-0.175749	0.860491
BB_RS07155	143.777	0.0985005	1.07066	0.279309	0.352658	0.724345
BB_RS07160	902.409	0.0310377	1.02175	0.176166	0.176184	0.860149
BB_RS07165	110.308	0.188437	1.13953	0.331219	0.56892	0.56941
BB_RS07170	121.87	-0.0592376	0.959771	0.26588	-0.222798	0.823692
BB_RS07180	735.555	0.226622	1.17009	0.196002	1.15622	0.247589
BB_RS07185	3.68192	-0.434602	0.739898	1.44412	-0.300946	0.763456
BB_RS07190	447.96	-0.0102309	0.992934	0.180699	-0.0566184	0.954849
BB_RS07195	1494.4	0.0573376	1.04054	0.180389	0.317855	0.750595
BB_RS07200	670.579	-0.174267	0.886218	0.155206	-1.12282	0.261516
BB_RS07205	1832.07	-0.246147	0.843145	0.16923	-1.45452	0.145803
BB_RS07210	6561.34	-0.0871724	0.941366	0.172672	-0.504845	0.613668	0.838635
BB_RS07215	1819.54	-0.0198119	0.986361	0.148691	-0.133242	0.894002
BB_RS07220	4645.27	-0.046738	0.968123	0.194432	-0.240383	0.810034	0.93824
BB_RS07225	941.265	-0.112047	0.925274	0.116892	-0.958551	0.337785
BB_RS07230	0.424371	0.699948	1.62445	4.24714	0.164805	0.869098
BB_RS07235	248.754	0.096391	1.0691	0.22573	0.42702	0.669365
BB_RS07240	832.345	0.0518079	1.03656	0.142033	0.364761	0.71529
BB_RS07245	21676.1	-0.0820987	0.944682	0.077099	-1.06485	0.286945	0.599426
BB_RS07250	11301.3	-0.0412775	0.971794	0.137451	-0.300308	0.763942	0.920472
BB_RS07255	1910.17	-0.162374	0.893554	0.166813	-0.973385	0.330362	0.638824
BB_RS07260	26790.9	-0.308687	0.807376	0.14272	-2.16288	0.0305502	0.189231
BB_RS07265	3861.57	-0.133941	0.911338	0.0713399	-1.87751	0.0604484	0.265424
BB_RS07270	3052.52	-0.157646	0.896487	0.100521	-1.5683	0.116812	0.387767
BB_RS07275	2433.34	-0.206279	0.86677	0.148971	-1.38469	0.166147	0.472244
BB_RS07280	2865.13	-0.215364	0.861329	0.158155	-1.36173	0.173282	0.479593
BB_RS07285	823.22	0.0471091	1.03319	0.184656	0.255118	0.798632
BB_RS07290	321.118	0.221533	1.16597	0.176696	1.25376	0.209931
BB_RS07295	786.742	0.0116962	1.00814	0.117019	0.099951	0.920383
BB_RS07300	1362.83	0.302401	1.2332	0.117564	2.57223	0.0101046
BB_RS07305	4024.84	0.232562	1.17492	0.102256	2.2743	0.0229479	0.167118
BB_RS07310	1822.51	-0.162017	0.893775	0.0750656	-2.15834	0.0309014
BB_RS07315	1055.39	0.329309	1.25641	0.126138	2.61071	0.00903538
BB_RS07320	1177.92	-0.0393782	0.973074	0.122001	-0.32277	0.746869
BB_RS07330	0.786521	-3.42948	0.0928162	3.15079	-1.08845	0.276395
BB_RS07390	0.183006	-1.22363	0.428205	4.24714	-0.288106	0.773265
BB_RS07410	42.9699	0.0478186	1.0337	0.53742	0.0889781	0.929099
BB_RS07415	997.839	0.11738	1.08476	0.234004	0.501616	0.615937
BB_RS07420	12150.4	-0.287588	0.819271	0.111732	-2.5739	0.0100558	0.0991219
BB_RS07425	1493.75	-0.209956	0.864564	0.145345	-1.44453	0.148589
BB_RS07430	22619.4	-0.0490291	0.966587	0.0737298	-0.664984	0.506061	0.778431
BB_RS07435	10020.5	-0.200796	0.87007	0.130273	-1.54135	0.123232	0.399471
BB_RS07440	80.1103	-0.127257	0.915571	0.427736	-0.297512	0.766075
BB_RS07445	178.303	-0.0018774	0.9987	0.287519	-0.00652963	0.99479
BB_RS07450	6.40264	-0.0694346	0.953011	1.19054	-0.0583221	0.953492
BB_RS07455	14.1562	-0.215596	0.86119	0.915597	-0.23547	0.813844
BB_RS07460	24.8509	0.372565	1.29465	0.629282	0.592048	0.553818
BB_RS07465	4.60224	1.14776	2.2157	1.34978	0.850335	0.395139
BB_RS07470	60.5874	-0.192582	0.875038	0.396038	-0.486271	0.626775
BB_RS07475	19.3713	-0.109448	0.926943	0.594394	-0.184134	0.853909
BB_RS07480	68.0031	0.190474	1.14114	0.372835	0.510881	0.609434
BB_RS07485	336.364	-0.0039939	0.997235	0.219093	-0.0182292	0.985456
BB_RS07490	3072.17	-0.180906	0.882149	0.120566	-1.50047	0.133492	0.416657
BB_RS07495	249.75	0.294263	1.22626	0.256913	1.14538	0.252052
BB_RS07500	80.5844	-0.363771	0.77713	0.32905	-1.10552	0.268934
BB_RS07510	536.167	-0.132682	0.912134	0.251525	-0.527508	0.597841
BB_RS07515	443.686	-0.0897715	0.939672	0.193568	-0.463773	0.64281
BB_RS07520	1405.71	0.0750179	1.05337	0.126868	0.591307	0.554315
BB_RS07525	215.688	-0.378447	0.769265	0.192384	-1.96715	0.0491664
BB_RS07530	2257.08	-0.150211	0.901119	0.184863	-0.812552	0.416475	0.707056
BB_RS07535	1741.82	0.0371172	1.02606	0.142848	0.259837	0.794989
BB_RS07540	377.652	0.0843846	1.06024	0.192612	0.438106	0.661309
BB_RS07545	2772.99	0.0880313	1.06292	0.153991	0.571666	0.567548	0.817067
BB_RS07550	1.6108	0.182534	1.13488	2.10236	0.086823	0.930812
BB_RS07555	1012.38	0.0154895	1.01079	0.15549	0.0996173	0.920648
BB_RS07560	0.628692	1.48019	2.78985	4.15133	0.356558	0.721423
BB_RS07565	2032.67	0.14237	1.10372	0.129709	1.09761	0.272375	0.591746
BB_RS07570	9313.53	-0.0896105	0.939776	0.0900445	-0.995181	0.319648	0.634063
BB_RS07575	4894.61	-0.134193	0.91118	0.0990435	-1.35489	0.175454	0.479593
BB_RS07580	993.671	-0.0667504	0.954786	0.164357	-0.406131	0.684647
BB_RS07585	52194.9	-0.22271	0.856954	0.116873	-1.90558	0.0567046	0.255452
BB_RS07590	3866.18	-0.109837	0.926693	0.122055	-0.899898	0.368174	0.680321
BB_RS07595	10177	-0.155373	0.8979	0.0711211	-2.18463	0.0289162	0.186221
BB_RS07600	3112.85	-0.175581	0.885411	0.146988	-1.19452	0.232274	0.549762
BB_RS07605	1668.44	-0.237747	0.848069	0.185518	-1.28153	0.200006
BB_RS07610	291.08	-0.0485811	0.966887	0.205542	-0.236356	0.813157
BB_RS07615	174.385	-0.163013	0.893158	0.227024	-0.718043	0.472731
BB_RS07620	1082.7	-0.170441	0.888571	0.117566	-1.44975	0.147128
BB_RS07625	1128.62	-0.10833	0.927661	0.209801	-0.516348	0.605611
BB_RS07630	1206.96	-0.0515558	0.964895	0.202769	-0.254259	0.799295
BB_RS07635	1068.65	0.0548902	1.03878	0.163792	0.335122	0.737533
BB_RS07640	753.828	0.0129318	1.009	0.149711	0.0863783	0.931166
BB_RS07645	4107.08	0.0490613	1.03459	0.185133	0.265006	0.791005	0.924483
BB_RS07650	557.822	0.302219	1.23304	0.226922	1.33182	0.18292
BB_RS07655	396.492	0.154964	1.11339	0.229636	0.674827	0.499785
BB_RS07660	654.32	-0.118737	0.920994	0.139015	-0.854132	0.393032
BB_RS07665	1615.68	-0.473932	0.72	0.253989	-1.86595	0.0620477
BB_RS07670	295.042	0.104463	1.07509	0.250781	0.416551	0.677007
BB_RS07675	232.891	0.225539	1.16921	0.221775	1.01697	0.309166
BB_RS07680	312.431	0.239208	1.18034	0.156214	1.53128	0.1257
BB_RS07685	65.202	0.292261	1.22456	0.347247	0.84165	0.399984
BB_RS07690	1973.97	-0.0771631	0.94792	0.143205	-0.538831	0.590004	0.829514
BB_RS07695	5.06554	0.667247	1.58804	1.26491	0.527504	0.597843
BB_RS07700	402.905	0.0585149	1.04139	0.160729	0.364059	0.715814
BB_RS07705	599.613	-0.07157	0.951602	0.197666	-0.362076	0.717295
BB_RS07710	24.8727	-0.197296	0.872183	0.590919	-0.333881	0.73847
BB_RS07715	101.703	-0.0607612	0.958758	0.349366	-0.173918	0.86193
BB_RS07720	4.30783	-0.660874	0.632495	1.2492	-0.52904	0.596778
BB_RS07725	41.6831	-0.160941	0.894442	0.447881	-0.359338	0.719342
BB_RS07730	31.6673	0.218155	1.16325	0.5045	0.432418	0.665437
BB_RS07735	3161.16	-0.220164	0.858468	0.114845	-1.91705	0.0552312	0.25286
BB_RS07740	5650.89	0.103611	1.07446	0.113482	0.913015	0.361235	0.676265
BB_RS07745	21.6932	-0.80726	0.571466	0.60779	-1.32819	0.184116
BB_RS07750	2.8189	-0.586234	0.66608	1.39838	-0.419224	0.675053
BB_RS07755	30764.2	-0.252208	0.83961	0.0822212	-3.06744	0.00215903	0.0372748

## Sheet: BL vs. SP
Supplementary table S4. Differential expression pairwise comparison between B. burgdorferi B31 bleb and spiral morphotype calculated by DeSeq2.
RefSeq_locus_tag	baseMean	log2fold_change	fold_change	lfcSE	stat	p	padj
BB_RS00005	1267.1	-1.12684	0.457917	0.162159	-6.94898	3.67927e-12	1.08938e-11
BB_RS00010	2980.32	-0.215271	0.861385	0.104015	-2.06962	0.0384881	0.0498771
BB_RS00015	13570.9	-0.118304	0.92127	0.0768646	-1.53912	0.123775	0.15052
BB_RS00020	16603	0.265714	1.20223	0.106456	2.496	0.0125602	0.0173322
BB_RS00025	8958.28	-0.44668	0.733729	0.0951557	-4.6942	2.67646e-06	5.23005e-06
BB_RS00030	22856.5	-0.87907	0.543718	0.0916755	-9.58893	8.89998e-22	4.79121e-21
BB_RS00035	22171.4	-0.696347	0.617133	0.0834802	-8.34146	7.33806e-17	2.93092e-16
BB_RS00040	2104.72	-0.0723579	0.951082	0.122381	-0.59125	0.554353	0.601617
BB_RS00045	1234.4	0.637145	1.55525	0.130873	4.86842	1.12494e-06	2.26652e-06
BB_RS00050	14715.1	-0.861804	0.550264	0.105848	-8.14194	3.89008e-16	1.47585e-15
BB_RS00055	19336.4	-0.0271475	0.981359	0.0827917	-0.327901	0.742986	0.784455
BB_RS00060	9490.34	-0.997155	0.500987	0.0882391	-11.3006	1.3032e-29	9.49176e-29
BB_RS00065	4060.32	-1.6519	0.318222	0.120267	-13.7353	6.24308e-43	8.58896e-42
BB_RS00070	13371.1	-1.73096	0.301251	0.115133	-15.0344	4.36832e-51	8.88007e-50
BB_RS00075	16867.3	-0.456001	0.729004	0.0818321	-5.57239	2.51263e-08	5.60097e-08
BB_RS00080	17311.3	0.40079	1.32023	0.129976	3.08358	0.00204528	0.00311946
BB_RS00085	6145.66	-0.189128	0.877136	0.0981211	-1.9275	0.0539174	0.0687599
BB_RS00090	18082.1	-0.909585	0.532338	0.0837215	-10.8644	1.70314e-27	1.16567e-26
BB_RS00095	6281.17	-1.27245	0.413955	0.13738	-9.26228	2.00122e-20	9.87556e-20
BB_RS00100	83228.3	-0.340949	0.789522	0.0933806	-3.65118	0.000261042	0.00043678
BB_RS00105	20602.2	-0.264151	0.832689	0.0665892	-3.96687	7.28231e-05	0.000126835
BB_RS00110	31970.4	0.414811	1.33312	0.0894924	4.63515	3.56672e-06	6.93982e-06
BB_RS00115	14559.1	0.0325846	1.02284	0.112412	0.289866	0.771918	0.810604
BB_RS00120	34929.5	-0.559429	0.678571	0.0880565	-6.35308	2.11052e-10	5.59248e-10
BB_RS00125	11271.1	0.209834	1.15656	0.0730368	2.87299	0.00406609	0.00600652
BB_RS00130	17212	0.949651	1.93141	0.114621	8.28515	1.17959e-16	4.65682e-16
BB_RS00135	55898.5	-0.750727	0.594304	0.0873751	-8.592	8.54708e-18	3.60406e-17
BB_RS00140	34147.7	-0.883036	0.542225	0.0781939	-11.2929	1.42252e-29	1.03057e-28
BB_RS00145	1887.33	-0.274772	0.826581	0.128133	-2.14443	0.0319981	0.0421076
BB_RS00150	1270.08	0.223993	1.16796	0.119992	1.86674	0.0619383	0.0784744
BB_RS00155	12768.9	0.712837	1.63902	0.11582	6.15468	7.523e-10	1.90452e-09
BB_RS00160	9869.79	0.0382793	1.02689	0.090105	0.42483	0.670961	0.712275
BB_RS00165	2631.43	-1.04291	0.485346	0.159506	-6.53839	6.21858e-11	1.70074e-10
BB_RS00170	179952	-0.920557	0.528305	0.0901631	-10.2099	1.79022e-24	1.11337e-23
BB_RS00175	32329.6	-0.678502	0.624814	0.127676	-5.31425	1.071e-07	2.28637e-07
BB_RS00180	53855	-0.763523	0.589056	0.125132	-6.10174	1.04921e-09	2.63173e-09
BB_RS00185	11083.2	-0.74036	0.59859	0.0991286	-7.46869	8.09998e-14	2.62671e-13
BB_RS00190	20228.2	-0.837098	0.559769	0.111153	-7.53107	5.03252e-14	1.64372e-13
BB_RS00195	49384.9	-0.352168	0.783406	0.122281	-2.88	0.00397681	0.00588102
BB_RS00200	5001.46	-0.203811	0.868254	0.1293	-1.57627	0.114964	0.140684
BB_RS00205	7890.83	-0.498893	0.70765	0.134757	-3.70217	0.00021376	0.000359878
BB_RS00210	7834.88	-0.154962	0.898156	0.0742685	-2.08652	0.0369318	0.0481351
BB_RS00215	2921.69	-0.830469	0.562346	0.132986	-6.24477	4.24429e-10	1.10109e-09
BB_RS00220	9417.83	0.940338	1.91898	0.150745	6.23793	4.43387e-10	1.14591e-09
BB_RS00225	7667.67	0.974948	1.96557	0.176161	5.53441	3.1227e-08	6.87095e-08
BB_RS00230	8590.48	0.31189	1.24133	0.115539	2.69945	0.00694551	0.00995766
BB_RS00245	12736.5	0.600486	1.51623	0.0569259	10.5486	5.15864e-26	3.36175e-25
BB_RS00250	7379.55	-0.773248	0.585099	0.142167	-5.43902	5.35759e-08	1.16195e-07
BB_RS00255	16390.1	-0.855677	0.552606	0.0768211	-11.1386	8.14207e-29	5.80602e-28
BB_RS00260	15396.3	-0.519635	0.697548	0.0596847	-8.70634	3.13856e-18	1.34849e-17
BB_RS00265	8670.43	-0.555343	0.680495	0.126213	-4.40003	1.08234e-05	2.02772e-05
BB_RS00270	56625	-0.125719	0.916547	0.108454	-1.15919	0.246379	0.284862
BB_RS00275	132312	0.224986	1.16877	0.0866379	2.59685	0.0094083	0.0132241
BB_RS00280	237089	0.0736211	1.05235	0.0744407	0.988989	0.322668	0.368055
BB_RS00285	53723.8	-0.988332	0.50406	0.107049	-9.23251	2.6436e-20	1.29517e-19
BB_RS00290	35609.7	-0.291609	0.816991	0.0891191	-3.27212	0.00106743	0.00167301
BB_RS00295	14946.7	-0.559084	0.678733	0.113629	-4.92024	8.64398e-07	1.76508e-06
BB_RS00300	28022.3	-0.239452	0.847067	0.057175	-4.18805	2.81359e-05	5.13687e-05
BB_RS00305	8575.96	-1.41266	0.375618	0.102811	-13.7404	5.81904e-43	8.08728e-42
BB_RS00310	30108.7	-0.452689	0.730679	0.0825292	-5.4852	4.12998e-08	9.02895e-08
BB_RS00315	37030.2	-0.897973	0.53664	0.0993637	-9.03723	1.60689e-19	7.46958e-19
BB_RS00320	17240.7	0.105933	1.07619	0.0563859	1.87872	0.0602833	0.0765913
BB_RS00325	8278.81	-0.322218	0.799839	0.0856903	-3.76026	0.00016974	0.000287544
BB_RS00330	281091	-0.230171	0.852534	0.0600196	-3.83493	0.000125599	0.000214907
BB_RS00335	12636.2	0.205998	1.15348	0.0898262	2.2933	0.0218308	0.0294392
BB_RS00340	34754.7	-0.199669	0.87075	0.0609302	-3.27701	0.00104911	0.00164619
BB_RS00345	12632.9	-0.321108	0.800455	0.092538	-3.47001	0.000520439	0.000839855
BB_RS00350	4777.5	-0.636862	0.64311	0.102043	-6.24112	4.34442e-10	1.12492e-09
BB_RS00355	11804.6	-0.680154	0.624099	0.0923755	-7.36293	1.79922e-13	5.71219e-13
BB_RS00360	1375.92	-1.58116	0.334214	0.243	-6.50683	7.67547e-11	2.08247e-10
BB_RS00365	35913.6	0.172529	1.12703	0.0765694	2.25323	0.0242446	0.0324692
BB_RS00370	14662.9	-0.625333	0.64827	0.0897091	-6.97067	3.15429e-12	9.38022e-12
BB_RS00375	6262.8	-1.05238	0.482171	0.0956884	-10.998	3.9058e-28	2.75632e-27
BB_RS00380	4958.75	-1.72621	0.302246	0.13367	-12.914	3.75386e-38	3.99435e-37
BB_RS00385	3581.84	-1.899	0.268129	0.114603	-16.5702	1.14363e-61	3.31411e-60
BB_RS00390	3174.33	-1.76073	0.295099	0.112115	-15.7047	1.40465e-55	3.47843e-54
BB_RS00395	1633.12	-2.04066	0.243052	0.163261	-12.4994	7.51989e-36	7.11256e-35
BB_RS00400	42215.3	-0.426483	0.744074	0.0767377	-5.55767	2.73401e-08	6.05482e-08
BB_RS00405	18408.8	-0.163914	0.8926	0.0876299	-1.87053	0.0614108	0.0779511
BB_RS00410	28430.1	0.476977	1.39182	0.103566	4.60552	4.11437e-06	7.94861e-06
BB_RS00415	7145.01	-1.41321	0.375474	0.0661692	-21.3576	3.31545e-101	3.22546e-99
BB_RS00420	27600.3	-0.751136	0.594136	0.0959486	-7.82852	4.93633e-15	1.72392e-14
BB_RS00425	79834.3	-0.542308	0.686671	0.09696	-5.59311	2.23037e-08	4.99631e-08
BB_RS00430	128899	-1.05665	0.480748	0.114491	-9.22908	2.72976e-20	1.33259e-19
BB_RS00435	19644.1	-1.56972	0.336874	0.11956	-13.1291	2.24371e-39	2.70436e-38
BB_RS00440	21301.7	-1.63906	0.321066	0.125765	-13.0327	7.97101e-39	9.20044e-38
BB_RS00445	89879.5	-0.77925	0.58267	0.0890932	-8.74646	2.20143e-18	9.48844e-18
BB_RS00450	17400	-0.319376	0.801416	0.119329	-2.67644	0.00744086	0.0106566
BB_RS00455	75401.5	0.221825	1.16621	0.114346	1.93994	0.0523866	0.0669959
BB_RS00460	82591.6	0.262409	1.19948	0.0929856	2.82203	0.004772	0.0069962
BB_RS00465	9887.58	0.0805417	1.05741	0.119203	0.675668	0.499251	0.547488
BB_RS00470	32848.3	0.154216	1.11282	0.0702685	2.19466	0.0281877	0.0374552
BB_RS00475	20903.5	-0.105705	0.929351	0.080291	-1.31652	0.187998	0.221692
BB_RS00480	11037.9	-1.00177	0.499387	0.076497	-13.0955	3.49238e-39	4.1362e-38
BB_RS00485	9701.49	-0.751408	0.594023	0.074306	-10.1124	4.87008e-24	2.92205e-23
BB_RS00490	15797.1	-0.938695	0.521705	0.140709	-6.6712	2.53719e-11	7.13978e-11
BB_RS00495	15833.7	0.394043	1.31407	0.0663043	5.94294	2.79959e-09	6.66615e-09
BB_RS00500	2036.89	-0.161097	0.894345	0.160446	-1.00406	0.315349	0.360626
BB_RS00505	4684.51	-1.09748	0.467333	0.107599	-10.1997	1.98927e-24	1.22597e-23
BB_RS00510	50808.1	-0.697888	0.616474	0.0886415	-7.87315	3.45819e-15	1.21707e-14
BB_RS00515	12739.6	-0.577723	0.67002	0.107401	-5.37915	7.48401e-08	1.61541e-07
BB_RS00520	13997	-0.634674	0.644086	0.152363	-4.16553	3.10629e-05	5.6561e-05
BB_RS00525	7458.72	0.183252	1.13544	0.0853082	2.14812	0.0317043	0.0417613
BB_RS00530	30642	0.388741	1.30925	0.0796005	4.88365	1.0414e-06	2.11068e-06
BB_RS00535	33303.7	0.153678	1.1124	0.0770412	1.99475	0.0460697	0.0591395
BB_RS00540	7258.8	0.897712	1.86311	0.0976702	9.19125	3.88286e-20	1.86213e-19
BB_RS00545	55724.6	0.122963	1.08897	0.0615202	1.99874	0.0456361	0.058638
BB_RS00550	23539.8	0.101316	1.07275	0.0810174	1.25055	0.2111	0.246374
BB_RS00555	9303.83	0.100409	1.07208	0.0912789	1.10002	0.271321	0.312639
BB_RS00560	12523.9	0.145078	1.10579	0.081967	1.76996	0.0767334	0.0957937
BB_RS00565	24709.8	0.258705	1.1964	0.100254	2.58049	0.00986597	0.0138388
BB_RS00570	13017.6	-0.133349	0.911713	0.0895249	-1.48952	0.136352	0.164637
BB_RS00575	4689.11	-0.346204	0.786651	0.107011	-3.23521	0.00121554	0.00188991
BB_RS00580	14686.8	-1.05376	0.48171	0.0884887	-11.9085	1.06942e-32	8.93588e-32
BB_RS00585	74850.2	-0.872255	0.546292	0.115372	-7.56036	4.01954e-14	1.31601e-13
BB_RS00590	37660.3	-0.936942	0.522339	0.07547	-12.4148	2.17361e-35	2.02771e-34
BB_RS00595	36136.9	-0.348319	0.785499	0.104821	-3.32299	0.000890574	0.00140878
BB_RS00600	46751.2	-0.269535	0.829587	0.0880011	-3.06286	0.00219231	0.00333348
BB_RS00605	48338.6	-0.285358	0.820538	0.0805411	-3.54301	0.000395581	0.000643705
BB_RS00610	628.406	-0.447533	0.733296	0.198303	-2.25681	0.0240197	0.0322314
BB_RS00615	24702.3	-0.808061	0.571149	0.0967245	-8.35425	6.58475e-17	2.63778e-16
BB_RS00620	22316.3	-0.641834	0.640898	0.0961283	-6.67685	2.44131e-11	6.89847e-11
BB_RS00625	72315.9	-0.427225	0.743691	0.0889612	-4.80238	1.56791e-06	3.1175e-06
BB_RS00630	19556.7	-0.64366	0.640087	0.071656	-8.98264	2.64351e-19	1.21637e-18
BB_RS00635	10981.9	-0.754015	0.592951	0.105758	-7.12961	1.0065e-12	3.10149e-12
BB_RS00640	6076.16	-0.544321	0.685714	0.105292	-5.16965	2.34531e-07	4.89175e-07
BB_RS00645	75715.5	-0.176363	0.884931	0.12375	-1.42515	0.154114	0.184288
BB_RS00650	222921	-0.280007	0.823587	0.0953166	-2.93765	0.00330712	0.00496615
BB_RS00655	118816	-0.15952	0.895323	0.0564447	-2.82613	0.00471149	0.00691492
BB_RS00660	5913.24	0.399915	1.31943	0.0934799	4.27808	1.88512e-05	3.47434e-05
BB_RS00665	16761	1.36117	2.56894	0.0913017	14.9085	2.90214e-50	5.56721e-49
BB_RS00670	10584.1	0.403818	1.323	0.0725071	5.56937	2.55667e-08	5.68165e-08
BB_RS00675	165323	0.266333	1.20275	0.0542891	4.90583	9.30337e-07	1.89122e-06
BB_RS00685	5303.59	-0.902379	0.535004	0.136927	-6.59024	4.39121e-11	1.22058e-10
BB_RS00690	72173.7	-0.810952	0.570005	0.112186	-7.22867	4.87758e-13	1.5202e-12
BB_RS00695	25693.2	-0.962289	0.513242	0.132595	-7.25734	3.94774e-13	1.2389e-12
BB_RS00700	18128.4	-0.677684	0.625168	0.102751	-6.5954	4.24118e-11	1.18128e-10
BB_RS00705	5585.15	-1.5272	0.346951	0.344801	-4.42921	9.45781e-06	1.77922e-05
BB_RS00710	71056.8	-0.781078	0.581932	0.10971	-7.11948	1.08333e-12	3.33067e-12
BB_RS00715	14065.8	-0.331026	0.794971	0.0761671	-4.34605	1.38612e-05	2.58262e-05
BB_RS00720	19207.6	0.448391	1.36452	0.0684117	6.5543	5.59043e-11	1.53822e-10
BB_RS00725	599237	-0.341104	0.789437	0.0961775	-3.54661	0.000390222	0.000637268
BB_RS00730	98556.2	-0.530795	0.692173	0.0570765	-9.29971	1.40831e-20	7.02606e-20
BB_RS00735	35856	0.200627	1.1492	0.0943924	2.12546	0.0335484	0.0440201
BB_RS00740	15645.3	-0.314964	0.803871	0.0873857	-3.6043	0.000312996	0.000517356
BB_RS00745	46972.4	-0.217451	0.860084	0.0877136	-2.4791	0.0131715	0.0181147
BB_RS00750	140225	0.222606	1.16684	0.106019	2.09968	0.035757	0.0466933
BB_RS00755	9466.09	-0.313301	0.804798	0.0816917	-3.83516	0.000125481	0.000214907
BB_RS00760	892.04	-0.0687858	0.95344	0.143242	-0.480207	0.63108	0.674671
BB_RS00765	12313.7	-1.26132	0.417161	0.215806	-5.8447	5.07493e-09	1.1856e-08
BB_RS00770	31852.3	-0.263538	0.833042	0.0734632	-3.58735	0.000334052	0.000550157
BB_RS00775	9796.27	-0.238691	0.847514	0.0802564	-2.9741	0.00293845	0.0044204
BB_RS00780	5610.21	-0.600689	0.659439	0.0709406	-8.4675	2.50709e-17	1.03162e-16
BB_RS00785	20849.8	-1.23824	0.42389	0.0926503	-13.3646	9.73224e-41	1.21608e-39
BB_RS00790	35334.5	-1.09912	0.4668	0.0927488	-11.8505	2.13842e-32	1.75453e-31
BB_RS00795	2792.21	0.284209	1.21774	0.108156	2.62776	0.00859486	0.0121813
BB_RS00800	12635.5	0.131993	1.09581	0.0718915	1.83601	0.0663561	0.0836824
BB_RS00805	6583.4	-0.0520103	0.964591	0.0948665	-0.548247	0.583522	0.627771
BB_RS00810	6532.63	0.559483	1.47374	0.152789	3.66181	0.000250438	0.000419552
BB_RS00815	12668.1	-0.376004	0.770569	0.103901	-3.61887	0.000295896	0.000492678
BB_RS00820	8553.45	0.382795	1.30387	0.0933281	4.10161	4.10294e-05	7.34323e-05
BB_RS00825	33348.9	-0.837858	0.559474	0.0858567	-9.75879	1.69156e-22	9.55978e-22
BB_RS00830	15407.1	-1.05941	0.479827	0.0847198	-12.5049	7.0161e-36	6.68246e-35
BB_RS00835	7207.44	-1.24367	0.422296	0.0942021	-13.2022	8.52384e-40	1.0459e-38
BB_RS00840	6142.94	-0.934206	0.523331	0.0984646	-9.48773	2.36129e-21	1.23695e-20
BB_RS00845	3869.33	-1.44384	0.367587	0.131321	-10.9948	4.04817e-28	2.82749e-27
BB_RS00850	17823	-0.555333	0.6805	0.11172	-4.97076	6.66897e-07	1.37001e-06
BB_RS00855	34804.8	-0.235801	0.849214	0.0996898	-2.36534	0.0180133	0.0243878
BB_RS00860	2537.34	-0.803222	0.573068	0.16721	-4.80367	1.55786e-06	3.10206e-06
BB_RS00865	62090	0.029458	1.02063	0.102067	0.288614	0.772877	0.810985
BB_RS00870	42627.4	0.0853893	1.06097	0.0855088	0.998603	0.317987	0.363338
BB_RS00875	15205.5	-0.187796	0.877946	0.0913009	-2.05689	0.0396967	0.0513456
BB_RS00880	71609.7	0.182227	1.13463	0.0750095	2.42939	0.0151243	0.02062
BB_RS00885	34701.7	-0.166821	0.890804	0.103351	-1.61412	0.106502	0.130917
BB_RS00890	9368.89	-0.988023	0.504168	0.101512	-9.7331	2.17856e-22	1.22107e-21
BB_RS00895	773.668	-1.68731	0.310505	0.280691	-6.01127	1.84073e-09	4.49297e-09
BB_RS00900	8967.55	-1.73585	0.300233	0.0830295	-20.9064	4.68646e-97	3.98935e-95
BB_RS00905	8883.88	-0.656717	0.63432	0.0771726	-8.50972	1.74356e-17	7.26216e-17
BB_RS00910	12328.9	-1.01266	0.495631	0.117261	-8.63597	5.82289e-18	2.46298e-17
BB_RS00915	31797.3	-0.705838	0.613086	0.0976157	-7.23078	4.80224e-13	1.50015e-12
BB_RS00920	6502.01	-0.622686	0.649461	0.141264	-4.40796	1.0435e-05	1.95764e-05
BB_RS00925	53278.2	0.198143	1.14722	0.0653	3.03435	0.00241053	0.00364793
BB_RS00930	2916.08	-0.868025	0.547896	0.241476	-3.59466	0.000324818	0.000536245
BB_RS00935	1024.93	-1.39101	0.381297	0.198958	-6.99148	2.72001e-12	8.16002e-12
BB_RS00940	21325.3	-0.98076	0.506713	0.119434	-8.21176	2.17966e-16	8.48197e-16
BB_RS00945	56148.1	-0.657084	0.634159	0.0687181	-9.56202	1.15484e-21	6.1682e-21
BB_RS00950	4316.54	0.0600897	1.04253	0.0628794	0.955634	0.339257	0.384736
BB_RS00955	13028.3	-0.820461	0.566261	0.0868993	-9.44152	3.67409e-21	1.88834e-20
BB_RS00960	62954.4	-0.716818	0.608438	0.113255	-6.32922	2.46408e-10	6.47891e-10
BB_RS00965	3809.06	-1.20223	0.434603	0.148092	-8.11811	4.73509e-16	1.77664e-15
BB_RS00970	12916.3	-0.801096	0.573913	0.069752	-11.4849	1.57087e-30	1.19526e-29
BB_RS00975	23560.4	-0.468384	0.722774	0.0694307	-6.74606	1.51915e-11	4.35596e-11
BB_RS00985	27344.4	-0.30468	0.809622	0.077434	-3.9347	8.33003e-05	0.000144529
BB_RS00990	14296.6	-0.835198	0.560506	0.0924801	-9.03111	1.69946e-19	7.84633e-19
BB_RS00995	24991.8	-1.10261	0.465675	0.0750719	-14.6873	7.77172e-49	1.39277e-47
BB_RS01010	13924.6	0.814745	1.75899	0.0884696	9.20932	3.28208e-20	1.59082e-19
BB_RS01015	2753.18	0.434157	1.35112	0.123145	3.52558	0.000422563	0.000686791
BB_RS01020	3629.02	1.36455	2.57496	0.0999491	13.6524	1.95254e-42	2.60721e-41
BB_RS01025	1577.31	-0.189745	0.87676	0.144638	-1.31186	0.189566	0.222768
BB_RS01030	22042.3	0.14532	1.10598	0.0899055	1.61636	0.106016	0.130555
BB_RS01035	70566.2	-0.330653	0.795176	0.110281	-2.99828	0.00271508	0.00409516
BB_RS01040	24654.7	-1.38344	0.383305	0.107952	-12.8153	1.346e-37	1.35797e-36
BB_RS01045	7725.5	-2.55874	0.169723	0.375455	-6.81504	9.42348e-12	2.7308e-11
BB_RS01055	11347.1	0.487521	1.40203	0.100826	4.83529	1.3295e-06	2.659e-06
BB_RS01060	7163.64	1.01149	2.01599	0.101993	9.91723	3.50334e-23	2.02184e-22
BB_RS01065	20654.9	0.663189	1.58358	0.0811127	8.17613	2.93098e-16	1.12768e-15
BB_RS01070	14316.4	-0.423822	0.745447	0.0665076	-6.37254	1.85929e-10	4.95567e-10
BB_RS01075	12758.3	-0.602312	0.658697	0.0786048	-7.66254	1.82296e-14	6.11544e-14
BB_RS01080	16279.5	-0.329121	0.796021	0.0863221	-3.81271	0.000137451	0.000234303
BB_RS01085	22961.7	0.119694	1.0865	0.087715	1.36458	0.172385	0.204876
BB_RS01090	39268.4	-0.227826	0.85392	0.103504	-2.20114	0.0277262	0.0368781
BB_RS01095	9618.27	-0.15225	0.899846	0.0760804	-2.00117	0.0453744	0.0583569
BB_RS01100	4027.14	-0.692528	0.618769	0.083145	-8.32916	8.14181e-17	3.24244e-16
BB_RS01105	689.012	-1.15473	0.44915	0.557755	-2.07032	0.0384226	0.0498396
BB_RS01110	1509.07	-1.09894	0.46686	0.136318	-8.06154	7.53366e-16	2.78827e-15
BB_RS01115	7863.36	-0.0858533	0.942227	0.0843777	-1.01749	0.308921	0.35387
BB_RS01120	27703.3	-0.139347	0.90793	0.0672699	-2.07146	0.0383157	0.0497958
BB_RS01125	5090.72	0.268953	1.20493	0.0861187	3.12306	0.00178983	0.00274521
BB_RS01130	55067.2	0.0143755	1.01001	0.0744811	0.193009	0.846952	0.875891
BB_RS01135	23889.6	0.0633124	1.04486	0.100272	0.631407	0.527775	0.575524
BB_RS01140	74475.9	-0.682887	0.622918	0.107461	-6.35477	2.08741e-10	5.54202e-10
BB_RS01145	10847.5	-0.865268	0.548944	0.126285	-6.85173	7.29636e-12	2.12912e-11
BB_RS01150	20023.1	-0.499741	0.707234	0.0957604	-5.21866	1.80223e-07	3.78803e-07
BB_RS01155	46586.5	-0.802571	0.573327	0.0785307	-10.2198	1.61608e-24	1.00968e-23
BB_RS01160	2370.32	-1.82624	0.281999	0.13439	-13.5891	4.64847e-42	6.08771e-41
BB_RS01165	28886.1	-1.15661	0.448565	0.0988647	-11.6989	1.29054e-31	1.01602e-30
BB_RS01170	106516	-1.01234	0.495741	0.0920662	-10.9958	4.00365e-28	2.81081e-27
BB_RS01175	36624.3	-0.488818	0.712608	0.0732573	-6.67263	2.51262e-11	7.08527e-11
BB_RS01180	118311	-0.791096	0.577905	0.0527178	-15.0062	6.68238e-51	1.33844e-49
BB_RS01185	3980.7	0.186067	1.13766	0.0966512	1.92514	0.0542115	0.0690702
BB_RS01190	90722.5	-1.39184	0.381077	0.134478	-10.35	4.18533e-25	2.68888e-24
BB_RS01195	130145	-1.67691	0.312751	0.164865	-10.1714	2.65957e-24	1.61711e-23
BB_RS01200	74695.3	-2.09088	0.234738	0.160495	-13.0277	8.51274e-39	9.66196e-38
BB_RS01205	10633.3	-1.24516	0.421862	0.0925375	-13.4557	2.84971e-41	3.5938e-40
BB_RS01210	11428.5	-0.973827	0.509154	0.111116	-8.76407	1.88324e-18	8.16868e-18
BB_RS01215	34054.2	-0.940975	0.520881	0.0971438	-9.68642	3.44397e-22	1.90678e-21
BB_RS01220	1364.97	-0.277807	0.824844	0.127373	-2.18105	0.0291798	0.0386604
BB_RS01225	33195.9	-0.712943	0.610074	0.096043	-7.42316	1.14357e-13	3.67346e-13
BB_RS01230	8130.99	-0.759085	0.590871	0.107593	-7.05513	1.72444e-12	5.24261e-12
BB_RS01235	10173.2	-0.304461	0.809745	0.101269	-3.00647	0.00264301	0.00399088
BB_RS01245	48491.9	0.495586	1.40989	0.0723309	6.85165	7.30029e-12	2.12912e-11
BB_RS01250	26165	-0.602693	0.658524	0.0521885	-11.5484	7.52185e-31	5.82088e-30
BB_RS01255	154823	-0.314453	0.804156	0.0802369	-3.91906	8.88943e-05	0.000153453
BB_RS01260	35407.6	-1.03133	0.489259	0.074056	-13.9264	4.38169e-44	6.70546e-43
BB_RS01265	15623	-1.60071	0.329714	0.112628	-14.2124	7.67792e-46	1.25992e-44
BB_RS01270	28456.9	-0.00531536	0.996322	0.0948529	-0.0560379	0.955312	0.96595
BB_RS01275	32960.3	-0.235908	0.849151	0.094463	-2.49736	0.0125124	0.0172838
BB_RS01280	2655.18	-0.823718	0.564984	0.132196	-6.23103	4.6338e-10	1.19531e-09
BB_RS01285	27197.8	-0.691997	0.618996	0.0851037	-8.13122	4.24993e-16	1.60343e-15
BB_RS01290	37819.1	-0.718075	0.607908	0.088644	-8.10066	5.46636e-16	2.04538e-15
BB_RS01295	17708.3	-0.764512	0.588653	0.0665968	-11.4797	1.66838e-30	1.25543e-29
BB_RS01300	4545.33	0.478489	1.39328	0.114951	4.16253	3.14736e-05	5.72324e-05
BB_RS01305	3168.27	-0.137373	0.909173	0.10581	-1.29829	0.194187	0.227415
BB_RS01310	25510.3	-0.64987	0.637338	0.102875	-6.31708	2.66556e-10	6.98172e-10
BB_RS01315	11442.4	-1.32384	0.39947	0.0827468	-15.9987	1.30456e-57	3.41694e-56
BB_RS01320	6741.44	-1.05778	0.48037	0.115439	-9.16314	5.04074e-20	2.40052e-19
BB_RS01325	40366.5	-0.7033	0.614166	0.0909573	-7.7322	1.05705e-14	3.59927e-14
BB_RS01330	7748.41	-0.72835	0.603594	0.117054	-6.22235	4.89777e-10	1.26101e-09
BB_RS01335	44432	-0.547388	0.684258	0.0786303	-6.96154	3.36581e-12	9.98742e-12
BB_RS01340	21827.2	-0.96754	0.511377	0.109977	-8.79765	1.39713e-18	6.13836e-18
BB_RS01345	95589.7	-0.454657	0.729683	0.0940609	-4.83365	1.34052e-06	2.67711e-06
BB_RS01350	53735.8	-0.374841	0.77119	0.0626918	-5.9791	2.2437e-09	5.4183e-09
BB_RS01355	2042.54	-1.32296	0.399713	0.132638	-9.97423	1.9762e-23	1.15519e-22
BB_RS01360	649.981	-2.23549	0.212349	0.612501	-3.64978	0.000262469	0.00043863
BB_RS01365	16889.4	-1.12006	0.460075	0.108949	-10.2806	8.6227e-25	5.51367e-24
BB_RS01370	10227.4	-1.10553	0.464732	0.133958	-8.25284	1.54678e-16	6.07122e-16
BB_RS01375	15241.9	-0.855985	0.552488	0.12533	-6.82984	8.50114e-12	2.46877e-11
BB_RS01380	50759.1	-0.332111	0.794373	0.113832	-2.91756	0.0035278	0.00526272
BB_RS01385	18009.1	-0.494537	0.70979	0.103216	-4.79129	1.65712e-06	3.27576e-06
BB_RS01390	24472.8	-0.347352	0.786026	0.0933875	-3.71947	0.000199643	0.000337781
BB_RS01395	28564.5	-0.082287	0.944559	0.117505	-0.700283	0.483751	0.532204
BB_RS01400	2956.86	-0.147801	0.902625	0.158867	-0.930347	0.352191	0.397419
BB_RS01405	75171.2	0.00528127	1.00367	0.108049	0.0488784	0.961016	0.970997
BB_RS01410	10060.7	-0.75101	0.594188	0.0955127	-7.86293	3.75247e-15	1.31723e-14
BB_RS01415	22849.4	-0.842668	0.557611	0.0648503	-12.9941	1.32223e-38	1.46413e-37
BB_RS01420	14570.2	-1.08835	0.470298	0.0847138	-12.8474	8.89126e-38	9.10519e-37
BB_RS01425	701.978	-1.33092	0.397516	0.265208	-5.01838	5.21085e-07	1.0737e-06
BB_RS01430	20878.2	-0.324325	0.798672	0.0980843	-3.3066	0.000944356	0.00149213
BB_RS01435	19762.4	-0.300395	0.81203	0.114501	-2.62351	0.00870281	0.0122831
BB_RS01440	47179.2	-0.142644	0.905857	0.100148	-1.42433	0.15435	0.184408
BB_RS01445	90131.5	-0.244729	0.843974	0.0883425	-2.77023	0.00560173	0.00814254
BB_RS01450	22272.1	-0.544752	0.685509	0.103275	-5.27478	1.32916e-07	2.81541e-07
BB_RS01455	64049.1	0.0234084	1.01636	0.0891387	0.262606	0.792854	0.826851
BB_RS01460	26936.6	-0.828021	0.563302	0.103735	-7.98208	1.43882e-15	5.2258e-15
BB_RS01465	18438.4	-0.320501	0.800792	0.118135	-2.71301	0.00666742	0.00958926
BB_RS01470	5151.15	-0.0838296	0.94355	0.134525	-0.623155	0.533183	0.580028
BB_RS01475	12217.5	0.0107501	1.00748	0.109254	0.0983951	0.921619	0.939554
BB_RS01480	5296.03	-0.134441	0.911022	0.141965	-0.947007	0.343635	0.38873
BB_RS01485	36140.6	0.440013	1.35662	0.115217	3.819	0.000133996	0.000228987
BB_RS01490	105266	0.428987	1.34629	0.0926249	4.63144	3.63131e-06	7.05541e-06
BB_RS01495	9603.48	0.146694	1.10703	0.10015	1.46474	0.142993	0.171894
BB_RS01500	10777.3	-0.522767	0.696036	0.0874458	-5.97818	2.25647e-09	5.43948e-09
BB_RS01505	5933.81	-0.740499	0.598532	0.0970547	-7.62971	2.3529e-14	7.7972e-14
BB_RS01510	6504.87	-0.752679	0.5935	0.0979853	-7.68155	1.57172e-14	5.28564e-14
BB_RS01515	531.041	-1.03902	0.486658	0.174344	-5.9596	2.52852e-09	6.08452e-09
BB_RS01520	4226.99	-0.379462	0.768724	0.0926512	-4.0956	4.21072e-05	7.51638e-05
BB_RS01525	2715.7	-0.393416	0.761325	0.115682	-3.40083	0.000671822	0.0010765
BB_RS01530	439.035	-0.373783	0.771756	0.312605	-1.1957	0.231812	0.269163
BB_RS01535	2247.69	-0.204708	0.867714	0.15145	-1.35165	0.176487	0.209204
BB_RS01540	3144.31	-0.557265	0.679589	0.0914987	-6.09042	1.12616e-09	2.80408e-09
BB_RS01545	6057.94	-0.497518	0.708324	0.0747101	-6.65931	2.75115e-11	7.72591e-11
BB_RS01550	6592.68	-0.273383	0.827377	0.0819198	-3.3372	0.000846257	0.00134179
BB_RS01555	2711.1	0.153441	1.11222	0.101018	1.51895	0.128776	0.156044
BB_RS01560	1280.84	-1.13756	0.454527	0.284662	-3.9962	6.43684e-05	0.000112686
BB_RS01565	3384.41	-1.63046	0.322984	0.114734	-14.2108	7.85517e-46	1.27366e-44
BB_RS01570	3900.12	-2.01227	0.247882	0.153508	-13.1086	2.93843e-39	3.51065e-38
BB_RS01575	22666.8	-1.55732	0.339781	0.113259	-13.7501	5.08609e-43	7.1415e-42
BB_RS01580	15647.6	-1.55305	0.340789	0.119644	-12.9806	1.576e-38	1.71721e-37
BB_RS01590	23463	-1.47118	0.360688	0.159278	-9.2365	2.54691e-20	1.25231e-19
BB_RS01595	158067	-0.752939	0.593394	0.0791829	-9.50885	1.92778e-21	1.02165e-20
BB_RS01600	9949.89	-0.808163	0.571109	0.0668965	-12.0808	1.33426e-33	1.17242e-32
BB_RS01605	16798.1	-0.502243	0.706008	0.0634509	-7.91547	2.46318e-15	8.78234e-15
BB_RS01610	57396.4	-0.523234	0.69581	0.0908233	-5.761	8.36149e-09	1.92371e-08
BB_RS01615	74564.4	-0.718136	0.607882	0.0820036	-8.75737	1.9985e-18	8.64115e-18
BB_RS01620	85139.4	-1.4266	0.372007	0.109674	-13.0076	1.10833e-38	1.24756e-37
BB_RS01625	81615.6	-1.04935	0.483187	0.10785	-9.72967	2.25321e-22	1.25773e-21
BB_RS01630	76318.9	-0.183028	0.880853	0.100844	-1.81495	0.0695308	0.087282
BB_RS01635	39307.4	0.798454	1.73924	0.0735	10.8633	1.72364e-27	1.1738e-26
BB_RS01640	29886.8	1.15139	2.22128	0.0638327	18.0376	9.87061e-73	4.20118e-71
BB_RS01645	26831.7	1.0957	2.13716	0.0914623	11.9798	4.53523e-33	3.88489e-32
BB_RS01650	41267.4	0.350946	1.2754	0.100333	3.49782	0.000469074	0.000760569
BB_RS01655	53229.1	-0.783245	0.581058	0.0659533	-11.8757	1.58209e-32	1.30595e-31
BB_RS01660	61334	-0.101528	0.932045	0.102152	-0.993891	0.320276	0.365646
BB_RS01665	30852.7	-1.12467	0.458606	0.0874019	-12.8678	6.82882e-38	7.0461e-37
BB_RS01670	63443.1	-0.239575	0.846995	0.0579035	-4.13749	3.51131e-05	6.36804e-05
BB_RS01675	6278.62	-1.59563	0.330878	0.132548	-12.0381	2.24051e-33	1.95614e-32
BB_RS01680	36677.9	-0.858742	0.551433	0.100271	-8.56424	1.08791e-17	4.57325e-17
BB_RS01685	28685	-0.889277	0.539885	0.0774497	-11.482	1.62487e-30	1.22949e-29
BB_RS01690	1164.35	-1.34221	0.394416	0.597032	-2.24814	0.0245674	0.0328047
BB_RS01695	25722	-1.85045	0.277306	0.118047	-15.6755	2.22528e-55	5.4122e-54
BB_RS01700	27587.5	-1.93364	0.261769	0.112729	-17.153	5.96819e-66	2.03217e-64
BB_RS01705	28901.6	-1.44609	0.367015	0.0782982	-18.469	3.66888e-76	1.66567e-74
BB_RS01710	1458.27	-0.988195	0.504108	0.128511	-7.68955	1.47649e-14	4.99003e-14
BB_RS01715	77100.2	-0.120335	0.919974	0.0561434	-2.14336	0.0320844	0.0421805
BB_RS01720	2666.04	-0.573847	0.671823	0.232913	-2.46378	0.013748	0.0187812
BB_RS01725	1964.75	-0.300809	0.811797	0.114559	-2.62581	0.00864424	0.0122131
BB_RS01730	15355.6	-0.00780561	0.994604	0.134485	-0.0580407	0.953716	0.965053
BB_RS01735	6580.67	-1.67104	0.314027	0.139821	-11.9513	6.3955e-33	5.37696e-32
BB_RS01740	11470.3	-1.74796	0.297722	0.0939781	-18.5997	3.23109e-77	1.5175e-75
BB_RS01745	15526.7	-1.6008	0.329695	0.169519	-9.44317	3.61675e-21	1.86591e-20
BB_RS01750	62738.3	-0.964677	0.512393	0.0781139	-12.3496	4.89457e-35	4.4741e-34
BB_RS01755	1166.68	-1.02694	0.49075	0.169324	-6.06494	1.32e-09	3.25697e-09
BB_RS01760	12383.2	-0.704641	0.613595	0.0662014	-10.6439	1.86188e-26	1.23101e-25
BB_RS01765	42095.7	-1.05401	0.481628	0.0598873	-17.5998	2.46999e-69	9.34481e-68
BB_RS01775	16517	-0.750348	0.59446	0.0816158	-9.19366	3.79701e-20	1.82739e-19
BB_RS01780	15087.8	-0.632995	0.644836	0.0915532	-6.91396	4.71315e-12	1.38646e-11
BB_RS01785	10741.7	-1.63917	0.321041	0.116886	-14.0236	1.11721e-44	1.74902e-43
BB_RS01790	17429.3	0.35695	1.28072	0.100053	3.56762	0.000360236	0.000591135
BB_RS01795	44590.1	0.451965	1.3679	0.109922	4.11169	3.92768e-05	7.06671e-05
BB_RS01800	78609	-0.596541	0.661338	0.0679287	-8.78187	1.60782e-18	7.01874e-18
BB_RS01805	9537.88	-1.33085	0.397533	0.124445	-10.6943	1.08198e-26	7.22379e-26
BB_RS01810	13392	-0.545997	0.684918	0.0856603	-6.37398	1.84182e-10	4.91874e-10
BB_RS01815	13487.9	-0.959547	0.514218	0.0975317	-9.83831	7.69937e-23	4.38767e-22
BB_RS01820	19113.6	-0.923304	0.5273	0.11469	-8.05042	8.25081e-16	3.029e-15
BB_RS01825	28267.2	-0.666385	0.630084	0.108161	-6.16104	7.22688e-10	1.83638e-09
BB_RS01830	49580.9	-0.551423	0.682347	0.0857074	-6.43378	1.24467e-10	3.35692e-10
BB_RS01835	2967.86	-1.27764	0.412471	0.168658	-7.5753	3.58297e-14	1.1759e-13
BB_RS01840	31985.2	-0.494569	0.709774	0.0772153	-6.40506	1.50309e-10	4.03789e-10
BB_RS01845	10913.8	-0.602809	0.658471	0.102026	-5.9084	3.45444e-09	8.16832e-09
BB_RS01850	16320.8	-0.623544	0.649075	0.136368	-4.57251	4.81917e-06	9.23167e-06
BB_RS01855	5991.06	-0.90454	0.534203	0.157852	-5.73029	1.00257e-08	2.29883e-08
BB_RS01860	9124.93	-0.937921	0.521985	0.0798229	-11.75	7.05994e-32	5.68973e-31
BB_RS01865	6216.77	-0.327221	0.79707	0.112248	-2.91516	0.0035551	0.00529765
BB_RS01870	38425.9	-0.27956	0.823842	0.0778439	-3.59129	0.00032905	0.000542574
BB_RS01875	68538.1	0.13008	1.09435	0.0648101	2.00709	0.0447396	0.0576493
BB_RS01880	27267.1	0.200312	1.14895	0.0778466	2.57316	0.0100775	0.0140919
BB_RS01885	38165.5	0.500287	1.41449	0.0866194	5.77569	7.66394e-09	1.7722e-08
BB_RS01890	14417.9	0.505621	1.41973	0.103744	4.87372	1.09517e-06	2.2131e-06
BB_RS01895	24419.2	-0.97297	0.509456	0.124575	-7.81029	5.70553e-15	1.98745e-14
BB_RS01900	182329	-0.759413	0.590737	0.0895061	-8.48448	2.16685e-17	8.94319e-17
BB_RS01905	142998	0.285753	1.21905	0.0918934	3.10962	0.00187331	0.00287001
BB_RS01910	291406	-0.377907	0.769553	0.104484	-3.6169	0.000298157	0.000495232
BB_RS01915	293863	-0.149987	0.901259	0.0984453	-1.52356	0.127619	0.15478
BB_RS01920	32783.7	-0.0534131	0.963654	0.0818974	-0.652196	0.514275	0.562604
BB_RS01925	26198.4	0.0298934	1.02094	0.0620309	0.481912	0.629869	0.674435
BB_RS01930	46223.6	0.0629521	1.0446	0.0674679	0.933068	0.350785	0.39616
BB_RS01935	29739.9	-0.158833	0.895749	0.0921582	-1.72348	0.0848014	0.105383
BB_RS01940	38351.6	0.402775	1.32205	0.064765	6.21903	5.00249e-10	1.28555e-09
BB_RS01945	7482.53	0.151273	1.11055	0.0863007	1.75285	0.0796269	0.0993149
BB_RS01955	23072.2	-0.332931	0.793922	0.0996798	-3.34	0.000837777	0.0013299
BB_RS01965	7623.61	-0.713258	0.609941	0.0933459	-7.64102	2.15501e-14	7.15884e-14
BB_RS01970	9356.65	-1.07369	0.475101	0.134626	-7.97539	1.51902e-15	5.48779e-15
BB_RS01975	357.754	-0.148913	0.90193	0.235046	-0.63355	0.526375	0.574457
BB_RS01980	6399.06	0.13569	1.09862	0.0836008	1.62308	0.104573	0.128895
BB_RS01985	15632.8	-1.32844	0.398198	0.13351	-9.95011	2.51905e-23	1.45998e-22
BB_RS01990	32344.5	-0.125467	0.916707	0.0788738	-1.59073	0.11167	0.136911
BB_RS01995	10400.2	-0.660665	0.632587	0.111075	-5.9479	2.7161e-09	6.49006e-09
BB_RS02000	89.8214	-0.341742	0.789088	0.434423	-0.786658	0.431482	0.481309
BB_RS02005	7855.56	0.285493	1.21883	0.105057	2.7175	0.00657778	0.00948035
BB_RS02010	3430.22	0.40139	1.32078	0.0869646	4.61556	3.92041e-06	7.58465e-06
BB_RS02015	10401.1	0.223775	1.16779	0.0992519	2.25461	0.0241575	0.0323844
BB_RS02020	32706.8	0.541491	1.45548	0.0884263	6.12364	9.14586e-10	2.30679e-09
BB_RS02025	7345.8	-0.674232	0.626666	0.0998999	-6.74907	1.48792e-11	4.2754e-11
BB_RS02030	4676.95	-0.963677	0.512748	0.117917	-8.17252	3.02018e-16	1.15824e-15
BB_RS02035	3052.69	-1.6715	0.313927	0.111167	-15.0359	4.26922e-51	8.81012e-50
BB_RS02040	3474.88	-1.00104	0.499638	0.100068	-10.0037	1.46855e-23	8.65874e-23
BB_RS02045	1166.83	0.21996	1.1647	0.106723	2.06104	0.0392995	0.0508802
BB_RS02050	4883.7	0.0674416	1.04786	0.094634	0.712657	0.476058	0.524164
BB_RS02055	19928.1	0.453597	1.36945	0.0799965	5.67021	1.42621e-08	3.2429e-08
BB_RS02060	8342.8	-0.27707	0.825266	0.0636053	-4.35608	1.32415e-05	2.47053e-05
BB_RS02065	13805.6	0.250036	1.18924	0.138546	1.80472	0.0711186	0.0891109
BB_RS02070	15674	0.167992	1.12349	0.137194	1.22448	0.22077	0.257218
BB_RS02075	39794.6	0.299583	1.23079	0.0699953	4.28005	1.86854e-05	3.44845e-05
BB_RS02110	14488.1	1.50357	2.83543	0.128302	11.719	1.01895e-31	8.11588e-31
BB_RS02115	9822.89	1.18812	2.27855	0.132803	8.94648	3.67001e-19	1.67176e-18
BB_RS02135	34769.5	0.749036	1.68067	0.128362	5.83533	5.36828e-09	1.25198e-08
BB_RS02140	1846.13	1.07135	2.1014	0.156652	6.83908	7.97045e-12	2.31961e-11
BB_RS02145	44088.1	-0.345754	0.786897	0.0873205	-3.95959	7.50777e-05	0.000130595
BB_RS02150	6827.48	0.44218	1.35866	0.136404	3.24169	0.00118825	0.00185172
BB_RS02155	994.026	1.27599	2.42165	0.163616	7.7987	6.25492e-15	2.16223e-14
BB_RS02160	5063.69	0.734567	1.6639	0.0654475	11.2238	3.11745e-29	2.24654e-28
BB_RS02165	2110.11	0.369547	1.29195	0.0916813	4.03078	5.55927e-05	9.82066e-05
BB_RS02170	3903.67	0.263897	1.20072	0.112282	2.35029	0.0187586	0.0253716
BB_RS02175	234844	-0.875806	0.544949	0.0940099	-9.3161	1.20691e-20	6.06571e-20
BB_RS02180	132278	-0.248822	0.841583	0.0687629	-3.61855	0.000296263	0.000492686
BB_RS02185	6140.77	1.09639	2.13819	0.0927564	11.8201	3.07223e-32	2.50561e-31
BB_RS02190	13788.3	-0.386903	0.76477	0.111983	-3.45502	0.000550256	0.000885874
BB_RS02195	4161.22	-0.607382	0.656387	0.176887	-3.43372	0.000595353	0.000957344
BB_RS02200	4319.71	-0.211231	0.8638	0.135118	-1.56331	0.117979	0.144115
BB_RS02205	3582.26	0.181288	1.1339	0.0817711	2.21702	0.0266219	0.0354439
BB_RS02210	30653	0.268794	1.2048	0.0636022	4.22618	2.37696e-05	4.35723e-05
BB_RS02215	15594.8	-0.404845	0.755317	0.0988479	-4.09564	4.21002e-05	7.51638e-05
BB_RS02220	23028	-0.271171	0.828647	0.0872946	-3.10638	0.00189392	0.00289833
BB_RS02225	55715.6	-0.459551	0.727213	0.072547	-6.33452	2.38078e-10	6.272e-10
BB_RS02235	26890.8	-0.258478	0.835969	0.07166	-3.60701	0.000309747	0.000513231
BB_RS02240	29431.3	-0.730548	0.602675	0.0942621	-7.75017	9.17694e-15	3.14836e-14
BB_RS02245	4107.14	-0.802224	0.573464	0.115992	-6.9162	4.63933e-12	1.3677e-11
BB_RS02250	2722.14	-1.00364	0.498742	0.164212	-6.11182	9.84995e-10	2.47521e-09
BB_RS02255	7512.06	-0.545199	0.685297	0.100751	-5.41136	6.25487e-08	1.35439e-07
BB_RS02260	1594.23	0.342008	1.26752	0.102708	3.32992	0.000868717	0.00137581
BB_RS02265	2153.23	0.330032	1.25704	0.131416	2.51135	0.0120271	0.0166982
BB_RS02270	5695.53	0.250427	1.18956	0.0875835	2.8593	0.00424578	0.00625162
BB_RS02275	20346.5	-0.0684254	0.953678	0.0898645	-0.761428	0.446401	0.495921
BB_RS02280	4711.32	-0.974373	0.508961	0.101409	-9.60831	7.37489e-22	4.00183e-21
BB_RS02285	634.181	-0.689834	0.619925	0.187411	-3.68086	0.000232444	0.000390369
BB_RS02290	15574.7	-0.994302	0.501979	0.0694392	-14.319	1.66419e-46	2.7983e-45
BB_RS02295	102338	-0.925294	0.526573	0.0812339	-11.3905	4.66364e-30	3.45211e-29
BB_RS02300	61922.4	-2.16132	0.223551	0.10273	-21.0389	2.88912e-98	2.62332e-96
BB_RS02315	7129.64	-0.778169	0.583106	0.146935	-5.29603	1.1835e-07	2.51864e-07
BB_RS02335	38557.6	0.488713	1.40319	0.0636072	7.6833	1.55039e-14	5.22679e-14
BB_RS02340	5375.07	-0.60366	0.658082	0.102064	-5.9145	3.32879e-09	7.8849e-09
BB_RS02345	14518.6	-0.108747	0.927393	0.0704267	-1.54412	0.12256	0.149175
BB_RS02350	5391.66	0.00967493	1.00673	0.0856092	0.113013	0.91002	0.928425
BB_RS02355	12148.9	-0.272762	0.827734	0.0839224	-3.25017	0.00115337	0.00179942
BB_RS02360	16555	-0.139897	0.907584	0.103598	-1.35039	0.176891	0.2095
BB_RS02365	2368.81	0.181591	1.13413	0.0894243	2.03067	0.0422885	0.0545942
BB_RS02370	14893.3	-0.24528	0.843652	0.0962234	-2.54907	0.0108009	0.0150686
BB_RS02375	3842.88	-0.504768	0.704774	0.0939832	-5.37083	7.83759e-08	1.68905e-07
BB_RS02380	73.9708	0.593118	1.5085	0.439523	1.34946	0.17719	0.209672
BB_RS02385	11055.6	-0.544541	0.68561	0.118411	-4.59874	4.25044e-06	8.19985e-06
BB_RS02390	12679.5	0.215124	1.1608	0.138481	1.55346	0.120313	0.146834
BB_RS02395	6088.95	0.0357327	1.02508	0.116262	0.307347	0.758579	0.798442
BB_RS02400	588.403	-0.82445	0.564697	0.126036	-6.54138	6.09518e-11	1.67035e-10
BB_RS02405	222132	0.539405	1.45337	0.103094	5.23214	1.67558e-07	3.52725e-07
BB_RS02410	50764.3	0.39594	1.3158	0.116074	3.41109	0.000647031	0.00103799
BB_RS02415	71982.3	0.537451	1.45141	0.0984595	5.4586	4.79907e-08	1.04581e-07
BB_RS02420	40059.8	0.537347	1.4513	0.0958941	5.60355	2.10006e-08	4.71217e-08
BB_RS02425	22359.1	0.210521	1.15711	0.0764372	2.75417	0.00588408	0.00853474
BB_RS02430	91521.5	0.563376	1.47772	0.095003	5.93008	3.02786e-09	7.1971e-09
BB_RS02435	50202.1	0.455885	1.37162	0.130845	3.48416	0.000493675	0.000798558
BB_RS02440	18936.5	0.64695	1.56585	0.107417	6.02277	1.7146e-09	4.1926e-09
BB_RS02445	28100.9	0.556739	1.47094	0.103904	5.35821	8.40505e-08	1.80609e-07
BB_RS02450	10160.3	0.585939	1.50102	0.122118	4.79814	1.60147e-06	3.17496e-06
BB_RS02455	1138.21	-0.207465	0.866057	0.175575	-1.18164	0.23735	0.27489
BB_RS02460	5161.89	-0.0769076	0.948088	0.0962007	-0.79945	0.42403	0.473384
BB_RS02465	10620	0.249927	1.18915	0.117615	2.12495	0.0335907	0.0440333
BB_RS02470	8835.27	0.460077	1.37562	0.11501	4.00033	6.32543e-05	0.000110878
BB_RS02475	31817.1	0.770883	1.70631	0.0932337	8.26829	1.35894e-16	5.34936e-16
BB_RS02480	5384.39	0.163749	1.12019	0.106644	1.53547	0.124669	0.151336
BB_RS02485	12639.5	0.515063	1.42906	0.0865724	5.94951	2.68941e-09	6.44891e-09
BB_RS02490	17364.3	0.490272	1.40471	0.0996905	4.91795	8.74572e-07	1.78318e-06
BB_RS02495	8503.58	0.249862	1.18909	0.0957436	2.6097	0.00906229	0.012764
BB_RS02500	19676.3	0.528271	1.4422	0.110443	4.78318	1.72546e-06	3.40591e-06
BB_RS02505	4304.59	-0.00300787	0.997917	0.351416	-0.00855929	0.993171	0.99683
BB_RS02510	13387.2	0.38894	1.30943	0.10132	3.83873	0.000123672	0.000212143
BB_RS02515	51361.2	0.214463	1.16027	0.0861106	2.49055	0.0127545	0.0175827
BB_RS02520	1350.68	-0.745223	0.596576	0.20061	-3.71479	0.000203373	0.000343665
BB_RS02525	18202	-0.650857	0.636902	0.0836099	-7.78444	7.00217e-15	2.41442e-14
BB_RS02530	22858.8	-0.518919	0.697895	0.0929837	-5.58075	2.39479e-08	5.35585e-08
BB_RS02535	77677.1	-0.314877	0.803919	0.0927634	-3.39441	0.000687754	0.00109944
BB_RS02540	26240.5	-0.486295	0.713856	0.0939629	-5.17539	2.27432e-07	4.75096e-07
BB_RS02545	82490.2	-0.209376	0.864911	0.107791	-1.94243	0.0520854	0.0666732
BB_RS02550	31295.3	-0.240122	0.846674	0.0784	-3.06277	0.00219295	0.00333348
BB_RS02555	10992	-1.0736	0.47513	0.0748804	-14.3376	1.27406e-46	2.16909e-45
BB_RS02560	4623.92	-1.0261	0.491035	0.0931464	-11.016	3.1992e-28	2.26943e-27
BB_RS02565	54168.5	-0.145946	0.903787	0.0941581	-1.55001	0.12114	0.147578
BB_RS02570	17464.6	-0.308369	0.807554	0.0866956	-3.55692	0.000375235	0.000614267
BB_RS02575	4339.12	-0.0838677	0.943525	0.114819	-0.730437	0.465123	0.513785
BB_RS02580	34895.2	-0.239127	0.847258	0.12475	-1.91685	0.0552574	0.0702714
BB_RS02585	24239.4	-0.0745776	0.94962	0.112314	-0.66401	0.506684	0.555192
BB_RS02590	11055	-0.367988	0.774862	0.101829	-3.61378	0.000301761	0.000500607
BB_RS02595	6157.95	-0.132191	0.912445	0.0994755	-1.32888	0.183888	0.217409
BB_RS02600	3991.94	1.08137	2.11604	0.0728653	14.8406	8.00255e-50	1.49308e-48
BB_RS02605	16184.3	2.28155	4.862	0.105621	21.6014	1.74424e-103	1.97971e-101
BB_RS02610	138140	1.13887	2.20208	0.128063	8.89302	5.94699e-19	2.64699e-18
BB_RS02615	13463.3	1.94501	3.85041	0.164746	11.8061	3.62988e-32	2.9428e-31
BB_RS02620	41927	-0.244807	0.843929	0.0594305	-4.11921	3.80174e-05	6.84917e-05
BB_RS02625	5819.44	-0.254754	0.83813	0.0869722	-2.92914	0.00339898	0.00508509
BB_RS02630	21066.7	0.41991	1.33784	0.078866	5.32435	1.01314e-07	2.17307e-07
BB_RS02635	18743.4	-0.0386887	0.973539	0.0805202	-0.480484	0.630883	0.674671
BB_RS02640	2042.32	-0.0977912	0.934463	0.115165	-0.84914	0.395803	0.444056
BB_RS02645	10119.2	-0.953152	0.516503	0.0688408	-13.8457	1.34988e-43	1.99841e-42
BB_RS02650	5411.02	-0.215712	0.861121	0.0813479	-2.65173	0.00800813	0.011421
BB_RS02655	3406.41	0.599516	1.51521	0.0920632	6.51201	7.41526e-11	2.01992e-10
BB_RS02660	11248.2	0.832896	1.78126	0.133312	6.24771	4.16521e-10	1.08264e-09
BB_RS02665	48114.1	0.237882	1.17926	0.081649	2.91348	0.00357429	0.00532042
BB_RS02670	6849.01	-0.289083	0.818422	0.0874962	-3.30395	0.000953333	0.00150282
BB_RS02675	1913.55	-0.0658463	0.955385	0.103456	-0.636467	0.524472	0.57284
BB_RS02680	31012	-0.293914	0.815686	0.0722457	-4.06826	4.73655e-05	8.38906e-05
BB_RS02695	10320.8	0.236384	1.17804	0.104067	2.27147	0.0231188	0.0311145
BB_RS02700	6634.73	0.752466	1.68467	0.123675	6.0842	1.17073e-09	2.90974e-09
BB_RS02705	61359.8	-0.123115	0.918203	0.0879518	-1.3998	0.161574	0.1927
BB_RS02710	200877	0.276693	1.21141	0.0780394	3.54556	0.000391783	0.000639052
BB_RS02715	585159	-2.5202	0.174318	0.112761	-22.35	1.20686e-110	1.64375e-108
BB_RS02720	10925.2	-1.53871	0.344192	0.123044	-12.5054	6.97301e-36	6.68246e-35
BB_RS02725	45333.5	-0.903864	0.534453	0.065534	-13.7923	2.83567e-43	4.02311e-42
BB_RS02730	84739.6	-1.00988	0.496589	0.0737817	-13.6874	1.20835e-42	1.62947e-41
BB_RS02735	23550	-1.16134	0.447096	0.0583852	-19.8911	4.8622e-88	3.15348e-86
BB_RS02740	5195.59	0.632406	1.55015	0.107445	5.88585	3.96018e-09	9.2996e-09
BB_RS02745	852.827	-2.02228	0.246169	0.167386	-12.0815	1.32287e-33	1.16997e-32
BB_RS02750	21807	-1.05063	0.482757	0.115069	-9.13041	6.82433e-20	3.23858e-19
BB_RS02755	1068.39	-2.00979	0.24831	0.813996	-2.46904	0.0135476	0.0185633
BB_RS02760	8756.43	-0.374208	0.771529	0.0929743	-4.02486	5.701e-05	0.00010045
BB_RS02765	11849	-0.0899586	0.93955	0.0964024	-0.933158	0.350738	0.39616
BB_RS02770	9527.88	1.15325	2.22414	0.121353	9.50326	2.03417e-21	1.06971e-20
BB_RS02775	25851.7	-0.0663696	0.955038	0.0752864	-0.881562	0.378014	0.4255
BB_RS02780	6881.92	-0.622783	0.649417	0.064889	-9.59767	8.17744e-22	4.41971e-21
BB_RS02785	796.158	-1.05198	0.482307	0.185872	-5.65968	1.51657e-08	3.44262e-08
BB_RS02790	1470.37	-1.20232	0.434576	0.167938	-7.15929	8.10935e-13	2.51021e-12
BB_RS02795	19470.2	-1.02135	0.492656	0.0725927	-14.0696	5.84292e-45	9.36242e-44
BB_RS02800	213244	-0.667972	0.629391	0.0620604	-10.7633	5.13214e-27	3.44334e-26
BB_RS02805	61986.5	-1.45325	0.365198	0.0760212	-19.1164	1.8456e-81	1.00548e-79
BB_RS02810	100465	-0.325623	0.797954	0.0567563	-5.73722	9.62439e-09	2.21053e-08
BB_RS02815	37238.3	0.262123	1.19924	0.0767433	3.41558	0.000636466	0.00102225
BB_RS02820	8511.55	-0.275507	0.82616	0.0727167	-3.78877	0.000151397	0.00025679
BB_RS02825	9372.97	-0.805376	0.572213	0.0833409	-9.66363	4.30332e-22	2.37292e-21
BB_RS02830	7554.04	-2.25921	0.208886	0.0893917	-25.2732	6.30379e-141	2.86192e-138
BB_RS02835	4008.3	-0.209788	0.864664	0.091394	-2.29543	0.0217086	0.0293034
BB_RS02840	979.729	-0.508134	0.703131	0.213375	-2.38142	0.0172461	0.0233956
BB_RS02845	16939.1	-0.277859	0.824814	0.0828604	-3.35334	0.000798425	0.00127188
BB_RS02850	25593.9	-0.133497	0.911619	0.0540336	-2.47063	0.0134874	0.0184994
BB_RS02855	12683.4	-0.43557	0.739402	0.0886237	-4.91482	8.88628e-07	1.80913e-06
BB_RS02860	24567.3	-0.557581	0.67944	0.0838128	-6.6527	2.87767e-11	8.06457e-11
BB_RS02870	8297.2	-0.181915	0.881532	0.068387	-2.66008	0.00781213	0.0111649
BB_RS02875	16235.3	-0.505348	0.70449	0.0964289	-5.24063	1.60031e-07	3.37926e-07
BB_RS02880	9221.57	0.287336	1.22038	0.0774934	3.70788	0.000209006	0.000352745
BB_RS02885	498.139	0.0394438	1.02772	0.235856	0.167237	0.867184	0.891675
BB_RS02890	16544.8	-0.265961	0.831645	0.0831944	-3.19686	0.00138934	0.00214787
BB_RS02895	1888.86	-0.795625	0.576093	0.177441	-4.48389	7.32946e-06	1.39035e-05
BB_RS02900	11877	0.0683129	1.04849	0.0925274	0.738299	0.460333	0.50932
BB_RS02905	41439.6	-0.0253919	0.982554	0.073984	-0.343208	0.731442	0.772865
BB_RS02910	95800.5	-0.474038	0.719947	0.0890516	-5.32318	1.01969e-07	2.18368e-07
BB_RS02915	5396.31	-0.957227	0.515046	0.122049	-7.84299	4.39956e-15	1.54041e-14
BB_RS02920	23551.7	-0.628215	0.646976	0.0880408	-7.1355	9.64345e-13	2.97832e-12
BB_RS02925	20722.7	-0.153562	0.899028	0.0906146	-1.69468	0.0901369	0.111606
BB_RS02930	13742.5	0.666494	1.58721	0.09139	7.29285	3.03456e-13	9.56728e-13
BB_RS02935	9677.67	-0.130806	0.913321	0.0715051	-1.82933	0.0673508	0.0848583
BB_RS02940	11920.3	-0.231644	0.851664	0.0662875	-3.49454	0.000474885	0.000769077
BB_RS02945	1307.55	0.141107	1.10275	0.106648	1.32311	0.185798	0.219477
BB_RS02950	17639.1	-0.211911	0.863393	0.0657109	-3.2249	0.00126018	0.00195485
BB_RS02955	8531.25	0.505631	1.41974	0.0795554	6.35571	2.07472e-10	5.51907e-10
BB_RS02960	20660	-0.0312974	0.97854	0.0717366	-0.436282	0.662632	0.703982
BB_RS02965	4131.68	0.00997514	1.00694	0.106137	0.0939835	0.925122	0.942421
BB_RS02970	8702.45	-1.09339	0.46866	0.0778707	-14.0411	8.73881e-45	1.38398e-43
BB_RS02975	12865.6	-0.272715	0.82776	0.147858	-1.84444	0.0651189	0.0821983
BB_RS02980	63616.1	-0.346466	0.786508	0.0817726	-4.23694	2.26582e-05	4.16471e-05
BB_RS02985	32132.1	-0.837391	0.559655	0.102254	-8.18929	2.6278e-16	1.0139e-15
BB_RS02990	4564.64	-1.22052	0.429129	0.135006	-9.04046	1.56008e-19	7.2768e-19
BB_RS02995	36344.7	0.126392	1.09156	0.0680736	1.8567	0.0633541	0.0801191
BB_RS03000	36684.4	-0.420334	0.747252	0.0921571	-4.56106	5.08967e-06	9.72248e-06
BB_RS03005	8359.07	-0.668096	0.629337	0.0688881	-9.69828	3.06628e-22	1.7046e-21
BB_RS03010	61076.8	-0.862454	0.550016	0.0669647	-12.8792	5.89081e-38	6.17176e-37
BB_RS03015	13666.8	-0.9454	0.519286	0.106916	-8.84243	9.36588e-19	4.12826e-18
BB_RS03020	40976	-0.591814	0.663508	0.0986804	-5.99728	2.00646e-09	4.86262e-09
BB_RS03025	11445.3	-1.6971	0.308406	0.117606	-14.4303	3.33542e-47	5.8998e-46
BB_RS03030	152361	-1.22369	0.428187	0.1065	-11.49	1.48035e-30	1.13272e-29
BB_RS03035	14260.5	0.614031	1.53053	0.0734789	8.35656	6.45737e-17	2.59438e-16
BB_RS03040	9014.7	0.219973	1.16471	0.0977764	2.24976	0.0244642	0.032699
BB_RS03045	10352.4	0.329376	1.25647	0.0719489	4.57791	4.69642e-06	9.00919e-06
BB_RS03050	14465.6	-0.288656	0.818664	0.0702207	-4.11069	3.94475e-05	7.07872e-05
BB_RS03055	35601.6	-0.204715	0.86771	0.0794142	-2.57781	0.00994285	0.0139323
BB_RS03080	90529.9	0.699004	1.62338	0.0957084	7.30347	2.80439e-13	8.86215e-13
BB_RS03085	41357.7	-0.392026	0.762058	0.0927087	-4.22858	2.35169e-05	4.31671e-05
BB_RS03090	62864.2	-0.0268861	0.981537	0.0958602	-0.280473	0.779115	0.813979
BB_RS03095	89260.6	-0.385497	0.765515	0.0994714	-3.87546	0.000106426	0.000183251
BB_RS03100	162663	0.32058	1.24883	0.0777882	4.12118	3.76929e-05	6.7997e-05
BB_RS03110	11424.6	0.985506	1.98001	0.0866953	11.3675	6.07263e-30	4.47077e-29
BB_RS03115	798.093	-1.10608	0.464556	0.186044	-5.94524	2.76055e-09	6.58471e-09
BB_RS03120	9949.92	-0.00753551	0.99479	0.104642	-0.0720125	0.942592	0.95664
BB_RS03125	15491.5	-0.141986	0.906271	0.078085	-1.81835	0.0690105	0.0867088
BB_RS03130	6725.35	-0.130174	0.913721	0.0950615	-1.36936	0.170885	0.203272
BB_RS03140	30036.3	0.455658	1.37141	0.0812084	5.61097	2.01199e-08	4.52946e-08
BB_RS03145	15039.6	0.58194	1.49686	0.0605338	9.61346	7.01487e-22	3.8217e-21
BB_RS03150	3455.65	1.14994	2.21904	0.0895857	12.8362	1.02839e-37	1.04527e-36
BB_RS03155	23635.2	-0.216203	0.860828	0.0700156	-3.08793	0.00201556	0.00307757
BB_RS03160	21660.6	-0.304434	0.80976	0.0936571	-3.25051	0.00115197	0.0017993
BB_RS03170	3557.8	-0.573316	0.67207	0.0813153	-7.05053	1.78232e-12	5.39448e-12
BB_RS03175	16429.3	0.22057	1.16519	0.0893572	2.46841	0.0135714	0.0185771
BB_RS03180	15464.4	-0.110797	0.926076	0.102519	-1.08074	0.279812	0.321607
BB_RS03185	70385.8	-0.308028	0.807745	0.0706034	-4.36279	1.28413e-05	2.39915e-05
BB_RS03190	6399.15	1.93882	3.83391	0.0988241	19.6189	1.06705e-85	6.60602e-84
BB_RS03195	478117	-2.1668	0.222704	0.0909737	-23.8179	2.18139e-125	4.95175e-123
BB_RS03205	1448.27	-0.698183	0.616348	0.117288	-5.95271	2.63745e-09	6.33547e-09
BB_RS03210	4289.05	-1.30239	0.405453	0.123276	-10.5648	4.33773e-26	2.84038e-25
BB_RS03215	7407.47	-1.03305	0.488677	0.115728	-8.92655	4.39486e-19	1.98205e-18
BB_RS03220	4808.9	0.817208	1.76199	0.105481	7.74747	9.37436e-15	3.20801e-14
BB_RS03225	11843.5	-0.569994	0.673619	0.0958226	-5.94843	2.70721e-09	6.48017e-09
BB_RS03230	17558.3	-0.0901052	0.939454	0.0739144	-1.21905	0.222826	0.259171
BB_RS03235	12629.4	-0.596782	0.661227	0.0983564	-6.06755	1.2988e-09	3.21482e-09
BB_RS03240	3856.23	-0.594837	0.662119	0.088628	-6.71161	1.9249e-11	5.4733e-11
BB_RS03245	1509.6	-0.273822	0.827125	0.10923	-2.50685	0.0121811	0.0168776
BB_RS03250	2965.39	0.0279638	1.01957	0.0935266	0.298993	0.764945	0.804522
BB_RS03255	10793.8	0.517128	1.4311	0.0878097	5.88918	3.88112e-09	9.12968e-09
BB_RS03260	2457.14	-0.21349	0.862448	0.163378	-1.30672	0.191307	0.224427
BB_RS03265	4768.94	0.96277	1.94905	0.0940907	10.2324	1.42013e-24	8.95472e-24
BB_RS03270	10173.5	0.837423	1.78686	0.0827423	10.1209	4.46489e-24	2.69079e-23
BB_RS03275	17407	-0.496436	0.708856	0.0894955	-5.54705	2.90529e-08	6.42371e-08
BB_RS03280	10687.5	-0.361434	0.77839	0.0744284	-4.85613	1.19702e-06	2.40464e-06
BB_RS03285	6497.94	-0.0684352	0.953672	0.0884558	-0.773665	0.439129	0.489038
BB_RS03290	338760	-0.717596	0.60811	0.0830674	-8.63872	5.68485e-18	2.41208e-17
BB_RS03295	12492.8	-0.290094	0.817849	0.0703608	-4.12295	3.74056e-05	6.75682e-05
BB_RS03300	19292.6	-0.813889	0.568847	0.0935824	-8.69702	3.40701e-18	1.45923e-17
BB_RS03305	139869	-0.522234	0.696293	0.0865233	-6.03576	1.58218e-09	3.88975e-09
BB_RS03310	21204.1	-1.07298	0.475337	0.166481	-6.44502	1.15582e-10	3.12347e-10
BB_RS03315	10661.5	-1.12873	0.457317	0.153267	-7.3645	1.77814e-13	5.65847e-13
BB_RS03320	7660.39	0.130339	1.09455	0.0896068	1.45457	0.145789	0.175101
BB_RS03325	4315.5	0.387047	1.30771	0.135014	2.86672	0.0041475	0.00611352
BB_RS03330	17449.9	-0.57662	0.670533	0.132841	-4.34068	1.42044e-05	2.64296e-05
BB_RS03335	20825.1	0.482552	1.39721	0.0865241	5.57708	2.44588e-08	5.46113e-08
BB_RS03340	81167.9	0.829218	1.77672	0.0837151	9.90523	3.95044e-23	2.27025e-22
BB_RS03345	7402.97	0.120177	1.08687	0.0649368	1.85067	0.0642165	0.0811344
BB_RS03350	26537.9	-0.435757	0.739306	0.113047	-3.85466	0.00011589	0.000199295
BB_RS03355	8340.14	-1.41575	0.374814	0.0811931	-17.4369	4.33233e-68	1.59476e-66
BB_RS03360	10169	-0.696285	0.617159	0.0781365	-8.91114	5.05125e-19	2.26309e-18
BB_RS03365	12767.6	-0.484282	0.714853	0.0763997	-6.3388	2.31558e-10	6.11205e-10
BB_RS03370	13385.6	-1.42735	0.371812	0.0869808	-16.41	1.62265e-60	4.5103e-59
BB_RS03375	22764.1	-1.28818	0.409467	0.0999541	-12.8877	5.27871e-38	5.57334e-37
BB_RS03380	11678.4	-1.577	0.335177	0.166225	-9.48718	2.37364e-21	1.23866e-20
BB_RS03385	119791	-1.04507	0.484621	0.108587	-9.62425	6.31651e-22	3.45506e-21
BB_RS03390	41979.8	-0.705409	0.613268	0.10355	-6.81229	9.60597e-12	2.77778e-11
BB_RS03395	25119.1	-0.820716	0.566161	0.10424	-7.87336	3.45254e-15	1.21707e-14
BB_RS03400	9316.44	-0.674685	0.626469	0.101921	-6.61966	3.60028e-11	1.00483e-10
BB_RS03405	16174.2	-1.12378	0.458889	0.118703	-9.46722	2.87402e-21	1.49405e-20
BB_RS03410	588.092	-1.73495	0.30042	0.321984	-5.38829	7.11297e-08	1.53776e-07
BB_RS03415	4984.67	-0.497455	0.708355	0.0983412	-5.05847	4.22644e-07	8.74834e-07
BB_RS03420	8734.64	-0.450299	0.731891	0.0840397	-5.35816	8.40721e-08	1.80609e-07
BB_RS03425	17203.6	-0.35795	0.780272	0.0634015	-5.64577	1.64444e-08	3.7143e-08
BB_RS03430	26045.9	0.469804	1.38492	0.0706382	6.65085	2.91398e-11	8.14958e-11
BB_RS03435	26529.9	-0.735738	0.600511	0.0692159	-10.6296	2.17025e-26	1.42796e-25
BB_RS03440	13603.5	-0.963161	0.512932	0.115253	-8.35694	6.43651e-17	2.59365e-16
BB_RS03445	33037.5	-0.984774	0.505305	0.122924	-8.01124	1.13562e-15	4.14668e-15
BB_RS03450	27714.3	-1.11173	0.462739	0.122608	-9.06732	1.21977e-19	5.7287e-19
BB_RS03455	15029	0.519368	1.43333	0.0658617	7.88573	3.12714e-15	1.10916e-14
BB_RS03460	45376.5	0.179965	1.13286	0.0993192	1.81199	0.0699885	0.0877756
BB_RS03465	19038.4	-0.0154794	0.989328	0.0660954	-0.234198	0.814832	0.845885
BB_RS03470	5928.66	0.19282	1.143	0.0793423	2.43023	0.015089	0.0205925
BB_RS03475	5550.36	-0.451044	0.731513	0.0691143	-6.52605	6.7526e-11	1.8431e-10
BB_RS03480	12281.6	-0.404637	0.755427	0.0848663	-4.76793	1.86126e-06	3.66865e-06
BB_RS03485	16824.4	1.05175	2.07305	0.117818	8.92692	4.38027e-19	1.98203e-18
BB_RS03495	2713.35	0.0885483	1.0633	0.115225	0.768483	0.4422	0.492056
BB_RS03500	158090	-1.56263	0.338532	0.0869868	-17.964	3.7266e-72	1.53807e-70
BB_RS03505	231323	-0.722239	0.606156	0.0858159	-8.41614	3.89092e-17	1.57721e-16
BB_RS03510	18561.8	-0.201538	0.869623	0.0803739	-2.5075	0.0121588	0.0168639
BB_RS03515	85084.5	0.367079	1.28974	0.060687	6.04871	1.46006e-09	3.59602e-09
BB_RS03520	3152.07	-0.024398	0.983231	0.146919	-0.166064	0.868107	0.891675
BB_RS03525	2477.57	-0.490996	0.711534	0.184467	-2.6617	0.00777474	0.0111231
BB_RS03530	12025.9	-0.275649	0.826079	0.0722697	-3.81417	0.000136639	0.000233211
BB_RS03535	95203.1	0.15373	1.11244	0.0603143	2.54881	0.0108091	0.0150686
BB_RS03540	27165	0.335232	1.26158	0.0698324	4.80052	1.58255e-06	3.14204e-06
BB_RS03545	10759.2	-0.121945	0.918948	0.144433	-0.844301	0.398501	0.446715
BB_RS03550	5295.87	-0.485723	0.714139	0.196079	-2.47719	0.0132423	0.0181815
BB_RS03555	15063.8	-0.200906	0.870004	0.0724296	-2.77381	0.00554046	0.00807071
BB_RS03560	16292	0.0208387	1.01455	0.0787349	0.26467	0.791264	0.825825
BB_RS03565	31924.7	-0.013031	0.991008	0.0910272	-0.143155	0.886168	0.907489
BB_RS03570	3312.5	-0.0767123	0.948216	0.102875	-0.745687	0.455856	0.505188
BB_RS03575	27547.2	-0.819808	0.566518	0.063422	-12.9262	3.20157e-38	3.43349e-37
BB_RS03580	74.5597	0.454917	1.3707	0.386031	1.17845	0.238618	0.276124
BB_RS03595	16581.6	0.084618	1.06041	0.0880465	0.961059	0.336522	0.381953
BB_RS03600	27724.2	-0.44654	0.733801	0.0773825	-5.77056	7.90109e-09	1.82395e-08
BB_RS03605	70689.3	0.0831429	1.05932	0.0874044	0.951243	0.341481	0.386936
BB_RS03610	18507.6	-0.959126	0.514369	0.105641	-9.07909	1.09491e-19	5.16008e-19
BB_RS03620	11817.7	-0.41226	0.751445	0.0919825	-4.48194	7.39668e-06	1.40115e-05
BB_RS03625	82033	0.270218	1.20599	0.0734542	3.67873	0.000234401	0.00039317
BB_RS03630	23702.1	-0.45615	0.728929	0.0898269	-5.0781	3.81227e-07	7.90307e-07
BB_RS03635	361.973	-0.0509171	0.965322	0.226145	-0.225152	0.821861	0.852532
BB_RS03640	34232.4	-0.914671	0.530465	0.124168	-7.36637	1.75333e-13	5.60571e-13
BB_RS03645	11551.5	-1.06383	0.47836	0.0986895	-10.7796	4.29858e-27	2.89835e-26
BB_RS03650	41675.3	0.0116064	1.00808	0.0912478	0.127197	0.898785	0.918338
BB_RS03655	2154.38	-0.922837	0.527471	0.153788	-6.00069	1.96475e-09	4.77003e-09
BB_RS03660	7562.66	-1.22754	0.427045	0.104759	-11.7177	1.03433e-31	8.19047e-31
BB_RS03665	425.302	-0.962219	0.513267	0.37914	-2.5379	0.0111521	0.015515
BB_RS03670	14211.5	-0.289377	0.818255	0.0911056	-3.17628	0.00149176	0.0022984
BB_RS03675	18900.3	0.253376	1.19199	0.081034	3.12678	0.00176731	0.00271373
BB_RS03680	10881.8	0.0445116	1.03133	0.0869241	0.512074	0.608599	0.652687
BB_RS03685	68391.8	0.0121066	1.00843	0.0713324	0.169721	0.865229	0.890735
BB_RS03690	22832.2	-0.36401	0.777002	0.084618	-4.3018	1.69415e-05	3.14364e-05
BB_RS03695	12746.4	-0.591853	0.66349	0.0999891	-5.91918	3.23549e-09	7.67724e-09
BB_RS03700	22076.1	-0.648454	0.637964	0.0717948	-9.03205	1.68491e-19	7.80561e-19
BB_RS03705	2540.36	-1.4829	0.357768	0.135041	-10.9811	4.71213e-28	3.27445e-27
BB_RS03710	44397.5	-0.387211	0.764606	0.0742557	-5.21456	1.84251e-07	3.86672e-07
BB_RS03715	13204.5	0.697237	1.6214	0.116061	6.00752	1.88383e-09	4.58175e-09
BB_RS03720	16585.3	0.47111	1.38618	0.0764438	6.16283	7.14582e-10	1.81918e-09
BB_RS03725	81317.3	-0.050678	0.965483	0.0767102	-0.660642	0.508842	0.557108
BB_RS03730	13225	-0.943618	0.519927	0.072643	-12.9898	1.39804e-38	1.53558e-37
BB_RS03735	62430	-0.172335	0.887405	0.0725758	-2.37455	0.0175702	0.0238116
BB_RS03740	9014.69	-0.617391	0.651849	0.134572	-4.5878	4.47934e-06	8.62922e-06
BB_RS03745	6367.76	-0.584501	0.66688	0.0963358	-6.06733	1.30056e-09	3.21482e-09
BB_RS03750	44558.3	-0.101718	0.931922	0.0927565	-1.09661	0.27281	0.314089
BB_RS03755	37811.3	0.101496	1.07289	0.0617067	1.64481	0.10001	0.123605
BB_RS03760	11994.9	-0.417392	0.748777	0.0999643	-4.1754	2.97457e-05	5.42351e-05
BB_RS03765	119803	0.143649	1.1047	0.0667552	2.15188	0.0314071	0.04145
BB_RS03780	4090.05	-0.709055	0.611721	0.100638	-7.04556	1.84711e-12	5.5782e-12
BB_RS03785	9278.54	-1.13539	0.455213	0.0867951	-13.0812	4.21708e-39	4.95144e-38
BB_RS03790	13439.5	-1.22306	0.428373	0.109025	-11.2182	3.31936e-29	2.37946e-28
BB_RS03795	15933.7	0.0314577	1.02204	0.0904135	0.347931	0.727892	0.769712
BB_RS03800	54658.9	0.0338621	1.02375	0.0597856	0.566393	0.571127	0.615407
BB_RS03805	9269.91	-0.78297	0.581169	0.116619	-6.71393	1.89451e-11	5.40948e-11
BB_RS03810	15376.1	-0.576435	0.670619	0.0847144	-6.80445	1.01434e-11	2.92697e-11
BB_RS03815	10239.4	-0.317957	0.802205	0.079739	-3.98748	6.67797e-05	0.000116608
BB_RS03820	11366.9	-0.690675	0.619564	0.0706384	-9.77762	1.40474e-22	7.97191e-22
BB_RS03825	10144.5	-0.0146578	0.989891	0.0699112	-0.209663	0.833931	0.863737
BB_RS03830	2191.75	0.279581	1.21384	0.108987	2.56527	0.0103095	0.0144016
BB_RS03835	12038.7	0.625037	1.54225	0.101008	6.18799	6.09376e-10	1.55425e-09
BB_RS03840	1197.29	-0.743434	0.597316	0.254319	-2.92323	0.00346416	0.00517346
BB_RS03850	6016.25	-0.0460081	0.968613	0.0858569	-0.535869	0.592049	0.635939
BB_RS03855	3915.46	0.104446	1.07508	0.0795576	1.31283	0.189241	0.222579
BB_RS03860	5168.71	-0.610374	0.655027	0.085858	-7.10912	1.16789e-12	3.57453e-12
BB_RS03865	11562.4	0.471305	1.38636	0.109452	4.30604	1.66204e-05	3.08826e-05
BB_RS03870	2388.95	-0.367936	0.77489	0.12213	-3.01267	0.0025896	0.00391459
BB_RS03875	1333.71	-0.615193	0.652843	0.122547	-5.02007	5.16514e-07	1.0659e-06
BB_RS03880	1380.24	-0.282049	0.822422	0.142672	-1.9769	0.0480527	0.0616269
BB_RS03885	3988.94	-0.572111	0.672632	0.12892	-4.43771	9.09203e-06	1.71515e-05
BB_RS03890	5952.89	-0.93923	0.521511	0.0993146	-9.45712	3.16543e-21	1.63928e-20
BB_RS03895	9153.94	-0.142724	0.905807	0.0854774	-1.66972	0.0949741	0.117488
BB_RS03900	6151.39	0.0144178	1.01004	0.105016	0.137292	0.8908	0.910863
BB_RS03905	2857.22	0.170311	1.1253	0.119167	1.42918	0.152954	0.18306
BB_RS03910	5256.56	-1.74537	0.298257	0.100429	-17.3791	1.18855e-67	4.15077e-66
BB_RS03915	6858.91	0.0187154	1.01306	0.0758973	0.246589	0.805226	0.839111
BB_RS03920	1165.67	-0.474303	0.719815	0.143993	-3.29392	0.000988007	0.0015524
BB_RS03925	31929.7	0.0779754	1.05554	0.0805566	0.967958	0.333065	0.378977
BB_RS03930	47051.2	0.489107	1.40358	0.060545	8.07841	6.56165e-16	2.43514e-15
BB_RS03935	6108.18	0.545798	1.45983	0.130192	4.19227	2.76183e-05	5.04914e-05
BB_RS03940	2660.96	0.687607	1.61061	0.125863	5.46315	4.67756e-08	1.02097e-07
BB_RS03945	16242.7	-0.0925203	0.937883	0.109893	-0.841915	0.399835	0.447842
BB_RS03950	6021.33	-0.111694	0.925501	0.146424	-0.762812	0.445575	0.495407
BB_RS03955	2179.08	0.598159	1.51378	0.114999	5.20141	1.97785e-07	4.14435e-07
BB_RS03960	9057.11	0.725406	1.65337	0.116702	6.21591	5.10297e-10	1.3089e-09
BB_RS03965	2686.22	0.0516141	1.03642	0.089855	0.574416	0.565687	0.61148
BB_RS03970	3480.79	-0.369826	0.773876	0.126168	-2.93121	0.00337645	0.00506467
BB_RS03975	1518.02	-0.522131	0.696342	0.121514	-4.29688	1.73218e-05	3.20983e-05
BB_RS03980	54225.9	-0.799315	0.574622	0.0955339	-8.36682	5.91928e-17	2.3923e-16
BB_RS03990	78700.2	0.577743	1.49251	0.0742896	7.77689	7.43264e-15	2.55638e-14
BB_RS03995	28572.8	0.142594	1.10389	0.0782931	1.82129	0.0685627	0.0862256
BB_RS04000	21371.7	-0.401721	0.756955	0.075546	-5.31758	1.05159e-07	2.24846e-07
BB_RS04005	147629	-0.108933	0.927274	0.0853808	-1.27584	0.202011	0.236171
BB_RS04010	11256.2	-1.30593	0.404461	0.32142	-4.063	4.84458e-05	8.56924e-05
BB_RS04015	18104.6	-0.689351	0.620133	0.0741937	-9.29123	1.5251e-20	7.58096e-20
BB_RS04020	2302.06	-0.651679	0.636539	0.134998	-4.82734	1.38371e-06	2.75932e-06
BB_RS04025	1645.16	-0.121158	0.919449	0.119435	-1.01443	0.310378	0.35524
BB_RS04030	39824.9	-1.20508	0.433746	0.0965207	-12.4852	8.99495e-36	8.44905e-35
BB_RS04035	93103.2	-0.892217	0.538785	0.0905852	-9.84948	6.88981e-23	3.94282e-22
BB_RS04040	11476.6	-1.84646	0.278074	0.113439	-16.2772	1.43334e-59	3.82787e-58
BB_RS04045	36883.6	-1.1479	0.451283	0.0750779	-15.2894	8.99798e-53	1.91488e-51
BB_RS04050	3690.18	-2.67956	0.156089	0.119608	-22.4028	3.69883e-111	5.59756e-109
BB_RS04055	4874.98	-0.0376753	0.974223	0.134454	-0.280211	0.779316	0.813979
BB_RS04060	66337.1	0.218056	1.16317	0.0774416	2.81575	0.00486638	0.0071269
BB_RS04065	167830	0.134728	1.09789	0.124557	1.08166	0.279404	0.321408
BB_RS04070	39446.1	-0.657817	0.633837	0.0479501	-13.7188	7.83604e-43	1.06727e-41
BB_RS04075	30748.1	-1.26165	0.417066	0.0749783	-16.8269	1.55035e-63	5.02755e-62
BB_RS04080	28345.5	0.000309663	1.00021	0.0880767	0.00351584	0.997195	1
BB_RS04085	198721	0.589557	1.50478	0.0790914	7.45412	9.0469e-14	2.91297e-13
BB_RS04090	23258.9	-0.443218	0.735492	0.0959313	-4.62016	3.83437e-06	7.42875e-06
BB_RS04095	3264.45	-1.37867	0.384573	0.168321	-8.19071	2.59685e-16	1.0048e-15
BB_RS04100	5941.66	-0.997151	0.500988	0.132957	-7.49979	6.39185e-14	2.0827e-13
BB_RS04105	13370.6	-1.03732	0.487233	0.126932	-8.17223	3.0274e-16	1.15824e-15
BB_RS04110	9783.08	-0.847168	0.555875	0.105186	-8.05398	8.0142e-16	2.95009e-15
BB_RS04115	13973.2	-0.423337	0.745698	0.103062	-4.10761	3.99769e-05	7.16428e-05
BB_RS04120	7285.88	0.89203	1.85579	0.108852	8.19491	2.50776e-16	9.73098e-16
BB_RS04125	237.603	-0.0399712	0.972674	0.282139	-0.141672	0.887339	0.908006
BB_RS04130	12578	-0.527467	0.693772	0.0851864	-6.19191	5.94383e-10	1.51886e-09
BB_RS04135	3395.44	-0.804562	0.572536	0.0903169	-8.90821	5.18615e-19	2.31592e-18
BB_RS04140	59497.5	-1.73167	0.301104	0.0840415	-20.6049	2.48069e-94	1.87706e-92
BB_RS04145	17327	-0.96096	0.513715	0.113675	-8.4536	2.82446e-17	1.15523e-16
BB_RS04150	13368.9	-1.29648	0.407118	0.10014	-12.9467	2.45248e-38	2.65101e-37
BB_RS04155	6116.52	-1.36615	0.387925	0.0927316	-14.7323	3.99785e-49	7.26009e-48
BB_RS04160	3938.17	-0.745373	0.596514	0.107538	-6.93123	4.17191e-12	1.23257e-11
BB_RS04165	51305.2	-1.01402	0.495165	0.0976061	-10.3889	2.78566e-25	1.79813e-24
BB_RS04170	42890.8	-0.905231	0.533947	0.0885292	-10.2252	1.52874e-24	9.59511e-24
BB_RS04175	31786.9	0.0474789	1.03346	0.100301	0.473364	0.635953	0.679348
BB_RS04180	7798.67	-0.163452	0.892886	0.0846527	-1.93085	0.0535018	0.0682938
BB_RS04185	139.434	-0.46015	0.726911	0.347911	-1.32261	0.185965	0.219484
BB_RS04190	66650.6	-0.228146	0.853732	0.0874673	-2.60835	0.00909786	0.0128009
BB_RS04195	14057.3	0.961545	1.94739	0.070699	13.6005	3.97447e-42	5.25557e-41
BB_RS04200	16316.2	0.172458	1.12698	0.109498	1.57499	0.115258	0.140917
BB_RS04205	14960.9	-0.80582	0.572037	0.12059	-6.68229	2.35234e-11	6.66089e-11
BB_RS04210	21339.1	0.099611	1.07148	0.096736	1.02972	0.303142	0.347541
BB_RS04215	19530.9	-0.657544	0.633957	0.0813668	-8.08123	6.41162e-16	2.3925e-15
BB_RS04220	67264	-0.938802	0.521666	0.0920546	-10.1983	2.01733e-24	1.23766e-23
BB_RS04225	28512.9	-0.11858	0.921094	0.0875282	-1.35476	0.175495	0.20839
BB_RS04230	1333.48	1.11336	2.16349	0.13434	8.28762	1.15534e-16	4.57435e-16
BB_RS04235	15378.9	-0.263841	0.832867	0.0996375	-2.64801	0.00809663	0.0115111
BB_RS04240	15627.9	-0.227331	0.854214	0.0865407	-2.62687	0.00861749	0.0122006
BB_RS04245	4040.74	-0.239037	0.847311	0.112953	-2.11626	0.0343225	0.044906
BB_RS04250	718.77	-0.833996	0.560973	0.182616	-4.56693	4.94913e-06	9.4673e-06
BB_RS04255	5571.32	-0.820512	0.566241	0.0925941	-8.86138	7.90267e-19	3.50601e-18
BB_RS04260	24137.5	0.221616	1.16604	0.0892065	2.48431	0.0129804	0.017876
BB_RS04265	28112.1	0.0945396	1.06772	0.0963578	0.98113	0.326528	0.371849
BB_RS04270	19169.9	-0.213178	0.862635	0.122706	-1.73731	0.0823328	0.102502
BB_RS04275	54004.9	-0.048101	0.967209	0.0888523	-0.541358	0.588261	0.632368
BB_RS04280	1122.3	0.656444	1.57619	0.111348	5.89541	3.73753e-09	8.82238e-09
BB_RS04285	13.0425	1.23163	2.34832	0.885268	1.39125	0.16415	0.195601
BB_RS04290	28.2101	0.806835	1.74937	0.554974	1.45382	0.145995	0.175194
BB_RS04300	2763.16	0.0820761	1.05854	0.112346	0.730568	0.465043	0.513785
BB_RS04305	239.46	0.942131	1.92136	0.25967	3.62818	0.000285426	0.000475826
BB_RS04310	0.900394	2.37053	5.17129	3.45629	0.685859	0.492802	0.541287
BB_RS04315	52.3201	0.105613	1.07595	0.635085	0.166297	0.867923	0.891675
BB_RS04320	7133.59	0.73757	1.66737	0.164376	4.48709	7.22038e-06	1.37157e-05
BB_RS04325	18.7988	1.20544	2.30607	0.842505	1.43078	0.152493	0.18267
BB_RS04330	29.508	1.66948	3.181	0.538578	3.0998	0.00193652	0.0029602
BB_RS04335	1537.64	2.16002	4.46922	0.19684	10.9735	5.12533e-28	3.5435e-27
BB_RS04340	73.5289	1.17203	2.25328	0.552993	2.11942	0.0340548	0.0445987
BB_RS04345	65169.5	-1.65074	0.318476	0.17253	-9.56785	1.0915e-21	5.85282e-21
BB_RS04350	7330.36	2.64575	6.2582	0.157334	16.8161	1.85903e-63	5.88835e-62
BB_RS04355	772.362	1.25134	2.38063	0.226978	5.51305	3.52667e-08	7.72238e-08
BB_RS04360	4346.9	1.63535	3.10664	0.174024	9.3973	5.59818e-21	2.86644e-20
BB_RS04365	1261.26	1.05637	2.07969	0.185473	5.69553	1.22991e-08	2.81064e-08
BB_RS04370	2588.25	1.26075	2.39621	0.217538	5.79555	6.80987e-09	1.58008e-08
BB_RS04375	2264.18	1.7556	3.37666	0.188523	9.31237	1.2501e-20	6.25972e-20
BB_RS04380	2206.84	1.4683	2.76696	0.208225	7.05151	1.76983e-12	5.36863e-12
BB_RS04385	787.936	1.73471	3.32812	0.2437	7.11821	1.09338e-12	3.35401e-12
BB_RS04390	720.695	1.58747	3.00523	0.233334	6.80345	1.02144e-11	2.94124e-11
BB_RS04395	218.892	2.50514	5.67706	0.415291	6.03227	1.61676e-09	3.96763e-09
BB_RS04400	199.676	0.709104	1.63479	0.278262	2.54833	0.010824	0.0150739
BB_RS04405	9987.97	-0.304257	0.809859	0.104852	-2.90177	0.0037106	0.00551127
BB_RS04410	57.0514	-0.439212	0.737537	0.50488	-0.869932	0.384337	0.43226
BB_RS04415	110.082	1.09003	2.12879	0.430107	2.53433	0.0112664	0.015658
BB_RS04420	0.549392	1.0956	2.13702	4.56558	0.239971	0.810353	0.843808
BB_RS04430	59.0271	1.1505	2.21992	0.539577	2.13223	0.0329876	0.043326
BB_RS04445	53.071	1.59463	3.02016	0.48412	3.29387	0.000988199	0.0015524
BB_RS04470	5.96821	0.49667	1.41095	1.59118	0.312139	0.754935	0.795222
BB_RS04500	5988.48	-0.369053	0.774291	0.163184	-2.26158	0.0237234	0.0318651
BB_RS04505	1337.67	1.52755	2.88297	0.204863	7.45647	8.88729e-14	2.86836e-13
BB_RS04510	4296.85	2.12957	4.37587	0.22403	9.50573	1.98646e-21	1.04867e-20
BB_RS04515	375.732	2.49261	5.62795	0.371734	6.70537	2.00903e-11	5.70062e-11
BB_RS04520	11507.5	1.79862	3.47886	0.150084	11.984	4.30883e-33	3.71432e-32
BB_RS04525	3572.11	1.77954	3.43318	0.113863	15.6288	4.63205e-55	1.0693e-53
BB_RS04530	4192.4	1.42478	2.68474	0.107651	13.2353	5.48965e-40	6.79719e-39
BB_RS04535	2590.37	0.809393	1.75247	0.146703	5.51723	3.4439e-08	7.5533e-08
BB_RS04540	2214.55	1.62392	3.08212	0.189837	8.55431	1.18572e-17	4.96906e-17
BB_RS04545	53.7676	1.11805	2.17053	0.3979	2.80987	0.00495613	0.00725054
BB_RS04550	837.515	1.71354	3.27964	0.201568	8.50104	1.87897e-17	7.77859e-17
BB_RS04555	417.647	0.721491	1.64889	0.176777	4.08135	4.47741e-05	7.96115e-05
BB_RS04560	159.888	0.93567	1.91278	0.261255	3.58144	0.000341709	0.000562086
BB_RS04565	135.729	0.868816	1.82616	0.319678	2.71778	0.00657212	0.00948035
BB_RS04570	118.34	0.52537	1.4393	0.305867	1.71764	0.0858624	0.106604
BB_RS04575	508.589	1.057	2.0806	0.20794	5.08317	3.71182e-07	7.70655e-07
BB_RS04580	238.113	0.653745	1.57325	0.273979	2.38611	0.0170276	0.0231223
BB_RS04585	123.46	0.772638	1.70839	0.282184	2.73806	0.00618026	0.00895481
BB_RS04590	292.233	1.34507	2.54043	0.256785	5.23813	1.6221e-07	3.41997e-07
BB_RS04595	678.332	1.86009	3.63031	0.23349	7.96648	1.63258e-15	5.88249e-15
BB_RS04600	66.5897	2.23618	4.71148	0.392501	5.69726	1.21751e-08	2.78698e-08
BB_RS04605	197.968	2.85187	7.21937	0.333629	8.54804	1.252e-17	5.23077e-17
BB_RS04610	308.231	3.17602	9.03813	0.261213	12.1587	5.15433e-34	4.61855e-33
BB_RS04615	421.929	2.44418	5.44216	0.261108	9.3608	7.9135e-21	4.00676e-20
BB_RS04620	37.3386	2.15072	4.44049	0.643705	3.34115	0.000834307	0.00132594
BB_RS04625	29.4844	2.09258	4.26509	0.588942	3.55311	0.000380708	0.000622478
BB_RS04630	49.9245	3.55753	11.774	0.555536	6.40378	1.51574e-10	4.06385e-10
BB_RS04635	48.502	2.98646	7.92526	0.525105	5.68735	1.29022e-08	2.94353e-08
BB_RS04640	2471.91	1.32063	2.49775	0.169272	7.80182	6.10184e-15	2.11468e-14
BB_RS04645	243.137	1.09898	2.14204	0.316679	3.47034	0.00051981	0.000839835
BB_RS04650	262.309	1.5435	2.91501	0.272969	5.6545	1.56299e-08	3.54209e-08
BB_RS04655	1249.11	-0.0725547	0.950953	0.173732	-0.417625	0.676221	0.716742
BB_RS04660	42873.9	-0.419225	0.747826	0.102906	-4.07388	4.62354e-05	8.19956e-05
BB_RS04665	8521.19	-0.649911	0.63732	0.0880182	-7.38383	1.53804e-13	4.92897e-13
BB_RS04690	0.350815	0.155005	1.11343	4.73777	0.0327169	0.9739	0.98183
BB_RS04835	0.782931	0.0703547	1.04997	4.26106	0.0165111	0.986827	0.992668
BB_RS04920	55.1189	-1.15695	0.448458	0.448974	-2.57688	0.00996956	0.0139553
BB_RS04940	12.0996	2.24911	4.75389	1.01076	2.22518	0.0260695	0.0347423
BB_RS04945	4.44068	2.9455	7.70345	1.39895	2.10552	0.0352463	0.0460705
BB_RS04980	2.61836	-3.93254	0.065492	2.63652	-1.49156	0.135813	0.164133
BB_RS04985	5.1026	3.01205	8.06711	1.4545	2.07085	0.0383726	0.0498222
BB_RS05000	0.181783	-1.34894	0.392582	4.74827	-0.28409	0.776341	0.812123
BB_RS05050	0.253293	2.05736	4.16225	4.63742	0.443644	0.6573	0.698862
BB_RS05055	6.51195	3.191	9.13244	1.66391	1.91778	0.0551393	0.0701867
BB_RS05105	0.336233	0.0696161	1.04944	4.74389	0.0146749	0.988292	0.992668
BB_RS05110	16.355	2.17131	4.50433	0.710501	3.05603	0.00224288	0.00340557
BB_RS05120	344.57	1.30809	2.47613	0.181323	7.21412	5.42829e-13	1.68413e-12
BB_RS05125	34227.7	1.23057	2.3466	0.102801	11.9704	5.07654e-33	4.29457e-32
BB_RS05130	3621.57	2.75301	6.74121	0.113017	24.3592	4.63232e-131	1.57731e-128
BB_RS05135	564.854	1.53293	2.89373	0.248997	6.15642	7.44064e-10	1.88718e-09
BB_RS05140	396.932	0.69694	1.62106	0.237876	2.92984	0.00339132	0.00508138
BB_RS05145	8615.22	0.199614	1.14839	0.115507	1.72815	0.0839617	0.104435
BB_RS05150	8501.31	1.73647	3.33218	0.125698	13.8146	2.08105e-43	3.0153e-42
BB_RS05155	3311.14	1.50173	2.83182	0.108527	13.8374	1.51518e-43	2.21901e-42
BB_RS05160	4591.35	0.984954	1.97925	0.140696	7.00057	2.54914e-12	7.66431e-12
BB_RS05165	302.023	-0.587965	0.665281	0.263881	-2.22815	0.0258708	0.0345113
BB_RS05170	3664.19	-0.0601938	0.959135	0.123963	-0.485577	0.627267	0.672178
BB_RS05175	5477.33	-0.0086341	0.994033	0.11591	-0.0744894	0.940621	0.955351
BB_RS05180	823798	0.03742	1.02628	0.115587	0.323739	0.746136	0.787171
BB_RS05185	954550	-0.147842	0.902599	0.115282	-1.28243	0.19969	0.233658
BB_RS05190	8338.19	2.23628	4.71179	0.0954351	23.4324	1.99757e-121	3.8867e-119
BB_RS05195	13452.7	1.41697	2.67024	0.0846013	16.7488	5.7803e-63	1.74951e-61
BB_RS05200	5178.41	0.635904	1.55391	0.128406	4.95228	7.33492e-07	1.50454e-06
BB_RS05205	5195.85	0.0738619	1.05253	0.113899	0.648487	0.51667	0.564771
BB_RS05210	32076.9	1.55456	2.93744	0.103372	15.0384	4.11161e-51	8.61541e-50
BB_RS05215	6708.53	2.51557	5.71824	0.152626	16.4819	4.94637e-61	1.40353e-59
BB_RS05220	2072.31	2.92715	7.60608	0.196236	14.9165	2.57456e-50	5.00936e-49
BB_RS05225	2585.18	0.35257	1.27683	0.106809	3.30095	0.000963579	0.00151722
BB_RS05230	9213.74	0.952591	1.93534	0.117281	8.12232	4.57356e-16	1.72077e-15
BB_RS05235	6968.33	0.629082	1.54658	0.128875	4.88134	1.05369e-06	2.13243e-06
BB_RS05240	384.017	1.60296	3.03767	0.198901	8.05912	7.68466e-16	2.83645e-15
BB_RS05245	2149.39	2.85117	7.21583	0.149035	19.1308	1.39789e-81	7.93301e-80
BB_RS05250	1118.98	0.896036	1.86095	0.136729	6.55339	5.62455e-11	1.54448e-10
BB_RS05255	1043.21	1.61129	3.05525	0.173897	9.26574	1.93735e-20	9.59517e-20
BB_RS05260	54525.1	1.95362	3.87346	0.109749	17.8008	6.96357e-71	2.78953e-69
BB_RS05265	10681.7	1.48555	2.80023	0.114242	13.0036	1.16785e-38	1.30378e-37
BB_RS05270	14140.5	1.41865	2.67335	0.130374	10.8814	1.41448e-27	9.7299e-27
BB_RS05275	19479.4	1.65242	3.14361	0.138033	11.9712	5.02965e-33	4.28149e-32
BB_RS05280	2633.86	1.06026	2.0853	0.122459	8.65807	4.79806e-18	2.04217e-17
BB_RS05285	5384.43	0.802278	1.74385	0.136193	5.89075	3.84445e-09	9.05907e-09
BB_RS05290	1316.18	0.846081	1.79761	0.150515	5.62125	1.89576e-08	4.27488e-08
BB_RS05295	4035.01	0.0283517	1.01985	0.149277	0.189927	0.849366	0.876392
BB_RS05300	12931.5	1.06375	2.09036	0.125047	8.50681	1.78789e-17	7.42409e-17
BB_RS05305	3802.19	1.10014	2.14376	0.142636	7.71296	1.22935e-14	4.17551e-14
BB_RS05310	4115.89	1.19948	2.29657	0.131558	9.11749	7.6882e-20	3.63588e-19
BB_RS05315	668.667	1.13946	2.20298	0.173031	6.58531	4.53946e-11	1.25665e-10
BB_RS05320	10062.8	1.44334	2.71951	0.123535	11.6837	1.54376e-31	1.20839e-30
BB_RS05325	3368.95	1.14577	2.21264	0.122177	9.37797	6.72527e-21	3.43064e-20
BB_RS05330	12914.6	1.48858	2.80612	0.117303	12.69	6.71812e-37	6.63049e-36
BB_RS05335	2328.53	1.09445	2.13532	0.129274	8.46618	2.53571e-17	1.04025e-16
BB_RS05340	3223.44	0.202776	1.15091	0.155508	1.30396	0.192247	0.225336
BB_RS05345	5113.78	1.41049	2.65828	0.0901681	15.6429	3.71384e-55	8.72113e-54
BB_RS05350	1528.16	1.52738	2.88261	0.110189	13.8614	1.08605e-43	1.64356e-42
BB_RS05355	3721.73	2.71394	6.5611	0.112039	24.2233	1.26553e-129	3.44731e-127
BB_RS05360	153343	0.111328	1.08022	0.0759317	1.46616	0.142605	0.171579
BB_RS05365	5848.72	0.785521	1.72371	0.102063	7.69642	1.39932e-14	4.74097e-14
BB_RS05370	48253.1	-0.0731184	0.950581	0.116223	-0.629124	0.529268	0.57669
BB_RS05375	554057	-0.99005	0.50346	0.0868851	-11.3949	4.43209e-30	3.29864e-29
BB_RS05380	52820.3	1.10614	2.15269	0.0585881	18.88	1.66614e-79	8.728e-78
BB_RS05385	2295.24	1.27694	2.42324	0.108884	11.7274	9.21983e-32	7.38671e-31
BB_RS05390	5363.03	0.476737	1.39159	0.134483	3.54497	0.000392663	0.000639722
BB_RS05395	41880	1.46812	2.76661	0.119344	12.3016	8.87969e-35	8.06276e-34
BB_RS05400	14607.1	2.79542	6.94232	0.15026	18.6038	2.99071e-77	1.45477e-75
BB_RS05405	281.587	1.86502	3.64273	0.389174	4.79226	1.64916e-06	3.26476e-06
BB_RS05410	1343.53	-2.08096	0.236356	0.153394	-13.5662	6.35565e-42	8.16641e-41
BB_RS05415	564.386	-0.906975	0.533302	0.195379	-4.64212	3.44849e-06	6.72901e-06
BB_RS05420	2711.48	-1.2245	0.427945	0.132985	-9.20784	3.32744e-20	1.60708e-19
BB_RS05425	255282	2.36681	5.15799	0.135907	17.415	6.353e-68	2.27705e-66
BB_RS05430	13010.8	2.80903	7.00811	0.140687	19.9665	1.07846e-88	7.34432e-87
BB_RS05475	116.248	0.656917	1.57671	0.282384	2.32632	0.0200012	0.0270255
BB_RS05480	7485.08	-0.465436	0.724252	0.115626	-4.02534	5.68919e-05	0.000100371
BB_RS05485	10981.1	-0.81384	0.568866	0.123524	-6.58852	4.44218e-11	1.23223e-10
BB_RS05490	23354.7	-0.215557	0.861213	0.0757366	-2.84614	0.00442525	0.00650182
BB_RS05495	17748.8	-0.0044998	0.996886	0.115822	-0.0388511	0.969009	0.978347
BB_RS05500	3624.4	1.66314	3.16704	0.186467	8.9192	4.69665e-19	2.11117e-18
BB_RS05505	3336.27	0.712282	1.63839	0.155559	4.57884	4.67558e-06	8.98187e-06
BB_RS05510	11929.7	0.505286	1.4194	0.11778	4.29009	1.78601e-05	3.30508e-05
BB_RS05515	3861.09	-0.538083	0.688685	0.17989	-2.99118	0.00277903	0.004187
BB_RS05520	4631.79	0.22469	1.16853	0.0852115	2.63685	0.00836808	0.0118722
BB_RS05525	13028.3	2.45005	5.46436	0.164718	14.8742	4.84595e-50	9.16691e-49
BB_RS05530	226.809	-0.0548547	0.962691	0.274517	-0.199822	0.841619	0.871038
BB_RS05535	6971.2	0.1737	1.12795	0.0797974	2.17676	0.0294985	0.0390447
BB_RS05540	2503.05	-1.50483	0.352373	0.405978	-3.70667	0.000210001	0.000353986
BB_RS05545	7323.63	-0.0637794	0.956754	0.111736	-0.570805	0.568132	0.61315
BB_RS05550	50003.3	0.725753	1.65376	0.0930109	7.80288	6.05099e-15	2.10241e-14
BB_RS05555	92953.1	0.48128	1.39598	0.105853	4.5467	5.44945e-06	1.03806e-05
BB_RS05560	249090	-0.151576	0.900266	0.102484	-1.47902	0.139134	0.1677
BB_RS05565	23149	-2.38218	0.191819	0.127386	-18.7006	4.89771e-78	2.47062e-76
BB_RS05570	85252.6	-0.35621	0.781214	0.113058	-3.15067	0.00162894	0.00250409
BB_RS05575	15488.6	0.295944	1.22769	0.118453	2.49841	0.0124752	0.0172499
BB_RS05580	2980.16	-0.622657	0.649474	0.241132	-2.58222	0.00981664	0.0137838
BB_RS05585	2302.93	-0.0675935	0.954228	0.115191	-0.586798	0.55734	0.604376
BB_RS05590	3705.72	-0.97422	0.509015	0.183878	-5.2982	1.16951e-07	2.49275e-07
BB_RS05595	2441.77	-1.35652	0.390522	0.668654	-2.02874	0.042485	0.0547959
BB_RS05600	6705.95	0.744394	1.67527	0.166275	4.47689	7.57375e-06	1.4327e-05
BB_RS05605	481306	-0.424084	0.745312	0.0874141	-4.85143	1.22572e-06	2.45866e-06
BB_RS05610	758.552	0.939262	1.91755	0.246538	3.8098	0.000139078	0.000236546
BB_RS05615	225.198	0.501869	1.41605	0.348965	1.43816	0.150387	0.180306
BB_RS05620	241.314	0.874328	1.83315	0.298514	2.92893	0.00340126	0.00508509
BB_RS05625	5765.6	0.217938	1.16307	0.133325	1.63463	0.102126	0.126106
BB_RS05630	162.53	0.609817	1.52607	0.46629	1.30781	0.190939	0.224189
BB_RS05635	52.4399	1.0571	2.08074	0.566415	1.86629	0.0620007	0.0784804
BB_RS05640	6639.15	-0.225635	0.855219	0.166864	-1.35221	0.176309	0.209175
BB_RS05645	3456.82	0.642966	1.56154	0.124187	5.17742	2.24973e-07	4.7068e-07
BB_RS05650	6835.54	1.0253	2.03538	0.177293	5.78307	7.33492e-09	1.69901e-08
BB_RS05655	37872.8	-0.588157	0.665192	0.104958	-5.60374	2.09772e-08	4.71217e-08
BB_RS05660	46006.4	1.0925	2.13244	0.145844	7.49093	6.83897e-14	2.22307e-13
BB_RS05665	1269.94	-0.187573	0.878081	0.22026	-0.851599	0.394437	0.442888
BB_RS05670	15185.2	1.74132	3.34341	0.137146	12.6968	6.15601e-37	6.12006e-36
BB_RS05675	1972.7	1.0367	2.05153	0.18695	5.54533	2.93403e-08	6.47675e-08
BB_RS05680	31229.3	1.00065	2.0009	0.152084	6.57959	4.71739e-11	1.30326e-10
BB_RS05685	4862.99	0.679	1.60103	0.122901	5.52475	3.29953e-08	7.24832e-08
BB_RS05690	427.663	0.848368	1.80046	0.251641	3.37134	0.000748022	0.00119438
BB_RS05695	391.68	1.39788	2.63514	0.338371	4.13121	3.6086e-05	6.5271e-05
BB_RS05700	3880.51	-0.493558	0.710271	0.154917	-3.18595	0.00144277	0.00222543
BB_RS05705	41.1376	0.809775	1.75294	0.503434	1.6085	0.107725	0.132301
BB_RS05710	77.6702	0.86581	1.82236	0.320211	2.70387	0.00685373	0.00984681
BB_RS05715	195.114	1.44001	2.71324	0.292048	4.93075	8.19133e-07	1.67768e-06
BB_RS05720	66.7371	1.83803	3.57521	0.36885	4.98313	6.2563e-07	1.28717e-06
BB_RS05725	183.906	2.09181	4.26284	0.299211	6.99111	2.72718e-12	8.16354e-12
BB_RS05730	877.746	2.14222	4.41442	0.291586	7.34679	2.03021e-13	6.43058e-13
BB_RS05735	52.8791	0.990118	1.98635	0.439749	2.25155	0.0243507	0.0325793
BB_RS05740	179.183	2.04272	4.12021	0.304311	6.71261	1.91176e-11	5.44732e-11
BB_RS05745	59.8571	1.65423	3.14754	0.413058	4.00483	6.20625e-05	0.00010907
BB_RS05750	41.9881	2.88817	7.40331	0.586033	4.92834	8.29326e-07	1.69601e-06
BB_RS05755	369.428	0.847814	1.79977	0.237756	3.5659	0.000362614	0.000594321
BB_RS05760	9964.82	0.299534	1.23075	0.139255	2.15097	0.0314783	0.0415038
BB_RS05765	9257.33	0.0360914	1.02533	0.189674	0.190281	0.849089	0.876392
BB_RS05770	1136.65	1.28148	2.43088	0.18153	7.05932	1.67315e-12	5.10949e-12
BB_RS05775	2381.11	1.41706	2.67041	0.104297	13.5868	4.79599e-42	6.22109e-41
BB_RS05780	1623.64	1.16106	2.23621	0.152227	7.62712	2.40063e-14	7.93608e-14
BB_RS05785	720.715	1.78715	3.45132	0.190721	9.37049	7.21952e-21	3.66902e-20
BB_RS05790	3196.18	1.37604	2.59555	0.172955	7.95606	1.77598e-15	6.38229e-15
BB_RS05795	5356.14	1.4843	2.79782	0.145665	10.1898	2.20106e-24	1.34433e-23
BB_RS05800	20.0967	-0.749873	0.594656	0.907154	-0.826622	0.408451	0.457117
BB_RS05805	78.4471	0.359539	1.28302	0.378731	0.949326	0.342455	0.387717
BB_RS05810	61.3013	0.576459	1.49119	0.472585	1.2198	0.22254	0.25906
BB_RS05815	130.465	-0.0648641	0.956035	0.360234	-0.180061	0.857105	0.883038
BB_RS05820	948.249	1.05142	2.07257	0.288713	3.64174	0.000270804	0.000452004
BB_RS05825	2222.58	1.42138	2.67842	0.268868	5.28654	1.2465e-07	2.64856e-07
BB_RS05830	3030.86	1.50215	2.83264	0.367206	4.09074	4.29998e-05	7.65564e-05
BB_RS05835	11053	1.50339	2.83508	0.378737	3.96948	7.20305e-05	0.000125615
BB_RS05840	1761.22	2.5746	5.95704	0.195167	13.1917	9.79063e-40	1.19061e-38
BB_RS05845	24913.6	2.33055	5.02998	0.185229	12.582	2.65212e-36	2.56184e-35
BB_RS05850	6567.27	2.69688	6.48397	0.182197	14.802	1.42158e-49	2.61648e-48
BB_RS05855	5140.65	2.83802	7.1504	0.204782	13.8588	1.12598e-43	1.68526e-42
BB_RS05860	4424.37	2.43282	5.39946	0.196091	12.4066	2.40674e-35	2.22992e-34
BB_RS05865	2253.27	2.40142	5.28323	0.207794	11.5567	6.82661e-31	5.31306e-30
BB_RS05870	7666.28	2.49644	5.64292	0.205645	12.1396	6.516e-34	5.80051e-33
BB_RS05875	3174.57	2.25106	4.76034	0.214255	10.5065	8.06508e-26	5.23078e-25
BB_RS05880	1749.16	1.01966	2.02744	0.183994	5.54181	2.99355e-08	6.59744e-08
BB_RS05885	1372.7	2.05122	4.14455	0.236652	8.66764	4.41171e-18	1.88362e-17
BB_RS05890	1399.53	1.82756	3.54937	0.204013	8.95809	3.30351e-19	1.51494e-18
BB_RS05895	6698.23	0.995832	1.99423	0.165103	6.03157	1.62372e-09	3.97752e-09
BB_RS05900	1148.67	1.78385	3.44344	0.214631	8.31122	9.47217e-17	3.76125e-16
BB_RS05905	693.941	1.09081	2.12994	0.136117	8.01379	1.11222e-15	4.07218e-15
BB_RS05910	195.715	0.937481	1.91518	0.214436	4.37185	1.23196e-05	2.30485e-05
BB_RS05915	4421.82	1.57056	2.9702	0.193094	8.13363	4.16627e-16	1.57624e-15
BB_RS05920	1963.98	1.09911	2.14222	0.147195	7.467	8.20415e-14	2.65417e-13
BB_RS05925	10050.9	1.3157	2.48923	0.147279	8.93337	4.13236e-19	1.87609e-18
BB_RS05930	1872.71	0.248232	1.18775	0.127682	1.94414	0.051879	0.0664715
BB_RS05935	2479.96	0.995032	1.99313	0.144867	6.8686	6.48339e-12	1.9031e-11
BB_RS05940	15993.2	0.811656	1.75522	0.171842	4.72326	2.32092e-06	4.5549e-06
BB_RS05945	8411.09	0.884659	1.84633	0.0999746	8.84884	8.84339e-19	3.91061e-18
BB_RS05950	18113.5	0.306943	1.23708	0.158427	1.93743	0.0526922	0.0673235
BB_RS05955	4540.54	0.57795	1.49273	0.0987289	5.85391	4.80159e-09	1.12561e-08
BB_RS05960	7980.25	1.01798	2.02508	0.144896	7.02558	2.13176e-12	6.42357e-12
BB_RS05965	3551.67	0.166132	1.12205	0.10444	1.59069	0.11168	0.136911
BB_RS05970	7570.54	0.263977	1.20078	0.161723	1.63228	0.10262	0.126602
BB_RS05975	2745.59	0.520688	1.43464	0.153218	3.39834	0.000677949	0.00108504
BB_RS05980	3309.7	0.241134	1.18192	0.18364	1.31308	0.189156	0.222579
BB_RS05985	9834.88	1.33368	2.52045	0.183223	7.27902	3.36247e-13	1.05766e-12
BB_RS05990	26173	1.67755	3.19883	0.172026	9.75173	1.81352e-22	1.02067e-21
BB_RS05995	9203.1	1.68539	3.21626	0.0953619	17.6736	6.70052e-70	2.60746e-68
BB_RS06000	4335.46	0.886029	1.84808	0.108625	8.15675	3.44164e-16	1.30936e-15
BB_RS06005	2352.76	0.554444	1.4686	0.1998	2.775	0.00552023	0.00804985
BB_RS06010	5573.61	0.387451	1.30808	0.0816363	4.74607	2.07411e-06	4.0764e-06
BB_RS06015	3808.5	-0.227245	0.854265	0.164491	-1.3815	0.167124	0.198971
BB_RS06020	569.526	-0.670735	0.628187	0.170571	-3.93228	8.41439e-05	0.000145807
BB_RS06025	346.655	0.122501	1.08862	0.195265	0.627358	0.530425	0.577489
BB_RS06030	2641.48	0.563548	1.4779	0.12638	4.45917	8.2277e-06	1.55425e-05
BB_RS06035	15873.3	1.04733	2.0667	0.108656	9.63895	5.47459e-22	3.00661e-21
BB_RS06040	3945.35	0.138013	1.10039	0.115994	1.18982	0.234116	0.271376
BB_RS06045	1376.07	0.705751	1.63099	0.144286	4.89134	1.00153e-06	2.03291e-06
BB_RS06050	2755.88	0.760912	1.69456	0.121662	6.25432	3.99259e-10	1.03975e-09
BB_RS06055	3075.98	3.07805	8.44475	0.16942	18.1681	9.22609e-74	4.05353e-72
BB_RS06060	534.283	3.39842	10.5445	0.251603	13.507	1.4213e-41	1.80917e-40
BB_RS06065	340.175	3.75538	13.5046	0.26055	14.4133	4.26892e-47	7.45419e-46
BB_RS06070	1400.97	3.49371	11.2645	0.226085	15.4531	7.1922e-54	1.57996e-52
BB_RS06075	434.759	3.14849	8.86727	0.261977	12.0182	2.85058e-33	2.47292e-32
BB_RS06080	10.8168	2.69163	6.46045	1.01556	2.6504	0.00803957	0.0114539
BB_RS06085	191.987	3.07225	8.41084	0.373223	8.23168	1.84606e-16	7.2251e-16
BB_RS06095	297.316	2.44166	5.43267	0.278025	8.78218	1.60334e-18	7.01874e-18
BB_RS06100	202.801	2.09928	4.28495	0.331002	6.34218	2.26532e-10	5.99101e-10
BB_RS06105	5.49908	0.925876	1.89984	1.14133	0.811223	0.417238	0.466184
BB_RS06110	0.511433	-2.72345	0.151412	4.68067	-0.581851	0.560667	0.607018
BB_RS06115	0.364208	-2.20653	0.216655	4.71502	-0.467978	0.6398	0.682922
BB_RS06120	0.211152	0.0695975	1.04942	4.74389	0.014671	0.988295	0.992668
BB_RS06125	943.616	1.5959	3.02284	0.200792	7.94803	1.89501e-15	6.79212e-15
BB_RS06130	607.434	0.96707	1.95487	0.166849	5.79609	6.788e-09	1.57769e-08
BB_RS06135	209.859	0.685464	1.60822	0.213322	3.21328	0.00131226	0.00203102
BB_RS06140	3.61424	0.228238	1.1714	1.49065	0.153113	0.878309	0.900796
BB_RS06145	1.79413	-0.765443	0.588273	2.38937	-0.320353	0.748701	0.789265
BB_RS06150	4.55567	0.199297	1.14814	1.30929	0.152218	0.879015	0.900842
BB_RS06155	277.185	1.13895	2.20221	0.265981	4.28207	1.85164e-05	3.42189e-05
BB_RS06160	1671.84	0.46523	1.38054	0.172104	2.70319	0.00686778	0.0098566
BB_RS06165	0.354615	-1.34892	0.392587	4.74827	-0.284086	0.776345	0.812123
BB_RS06170	0.619631	2.13158	4.38196	4.63179	0.460205	0.645369	0.688326
BB_RS06175	1957.33	1.03908	2.05492	0.165294	6.28628	3.25169e-10	8.48428e-10
BB_RS06180	1078.66	0.0641923	1.0455	0.157703	0.407045	0.683975	0.724397
BB_RS06185	175.677	0.406049	1.32505	0.273203	1.48626	0.137211	0.165529
BB_RS06190	13648.8	-1.01603	0.494475	0.0677609	-14.9943	7.99731e-51	1.5786e-49
BB_RS06195	8484.4	-0.432468	0.740993	0.150722	-2.86932	0.00411359	0.00607011
BB_RS06200	1758.1	1.21565	2.32246	0.180307	6.74214	1.56071e-11	4.46573e-11
BB_RS06205	40673.9	1.3488	2.547	0.16414	8.21738	2.07999e-16	8.11733e-16
BB_RS06210	15070.9	1.70241	3.25444	0.130298	13.0655	5.18293e-39	6.03346e-38
BB_RS06215	3276.89	1.02703	2.03783	0.100613	10.2078	1.83058e-24	1.13329e-23
BB_RS06220	4573.14	0.641703	1.56017	0.0976186	6.57357	4.91219e-11	1.35433e-10
BB_RS06225	8567.38	1.03966	2.05574	0.0721898	14.4017	5.04905e-47	8.70482e-46
BB_RS06230	1587.66	0.468052	1.38324	0.172431	2.71443	0.00663902	0.00955851
BB_RS06235	217.436	-0.144822	0.904491	0.252602	-0.57332	0.566428	0.611796
BB_RS06240	744.388	0.910825	1.88012	0.146828	6.20336	5.52688e-10	1.41496e-09
BB_RS06245	1256.47	0.735635	1.66513	0.125758	5.84959	4.92799e-09	1.15325e-08
BB_RS06250	379.307	0.615599	1.53219	0.207001	2.9739	0.00294044	0.0044204
BB_RS06255	74.0066	0.251959	1.19082	0.365908	0.688584	0.491085	0.539837
BB_RS06260	278.189	0.489999	1.40444	0.236114	2.07526	0.0379622	0.0493835
BB_RS06265	1524.69	0.341903	1.26743	0.150422	2.27296	0.0230284	0.0310234
BB_RS06270	1151.62	2.5384	5.80943	0.200505	12.66	9.84853e-37	9.65015e-36
BB_RS06275	1006.68	2.44282	5.43702	0.21538	11.3419	8.13617e-30	5.95778e-29
BB_RS06280	927.386	2.23076	4.69381	0.217724	10.2458	1.23594e-24	7.86611e-24
BB_RS06285	1758.06	2.01065	4.02965	0.201615	9.97275	2.00594e-23	1.16756e-22
BB_RS06290	1092.92	1.42238	2.68027	0.207212	6.86435	6.67924e-12	1.95637e-11
BB_RS06295	2025.71	1.61904	3.0717	0.202922	7.97862	1.47982e-15	5.36041e-15
BB_RS06300	397.532	1.573	2.97522	0.256336	6.13646	8.43818e-10	2.13225e-09
BB_RS06305	582.47	1.22959	2.34501	0.19436	6.32636	2.51008e-10	6.58716e-10
BB_RS06315	331.271	1.31546	2.48881	0.260723	5.04541	4.52547e-07	9.3531e-07
BB_RS06320	1213.21	0.79192	1.73138	0.193433	4.09403	4.23935e-05	7.55759e-05
BB_RS06325	171.417	1.8774	3.67412	0.313979	5.97939	2.23976e-09	5.4183e-09
BB_RS06330	79.3604	1.69006	3.2267	0.347209	4.86755	1.12992e-06	2.27319e-06
BB_RS06335	174.266	0.75892	1.69222	0.237717	3.19253	0.0014103	0.00217781
BB_RS06340	980.815	1.34911	2.54755	0.24794	5.44129	5.28966e-08	1.14905e-07
BB_RS06345	698.847	1.17873	2.26377	0.193335	6.09679	1.08218e-09	2.69949e-09
BB_RS06350	4580.38	1.47807	2.78577	0.160484	9.21009	3.25851e-20	1.58503e-19
BB_RS06355	1461.01	-0.585278	0.666521	0.143619	-4.07521	4.59735e-05	8.16375e-05
BB_RS06360	3464.96	2.41114	5.31893	0.151988	15.864	1.12551e-56	2.89236e-55
BB_RS06365	7439.53	1.33584	2.52422	0.145756	9.16489	4.95968e-20	2.3702e-19
BB_RS06370	1323.21	0.895484	1.86023	0.198192	4.51827	6.23458e-06	1.18596e-05
BB_RS06375	5638.83	0.458564	1.37417	0.168363	2.72367	0.00645612	0.00932475
BB_RS06380	1513.1	1.69289	3.23304	0.118417	14.296	2.31678e-46	3.84811e-45
BB_RS06385	0.33188	1.1168	2.16865	4.73777	0.235723	0.813648	0.845308
BB_RS06390	1600.87	1.78604	3.44866	0.178798	9.98914	1.70049e-23	9.98305e-23
BB_RS06395	947.503	0.574505	1.48917	0.217797	2.6378	0.00834452	0.0118511
BB_RS06400	25400.3	-0.104181	0.930333	0.0907096	-1.14851	0.250759	0.28968
BB_RS06405	10624.2	0.333926	1.26044	0.139545	2.39296	0.0167132	0.022718
BB_RS06410	4218.89	0.622581	1.53963	0.172726	3.60443	0.000312837	0.000517356
BB_RS06415	26311.7	1.50205	2.83244	0.140684	10.6768	1.30757e-26	8.68738e-26
BB_RS06420	6740.87	1.8449	3.59228	0.0904362	20.4	1.67165e-92	1.19831e-90
BB_RS06425	1848.49	1.01008	2.01402	0.0986034	10.2439	1.26103e-24	7.98849e-24
BB_RS06430	2953.34	0.880647	1.8412	0.126255	6.97513	3.05588e-12	9.12742e-12
BB_RS06435	5061.73	0.555498	1.46968	0.12211	4.54917	5.38578e-06	1.02737e-05
BB_RS06440	1789.8	0.512652	1.42667	0.193561	2.64853	0.00808418	0.0115054
BB_RS06445	819.954	-0.0918827	0.938298	0.127848	-0.718687	0.472334	0.520484
BB_RS06450	635.438	1.5659	2.96063	0.178615	8.76694	1.83588e-18	7.98873e-18
BB_RS06455	33.5489	0.116244	1.08391	0.642548	0.18091	0.856438	0.883019
BB_RS06460	3608.94	0.480638	1.39536	0.084596	5.68157	1.33467e-08	3.03983e-08
BB_RS06465	1926.41	0.215351	1.16099	0.086076	2.50187	0.0123539	0.0170996
BB_RS06470	1090.57	0.663909	1.58437	0.110455	6.01066	1.84769e-09	4.5019e-09
BB_RS06475	1571.07	0.416347	1.33454	0.149252	2.78955	0.00527805	0.00770494
BB_RS06480	1712.79	0.473415	1.38839	0.154103	3.07207	0.0021258	0.00323864
BB_RS06485	36.8077	1.39342	2.62701	0.562122	2.47886	0.0131804	0.0181147
BB_RS06490	397.121	2.6252	6.16968	0.241962	10.8496	2.00215e-27	1.35668e-26
BB_RS06495	842.34	2.72927	6.6312	0.229772	11.8782	1.53686e-32	1.27634e-31
BB_RS06500	2467.02	2.19914	4.59205	0.159239	13.8103	2.20914e-43	3.16721e-42
BB_RS06505	940.169	2.29536	4.90878	0.201012	11.4191	3.35842e-30	2.51328e-29
BB_RS06510	2427.32	1.95371	3.87369	0.195071	10.0154	1.30453e-23	7.7251e-23
BB_RS06515	556.277	1.747	3.35661	0.228477	7.6463	2.06849e-14	6.9051e-14
BB_RS06530	4.41177	2.22913	4.6885	1.5779	1.41272	0.157738	0.188291
BB_RS06535	121.59	0.513998	1.428	0.286833	1.79198	0.0731364	0.091555
BB_RS06555	3.673	0.823552	1.76976	1.43201	0.575103	0.565222	0.611463
BB_RS06560	31.5589	1.6235	3.08123	0.533945	3.04059	0.00236117	0.00357722
BB_RS06565	7.70517	1.88437	3.69193	1.2153	1.55054	0.121011	0.147554
BB_RS06570	46.3721	0.774643	1.71077	0.456239	1.69789	0.0895289	0.111055
BB_RS06575	650.544	1.71833	3.29055	0.216205	7.94767	1.90055e-15	6.7941e-15
BB_RS06580	7262.54	2.31036	4.96007	0.138804	16.6447	3.30602e-62	9.7887e-61
BB_RS06585	654.257	0.135977	1.09884	0.141275	0.962493	0.335802	0.381453
BB_RS06590	1767.24	0.793016	1.73269	0.200511	3.95498	7.65412e-05	0.000132971
BB_RS06595	0.357592	2.05737	4.16228	4.63742	0.443646	0.657298	0.698862
BB_RS06600	352.719	0.689102	1.61228	0.198871	3.46507	0.000530099	0.000854432
BB_RS06605	1.34941	3.09272	8.53104	2.74653	1.12605	0.260146	0.300016
BB_RS06610	70.4609	-0.778918	0.582804	0.356952	-2.18213	0.0290996	0.0385917
BB_RS06615	118.681	0.68164	1.60396	0.300262	2.27015	0.0231985	0.0311909
BB_RS06620	35.4167	1.35028	2.54961	0.466467	2.89469	0.00379531	0.00562483
BB_RS06625	1223.94	2.59965	6.06141	0.186119	13.9677	2.45368e-44	3.79763e-43
BB_RS06630	283.392	0.904588	1.87201	0.323021	2.8004	0.00510389	0.00745869
BB_RS06635	1147.94	2.21751	4.65089	0.142927	15.515	2.74672e-54	6.13285e-53
BB_RS06640	34.5524	0.717354	1.64416	0.54562	1.31475	0.188594	0.222202
BB_RS06645	96.8921	0.0967433	1.06936	0.329564	0.293549	0.769102	0.80827
BB_RS06650	701.668	0.94217	1.92142	0.147153	6.40264	1.52713e-10	4.08635e-10
BB_RS06655	387.173	0.836237	1.78539	0.219854	3.8036	0.000142609	0.000242187
BB_RS06660	248.941	0.417074	1.33522	0.23419	1.78092	0.0749249	0.0936217
BB_RS06665	6.09079	1.00214	2.00297	1.10295	0.908599	0.363562	0.40991
BB_RS06680	97.6751	0.808022	1.75081	0.304691	2.65194	0.00800305	0.011421
BB_RS06685	144.301	1.00725	2.01008	0.313294	3.21503	0.0013043	0.002021
BB_RS06690	693.378	3.50452	11.3492	0.225827	15.5186	2.59602e-54	5.89296e-53
BB_RS06695	11.2226	2.72887	6.62934	1.03916	2.62602	0.00863889	0.0122131
BB_RS06700	0.426454	3.09655	8.55371	4.57947	0.676181	0.498926	0.547488
BB_RS06705	4.05167	3.1821	9.07628	1.58938	2.0021	0.0452741	0.0582829
BB_RS06710	1.54447	1.86931	3.65359	2.3839	0.784141	0.432957	0.48256
BB_RS06715	17.9702	3.31391	9.94458	0.800398	4.14033	3.46813e-05	6.29812e-05
BB_RS06720	1.07682	3.05727	8.32398	2.93625	1.04122	0.297774	0.341675
BB_RS06735	0.326273	0	1	4.74827	0	1	1
BB_RS06740	1.12175	0.866706	1.82349	2.46585	0.351484	0.725225	0.767488
BB_RS06745	1.16383	2.75633	6.75675	3.20086	0.861122	0.389171	0.437336
BB_RS06780	154.371	1.185	2.27364	0.305615	3.87745	0.000105558	0.000181988
BB_RS06785	3.12438	-1.58233	0.333942	1.6008	-0.988463	0.322926	0.368055
BB_RS06790	2.48731	-0.212297	0.863162	1.77265	-0.119762	0.904671	0.92366
BB_RS06795	5.44349	-0.681377	0.62357	1.30706	-0.521304	0.602155	0.646284
BB_RS06805	323.518	1.04614	2.06499	0.221968	4.713	2.44096e-06	4.78358e-06
BB_RS06810	1.07133	0.180687	1.13342	2.71955	0.0664401	0.947027	0.958997
BB_RS06815	71.1964	-1.30826	0.403808	0.366036	-3.57413	0.000351393	0.000577319
BB_RS06820	3490.59	-0.0212285	0.985393	0.134802	-0.157479	0.874867	0.897942
BB_RS06825	6204.51	0.422424	1.34018	0.201461	2.09681	0.0360108	0.0469796
BB_RS06830	246.126	0.69815	1.62242	0.336021	2.07769	0.0377375	0.0491381
BB_RS06835	20656.9	1.56572	2.96025	0.123275	12.701	5.83491e-37	5.84349e-36
BB_RS06840	2271.04	1.976	3.93401	0.0948014	20.8436	1.74288e-96	1.39636e-94
BB_RS06845	10127	0.340645	1.26632	0.0967032	3.52258	0.000427363	0.000693765
BB_RS06850	4633	1.23461	2.35318	0.078885	15.6508	3.28084e-55	7.83949e-54
BB_RS06855	2875.92	0.712304	1.63842	0.134873	5.2813	1.2827e-07	2.72124e-07
BB_RS06860	174.518	1.51291	2.85385	0.296719	5.09879	3.41826e-07	7.10788e-07
BB_RS06865	91.5056	-0.240072	0.846703	0.319201	-0.752101	0.45199	0.501312
BB_RS06870	0.338105	0.15501	1.11343	4.73777	0.032718	0.973899	0.98183
BB_RS06875	0.371097	0.0696161	1.04944	4.74389	0.0146749	0.988292	0.992668
BB_RS06880	2467.18	0.877377	1.83703	0.139346	6.29641	3.04628e-10	7.96359e-10
BB_RS06885	0.402576	-1.3489	0.39259	4.74827	-0.284083	0.776346	0.812123
BB_RS06890	61.8992	1.11369	2.16398	0.365476	3.04724	0.00230957	0.00350293
BB_RS06895	272.609	0.672063	1.59335	0.205579	3.26912	0.00107883	0.00168893
BB_RS06900	66.5463	3.80541	13.9811	0.500096	7.60936	2.75459e-14	9.08416e-14
BB_RS06905	1.20295	2.43249	5.39825	2.96354	0.820807	0.411756	0.460437
BB_RS06910	1.32582	3.43358	10.8046	3.28816	1.04423	0.296381	0.340364
BB_RS06915	7.37153	2.17369	4.51175	1.2456	1.7451	0.0809681	0.100895
BB_RS06920	1.73889	1.46999	2.77019	2.03305	0.723044	0.469653	0.518369
BB_RS06930	0.26805	2.05736	4.16225	4.63742	0.443644	0.6573	0.698862
BB_RS06945	0.493632	2.71858	6.58223	4.596	0.59151	0.554179	0.601617
BB_RS06950	0.180988	1.11675	2.16858	4.73777	0.235713	0.813655	0.845308
BB_RS06970	0.230702	0	1	4.74827	0	1	1
BB_RS06975	0.245864	1.11678	2.16862	4.73777	0.235718	0.813652	0.845308
BB_RS06980	0.354335	0	1	4.74827	0	1	1
BB_RS06990	4925.76	1.13013	2.18878	0.196106	5.76284	8.27098e-09	1.90611e-08
BB_RS06995	6927.91	0.855294	1.80913	0.181981	4.6999	2.60285e-06	5.09351e-06
BB_RS07000	0.642401	-3.21547	0.107658	4.26741	-0.753495	0.451153	0.500791
BB_RS07005	0.456221	-1.34891	0.392589	4.74827	-0.284084	0.776346	0.812123
BB_RS07015	164.759	0.690624	1.61398	0.319271	2.16313	0.0305313	0.0403333
BB_RS07020	592.384	0.312058	1.24148	0.247482	1.26093	0.207333	0.242185
BB_RS07025	81.2099	0.0263964	1.01847	0.319403	0.0826429	0.934135	0.950181
BB_RS07030	5260.73	0.0505658	1.03567	0.0839565	0.602285	0.546984	0.594567
BB_RS07035	54.2682	1.0431	2.06065	0.430085	2.42534	0.0152941	0.0208305
BB_RS07040	129.161	2.32881	5.02391	0.35783	6.50814	7.60852e-11	2.06842e-10
BB_RS07045	1241.64	0.948558	1.92994	0.206844	4.58586	4.52126e-06	8.69768e-06
BB_RS07050	1889.35	2.79373	6.93418	0.099509	28.0751	1.97228e-173	1.34313e-170
BB_RS07060	2.51098	1.04359	2.06135	1.85509	0.562553	0.573739	0.617734
BB_RS07065	44.787	1.1457	2.21253	0.475677	2.40856	0.0160156	0.0217915
BB_RS07070	33.0254	2.20221	4.60182	0.535684	4.11101	3.93926e-05	7.0782e-05
BB_RS07075	0.240434	0	1	4.74827	0	1	1
BB_RS07080	128.085	0.781383	1.71878	0.286192	2.73027	0.00632825	0.00914976
BB_RS07085	6.91892	0.815938	1.76044	1.12962	0.722315	0.470101	0.518443
BB_RS07090	28.9074	1.56156	2.95172	0.571151	2.73405	0.00625598	0.00905489
BB_RS07095	328.147	0.795228	1.73535	0.202538	3.92632	8.62564e-05	0.000149277
BB_RS07100	10.6457	1.46906	2.76842	0.956595	1.53572	0.124607	0.151336
BB_RS07105	270.82	0.467788	1.38299	0.213274	2.19337	0.0282811	0.0375427
BB_RS07110	6156.64	1.44423	2.72117	0.19993	7.22367	5.06033e-13	1.57355e-12
BB_RS07115	2878.54	2.55266	5.86717	0.209781	12.1682	4.5889e-34	4.13913e-33
BB_RS07120	998.705	2.16704	4.491	0.2151	10.0745	7.15962e-24	4.25825e-23
BB_RS07125	2158.39	1.97716	3.93717	0.218137	9.06386	1.25918e-19	5.89347e-19
BB_RS07130	1651.29	1.55343	2.93515	0.200901	7.73234	1.05589e-14	3.59927e-14
BB_RS07135	861.359	1.46801	2.76639	0.229163	6.40595	1.49435e-10	4.02235e-10
BB_RS07140	451.96	1.51337	2.85475	0.233726	6.47497	9.4829e-11	2.56774e-10
BB_RS07145	81.6343	1.77665	3.42629	0.402075	4.41869	9.9301e-06	1.86549e-05
BB_RS07150	243.713	1.45511	2.74177	0.298876	4.86859	1.12397e-06	2.26652e-06
BB_RS07155	143.777	1.21159	2.31593	0.302853	4.00059	6.31842e-05	0.000110878
BB_RS07160	902.409	0.807274	1.7499	0.195198	4.13566	3.53939e-05	6.41044e-05
BB_RS07165	110.308	1.52961	2.88707	0.358886	4.26209	2.02522e-05	3.7275e-05
BB_RS07170	121.87	0.754157	1.68665	0.288404	2.61493	0.00892445	0.0125829
BB_RS07180	735.555	1.26512	2.40347	0.216853	5.834	5.41138e-09	1.25988e-08
BB_RS07185	3.68192	-0.12671	0.915918	1.59117	-0.079633	0.936529	0.951905
BB_RS07190	447.96	0.643945	1.5626	0.199007	3.23579	0.00121306	0.00188821
BB_RS07195	1494.4	1.22046	2.33021	0.200138	6.09808	1.07353e-09	2.68777e-09
BB_RS07200	670.579	-0.504961	0.704679	0.174238	-2.89812	0.00375407	0.00556976
BB_RS07205	1832.07	0.139824	1.10177	0.188582	0.741452	0.45842	0.507616
BB_RS07210	6561.34	-0.327309	0.797022	0.193078	-1.69521	0.0900348	0.111581
BB_RS07215	1819.54	-0.665837	0.630323	0.166865	-3.99027	6.59974e-05	0.000115389
BB_RS07220	4645.27	-0.600289	0.659622	0.217515	-2.75976	0.00578431	0.00839896
BB_RS07225	941.265	0.405506	1.32455	0.128427	3.15749	0.00159133	0.00244902
BB_RS07230	0.424371	2.61623	6.13148	4.60126	0.568591	0.569633	0.614284
BB_RS07235	248.754	-0.021506	0.985204	0.251954	-0.0853569	0.931978	0.948695
BB_RS07240	832.345	-0.463738	0.725105	0.159676	-2.90423	0.00368154	0.00547407
BB_RS07245	21676.1	-0.398966	0.758401	0.086237	-4.6264	3.72083e-06	7.21905e-06
BB_RS07250	11301.3	0.191292	1.14179	0.153597	1.24541	0.212981	0.248356
BB_RS07255	1910.17	0.34752	1.27237	0.18591	1.86929	0.061582	0.0780956
BB_RS07260	26790.9	0.639957	1.55828	0.159454	4.01342	5.98461e-05	0.000105311
BB_RS07265	3861.57	0.618875	1.53568	0.0785314	7.88061	3.2579e-15	1.15254e-14
BB_RS07270	3052.52	0.412174	1.33069	0.11147	3.69762	0.000217629	0.000365938
BB_RS07275	2433.34	0.263566	1.20044	0.165944	1.58828	0.112223	0.137453
BB_RS07280	2865.13	0.264094	1.20088	0.176298	1.498	0.134133	0.16239
BB_RS07285	823.22	0.972178	1.9618	0.204284	4.75896	1.94592e-06	3.82997e-06
BB_RS07290	321.118	-0.0907694	0.939022	0.198078	-0.45825	0.646773	0.689284
BB_RS07295	786.742	0.697886	1.62213	0.128049	5.45016	5.03245e-08	1.09492e-07
BB_RS07300	1362.83	0.322506	1.2505	0.130867	2.46438	0.0137252	0.0187688
BB_RS07305	4024.84	0.438264	1.35497	0.113961	3.84573	0.000120194	0.000206437
BB_RS07310	1822.51	-0.273076	0.827553	0.083827	-3.25761	0.00112353	0.00175689
BB_RS07315	1055.39	0.549615	1.46369	0.14	3.92582	8.64338e-05	0.000149394
BB_RS07320	1177.92	0.374541	1.29643	0.13518	2.77069	0.00559377	0.00813965
BB_RS07330	0.786521	-2.06239	0.23942	3.54371	-0.581985	0.560577	0.607018
BB_RS07390	0.183006	0.0695975	1.04942	4.74389	0.014671	0.988295	0.992668
BB_RS07410	42.9699	3.07649	8.43557	0.553462	5.55862	2.71913e-08	6.03169e-08
BB_RS07415	997.839	1.98411	3.9562	0.259043	7.6594	1.8681e-14	6.25149e-14
BB_RS07420	12150.4	-0.149772	0.901393	0.124848	-1.19964	0.23028	0.267612
BB_RS07425	1493.75	1.26344	2.40067	0.159811	7.90584	2.66142e-15	9.46438e-15
BB_RS07430	22619.4	0.664597	1.58513	0.0822675	8.07848	6.55791e-16	2.43514e-15
BB_RS07435	10020.5	-0.164821	0.892039	0.145604	-1.13198	0.257643	0.297381
BB_RS07440	80.1103	1.33488	2.52255	0.461483	2.8926	0.00382072	0.00565632
BB_RS07445	178.303	1.50142	2.83121	0.31008	4.84204	1.28513e-06	2.57404e-06
BB_RS07450	6.40264	1.51078	2.84965	1.26653	1.19286	0.232925	0.270225
BB_RS07455	14.1562	3.07848	8.44725	0.914068	3.36789	0.00075746	0.00120803
BB_RS07460	24.8509	2.8701	7.31118	0.646893	4.43675	9.13274e-06	1.72044e-05
BB_RS07465	4.60224	2.89003	7.41288	1.40644	2.05485	0.0398931	0.0515506
BB_RS07470	60.5874	1.75359	3.37196	0.415936	4.216	2.48672e-05	4.5523e-05
BB_RS07475	19.3713	1.35158	2.55191	0.624463	2.16438	0.0304352	0.0402454
BB_RS07480	68.0031	2.16539	4.48589	0.388807	5.56933	2.55716e-08	5.68165e-08
BB_RS07485	336.364	1.74327	3.34792	0.236679	7.36554	1.76425e-13	5.62743e-13
BB_RS07490	3072.17	0.811898	1.75552	0.133667	6.07402	1.24745e-09	3.09477e-09
BB_RS07495	249.75	2.1263	4.36597	0.278261	7.6414	2.14877e-14	7.15557e-14
BB_RS07500	80.5844	1.58339	2.99673	0.341131	4.64158	3.45755e-06	6.73702e-06
BB_RS07510	536.167	1.56684	2.96254	0.277186	5.65264	1.57998e-08	3.57463e-08
BB_RS07515	443.686	1.76042	3.38798	0.208748	8.43325	3.36184e-17	1.37091e-16
BB_RS07520	1405.71	1.80172	3.48636	0.138265	13.0309	8.16606e-39	9.34637e-38
BB_RS07525	215.688	0.306195	1.23644	0.207386	1.47645	0.139823	0.168382
BB_RS07530	2257.08	3.39974	10.5542	0.201118	16.9042	4.19077e-64	1.39215e-62
BB_RS07535	1741.82	2.94314	7.69081	0.153832	19.1321	1.36419e-81	7.93301e-80
BB_RS07540	377.652	2.33905	5.05968	0.203105	11.5164	1.09045e-30	8.3909e-30
BB_RS07545	2772.99	2.14935	4.43627	0.170254	12.6244	1.54982e-36	1.50775e-35
BB_RS07550	1.6108	0.156139	1.1143	2.32901	0.067041	0.946549	0.958997
BB_RS07555	1012.38	2.7721	6.831	0.165351	16.765	4.40279e-63	1.36286e-61
BB_RS07560	0.628692	1.01811	2.02526	4.6436	0.21925	0.826456	0.856646
BB_RS07565	2032.67	1.00269	2.00373	0.143771	6.97419	3.0763e-12	9.16831e-12
BB_RS07570	9313.53	0.613221	1.52967	0.100285	6.11479	9.66829e-10	2.43405e-09
BB_RS07575	4894.61	0.879115	1.83925	0.110026	7.99008	1.34856e-15	4.91106e-15
BB_RS07580	993.671	2.8554	7.23704	0.174943	16.3219	6.89449e-60	1.87806e-58
BB_RS07585	52194.9	3.03069	8.17202	0.130354	23.2496	1.43478e-119	2.44271e-117
BB_RS07590	3866.18	2.86671	7.29401	0.133233	21.5166	1.08857e-102	1.14049e-100
BB_RS07595	10177	2.47408	5.55614	0.077923	31.7504	3.13883e-221	4.27508e-218
BB_RS07600	3112.85	2.08881	4.25396	0.162256	12.8735	6.3452e-38	6.59707e-37
BB_RS07605	1668.44	1.67231	3.18724	0.204996	8.15775	3.41325e-16	1.3022e-15
BB_RS07610	291.08	1.84651	3.59628	0.219198	8.42393	3.64063e-17	1.48016e-16
BB_RS07615	174.385	0.818694	1.76381	0.244832	3.3439	0.000826095	0.00131442
BB_RS07620	1082.7	1.56137	2.95134	0.126428	12.3499	4.87989e-35	4.4741e-34
BB_RS07625	1128.62	1.22435	2.3365	0.232707	5.26135	1.43e-07	3.02432e-07
BB_RS07630	1206.96	1.15639	2.22899	0.224038	5.16157	2.44883e-07	5.09986e-07
BB_RS07635	1068.65	1.10399	2.14949	0.181067	6.09717	1.07965e-09	2.69814e-09
BB_RS07640	753.828	1.55325	2.93477	0.163062	9.52549	1.6426e-21	8.73914e-21
BB_RS07645	4107.08	4.41857	21.3856	0.203213	21.7436	7.95041e-105	9.84405e-103
BB_RS07650	557.822	3.82441	14.1664	0.241779	15.8178	2.34729e-56	5.92039e-55
BB_RS07655	396.492	2.52719	5.76447	0.248575	10.1667	2.79258e-24	1.69044e-23
BB_RS07660	654.32	2.24282	4.7332	0.146578	15.3012	7.50402e-53	1.6223e-51
BB_RS07665	1615.68	0.913216	1.88324	0.282745	3.22982	0.00123868	0.0019237
BB_RS07670	295.042	2.07629	4.21721	0.272876	7.6089	2.76431e-14	9.09417e-14
BB_RS07675	232.891	1.7392	3.3385	0.239945	7.24834	4.21922e-13	1.32105e-12
BB_RS07680	312.431	1.1924	2.28533	0.168947	7.05786	1.69082e-12	5.1519e-12
BB_RS07685	65.202	1.07578	2.10786	0.376711	2.85572	0.00429394	0.00631571
BB_RS07690	1973.97	1.59692	3.02497	0.157933	10.1114	4.9192e-24	2.93858e-23
BB_RS07695	5.06554	1.2275	2.34161	1.38129	0.888661	0.374185	0.421539
BB_RS07700	402.905	0.318182	1.24676	0.177629	1.79128	0.073249	0.0916117
BB_RS07705	599.613	1.92904	3.80801	0.215362	8.95718	3.33088e-19	1.52237e-18
BB_RS07710	24.8727	1.02371	2.03314	0.633763	1.61529	0.106248	0.130722
BB_RS07715	101.703	0.371559	1.29375	0.38557	0.963663	0.335215	0.381104
BB_RS07720	4.30783	0.553905	1.46805	1.31639	0.420777	0.673918	0.714857
BB_RS07725	41.6831	0.09387	1.06723	0.493076	0.190376	0.849014	0.876392
BB_RS07730	31.6673	1.7649	3.3985	0.534084	3.30453	0.000951364	0.00150146
BB_RS07735	3161.16	0.191414	1.14188	0.127929	1.49625	0.134588	0.162797
BB_RS07740	5650.89	-1.19343	0.437263	0.127584	-9.35406	8.4347e-21	4.25484e-20
BB_RS07745	21.6932	1.14723	2.21488	0.627457	1.82837	0.0674935	0.0849595
BB_RS07750	2.8189	0.102203	1.07341	1.50454	0.0679298	0.945842	0.958997
BB_RS07755	30764.2	-0.350191	0.78448	0.0919199	-3.80974	0.000139114	0.000236546

## Sheet: BF vs. SP
Supplementary table S4. Differential expression pairwise comparison between B. burgdorferi B31 biofilm and spiral morphotype calculated by DeSeq2.
RefSeq_locus_tag	baseMean	log2fold_change	fold_change	lfcSE	stat	p	padj
BB_RS00005	1267.1	-0.784355	0.580611	0.143847	-5.45272	4.9606e-08	1.34321e-07
BB_RS00010	2980.32	-0.353687	0.782582	0.0930078	-3.80276	0.00014309	0.000277619
BB_RS00015	13570.9	-0.0842753	0.943258	0.0687085	-1.22656	0.219987	0.278417
BB_RS00020	16603	0.632235	1.54996	0.0951745	6.6429	3.07569e-11	1.04206e-10
BB_RS00025	8958.28	-0.51471	0.699934	0.0850589	-6.05122	1.43752e-09	4.2563e-09
BB_RS00030	22856.5	-0.811455	0.569807	0.0819375	-9.90333	4.02637e-23	3.16989e-22
BB_RS00035	22171.4	-0.693725	0.618256	0.0746199	-9.29678	1.44763e-20	9.66504e-20
BB_RS00040	2104.72	1.27068	2.41274	0.108196	11.7442	7.56014e-32	9.90087e-31
BB_RS00045	1234.4	1.41404	2.66482	0.116402	12.1478	5.89107e-34	9.01532e-33
BB_RS00050	14715.1	-0.38731	0.764554	0.0945213	-4.0976	4.17456e-05	8.52437e-05
BB_RS00055	19336.4	0.0334346	1.02345	0.0740253	0.451664	0.651511	0.713966
BB_RS00060	9490.34	-0.611872	0.654347	0.0786441	-7.78027	7.23707e-15	3.23177e-14
BB_RS00065	4060.32	-0.711456	0.610704	0.106368	-6.68865	2.25234e-11	7.70777e-11
BB_RS00070	13371.1	-1.03659	0.487479	0.10264	-10.0993	5.56624e-24	4.76806e-23
BB_RS00075	16867.3	-0.212111	0.863273	0.0731029	-2.90154	0.00371331	0.00621319
BB_RS00080	17311.3	1.04665	2.06573	0.116205	9.00693	2.11899e-19	1.28842e-18
BB_RS00085	6145.66	-0.0949764	0.936288	0.0876579	-1.08349	0.278592	0.343697
BB_RS00090	18082.1	-0.544389	0.685682	0.074741	-7.28367	3.24865e-13	1.28999e-12
BB_RS00095	6281.17	-0.702128	0.614665	0.122467	-5.73319	9.85609e-09	2.7793e-08
BB_RS00100	83228.3	-0.421947	0.746417	0.083518	-5.05216	4.36831e-07	1.0857e-06
BB_RS00105	20602.2	-0.335308	0.792615	0.0595388	-5.63175	1.78388e-08	4.94836e-08
BB_RS00110	31970.4	0.274447	1.20953	0.0800558	3.42819	0.000607617	0.00110935
BB_RS00115	14559.1	0.476404	1.39127	0.100474	4.74158	2.12057e-06	4.89529e-06
BB_RS00120	34929.5	-0.1246	0.917258	0.0786995	-1.58324	0.113367	0.152274
BB_RS00125	11271.1	0.230556	1.17329	0.0653088	3.53024	0.000415178	0.000770398
BB_RS00130	17212	1.30716	2.47454	0.102518	12.7506	3.09293e-37	5.93319e-36
BB_RS00135	55898.5	0.247692	1.18731	0.0780789	3.17233	0.00151223	0.00265078
BB_RS00140	34147.7	0.201369	1.14979	0.0697837	2.88561	0.00390655	0.00651251
BB_RS00145	1887.33	-0.410333	0.75245	0.114555	-3.58198	0.000341005	0.000642391
BB_RS00150	1270.08	0.183641	1.13575	0.107317	1.71119	0.0870452	0.119032
BB_RS00155	12768.9	1.08624	2.12319	0.103571	10.4878	9.82864e-26	9.49405e-25
BB_RS00160	9869.79	0.773831	1.7098	0.0803986	9.62494	6.27451e-22	4.56999e-21
BB_RS00165	2631.43	-0.29947	0.812551	0.141831	-2.11146	0.0347326	0.0507573
BB_RS00170	179952	-0.0167629	0.988448	0.0806209	-0.207922	0.83529	0.873782
BB_RS00175	32329.6	-1.03127	0.489279	0.114205	-9.02996	1.7174e-19	1.04892e-18
BB_RS00180	53855	-0.878431	0.543959	0.111914	-7.84918	4.18756e-15	1.90115e-14
BB_RS00185	11083.2	-0.849112	0.555126	0.0886137	-9.58217	9.50256e-22	6.74088e-21
BB_RS00190	20228.2	-1.00083	0.499714	0.0993991	-10.0688	7.59266e-24	6.42311e-23
BB_RS00195	49384.9	0.314067	1.24321	0.109336	2.87249	0.00407247	0.00678081
BB_RS00200	5001.46	-0.0403708	0.972405	0.115528	-0.349446	0.726754	0.782988
BB_RS00205	7890.83	-0.597224	0.661025	0.120495	-4.95644	7.1797e-07	1.74933e-06
BB_RS00210	7834.88	-0.0146044	0.989928	0.0663068	-0.220255	0.825672	0.869465
BB_RS00215	2921.69	0.304205	1.23474	0.117845	2.5814	0.00983995	0.0157671
BB_RS00220	9417.83	-0.19231	0.875203	0.135016	-1.42435	0.154345	0.203306
BB_RS00225	7667.67	-0.504657	0.704828	0.157825	-3.19758	0.00138585	0.00243552
BB_RS00230	8590.48	-0.135896	0.910104	0.103437	-1.3138	0.188913	0.244057
BB_RS00245	12736.5	0.48484	1.39943	0.05097	9.51225	1.86582e-21	1.30321e-20
BB_RS00250	7379.55	-0.118833	0.920932	0.126899	-0.936441	0.349046	0.419225
BB_RS00255	16390.1	-0.539002	0.688247	0.0685561	-7.86219	3.77464e-15	1.73684e-14
BB_RS00260	15396.3	-0.623524	0.649084	0.0533419	-11.6892	1.44757e-31	1.85999e-30
BB_RS00265	8670.43	-0.766336	0.587909	0.112881	-6.78888	1.13009e-11	3.96696e-11
BB_RS00270	56625	0.141401	1.10298	0.0969875	1.45793	0.14486	0.192112
BB_RS00275	132312	0.358842	1.2824	0.077488	4.63094	3.64017e-06	8.20847e-06
BB_RS00280	237089	0.553214	1.46735	0.0665748	8.30967	9.59698e-17	4.82328e-16
BB_RS00285	53723.8	-0.879655	0.543497	0.0957202	-9.18987	3.93334e-20	2.53896e-19
BB_RS00290	35609.7	-0.489527	0.712258	0.0797117	-6.14122	8.18898e-10	2.45669e-09
BB_RS00295	14946.7	-0.351583	0.783724	0.101556	-3.46198	0.000536216	0.000986928
BB_RS00300	28022.3	0.488985	1.40346	0.0510046	9.58707	9.06209e-22	6.46208e-21
BB_RS00305	8575.96	-0.934658	0.523166	0.0915749	-10.2065	1.85453e-24	1.64018e-23
BB_RS00310	30108.7	-0.196398	0.872727	0.0737642	-2.66251	0.00775607	0.0126361
BB_RS00315	37030.2	-0.580477	0.668742	0.0888177	-6.53561	6.3352e-11	2.0994e-10
BB_RS00320	17240.7	-0.243563	0.844657	0.050497	-4.82331	1.41197e-06	3.31e-06
BB_RS00325	8278.81	-0.176277	0.884984	0.0765213	-2.30363	0.0212434	0.0323641
BB_RS00330	281091	0.27472	1.20976	0.0536735	5.11836	3.08209e-07	7.75936e-07
BB_RS00335	12636.2	0.961581	1.94744	0.0802024	11.9894	4.0366e-33	5.66788e-32
BB_RS00340	34754.7	0.315546	1.24448	0.054421	5.79824	6.70155e-09	1.90553e-08
BB_RS00345	12632.9	0.0492309	1.03471	0.0826473	0.595674	0.551393	0.623234
BB_RS00350	4777.5	0.0249708	1.01746	0.0907396	0.275192	0.783168	0.830098
BB_RS00355	11804.6	-0.118102	0.921399	0.0824051	-1.43319	0.151803	0.20015
BB_RS00360	1375.92	-0.150671	0.900831	0.215196	-0.700158	0.483828	0.557508
BB_RS00365	35913.6	0.29746	1.22898	0.0684718	4.34428	1.39736e-05	3.0019e-05
BB_RS00370	14662.9	-0.319719	0.801226	0.0801154	-3.99073	6.58691e-05	0.000131932
BB_RS00375	6262.8	-0.537389	0.689017	0.0851041	-6.31449	2.71053e-10	8.4673e-10
BB_RS00380	4958.75	-0.857658	0.551848	0.11867	-7.22723	4.92943e-13	1.92928e-12
BB_RS00385	3581.84	-1.25363	0.419392	0.101181	-12.3899	2.96377e-35	4.80555e-34
BB_RS00390	3174.33	-1.34264	0.394298	0.0991305	-13.5442	8.57598e-42	1.97974e-40
BB_RS00395	1633.12	-1.38581	0.382675	0.143853	-9.63352	5.77192e-22	4.24938e-21
BB_RS00400	42215.3	-0.237805	0.848035	0.0686029	-3.4664	0.000527485	0.000972171
BB_RS00405	18408.8	0.205599	1.15317	0.0783027	2.6257	0.00864717	0.0140208
BB_RS00410	28430.1	-0.0961106	0.935552	0.0926753	-1.03707	0.299704	0.367414
BB_RS00415	7145.01	-0.467375	0.723279	0.0581112	-8.04277	8.7831e-16	4.1393e-15
BB_RS00420	27600.3	-0.617305	0.651888	0.0857694	-7.19726	6.14329e-13	2.38381e-12
BB_RS00425	79834.3	-0.276985	0.825314	0.0867049	-3.19458	0.00140035	0.00245784
BB_RS00430	128899	-0.307541	0.808018	0.102379	-3.00396	0.00266492	0.00452008
BB_RS00435	19644.1	-0.609846	0.655267	0.106694	-5.71581	1.0918e-08	3.05975e-08
BB_RS00440	21301.7	-1.10918	0.463558	0.112327	-9.87457	5.36649e-23	4.15293e-22
BB_RS00445	89879.5	-0.473694	0.720118	0.0796638	-5.94617	2.7449e-09	7.95437e-09
BB_RS00450	17400	-0.451671	0.731196	0.106723	-4.23219	2.31423e-05	4.83433e-05
BB_RS00455	75401.5	-0.247782	0.84219	0.102286	-2.42244	0.0154165	0.0240519
BB_RS00460	82591.6	-0.18384	0.880356	0.0831811	-2.21012	0.0270967	0.0404668
BB_RS00465	9887.58	-0.253818	0.838674	0.106669	-2.3795	0.0173362	0.0268013
BB_RS00470	32848.3	-0.17751	0.884228	0.0628763	-2.82316	0.00475529	0.00786008
BB_RS00475	20903.5	0.188323	1.13944	0.0717527	2.62462	0.00867467	0.0140486
BB_RS00480	11037.9	-0.886025	0.541103	0.0682306	-12.9858	1.47382e-38	3.04144e-37
BB_RS00485	9701.49	-1.02936	0.489928	0.0664657	-15.4871	4.24175e-54	1.60479e-52
BB_RS00490	15797.1	-0.863792	0.549506	0.125795	-6.86668	6.5714e-12	2.33688e-11
BB_RS00495	15833.7	1.23486	2.35358	0.0591641	20.8718	9.66793e-97	1.31677e-94
BB_RS00500	2036.89	0.643239	1.56183	0.142849	4.50294	6.7019e-06	1.47463e-05
BB_RS00505	4684.51	-0.814456	0.568623	0.0957749	-8.50385	1.83398e-17	9.60725e-17
BB_RS00510	50808.1	-0.33879	0.790704	0.0792401	-4.27548	1.90724e-05	4.01493e-05
BB_RS00515	12739.6	-0.4109	0.752154	0.0959714	-4.28149	1.85649e-05	3.91415e-05
BB_RS00520	13997	-0.0299231	0.979473	0.136161	-0.219763	0.826056	0.869465
BB_RS00525	7458.72	0.568827	1.48332	0.0761618	7.46867	8.10117e-14	3.32343e-13
BB_RS00530	30642	0.864549	1.82077	0.0711625	12.1489	5.811e-34	8.99385e-33
BB_RS00535	33303.7	-0.161022	0.894391	0.0689296	-2.33604	0.0194893	0.0298588
BB_RS00540	7258.8	1.1158	2.16716	0.0873728	12.7706	2.3927e-37	4.65552e-36
BB_RS00545	55724.6	0.130382	1.09458	0.05502	2.36972	0.0178018	0.0274587
BB_RS00550	23539.8	0.183261	1.13545	0.0724452	2.52965	0.0114175	0.0181032
BB_RS00555	9303.83	0.172948	1.12736	0.0816022	2.1194	0.0340566	0.0498229
BB_RS00560	12523.9	0.376148	1.29787	0.0732513	5.13503	2.82096e-07	7.1151e-07
BB_RS00565	24709.8	0.573498	1.48813	0.089642	6.39764	1.57795e-10	5.03814e-10
BB_RS00570	13017.6	0.0837618	1.05978	0.0799983	1.04704	0.295079	0.36207
BB_RS00575	4689.11	-0.240339	0.846546	0.0955577	-2.51512	0.0118993	0.0188014
BB_RS00580	14686.8	-0.37094	0.773279	0.0788841	-4.70234	2.57198e-06	5.87757e-06
BB_RS00585	74850.2	-0.937339	0.522195	0.103184	-9.08417	1.04495e-19	6.43995e-19
BB_RS00590	37660.3	-0.573087	0.672177	0.067424	-8.49975	1.90004e-17	9.91513e-17
BB_RS00595	36136.9	0.0364564	1.02559	0.0937145	0.389016	0.697264	0.759739
BB_RS00600	46751.2	0.394799	1.31476	0.0786593	5.01911	5.19119e-07	1.27395e-06
BB_RS00605	48338.6	0.393521	1.3136	0.0719829	5.46687	4.58059e-08	1.24278e-07
BB_RS00610	628.406	-1.35948	0.389722	0.179359	-7.57967	3.46448e-14	1.46998e-13
BB_RS00615	24702.3	-0.723413	0.605663	0.0864612	-8.36692	5.91457e-17	3.02844e-16
BB_RS00620	22316.3	-0.287374	0.819392	0.0858935	-3.3457	0.000820754	0.00147866
BB_RS00625	72315.9	-0.180935	0.882131	0.0795495	-2.2745	0.022936	0.0346713
BB_RS00630	19556.7	0.0425885	1.02996	0.0638992	0.666494	0.505095	0.577615
BB_RS00635	10981.9	-0.500814	0.706708	0.0944469	-5.3026	1.14165e-07	2.99512e-07
BB_RS00640	6076.16	-0.446614	0.733763	0.0940184	-4.75029	2.03126e-06	4.70506e-06
BB_RS00645	75715.5	-0.351047	0.784015	0.110686	-3.17155	0.00151626	0.00265442
BB_RS00650	222921	-0.32415	0.798769	0.085252	-3.80225	0.000143386	0.000277798
BB_RS00655	118816	-0.0916243	0.938466	0.0504775	-1.81515	0.069501	0.0961018
BB_RS00660	5913.24	0.553532	1.46767	0.0835675	6.62378	3.50137e-11	1.18334e-10
BB_RS00665	16761	0.814722	1.75896	0.0817667	9.96398	2.19108e-23	1.76583e-22
BB_RS00670	10584.1	0.541593	1.45558	0.0648247	8.35473	6.55838e-17	3.33303e-16
BB_RS00675	165323	0.0586127	1.04146	0.0485619	1.20697	0.227444	0.286832
BB_RS00685	5303.59	-0.325084	0.798252	0.122075	-2.663	0.00774477	0.0126328
BB_RS00690	72173.7	-0.47888	0.717535	0.100318	-4.77363	1.8093e-06	4.21243e-06
BB_RS00695	25693.2	-0.583626	0.667285	0.118527	-4.92399	8.47987e-07	2.04417e-06
BB_RS00700	18128.4	-0.23098	0.852056	0.0917897	-2.5164	0.0118561	0.0187549
BB_RS00705	5585.15	-0.362792	0.777658	0.308089	-1.17755	0.238975	0.299158
BB_RS00710	71056.8	-0.507327	0.703525	0.0981058	-5.17122	2.32575e-07	5.92088e-07
BB_RS00715	14065.8	0.268188	1.20429	0.0679408	3.94738	7.90127e-05	0.000157103
BB_RS00720	19207.6	0.867375	1.82434	0.0611375	14.1873	1.09835e-45	2.93323e-44
BB_RS00725	599237	0.080066	1.05707	0.0860211	0.930772	0.351971	0.421252
BB_RS00730	98556.2	0.401466	1.32085	0.0509962	7.87247	3.47708e-15	1.61081e-14
BB_RS00735	35856	0.435137	1.35204	0.0844099	5.15505	2.53564e-07	6.43118e-07
BB_RS00740	15645.3	-0.443438	0.73538	0.0781478	-5.67436	1.3921e-08	3.88534e-08
BB_RS00745	46972.4	-0.505398	0.704466	0.0784611	-6.44138	1.18393e-10	3.83212e-10
BB_RS00750	140225	-0.216134	0.860869	0.0948326	-2.27912	0.0226602	0.0343306
BB_RS00755	9466.09	0.667552	1.58838	0.0727133	9.1806	4.2869e-20	2.7412e-19
BB_RS00760	892.04	0.330187	1.25718	0.127209	2.59562	0.00944195	0.0151829
BB_RS00765	12313.7	0.251156	1.19016	0.192783	1.30279	0.192647	0.248471
BB_RS00770	31852.3	0.505026	1.41915	0.065613	7.69704	1.39256e-14	6.04035e-14
BB_RS00775	9796.27	0.383782	1.30476	0.0715475	5.36402	8.13916e-08	2.16938e-07
BB_RS00780	5610.21	-0.333351	0.793691	0.0630835	-5.28429	1.26193e-07	3.29895e-07
BB_RS00785	20849.8	-0.767222	0.587548	0.0827122	-9.27581	1.76275e-20	1.16547e-19
BB_RS00790	35334.5	-0.491857	0.711109	0.0828576	-5.93618	2.91738e-09	8.41837e-09
BB_RS00795	2792.21	0.246088	1.18599	0.0967482	2.54359	0.0109719	0.0174577
BB_RS00800	12635.5	-0.0947492	0.936435	0.0643382	-1.47268	0.140839	0.187326
BB_RS00805	6583.4	0.48176	1.39645	0.0846185	5.69332	1.24594e-08	3.48455e-08
BB_RS00810	6532.63	0.773466	1.70937	0.136637	5.66071	1.50744e-08	4.19863e-08
BB_RS00815	12668.1	-0.0918725	0.938304	0.0928354	-0.989628	0.322356	0.389919
BB_RS00820	8553.45	0.423795	1.34145	0.083469	5.07727	3.82901e-07	9.58659e-07
BB_RS00825	33348.9	-0.771024	0.586002	0.0767515	-10.0457	9.59528e-24	7.96876e-23
BB_RS00830	15407.1	-0.711024	0.610886	0.0755917	-9.40611	5.14815e-21	3.52351e-20
BB_RS00835	7207.44	-0.76509	0.588417	0.0837784	-9.1323	6.70565e-20	4.18949e-19
BB_RS00840	6142.94	-0.574325	0.6716	0.0876786	-6.55035	5.74034e-11	1.91158e-10
BB_RS00845	3869.33	-1.20648	0.433326	0.116906	-10.32	5.72121e-25	5.22972e-24
BB_RS00850	17823	-0.484558	0.714716	0.0998764	-4.85158	1.22484e-06	2.88621e-06
BB_RS00855	34804.8	-0.361788	0.778199	0.0891616	-4.05767	4.95644e-05	0.000100606
BB_RS00860	2537.34	-0.889159	0.539929	0.149388	-5.95201	2.64866e-09	7.69184e-09
BB_RS00865	62090	0.0548995	1.03879	0.0912868	0.601396	0.547576	0.619434
BB_RS00870	42627.4	0.0266776	1.01866	0.0764796	0.34882	0.727224	0.782988
BB_RS00875	15205.5	0.358493	1.28209	0.0815459	4.39621	1.1016e-05	2.38534e-05
BB_RS00880	71609.7	0.503027	1.41718	0.0670762	7.49934	6.41382e-14	2.6633e-13
BB_RS00885	34701.7	0.226403	1.16991	0.0924034	2.45016	0.0142791	0.02238
BB_RS00890	9368.89	-0.678446	0.624838	0.0905745	-7.49048	6.86245e-14	2.83232e-13
BB_RS00895	773.668	-0.759933	0.590524	0.248436	-3.05887	0.00222174	0.00380631
BB_RS00900	8967.55	-1.7397	0.299431	0.0739871	-23.5136	2.95991e-122	6.719e-120
BB_RS00905	8883.88	-0.908175	0.532859	0.0690239	-13.1574	1.54333e-39	3.28439e-38
BB_RS00910	12328.9	-0.638559	0.642354	0.104716	-6.09803	1.07381e-09	3.20028e-09
BB_RS00915	31797.3	-0.481876	0.716046	0.0872604	-5.52228	3.34638e-08	9.15215e-08
BB_RS00920	6502.01	-0.260217	0.834963	0.126148	-2.06279	0.0391325	0.056222
BB_RS00925	53278.2	0.404064	1.32323	0.0583909	6.91999	4.51676e-12	1.62317e-11
BB_RS00930	2916.08	0.431778	1.3489	0.215336	2.00514	0.044948	0.0637036
BB_RS00935	1024.93	-0.171283	0.888053	0.175164	-0.977843	0.328152	0.396577
BB_RS00940	21325.3	-0.55745	0.679502	0.106726	-5.22321	1.75852e-07	4.55344e-07
BB_RS00945	56148.1	-0.301536	0.811388	0.0614158	-4.90976	9.11902e-07	2.19049e-06
BB_RS00950	4316.54	0.0121106	1.00843	0.0562003	0.21549	0.829386	0.870951
BB_RS00955	13028.3	-0.290658	0.817529	0.077505	-3.75018	0.000176708	0.000338028
BB_RS00960	62954.4	-0.824691	0.564603	0.101292	-8.14176	3.8958e-16	1.88159e-15
BB_RS00965	3809.06	-0.505935	0.704204	0.131801	-3.83864	0.000123718	0.000243856
BB_RS00970	12916.3	-0.235901	0.849155	0.0620964	-3.79895	0.000145313	0.000281131
BB_RS00975	23560.4	0.202911	1.15102	0.0619541	3.27518	0.00105593	0.0018849
BB_RS00985	27344.4	0.143462	1.10455	0.0691853	2.07359	0.038117	0.0549951
BB_RS00990	14296.6	-0.430797	0.741852	0.0825489	-5.21869	1.80195e-07	4.65704e-07
BB_RS00995	24991.8	-0.0520182	0.964586	0.066901	-0.777539	0.436841	0.508093
BB_RS01010	13924.6	0.59792	1.51353	0.0791869	7.55074	4.32777e-14	1.81367e-13
BB_RS01015	2753.18	-0.0498763	0.966019	0.110453	-0.451561	0.651585	0.713966
BB_RS01020	3629.02	0.6147	1.53124	0.0899225	6.8359	8.14943e-12	2.88299e-11
BB_RS01025	1577.31	-0.249655	0.841097	0.129257	-1.93147	0.0534251	0.0753261
BB_RS01030	22042.3	0.0442376	1.03114	0.0804174	0.550099	0.582251	0.650022
BB_RS01035	70566.2	-0.156202	0.897384	0.0986259	-1.58379	0.113242	0.152256
BB_RS01040	24654.7	-1.07436	0.474883	0.0964494	-11.1391	8.09507e-29	9.18791e-28
BB_RS01045	7725.5	-0.693944	0.618162	0.335335	-2.06941	0.0385079	0.0553831
BB_RS01055	11347.1	0.205592	1.15316	0.0902358	2.27839	0.0227035	0.034358
BB_RS01060	7163.64	1.3253	2.50585	0.0912357	14.5261	8.28001e-48	2.39944e-46
BB_RS01065	20654.9	1.35534	2.55858	0.0724978	18.6949	5.44326e-78	4.36101e-76
BB_RS01070	14316.4	-0.0857429	0.942299	0.0593384	-1.44498	0.148463	0.196376
BB_RS01075	12758.3	-0.0724694	0.951009	0.0700934	-1.0339	0.301184	0.368896
BB_RS01080	16279.5	-0.398586	0.758601	0.077185	-5.16404	2.41674e-07	6.14106e-07
BB_RS01085	22961.7	-0.0539157	0.963318	0.0784656	-0.687126	0.492003	0.566449
BB_RS01090	39268.4	-0.454582	0.729722	0.0925805	-4.91013	9.10182e-07	2.19023e-06
BB_RS01095	9618.27	-0.223142	0.856698	0.0680194	-3.28056	0.00103601	0.0018542
BB_RS01100	4027.14	-0.049655	0.966167	0.0735839	-0.674808	0.499798	0.572518
BB_RS01105	689.012	0.460722	1.37623	0.497242	0.926554	0.354158	0.423497
BB_RS01110	1509.07	0.268125	1.20424	0.119228	2.24883	0.0245232	0.036866
BB_RS01115	7863.36	0.242388	1.18295	0.0753097	3.21855	0.00128842	0.00228492
BB_RS01120	27703.3	-0.128393	0.91485	0.0601472	-2.13465	0.0327894	0.0480724
BB_RS01125	5090.72	0.970965	1.96015	0.0767155	12.6567	1.02731e-36	1.8656e-35
BB_RS01130	55067.2	-0.10615	0.929064	0.0666186	-1.59339	0.111072	0.149486
BB_RS01135	23889.6	0.41434	1.33269	0.0896463	4.62194	3.80172e-06	8.53039e-06
BB_RS01140	74475.9	-1.1545	0.449223	0.0961254	-12.0103	3.13629e-33	4.54428e-32
BB_RS01145	10847.5	-0.816861	0.567676	0.112866	-7.23745	4.5719e-13	1.79969e-12
BB_RS01150	20023.1	-0.271272	0.828588	0.0855848	-3.16963	0.00152631	0.00266859
BB_RS01155	46586.5	-0.30307	0.810526	0.070174	-4.31884	1.56852e-05	3.3276e-05
BB_RS01160	2370.32	-1.32017	0.400488	0.118763	-11.116	1.04907e-28	1.18085e-27
BB_RS01165	28886.1	-0.816841	0.567683	0.0883366	-9.24692	2.31056e-20	1.52028e-19
BB_RS01170	106516	-0.59283	0.663041	0.0823204	-7.2015	5.95525e-13	2.31744e-12
BB_RS01175	36624.3	-0.210532	0.864219	0.0654716	-3.21562	0.00130164	0.00230538
BB_RS01180	118311	0.0919634	1.06582	0.0470983	1.95259	0.0508688	0.0718706
BB_RS01185	3980.7	-0.163542	0.89283	0.0866222	-1.888	0.0590266	0.0823712
BB_RS01190	90722.5	-0.968358	0.511087	0.120252	-8.05277	8.09438e-16	3.82797e-15
BB_RS01195	130145	-1.47842	0.358882	0.147445	-10.0269	1.16055e-23	9.57982e-23
BB_RS01200	74695.3	-1.60079	0.329696	0.143499	-11.1555	6.73507e-29	7.70854e-28
BB_RS01205	10633.3	-0.608825	0.655731	0.0823842	-7.39006	1.4676e-13	5.91384e-13
BB_RS01210	11428.5	-0.628881	0.646678	0.0992045	-6.33924	2.30899e-10	7.29662e-10
BB_RS01215	34054.2	-0.533262	0.690991	0.0868148	-6.14252	8.12208e-10	2.442e-09
BB_RS01220	1364.97	0.611326	1.52766	0.11248	5.43499	5.47983e-08	1.47793e-07
BB_RS01225	33195.9	-0.328025	0.796626	0.0858414	-3.82129	0.000132756	0.000258305
BB_RS01230	8130.99	-0.68416	0.622368	0.0961056	-7.11884	1.0884e-12	4.10638e-12
BB_RS01235	10173.2	-0.00342221	0.997631	0.0904608	-0.0378308	0.969823	0.974114
BB_RS01245	48491.9	0.470224	1.38532	0.0646994	7.26783	3.65297e-13	1.44213e-12
BB_RS01250	26165	-0.319698	0.801237	0.0465671	-6.86532	6.63408e-12	2.35302e-11
BB_RS01255	154823	0.255987	1.19415	0.071751	3.56771	0.000360121	0.000675598
BB_RS01260	35407.6	-0.25351	0.838853	0.0661016	-3.83516	0.000125483	0.00024591
BB_RS01265	15623	-0.753353	0.593223	0.100436	-7.50082	6.34219e-14	2.64161e-13
BB_RS01270	28456.9	0.59018	1.50543	0.0847828	6.96109	3.3766e-12	1.22966e-11
BB_RS01275	32960.3	0.094311	1.06756	0.0844511	1.11675	0.2641	0.327004
BB_RS01280	2655.18	-0.505652	0.704342	0.11769	-4.29646	1.73548e-05	3.67038e-05
BB_RS01285	27197.8	-0.354777	0.78199	0.0760402	-4.66565	3.07638e-06	6.97176e-06
BB_RS01290	37819.1	-0.144064	0.904966	0.0792122	-1.81871	0.0689559	0.0954451
BB_RS01295	17708.3	-0.124912	0.91706	0.0593356	-2.10518	0.0352755	0.0513852
BB_RS01300	4545.33	0.0531067	1.0375	0.102992	0.515641	0.606105	0.67389
BB_RS01305	3168.27	-0.409819	0.752718	0.0947315	-4.32611	1.51764e-05	3.22972e-05
BB_RS01310	25510.3	-0.530989	0.69208	0.091969	-5.77357	7.76112e-09	2.19764e-08
BB_RS01315	11442.4	-0.935176	0.522979	0.0736896	-12.6907	6.65473e-37	1.22483e-35
BB_RS01320	6741.44	-0.733444	0.601466	0.102928	-7.12577	1.03498e-12	3.91566e-12
BB_RS01325	40366.5	-0.830387	0.562378	0.0813418	-10.2086	1.81427e-24	1.61505e-23
BB_RS01330	7748.41	-0.544094	0.685822	0.104529	-5.20518	1.93807e-07	4.9876e-07
BB_RS01335	44432	-0.0344847	0.97638	0.070268	-0.490759	0.623597	0.689398
BB_RS01340	21827.2	-0.685969	0.621588	0.0982757	-6.98005	2.95069e-12	1.08324e-11
BB_RS01345	95589.7	-0.435023	0.739682	0.084123	-5.17127	2.32505e-07	5.92088e-07
BB_RS01350	53735.8	0.0100603	1.007	0.0560275	0.179561	0.857498	0.888146
BB_RS01355	2042.54	-1.10571	0.464673	0.117724	-9.39236	5.86692e-21	3.99537e-20
BB_RS01360	649.981	-1.10193	0.465894	0.545598	-2.01967	0.0434178	0.0617276
BB_RS01365	16889.4	-0.861082	0.550539	0.0973257	-8.84742	8.95632e-19	5.14705e-18
BB_RS01370	10227.4	-0.666029	0.630239	0.119611	-5.56828	2.57262e-08	7.10732e-08
BB_RS01375	15241.9	-0.804022	0.57275	0.112038	-7.17637	7.15883e-13	2.74657e-12
BB_RS01380	50759.1	-0.30725	0.808181	0.101804	-3.01806	0.00254395	0.00433107
BB_RS01385	18009.1	-0.239214	0.847206	0.0922424	-2.59332	0.00950533	0.0152668
BB_RS01390	24472.8	-0.160596	0.894655	0.0834822	-1.92372	0.05439	0.0763703
BB_RS01395	28564.5	-0.176571	0.884804	0.105097	-1.68008	0.0929424	0.126335
BB_RS01400	2956.86	-0.188991	0.877219	0.142033	-1.33061	0.183317	0.237336
BB_RS01405	75171.2	-0.0120704	0.991668	0.0966393	-0.124901	0.900602	0.921578
BB_RS01410	10060.7	-0.179048	0.883285	0.0851626	-2.10243	0.0355156	0.0516798
BB_RS01415	22849.4	-0.270467	0.829051	0.0578234	-4.67747	2.90442e-06	6.61509e-06
BB_RS01420	14570.2	-0.328337	0.796454	0.0754677	-4.35069	1.35709e-05	2.92924e-05
BB_RS01425	701.978	-0.61428	0.653256	0.234984	-2.61414	0.00894535	0.0144526
BB_RS01430	20878.2	-0.553747	0.681248	0.0877345	-6.31162	2.76127e-10	8.58643e-10
BB_RS01435	19762.4	-0.437247	0.738542	0.102407	-4.26972	1.95721e-05	4.10742e-05
BB_RS01440	47179.2	-0.148672	0.90208	0.0895675	-1.65989	0.0969371	0.131502
BB_RS01445	90131.5	-0.18053	0.882379	0.0790083	-2.28495	0.0223155	0.033846
BB_RS01450	22272.1	-0.0932641	0.937399	0.0922875	-1.01058	0.312216	0.381038
BB_RS01455	64049.1	0.344708	1.26989	0.0797115	4.32444	1.52919e-05	3.24922e-05
BB_RS01460	26936.6	0.0844888	1.06031	0.0926537	0.911876	0.361834	0.431917
BB_RS01465	18438.4	-0.520744	0.697012	0.105664	-4.9283	8.29465e-07	2.0102e-06
BB_RS01470	5151.15	-0.472905	0.720512	0.120423	-3.92703	8.60021e-05	0.000170254
BB_RS01475	12217.5	-0.259839	0.835181	0.0977507	-2.65818	0.00785641	0.0127843
BB_RS01480	5296.03	-0.0826007	0.944354	0.126905	-0.650886	0.51512	0.588092
BB_RS01485	36140.6	0.132704	1.09635	0.10307	1.28751	0.197915	0.253823
BB_RS01490	105266	-0.0117526	0.991887	0.0828563	-0.141843	0.887204	0.909919
BB_RS01495	9603.48	0.113086	1.08154	0.0895688	1.26256	0.206748	0.263662
BB_RS01500	10777.3	-0.117927	0.921511	0.0780246	-1.51141	0.130683	0.174307
BB_RS01505	5933.81	-0.555029	0.680643	0.0865511	-6.41273	1.42936e-10	4.58068e-10
BB_RS01510	6504.87	-0.865656	0.548797	0.0875568	-9.8868	4.74984e-23	3.69673e-22
BB_RS01515	531.041	-0.665826	0.630328	0.153203	-4.34602	1.38627e-05	2.98279e-05
BB_RS01520	4226.99	-0.140764	0.907039	0.0825574	-1.70505	0.088186	0.12035
BB_RS01525	2715.7	-0.291824	0.816869	0.103198	-2.8278	0.00468685	0.00775636
BB_RS01530	439.035	-0.502541	0.705862	0.279449	-1.79833	0.0721251	0.0995283
BB_RS01535	2247.69	-0.0433893	0.970373	0.135221	-0.320878	0.748303	0.801249
BB_RS01540	3144.31	-0.375014	0.771098	0.0814129	-4.60632	4.09867e-06	9.18155e-06
BB_RS01545	6057.94	-0.111083	0.925893	0.0664598	-1.67143	0.0946367	0.12851
BB_RS01550	6592.68	-0.0452079	0.96915	0.0730855	-0.618562	0.536205	0.608086
BB_RS01555	2711.1	0.765548	1.70002	0.0898615	8.5192	1.60659e-17	8.48128e-17
BB_RS01560	1280.84	-0.0604996	0.958932	0.253353	-0.238795	0.811264	0.857209
BB_RS01565	3384.41	-1.29191	0.408411	0.101713	-12.7015	5.79794e-37	1.08175e-35
BB_RS01570	3900.12	-1.6924	0.309412	0.136515	-12.3972	2.70671e-35	4.44162e-34
BB_RS01575	22666.8	-1.54031	0.343811	0.101225	-15.2168	2.73701e-52	9.81003e-51
BB_RS01580	15647.6	-1.37088	0.386654	0.106867	-12.828	1.14268e-37	2.28871e-36
BB_RS01590	23463	-0.483906	0.715039	0.142317	-3.40019	0.000673383	0.00122286
BB_RS01595	158067	-0.0668885	0.954695	0.070801	-0.944741	0.344791	0.414846
BB_RS01600	9949.89	0.012085	1.00841	0.0593564	0.203601	0.838666	0.875968
BB_RS01605	16798.1	-0.222727	0.856944	0.0566184	-3.93383	8.36042e-05	0.000165748
BB_RS01610	57396.4	-0.523172	0.69584	0.0812214	-6.4413	1.18452e-10	3.83212e-10
BB_RS01615	74564.4	-0.523988	0.695447	0.0733224	-7.14636	8.91076e-13	3.39007e-12
BB_RS01620	85139.4	-1.06798	0.476987	0.0980613	-10.8909	1.27351e-27	1.3551e-26
BB_RS01625	81615.6	-0.989981	0.503485	0.0964478	-10.2644	1.0193e-24	9.13344e-24
BB_RS01630	76318.9	-0.183122	0.880795	0.0901925	-2.03035	0.0423214	0.0602317
BB_RS01635	39307.4	0.733805	1.66302	0.0657559	11.1595	6.4332e-29	7.42543e-28
BB_RS01640	29886.8	0.981652	1.97473	0.0571399	17.1798	3.76228e-66	2.04969e-64
BB_RS01645	26831.7	0.752515	1.68473	0.081852	9.19361	3.79877e-20	2.46377e-19
BB_RS01650	41267.4	-0.195132	0.873493	0.0897684	-2.17373	0.0297257	0.0441028
BB_RS01655	53229.1	-0.429277	0.742634	0.0589362	-7.28376	3.24654e-13	1.28999e-12
BB_RS01660	61334	0.218495	1.16352	0.0913506	2.39183	0.0167646	0.0259765
BB_RS01665	30852.7	-0.382902	0.766894	0.0780349	-4.9068	9.25733e-07	2.2173e-06
BB_RS01670	63443.1	0.38244	1.30354	0.0517384	7.3918	1.44854e-13	5.85435e-13
BB_RS01675	6278.62	-1.1171	0.461019	0.118069	-9.46143	3.0375e-21	2.10004e-20
BB_RS01680	36677.9	-0.553354	0.681434	0.0896306	-6.17371	6.67041e-10	2.01443e-09
BB_RS01685	28685	-0.315571	0.803533	0.0691447	-4.56391	5.02093e-06	1.1174e-05
BB_RS01690	1164.35	0.11294	1.08143	0.53304	0.211879	0.832201	0.871989
BB_RS01695	25722	-1.1051	0.46487	0.10539	-10.4858	1.00383e-25	9.62826e-25
BB_RS01700	27587.5	-0.775744	0.584087	0.100575	-7.71312	1.22775e-14	5.34248e-14
BB_RS01705	28901.6	-0.356483	0.781066	0.0697766	-5.10892	3.24e-07	8.14185e-07
BB_RS01710	1458.27	-0.456242	0.728883	0.11342	-4.02258	5.75635e-05	0.000115807
BB_RS01715	77100.2	0.542782	1.45678	0.0501732	10.8182	2.82342e-27	2.89135e-26
BB_RS01720	2666.04	0.0338881	1.02377	0.207944	0.162968	0.870544	0.899384
BB_RS01725	1964.75	-0.144269	0.904838	0.102068	-1.41345	0.157522	0.20729
BB_RS01730	15355.6	0.314167	1.24329	0.120241	2.61282	0.00897995	0.0144913
BB_RS01735	6580.67	-0.198777	0.871289	0.124241	-1.59993	0.109614	0.147816
BB_RS01740	11470.3	-0.920442	0.528347	0.0835456	-11.0172	3.15582e-28	3.43858e-27
BB_RS01745	15526.7	-1.06849	0.476816	0.151468	-7.05427	1.73512e-12	6.45694e-12
BB_RS01750	62738.3	-0.677966	0.625046	0.0698263	-9.70933	2.75139e-22	2.07038e-21
BB_RS01755	1166.68	-0.362751	0.77768	0.14978	-2.4219	0.0154397	0.0240606
BB_RS01760	12383.2	-0.536159	0.689604	0.0590492	-9.07988	1.08692e-19	6.6684e-19
BB_RS01765	42095.7	-0.537583	0.688924	0.0534494	-10.0578	8.48943e-24	7.13741e-23
BB_RS01775	16517	-0.0247945	0.982961	0.0727803	-0.340676	0.733348	0.787713
BB_RS01780	15087.8	-0.226519	0.854695	0.0817509	-2.77084	0.00559118	0.00923052
BB_RS01785	10741.7	-0.777565	0.583351	0.104102	-7.46925	8.06546e-14	3.31878e-13
BB_RS01790	17429.3	-0.537681	0.688877	0.0896092	-6.00029	1.9697e-09	5.74462e-09
BB_RS01795	44590.1	-0.327775	0.796765	0.0983532	-3.33263	0.000860302	0.00154786
BB_RS01800	78609	-0.328569	0.796326	0.0607288	-5.41044	6.28718e-08	1.68898e-07
BB_RS01805	9537.88	-0.812582	0.569362	0.111019	-7.31931	2.49253e-13	1.00142e-12
BB_RS01810	13392	-0.504425	0.704941	0.0765438	-6.59002	4.39771e-11	1.47529e-10
BB_RS01815	13487.9	-0.987643	0.504301	0.0871554	-11.332	9.11228e-30	1.08868e-28
BB_RS01820	19113.6	-0.643822	0.640015	0.10249	-6.28178	3.34724e-10	1.03377e-09
BB_RS01825	28267.2	-0.527133	0.693933	0.0967006	-5.45118	5.00361e-08	1.35217e-07
BB_RS01830	49580.9	-0.513549	0.700497	0.07664	-6.7008	2.07283e-11	7.12927e-11
BB_RS01835	2967.86	-0.371492	0.772983	0.149932	-2.47774	0.0132216	0.0207703
BB_RS01840	31985.2	-0.0799899	0.946064	0.0689941	-1.15937	0.246304	0.307485
BB_RS01845	10913.8	-0.196168	0.872866	0.0910855	-2.15367	0.0312657	0.0461364
BB_RS01850	16320.8	-0.459849	0.727062	0.121915	-3.77188	0.000162019	0.000312122
BB_RS01855	5991.06	-0.755517	0.592334	0.141024	-5.35736	8.44469e-08	2.24642e-07
BB_RS01860	9124.93	-0.785646	0.580092	0.0711841	-11.0368	2.53882e-28	2.7886e-27
BB_RS01865	6216.77	-0.516362	0.699133	0.100396	-5.14324	2.70047e-07	6.8365e-07
BB_RS01870	38425.9	-0.495042	0.709541	0.0696287	-7.10973	1.16271e-12	4.3746e-12
BB_RS01875	68538.1	0.0105967	1.00737	0.0579702	0.182795	0.854959	0.887847
BB_RS01880	27267.1	-0.344177	0.787757	0.0696824	-4.93923	7.84311e-07	1.90756e-06
BB_RS01885	38165.5	0.226875	1.1703	0.0774948	2.92762	0.00341571	0.00574345
BB_RS01890	14417.9	-0.0811727	0.945289	0.0928823	-0.87393	0.382156	0.452542
BB_RS01895	24419.2	-0.993213	0.502358	0.111387	-8.91674	4.802e-19	2.84362e-18
BB_RS01900	182329	-0.05652	0.961581	0.0800393	-0.706153	0.480093	0.553672
BB_RS01905	142998	0.677775	1.59967	0.0821858	8.24687	1.62601e-16	8.02402e-16
BB_RS01910	291406	-0.119049	0.920794	0.0934488	-1.27395	0.202681	0.259692
BB_RS01915	293863	-0.0810826	0.945348	0.0880502	-0.920868	0.35712	0.426664
BB_RS01920	32783.7	-0.176306	0.884966	0.0732509	-2.40687	0.0160897	0.0249593
BB_RS01925	26198.4	0.0553723	1.03913	0.0554634	0.998358	0.318106	0.385806
BB_RS01930	46223.6	0.0131502	1.00916	0.0603418	0.217929	0.827485	0.87014
BB_RS01935	29739.9	-0.115833	0.922849	0.0824106	-1.40556	0.159856	0.209955
BB_RS01940	38351.6	0.49737	1.41164	0.057922	8.58689	8.93529e-18	4.7725e-17
BB_RS01945	7482.53	0.625352	1.54259	0.077008	8.12061	4.63859e-16	2.23243e-15
BB_RS01955	23072.2	0.307493	1.23756	0.0890664	3.4524	0.000555624	0.00101989
BB_RS01965	7623.61	-0.0312119	0.978598	0.0831023	-0.375584	0.707226	0.76862
BB_RS01970	9356.65	-0.0605422	0.958904	0.120065	-0.504245	0.614089	0.681099
BB_RS01975	357.754	-0.435967	0.739198	0.210628	-2.06984	0.0384675	0.0553831
BB_RS01980	6399.06	-0.123114	0.918204	0.0748535	-1.64473	0.100025	0.135153
BB_RS01985	15632.8	-0.422302	0.746233	0.119197	-3.5429	0.00039576	0.00073738
BB_RS01990	32344.5	-0.110328	0.926377	0.0705313	-1.56425	0.11776	0.157863
BB_RS01995	10400.2	-0.0180824	0.987544	0.0991249	-0.18242	0.855253	0.887847
BB_RS02000	89.8214	-0.459325	0.727326	0.388011	-1.1838	0.236494	0.296598
BB_RS02005	7855.56	0.815638	1.76008	0.093835	8.69226	3.55294e-18	1.95125e-17
BB_RS02010	3430.22	0.245005	1.1851	0.077898	3.1452	0.00165971	0.0028944
BB_RS02015	10401.1	-0.228261	0.853663	0.0888647	-2.56864	0.0102099	0.0163215
BB_RS02020	32706.8	-0.131289	0.913015	0.0791454	-1.65883	0.0971497	0.13166
BB_RS02025	7345.8	-0.177669	0.884131	0.0890558	-1.99503	0.0460401	0.0651835
BB_RS02030	4676.95	-0.326144	0.797666	0.104921	-3.10848	0.00188052	0.00326692
BB_RS02035	3052.69	-0.832837	0.561424	0.0978274	-8.51333	1.69006e-17	8.8875e-17
BB_RS02040	3474.88	-0.577371	0.670184	0.0887891	-6.50273	7.88776e-11	2.58871e-10
BB_RS02045	1166.83	-0.575256	0.671167	0.0968666	-5.93864	2.87396e-09	8.31068e-09
BB_RS02050	4883.7	0.447634	1.3638	0.0844226	5.3023	1.14351e-07	2.99512e-07
BB_RS02055	19928.1	0.208497	1.15548	0.0715866	2.91251	0.00358539	0.00601392
BB_RS02060	8342.8	-0.768589	0.586991	0.0570562	-13.4707	2.32533e-41	5.19196e-40
BB_RS02065	13805.6	-0.611785	0.654387	0.124024	-4.9328	8.10581e-07	1.96793e-06
BB_RS02070	15674	-0.375344	0.770922	0.122763	-3.05746	0.00223225	0.0038195
BB_RS02075	39794.6	-0.347705	0.785833	0.0626571	-5.54933	2.86768e-08	7.90644e-08
BB_RS02110	14488.1	0.0734497	1.05223	0.114939	0.639035	0.5228	0.595379
BB_RS02115	9822.89	-0.249734	0.841051	0.119047	-2.09778	0.0359245	0.0521632
BB_RS02135	34769.5	1.22543	2.33825	0.1148	10.6744	1.34104e-26	1.34301e-25
BB_RS02140	1846.13	0.0131735	1.00917	0.140975	0.0934456	0.92555	0.940044
BB_RS02145	44088.1	0.639076	1.55733	0.07803	8.19013	2.60946e-16	1.26531e-15
BB_RS02150	6827.48	1.19864	2.29522	0.121867	9.83557	7.91203e-23	6.02021e-22
BB_RS02155	994.026	0.929556	1.90469	0.147098	6.31931	2.62739e-10	8.22644e-10
BB_RS02160	5063.69	0.607506	1.52362	0.058692	10.3508	4.152e-25	3.84696e-24
BB_RS02165	2110.11	0.379163	1.30059	0.0820009	4.62389	3.76608e-06	8.46435e-06
BB_RS02170	3903.67	0.867913	1.82502	0.100152	8.66593	4.47826e-18	2.43004e-17
BB_RS02175	234844	-0.599387	0.660034	0.084076	-7.12911	1.0102e-12	3.83255e-12
BB_RS02180	132278	-0.462476	0.72574	0.0615046	-7.51936	5.5044e-14	2.29969e-13
BB_RS02185	6140.77	0.839208	1.78907	0.0831382	10.0941	5.86473e-24	4.99235e-23
BB_RS02190	13788.3	0.881147	1.84184	0.09992	8.81853	1.15971e-18	6.58137e-18
BB_RS02195	4161.22	0.425431	1.34297	0.157726	2.69728	0.00699094	0.0114443
BB_RS02200	4319.71	0.727612	1.6559	0.120393	6.04362	1.50694e-09	4.45218e-09
BB_RS02205	3582.26	0.389781	1.31019	0.0729523	5.34296	9.14431e-08	2.42779e-07
BB_RS02210	30653	0.194148	1.14405	0.0568926	3.41253	0.000643631	0.00117196
BB_RS02215	15594.8	-0.330287	0.795378	0.0883582	-3.73805	0.000185454	0.000353766
BB_RS02220	23028	-0.188024	0.877807	0.0780431	-2.40923	0.0159863	0.0248271
BB_RS02225	55715.6	0.135778	1.09868	0.0648337	2.09424	0.0362384	0.0524514
BB_RS02235	26890.8	0.136993	1.09961	0.0640215	2.1398	0.0323712	0.0475103
BB_RS02240	29431.3	-0.5326	0.691308	0.0842568	-6.32115	2.59624e-10	8.14765e-10
BB_RS02245	4107.14	-0.668184	0.629298	0.103459	-6.45845	1.05779e-10	3.43844e-10
BB_RS02250	2722.14	-0.635564	0.643689	0.146326	-4.34348	1.40245e-05	3.00809e-05
BB_RS02255	7512.06	-0.193033	0.874765	0.0898914	-2.1474	0.0317614	0.0468171
BB_RS02260	1594.23	-0.106914	0.928572	0.0924205	-1.15682	0.247344	0.308501
BB_RS02265	2153.23	-0.194599	0.873816	0.117919	-1.65027	0.0988876	0.133882
BB_RS02270	5695.53	-0.134215	0.911165	0.0784854	-1.71007	0.087253	0.119196
BB_RS02275	20346.5	0.81641	1.76102	0.0802581	10.1723	2.63589e-24	2.31619e-23
BB_RS02280	4711.32	-0.478121	0.717912	0.0901423	-5.30406	1.13253e-07	2.97923e-07
BB_RS02285	634.181	-0.592275	0.663296	0.166693	-3.55309	0.000380732	0.000710353
BB_RS02290	15574.7	-0.645404	0.639314	0.0619003	-10.4265	1.87657e-25	1.76268e-24
BB_RS02295	102338	-0.377661	0.769685	0.0726239	-5.20022	1.9905e-07	5.10559e-07
BB_RS02300	61922.4	-0.873525	0.545812	0.091743	-9.52143	1.70808e-21	1.20539e-20
BB_RS02315	7129.64	-0.32515	0.798216	0.131208	-2.47812	0.0132077	0.0207703
BB_RS02335	38557.6	-0.684298	0.622308	0.0570115	-12.0028	3.43443e-33	4.92389e-32
BB_RS02340	5375.07	-0.977657	0.507804	0.0913696	-10.7	1.01759e-26	1.02663e-25
BB_RS02345	14518.6	-0.671907	0.627676	0.0631062	-10.6472	1.79611e-26	1.78562e-25
BB_RS02350	5391.66	-0.683013	0.622863	0.0769093	-8.88076	6.64075e-19	3.89858e-18
BB_RS02355	12148.9	-0.0256685	0.982365	0.0749544	-0.342455	0.732009	0.786895
BB_RS02360	16555	-0.343209	0.788286	0.0926686	-3.70362	0.000212546	0.000404313
BB_RS02365	2368.81	-0.301852	0.81121	0.080456	-3.75177	0.000175593	0.000336368
BB_RS02370	14893.3	-0.407628	0.753862	0.0860625	-4.73642	2.1753e-06	5.00465e-06
BB_RS02375	3842.88	-0.740548	0.598512	0.0840673	-8.80899	1.26282e-18	7.10726e-18
BB_RS02380	73.9708	-0.386204	0.76514	0.400055	-0.965378	0.334356	0.403717
BB_RS02385	11055.6	-0.973109	0.509407	0.105959	-9.18382	4.16081e-20	2.67313e-19
BB_RS02390	12679.5	-0.938341	0.521833	0.124039	-7.5649	3.88162e-14	1.63677e-13
BB_RS02395	6088.95	-0.939378	0.521458	0.104334	-9.00358	2.18476e-19	1.32251e-18
BB_RS02400	588.403	0.148154	1.10815	0.107735	1.37516	0.169081	0.221431
BB_RS02405	222132	0.430739	1.34792	0.0922121	4.67118	2.99473e-06	6.79803e-06
BB_RS02410	50764.3	0.269767	1.20561	0.103825	2.59828	0.00936912	0.0150836
BB_RS02415	71982.3	0.0780562	1.05559	0.0880804	0.886194	0.375513	0.445513
BB_RS02420	40059.8	0.0746453	1.0531	0.0857994	0.869998	0.384302	0.454357
BB_RS02425	22359.1	-0.0124184	0.991429	0.0683909	-0.18158	0.855912	0.887854
BB_RS02430	91521.5	0.187103	1.13848	0.084984	2.20163	0.0276917	0.04131
BB_RS02435	50202.1	-0.21721	0.860228	0.117054	-1.85563	0.0635061	0.0883506
BB_RS02440	18936.5	0.297433	1.22896	0.0961233	3.09428	0.0019729	0.00341869
BB_RS02445	28100.9	0.122886	1.08891	0.0929713	1.32176	0.186249	0.240903
BB_RS02450	10160.3	0.292823	1.22503	0.10929	2.67932	0.00737726	0.0120622
BB_RS02455	1138.21	0.209991	1.15668	0.156189	1.34446	0.178799	0.232371
BB_RS02460	5161.89	0.115983	1.08371	0.085874	1.35062	0.176817	0.230323
BB_RS02465	10620	0.185218	1.13699	0.105204	1.76057	0.0783119	0.107738
BB_RS02470	8835.27	0.294554	1.22651	0.102911	2.86221	0.00420696	0.00699619
BB_RS02475	31817.1	0.73758	1.66738	0.0834042	8.84344	9.28187e-19	5.2895e-18
BB_RS02480	5384.39	0.473469	1.38844	0.0952394	4.97136	6.64852e-07	1.62281e-06
BB_RS02485	12639.5	0.482853	1.3975	0.0774507	6.23433	4.53706e-10	1.39177e-09
BB_RS02490	17364.3	0.439161	1.35582	0.0891787	4.9245	8.45749e-07	2.04239e-06
BB_RS02495	8503.58	0.419922	1.33785	0.0855816	4.90668	9.26318e-07	2.2173e-06
BB_RS02500	19676.3	0.369942	1.2923	0.0988045	3.74418	0.000180982	0.00034572
BB_RS02505	4304.59	0.394909	1.31486	0.314237	1.25672	0.208854	0.266098
BB_RS02510	13387.2	0.499181	1.41341	0.0906099	5.50912	3.60638e-08	9.84346e-08
BB_RS02515	51361.2	0.387369	1.30801	0.077009	5.03017	4.90034e-07	1.20474e-06
BB_RS02520	1350.68	0.064476	1.04571	0.178196	0.361826	0.717482	0.774335
BB_RS02525	18202	-0.302643	0.810766	0.0746566	-4.0538	5.03926e-05	0.000102065
BB_RS02530	22858.8	-0.157274	0.896718	0.0830875	-1.89287	0.0583757	0.0816165
BB_RS02535	77677.1	-0.0156666	0.989199	0.0829518	-0.188864	0.8502	0.884623
BB_RS02540	26240.5	-0.098082	0.934274	0.0839712	-1.16804	0.242789	0.303654
BB_RS02545	82490.2	-0.327673	0.796821	0.0964098	-3.39875	0.000676942	0.00122769
BB_RS02550	31295.3	-0.467319	0.723307	0.0701291	-6.6637	2.67011e-11	9.09173e-11
BB_RS02555	10992	-1.16694	0.445365	0.0668678	-17.4515	3.35497e-68	1.98673e-66
BB_RS02560	4623.92	-0.327805	0.796748	0.0825489	-3.97104	7.15583e-05	0.000143117
BB_RS02565	54168.5	-0.322822	0.799504	0.0842188	-3.83314	0.000126518	0.000247583
BB_RS02570	17464.6	-0.366567	0.775626	0.0775209	-4.72863	2.26041e-06	5.19171e-06
BB_RS02575	4339.12	-0.548627	0.683671	0.102874	-5.33298	9.66157e-08	2.56013e-07
BB_RS02580	34895.2	-0.789252	0.578644	0.111605	-7.07181	1.52931e-12	5.73807e-12
BB_RS02585	24239.4	-0.456867	0.728567	0.10048	-4.54682	5.44614e-06	1.20416e-05
BB_RS02590	11055	-0.53402	0.690628	0.0910696	-5.86387	4.52213e-09	1.29394e-08
BB_RS02595	6157.95	-0.903246	0.534682	0.089273	-10.1178	4.60636e-24	3.99609e-23
BB_RS02600	3991.94	1.4394	2.71209	0.0652035	22.0756	5.42984e-108	9.24429e-106
BB_RS02605	16184.3	2.28621	4.87772	0.094586	24.1707	4.52868e-129	1.23361e-126
BB_RS02610	138140	1.09839	2.14116	0.114547	9.58901	8.89316e-22	6.37499e-21
BB_RS02615	13463.3	2.77185	6.82983	0.147394	18.8057	6.77913e-79	5.77073e-77
BB_RS02620	41927	0.353027	1.27724	0.0530828	6.6505	2.92098e-11	9.92113e-11
BB_RS02625	5819.44	-0.494253	0.709929	0.0778231	-6.35097	2.13955e-10	6.79269e-10
BB_RS02630	21066.7	1.30834	2.47657	0.0704496	18.5713	5.48277e-77	4.14863e-75
BB_RS02635	18743.4	0.411952	1.33048	0.0719356	5.72668	1.02417e-08	2.87611e-08
BB_RS02640	2042.32	0.0852817	1.06089	0.102686	0.830509	0.406251	0.476995
BB_RS02645	10119.2	-0.511388	0.701547	0.0612199	-8.35331	6.6377e-17	3.3608e-16
BB_RS02650	5411.02	-0.337822	0.791235	0.072733	-4.64469	3.40589e-06	7.69291e-06
BB_RS02655	3406.41	0.707013	1.63242	0.0823456	8.58592	9.01157e-18	4.79444e-17
BB_RS02660	11248.2	1.17002	2.25015	0.119229	9.81326	9.87299e-23	7.47057e-22
BB_RS02665	48114.1	-0.0822874	0.944559	0.0730444	-1.12654	0.259937	0.322546
BB_RS02670	6849.01	-1.05554	0.481117	0.0785675	-13.4348	3.77962e-41	8.30297e-40
BB_RS02675	1913.55	-0.31133	0.805899	0.0926773	-3.35929	0.000781436	0.00141343
BB_RS02680	31012	-0.247432	0.842394	0.0645914	-3.83073	0.000127763	0.00024966
BB_RS02695	10320.8	0.113208	1.08163	0.0930972	1.21602	0.223979	0.282986
BB_RS02700	6634.73	0.362322	1.28549	0.110747	3.27161	0.00106937	0.0019039
BB_RS02705	61359.8	0.332736	1.2594	0.07864	4.23114	2.32513e-05	4.84965e-05
BB_RS02710	200877	0.429641	1.3469	0.0697982	6.15548	7.48527e-10	2.25552e-09
BB_RS02715	585159	-1.72424	0.302658	0.100843	-17.0982	1.52993e-65	8.01447e-64
BB_RS02720	10925.2	-0.966396	0.511783	0.109742	-8.80608	1.29601e-18	7.26405e-18
BB_RS02725	45333.5	0.0395857	1.02782	0.0584834	0.676871	0.498488	0.571498
BB_RS02730	84739.6	-0.948137	0.518301	0.0659706	-14.3721	7.7427e-47	2.19699e-45
BB_RS02735	23550	-1.06252	0.478795	0.0521008	-20.3935	1.90884e-92	2.36349e-90
BB_RS02740	5195.59	0.00964653	1.00671	0.0963579	0.100111	0.920256	0.936374
BB_RS02745	852.827	-0.900445	0.535721	0.144345	-6.23813	4.4284e-10	1.36151e-09
BB_RS02750	21807	-0.0958781	0.935703	0.102751	-0.933111	0.350762	0.420175
BB_RS02755	1068.39	-0.0926715	0.937785	0.726814	-0.127504	0.898542	0.920161
BB_RS02760	8756.43	0.651606	1.57092	0.0827912	7.87047	3.53301e-15	1.63117e-14
BB_RS02765	11849	0.767361	1.70215	0.0860363	8.91904	4.70328e-19	2.79732e-18
BB_RS02770	9527.88	1.212	2.31658	0.10859	11.1612	6.31298e-29	7.34896e-28
BB_RS02775	25851.7	0.242008	1.18264	0.0672884	3.59658	0.000322426	0.000608233
BB_RS02780	6881.92	-0.414961	0.75004	0.0577203	-7.18916	6.519e-13	2.51526e-12
BB_RS02785	796.158	-0.752491	0.593578	0.1647	-4.56885	4.90412e-06	1.09319e-05
BB_RS02790	1470.37	-0.603095	0.65834	0.14878	-4.05361	5.04328e-05	0.000102065
BB_RS02795	19470.2	-0.382412	0.767154	0.0646947	-5.91102	3.39987e-09	9.76925e-09
BB_RS02800	213244	-0.343118	0.788336	0.0554952	-6.18283	6.29626e-10	1.90567e-09
BB_RS02805	61986.5	-0.782505	0.581356	0.0679031	-11.5239	1.00025e-30	1.22733e-29
BB_RS02810	100465	0.39709	1.31685	0.0507247	7.82834	4.94344e-15	2.23686e-14
BB_RS02815	37238.3	0.460148	1.37568	0.0686252	6.70523	2.01092e-11	6.93386e-11
BB_RS02820	8511.55	-0.112162	0.9252	0.0649001	-1.72823	0.0839471	0.11491
BB_RS02825	9372.97	-0.353937	0.782446	0.0742458	-4.7671	1.86899e-06	4.33658e-06
BB_RS02830	7554.04	-0.329969	0.795554	0.0780742	-4.22635	2.37516e-05	4.94644e-05
BB_RS02835	4008.3	-0.28261	0.822102	0.0816741	-3.46022	0.000539735	0.000992063
BB_RS02840	979.729	-0.437047	0.738645	0.1904	-2.29541	0.0217095	0.0330004
BB_RS02845	16939.1	-0.609634	0.655363	0.0741437	-8.22234	1.99574e-16	9.74265e-16
BB_RS02850	25593.9	0.566799	1.48123	0.0481886	11.7621	6.12107e-32	8.09408e-31
BB_RS02855	12683.4	0.0449487	1.03165	0.0791012	0.568243	0.56987	0.640927
BB_RS02860	24567.3	0.0190023	1.01326	0.0748555	0.253853	0.799609	0.846206
BB_RS02870	8297.2	-0.00425418	0.997056	0.0610214	-0.0697161	0.94442	0.954228
BB_RS02875	16235.3	-0.0697672	0.952792	0.0861304	-0.810018	0.41793	0.488601
BB_RS02880	9221.57	0.27679	1.2115	0.0693091	3.99355	6.50907e-05	0.000130565
BB_RS02885	498.139	-0.490254	0.7119	0.211846	-2.3142	0.020657	0.0315059
BB_RS02890	16544.8	-0.496408	0.708869	0.0744217	-6.67021	2.55439e-11	8.71949e-11
BB_RS02895	1888.86	-0.460725	0.726621	0.158131	-2.91357	0.00357318	0.00600082
BB_RS02900	11877	0.284224	1.21776	0.0827002	3.4368	0.000588624	0.00107612
BB_RS02905	41439.6	-0.282255	0.822305	0.066184	-4.2647	2.00173e-05	4.1944e-05
BB_RS02910	95800.5	-0.43225	0.741105	0.0796411	-5.42748	5.71567e-08	1.53849e-07
BB_RS02915	5396.31	-0.407972	0.753682	0.108728	-3.75221	0.000175284	0.000336248
BB_RS02920	23551.7	-0.301755	0.811265	0.0786646	-3.83596	0.000125073	0.00024546
BB_RS02925	20722.7	0.390459	1.31081	0.0809641	4.82261	1.41689e-06	3.31582e-06
BB_RS02930	13742.5	0.308727	1.23861	0.0818123	3.7736	0.000160907	0.000310418
BB_RS02935	9677.67	-0.441003	0.736623	0.0640165	-6.88889	5.62289e-12	2.01112e-11
BB_RS02940	11920.3	-0.133421	0.911667	0.0592028	-2.25363	0.0242197	0.0364902
BB_RS02945	1307.55	0.237899	1.17927	0.0951338	2.50067	0.0123957	0.0195405
BB_RS02950	17639.1	0.169304	1.12452	0.0586627	2.88607	0.00390086	0.006511
BB_RS02955	8531.25	0.482008	1.39669	0.0711807	6.77161	1.27356e-11	4.43628e-11
BB_RS02960	20660	-0.171638	0.887834	0.0641662	-2.6749	0.00747514	0.0122076
BB_RS02965	4131.68	-0.226166	0.854904	0.0949991	-2.38071	0.0172792	0.0267435
BB_RS02970	8702.45	-1.22902	0.426608	0.0695443	-17.6725	6.83502e-70	4.433e-68
BB_RS02975	12865.6	-0.202337	0.869142	0.132214	-1.53038	0.125923	0.168145
BB_RS02980	63616.1	-0.631628	0.645448	0.0731447	-8.63533	5.85583e-18	3.15243e-17
BB_RS02985	32132.1	-0.419623	0.74762	0.0913913	-4.5915	4.40066e-06	9.83708e-06
BB_RS02990	4564.64	-0.747982	0.595436	0.12027	-6.21921	4.99672e-10	1.5259e-09
BB_RS02995	36344.7	0.576054	1.49077	0.0608437	9.46777	2.85876e-21	1.98654e-20
BB_RS03000	36684.4	0.248244	1.18776	0.0823614	3.01408	0.0025776	0.00437743
BB_RS03005	8359.07	-0.263686	0.832957	0.0612836	-4.30271	1.68722e-05	3.57386e-05
BB_RS03010	61076.8	-0.557732	0.67937	0.0598464	-9.31939	1.17016e-20	7.88986e-20
BB_RS03015	13666.8	-0.668821	0.629021	0.0954886	-7.00419	2.48415e-12	9.16914e-12
BB_RS03020	40976	-0.426589	0.744019	0.0882308	-4.83492	1.33197e-06	3.12783e-06
BB_RS03025	11445.3	-1.0927	0.468883	0.104831	-10.4234	1.93798e-25	1.8079e-24
BB_RS03030	152361	0.0627759	1.04447	0.0952205	0.659269	0.509723	0.582419
BB_RS03035	14260.5	0.25205	1.1909	0.0658049	3.83027	0.000128003	0.000249665
BB_RS03040	9014.7	0.134043	1.09736	0.0874636	1.53256	0.125385	0.167591
BB_RS03045	10352.4	0.521445	1.43539	0.0643015	8.10939	5.08756e-16	2.43988e-15
BB_RS03050	14465.6	-0.271915	0.828219	0.0627551	-4.33296	1.47117e-05	3.14e-05
BB_RS03055	35601.6	-0.13233	0.912357	0.0710088	-1.86357	0.0623822	0.0868758
BB_RS03080	90529.9	0.748529	1.68008	0.0856064	8.74384	2.25312e-18	1.24746e-17
BB_RS03085	41357.7	-0.316511	0.803009	0.082901	-3.81794	0.00013457	0.000261462
BB_RS03090	62864.2	0.0716314	1.0509	0.0857314	0.835533	0.403418	0.474724
BB_RS03095	89260.6	-0.29801	0.813373	0.0889607	-3.34991	0.000808371	0.00145828
BB_RS03100	162663	0.769197	1.70432	0.0695692	11.0566	2.0371e-28	2.25571e-27
BB_RS03110	11424.6	1.20833	2.31071	0.0775604	15.5793	1.00708e-54	4.15649e-53
BB_RS03115	798.093	-0.780963	0.581978	0.164875	-4.7367	2.17222e-06	5.00465e-06
BB_RS03120	9949.92	0.127981	1.09276	0.0935416	1.36817	0.171259	0.223638
BB_RS03125	15491.5	0.757837	1.69095	0.0696458	10.8813	1.41526e-27	1.49425e-26
BB_RS03130	6725.35	0.30186	1.23273	0.0848197	3.55884	0.000372496	0.000697853
BB_RS03140	30036.3	0.608118	1.52427	0.0726271	8.37316	5.60952e-17	2.88308e-16
BB_RS03145	15039.6	0.0117957	1.00821	0.0542832	0.2173	0.827975	0.87014
BB_RS03150	3455.65	0.211145	1.15761	0.0808403	2.61188	0.00900465	0.014514
BB_RS03155	23635.2	0.186042	1.13764	0.0625426	2.97464	0.00293334	0.004963
BB_RS03160	21660.6	-0.582231	0.66793	0.083782	-6.94937	3.66932e-12	1.32915e-11
BB_RS03170	3557.8	-0.260486	0.834807	0.072186	-3.60854	0.00030793	0.000581693
BB_RS03175	16429.3	0.706294	1.63161	0.0798519	8.84505	9.14913e-19	5.23576e-18
BB_RS03180	15464.4	0.399261	1.31883	0.0916045	4.35853	1.30936e-05	2.83072e-05
BB_RS03185	70385.8	0.0858133	1.06129	0.0631206	1.35951	0.173984	0.226979
BB_RS03190	6399.15	0.700258	1.6248	0.0888565	7.88078	3.25343e-15	1.51234e-14
BB_RS03195	478117	-1.76346	0.294541	0.0813578	-21.6754	3.50399e-104	5.30271e-102
BB_RS03205	1448.27	-0.960753	0.513789	0.104906	-9.15823	5.27532e-20	3.35747e-19
BB_RS03210	4289.05	-0.915423	0.530189	0.109692	-8.34535	7.10014e-17	3.58163e-16
BB_RS03215	7407.47	-0.515069	0.69976	0.103177	-4.99211	5.97237e-07	1.46039e-06
BB_RS03220	4808.9	0.914926	1.88547	0.0943855	9.6935	3.21316e-22	2.39143e-21
BB_RS03225	11843.5	0.0854339	1.06101	0.0854832	0.999423	0.31759	0.385608
BB_RS03230	17558.3	-0.46331	0.72532	0.0661578	-7.0031	2.50356e-12	9.21582e-12
BB_RS03235	12629.4	-0.681413	0.623554	0.0879323	-7.74929	9.24089e-15	4.08639e-14
BB_RS03240	3856.23	-0.17287	0.887076	0.0787192	-2.19603	0.0280896	0.0418121
BB_RS03245	1509.6	0.0149764	1.01043	0.0969832	0.154423	0.877276	0.904505
BB_RS03250	2965.39	0.178596	1.13178	0.0834501	2.14015	0.0323425	0.0475103
BB_RS03255	10793.8	0.646479	1.56534	0.0785289	8.23237	1.83542e-16	8.99223e-16
BB_RS03260	2457.14	0.915268	1.88592	0.145401	6.29479	3.07815e-10	9.52828e-10
BB_RS03265	4768.94	0.197605	1.14679	0.0845568	2.33695	0.0194418	0.0298195
BB_RS03270	10173.5	0.0989115	1.07097	0.0742141	1.33279	0.182602	0.236635
BB_RS03275	17407	0.0220148	1.01538	0.0799174	0.27547	0.782955	0.830098
BB_RS03280	10687.5	0.300461	1.23154	0.0663059	4.53144	5.85833e-06	1.2932e-05
BB_RS03285	6497.94	0.334293	1.26076	0.0789108	4.23634	2.27192e-05	4.75323e-05
BB_RS03290	338760	-0.228838	0.853322	0.0742893	-3.08037	0.00206745	0.00357343
BB_RS03295	12492.8	-0.0469217	0.968	0.0628059	-0.74709	0.455009	0.527423
BB_RS03300	19292.6	-0.50238	0.705941	0.083594	-6.00976	1.85799e-09	5.44213e-09
BB_RS03305	139869	-0.340648	0.789687	0.0773788	-4.40234	1.07089e-05	2.32254e-05
BB_RS03310	21204.1	-0.0574118	0.960987	0.148778	-0.38589	0.699578	0.761651
BB_RS03315	10661.5	-0.515592	0.699506	0.136878	-3.76679	0.000165361	0.000318109
BB_RS03320	7660.39	0.32338	1.25126	0.0800641	4.03901	5.36766e-05	0.000108147
BB_RS03325	4315.5	-0.970162	0.510449	0.121358	-7.99425	1.30367e-15	6.12274e-15
BB_RS03330	17449.9	-0.651308	0.636703	0.118796	-5.48257	4.19189e-08	1.13959e-07
BB_RS03335	20825.1	0.669591	1.59062	0.0773766	8.65366	4.98726e-18	2.6955e-17
BB_RS03340	81167.9	0.574566	1.48923	0.0748888	7.67225	1.69e-14	7.28411e-14
BB_RS03345	7402.97	0.262588	1.19963	0.057985	4.52855	5.93902e-06	1.30889e-05
BB_RS03350	26537.9	0.563357	1.4777	0.10101	5.57723	2.44377e-08	6.76508e-08
BB_RS03355	8340.14	-0.388517	0.763915	0.0718376	-5.40827	6.36379e-08	1.7062e-07
BB_RS03360	10169	-0.467378	0.723278	0.0697007	-6.7055	2.00716e-11	6.93386e-11
BB_RS03365	12767.6	0.429534	1.3468	0.0680413	6.31283	2.7397e-10	8.53882e-10
BB_RS03370	13385.6	-0.696596	0.617026	0.0774165	-8.99803	2.29803e-19	1.38492e-18
BB_RS03375	22764.1	-0.589813	0.664429	0.0892266	-6.61029	3.83579e-11	1.29315e-10
BB_RS03380	11678.4	-1.06305	0.478618	0.14846	-7.16052	8.03689e-13	3.07479e-12
BB_RS03385	119791	-1.15021	0.450559	0.0971172	-11.8435	2.32429e-32	3.13434e-31
BB_RS03390	41979.8	-0.968698	0.510967	0.0926177	-10.4591	1.33119e-25	1.26789e-24
BB_RS03395	25119.1	-0.899263	0.536161	0.093208	-9.64791	5.01667e-22	3.71343e-21
BB_RS03400	9316.44	-0.62164	0.649932	0.0910544	-6.82713	8.66287e-12	3.05669e-11
BB_RS03405	16174.2	-0.689466	0.620083	0.106026	-6.50279	7.8844e-11	2.58871e-10
BB_RS03410	588.092	-0.365888	0.775991	0.284065	-1.28804	0.197731	0.253823
BB_RS03415	4984.67	0.286034	1.21928	0.0874189	3.272	0.00106791	0.00190379
BB_RS03420	8734.64	0.220137	1.16484	0.0748539	2.94089	0.00327273	0.00552349
BB_RS03425	17203.6	0.273761	1.20896	0.0565224	4.8434	1.27634e-06	3.00238e-06
BB_RS03430	26045.9	0.946992	1.92785	0.0631383	14.9987	7.48767e-51	2.48737e-49
BB_RS03435	26529.9	0.0653316	1.04633	0.0617396	1.05818	0.289974	0.356448
BB_RS03440	13603.5	-0.268964	0.829915	0.10287	-2.6146	0.0089332	0.0144501
BB_RS03445	33037.5	-0.718167	0.607869	0.109894	-6.5351	6.35666e-11	2.1014e-10
BB_RS03450	27714.3	-0.800024	0.574339	0.109591	-7.30007	2.87616e-13	1.14878e-12
BB_RS03455	15029	0.587168	1.5023	0.0589095	9.96729	2.11936e-23	1.71819e-22
BB_RS03460	45376.5	1.5323	2.89246	0.0887704	17.2613	9.19755e-67	5.21961e-65
BB_RS03465	19038.4	0.511636	1.42567	0.0590008	8.67167	4.25811e-18	2.31982e-17
BB_RS03470	5928.66	0.130685	1.09481	0.0709694	1.84142	0.0655598	0.0910219
BB_RS03475	5550.36	-0.219844	0.858658	0.0614865	-3.57548	0.000349588	0.000656744
BB_RS03480	12281.6	-0.516605	0.699015	0.0758796	-6.80822	9.88107e-12	3.47752e-11
BB_RS03485	16824.4	0.377493	1.29908	0.105463	3.57938	0.000344406	0.000647901
BB_RS03495	2713.35	-0.314612	0.804067	0.103298	-3.04567	0.00232164	0.00396249
BB_RS03500	158090	-0.611081	0.654706	0.0777629	-7.85825	3.89524e-15	1.78031e-14
BB_RS03505	231323	-0.252325	0.839542	0.076745	-3.28783	0.00100961	0.00180933
BB_RS03510	18561.8	-0.222749	0.856931	0.0718636	-3.09961	0.00193776	0.00336208
BB_RS03515	85084.5	0.150103	1.10965	0.054289	2.76488	0.00569439	0.00937818
BB_RS03520	3152.07	0.0385658	1.02709	0.131312	0.293695	0.768991	0.818254
BB_RS03525	2477.57	-0.382439	0.767139	0.164775	-2.32098	0.020288	0.0310127
BB_RS03530	12025.9	-0.0662496	0.955118	0.0645237	-1.02675	0.304539	0.37267
BB_RS03535	95203.1	0.690602	1.61396	0.0539258	12.8065	1.50713e-37	2.97494e-36
BB_RS03540	27165	0.00344931	1.00239	0.062496	0.0551925	0.955985	0.963769
BB_RS03545	10759.2	-0.627674	0.647219	0.129246	-4.85642	1.19526e-06	2.82629e-06
BB_RS03550	5295.87	-0.821605	0.565812	0.175412	-4.68385	2.81543e-06	6.42314e-06
BB_RS03555	15063.8	-0.33859	0.790814	0.0647766	-5.22705	1.72238e-07	4.46835e-07
BB_RS03560	16292	-0.216006	0.860946	0.0704468	-3.06623	0.00216774	0.00372316
BB_RS03565	31924.7	-0.352835	0.783044	0.081436	-4.33266	1.47317e-05	3.14e-05
BB_RS03570	3312.5	-0.47398	0.719976	0.0922021	-5.14067	2.73765e-07	6.91777e-07
BB_RS03575	27547.2	-0.682543	0.623066	0.0566469	-12.0491	1.96126e-33	2.90351e-32
BB_RS03580	74.5597	-0.732567	0.601832	0.356117	-2.0571	0.0396767	0.0568839
BB_RS03595	16581.6	-0.384102	0.766256	0.0788144	-4.8735	1.09638e-06	2.59698e-06
BB_RS03600	27724.2	-0.212955	0.862768	0.0691533	-3.07946	0.00207377	0.00357528
BB_RS03605	70689.3	0.0964659	1.06915	0.0781731	1.234	0.217202	0.275189
BB_RS03610	18507.6	-0.478567	0.71769	0.0943457	-5.07248	3.92662e-07	9.81295e-07
BB_RS03620	11817.7	-0.315349	0.803656	0.0821912	-3.83677	0.000124661	0.000245269
BB_RS03625	82033	-0.0812063	0.945267	0.065711	-1.23581	0.216529	0.274593
BB_RS03630	23702.1	-0.812809	0.569272	0.0803638	-10.1141	4.78248e-24	4.12262e-23
BB_RS03635	361.973	-0.127234	0.915585	0.202125	-0.629478	0.529036	0.601458
BB_RS03640	34232.4	-0.828082	0.563277	0.111028	-7.45834	8.76162e-14	3.57285e-13
BB_RS03645	11551.5	-0.811296	0.56987	0.0880827	-9.21061	3.24279e-20	2.12341e-19
BB_RS03650	41675.3	-0.0253424	0.982587	0.08161	-0.310531	0.756157	0.807754
BB_RS03655	2154.38	-0.474763	0.719585	0.136814	-3.47014	0.000520188	0.000962426
BB_RS03660	7562.66	-0.645711	0.639178	0.0932586	-6.92387	4.39462e-12	1.58346e-11
BB_RS03665	425.302	0.125817	1.09113	0.336504	0.373894	0.708483	0.768888
BB_RS03670	14211.5	0.716385	1.64306	0.0812622	8.81572	1.18917e-18	6.72052e-18
BB_RS03675	18900.3	0.633377	1.55119	0.0724255	8.74522	2.22588e-18	1.23741e-17
BB_RS03680	10881.8	0.197074	1.14637	0.0776858	2.53681	0.0111869	0.0177582
BB_RS03685	68391.8	-0.0557238	0.962112	0.0637996	-0.873419	0.382435	0.452542
BB_RS03690	22832.2	-0.628777	0.646725	0.0756944	-8.30678	9.83336e-17	4.92391e-16
BB_RS03695	12746.4	-0.699605	0.615741	0.0893993	-7.82562	5.05163e-15	2.27825e-14
BB_RS03700	22076.1	-0.434966	0.739711	0.0641246	-6.78314	1.1759e-11	4.11715e-11
BB_RS03705	2540.36	-0.685945	0.621599	0.119334	-5.74813	9.02376e-09	2.54987e-08
BB_RS03710	44397.5	0.142209	1.10359	0.0663594	2.14301	0.0321125	0.0472324
BB_RS03715	13204.5	0.187212	1.13856	0.103886	1.80208	0.0715325	0.0988106
BB_RS03720	16585.3	0.624394	1.54156	0.0683591	9.13403	6.59941e-20	4.14212e-19
BB_RS03725	81317.3	0.472496	1.38751	0.0685888	6.88882	5.62581e-12	2.01112e-11
BB_RS03730	13225	-1.18726	0.439137	0.0649525	-18.2788	1.21974e-74	8.74364e-73
BB_RS03735	62430	-0.819354	0.566696	0.0649448	-12.6162	1.72012e-36	3.0426e-35
BB_RS03740	9014.69	1.48048	2.79041	0.119824	12.3555	4.55075e-35	7.29191e-34
BB_RS03745	6367.76	-0.847812	0.555627	0.0861759	-9.83816	7.71088e-23	5.90013e-22
BB_RS03750	44558.3	0.509118	1.42318	0.0829235	6.1396	8.27273e-10	2.47636e-09
BB_RS03755	37811.3	0.221867	1.16624	0.0551735	4.02126	5.7887e-05	0.000116286
BB_RS03760	11994.9	-0.832564	0.561531	0.0894646	-9.30607	1.32649e-20	8.89989e-20
BB_RS03765	119803	0.0896548	1.06412	0.0597072	1.50157	0.133207	0.177349
BB_RS03780	4090.05	-0.2189	0.85922	0.0894767	-2.44645	0.0144272	0.0225712
BB_RS03785	9278.54	-0.707473	0.612392	0.0772953	-9.15286	5.54436e-20	3.51229e-19
BB_RS03790	13439.5	-0.60328	0.658256	0.097277	-6.20167	5.5867e-10	1.70226e-09
BB_RS03795	15933.7	0.768284	1.70324	0.0807484	9.51454	1.82516e-21	1.28137e-20
BB_RS03800	54658.9	0.349376	1.27401	0.0534465	6.53693	6.2796e-11	2.08605e-10
BB_RS03805	9269.91	-0.197227	0.872225	0.10406	-1.89533	0.0580487	0.0812562
BB_RS03810	15376.1	0.158445	1.11608	0.075561	2.09692	0.0360006	0.0522181
BB_RS03815	10239.4	0.361768	1.285	0.0710528	5.09154	3.55165e-07	8.90857e-07
BB_RS03820	11366.9	0.147617	1.10774	0.0627819	2.35127	0.0187094	0.0287609
BB_RS03825	10144.5	0.560341	1.47462	0.0623151	8.99205	2.4266e-19	1.45596e-18
BB_RS03830	2191.75	0.368273	1.29081	0.0973875	3.78152	0.000155873	0.000301133
BB_RS03835	12038.7	0.58455	1.49957	0.0903679	6.46856	9.89436e-11	3.23168e-10
BB_RS03840	1197.29	-0.186184	0.878928	0.226666	-0.8214	0.411418	0.48223
BB_RS03850	6016.25	-0.387343	0.764537	0.0768937	-5.03738	4.71947e-07	1.16448e-06
BB_RS03855	3915.46	-0.0873432	0.941255	0.0712361	-1.22611	0.220158	0.278417
BB_RS03860	5168.71	-1.0439	0.485015	0.0769307	-13.5693	6.08881e-42	1.42982e-40
BB_RS03865	11562.4	0.222389	1.16666	0.0979424	2.27061	0.0231708	0.0349874
BB_RS03870	2388.95	-0.833811	0.561045	0.109509	-7.61407	2.65591e-14	1.13396e-13
BB_RS03875	1333.71	-0.919398	0.52873	0.109722	-8.37932	5.32356e-17	2.74647e-16
BB_RS03880	1380.24	-0.662303	0.631869	0.127896	-5.17845	2.23731e-07	5.71711e-07
BB_RS03885	3988.94	-1.02812	0.490348	0.115453	-8.90513	5.33258e-19	3.14414e-18
BB_RS03890	5952.89	-0.683795	0.622525	0.0884934	-7.72708	1.10041e-14	4.80372e-14
BB_RS03895	9153.94	-0.313541	0.804664	0.0764599	-4.10072	4.11863e-05	8.42278e-05
BB_RS03900	6151.39	0.102139	1.07336	0.09386	1.08821	0.276502	0.341429
BB_RS03905	2857.22	-0.0160253	0.988954	0.106666	-0.150238	0.880577	0.90722
BB_RS03910	5256.56	-1.17071	0.444204	0.0889482	-13.1617	1.45853e-39	3.1532e-38
BB_RS03915	6858.91	0.290084	1.22271	0.0677289	4.28302	1.84374e-05	3.89329e-05
BB_RS03920	1165.67	-0.0373946	0.974413	0.127747	-0.292725	0.769733	0.818404
BB_RS03925	31929.7	0.657273	1.5771	0.0719977	9.12908	6.90864e-20	4.29661e-19
BB_RS03930	47051.2	0.88299	1.84419	0.0541323	16.3117	8.1495e-60	3.69987e-58
BB_RS03935	6108.18	1.46302	2.75686	0.116266	12.5834	2.60498e-36	4.49111e-35
BB_RS03940	2660.96	1.17413	2.25657	0.112412	10.4448	1.54719e-25	1.46339e-24
BB_RS03945	16242.7	1.03644	2.05116	0.0981318	10.5617	4.48386e-26	4.39353e-25
BB_RS03950	6021.33	1.07777	2.11076	0.130625	8.25083	1.573e-16	7.79066e-16
BB_RS03955	2179.08	1.15142	2.22133	0.102536	11.2294	2.92339e-29	3.46231e-28
BB_RS03960	9057.11	0.526467	1.4404	0.104444	5.04065	4.63963e-07	1.14894e-06
BB_RS03965	2686.22	0.168912	1.12421	0.0801607	2.10717	0.0351033	0.0511892
BB_RS03970	3480.79	-0.280109	0.823529	0.112664	-2.48623	0.0129104	0.0203284
BB_RS03975	1518.02	-0.331342	0.794797	0.108004	-3.06787	0.00215587	0.00371214
BB_RS03980	54225.9	-0.075982	0.948696	0.085389	-0.889834	0.373555	0.443963
BB_RS03990	78700.2	0.789685	1.7287	0.0664434	11.8851	1.41493e-32	1.96647e-31
BB_RS03995	28572.8	0.00278309	1.00193	0.0700344	0.0397389	0.968301	0.974022
BB_RS04000	21371.7	-0.786103	0.579908	0.0676032	-11.6282	2.9626e-31	3.77109e-30
BB_RS04005	147629	0.0871842	1.06229	0.0763605	1.14175	0.25356	0.315675
BB_RS04010	11256.2	-0.40086	0.757406	0.287356	-1.39499	0.163017	0.213696
BB_RS04015	18104.6	-0.542734	0.686469	0.0662672	-8.19008	2.61052e-16	1.26531e-15
BB_RS04020	2302.06	0.0045888	1.00319	0.119937	0.0382601	0.96948	0.974114
BB_RS04025	1645.16	-0.295717	0.814667	0.106861	-2.76731	0.0056521	0.00931981
BB_RS04030	39824.9	-0.234336	0.850076	0.0862104	-2.71819	0.00656406	0.0107584
BB_RS04035	93103.2	-0.382554	0.767078	0.0809905	-4.72345	2.31878e-06	5.3168e-06
BB_RS04040	11476.6	-0.8442	0.557019	0.100925	-8.36464	6.02991e-17	3.07593e-16
BB_RS04045	36883.6	-0.786848	0.579609	0.0670578	-11.7339	8.54403e-32	1.10828e-30
BB_RS04050	3690.18	-1.19848	0.435734	0.103876	-11.5376	8.52827e-31	1.07551e-29
BB_RS04055	4874.98	0.2819	1.2158	0.120097	2.34727	0.0189114	0.0290387
BB_RS04060	66337.1	0.29251	1.22477	0.0692608	4.2233	2.40748e-05	5.00609e-05
BB_RS04065	167830	-0.259477	0.835391	0.111411	-2.32901	0.0198585	0.0303902
BB_RS04070	39446.1	-0.0505537	0.965566	0.042756	-1.18238	0.237056	0.297029
BB_RS04075	30748.1	-0.80495	0.572382	0.0669242	-12.0278	2.53851e-33	3.71768e-32
BB_RS04080	28345.5	0.382313	1.30343	0.0787334	4.85579	1.19906e-06	2.83037e-06
BB_RS04085	198721	0.530126	1.44406	0.0707434	7.49365	6.69867e-14	2.77313e-13
BB_RS04090	23258.9	-0.461037	0.726464	0.0857777	-5.37479	7.66712e-08	2.04757e-07
BB_RS04095	3264.45	-1.01275	0.495601	0.149978	-6.75266	1.45163e-11	5.04368e-11
BB_RS04100	5941.66	-0.904167	0.534341	0.118728	-7.61543	2.62823e-14	1.12568e-13
BB_RS04105	13370.6	-0.811379	0.569837	0.113409	-7.15448	8.39905e-13	3.20434e-12
BB_RS04110	9783.08	-0.473673	0.720129	0.0938771	-5.04567	4.51931e-07	1.12118e-06
BB_RS04115	13973.2	-0.407975	0.75368	0.0921351	-4.42801	9.5106e-06	2.07255e-05
BB_RS04120	7285.88	0.974806	1.96538	0.097397	10.0086	1.3974e-23	1.14654e-22
BB_RS04125	237.603	-0.51645	0.69909	0.253703	-2.03565	0.0417854	0.0595311
BB_RS04130	12578	-1.13856	0.454212	0.0763108	-14.92	2.44106e-50	7.916e-49
BB_RS04135	3395.44	-1.11915	0.460366	0.0808249	-13.8466	1.33407e-43	3.36483e-42
BB_RS04140	59497.5	-1.07271	0.475425	0.0750712	-14.2892	2.55363e-46	6.9561e-45
BB_RS04145	17327	-0.652285	0.636272	0.101565	-6.42234	1.34191e-10	4.31057e-10
BB_RS04150	13368.9	-1.03047	0.48955	0.0893768	-11.5295	9.36573e-31	1.17029e-29
BB_RS04155	6116.52	-1.15296	0.449703	0.0825094	-13.9736	2.2579e-44	5.80238e-43
BB_RS04160	3938.17	-0.149748	0.901408	0.0955589	-1.56708	0.117096	0.157128
BB_RS04165	51305.2	-0.677843	0.625099	0.0872558	-7.76846	7.94457e-15	3.53611e-14
BB_RS04170	42890.8	-0.670373	0.628344	0.079137	-8.47104	2.43206e-17	1.2643e-16
BB_RS04175	31786.9	0.086012	1.06143	0.0897024	0.958859	0.33763	0.407309
BB_RS04180	7798.67	0.0372969	1.02619	0.0755871	0.49343	0.621709	0.68787
BB_RS04185	139.434	-0.905338	0.533907	0.312474	-2.89732	0.00376365	0.00628967
BB_RS04190	66650.6	0.0626783	1.0444	0.078214	0.80137	0.422918	0.493585
BB_RS04195	14057.3	0.800605	1.74183	0.0633076	12.6463	1.1731e-36	2.10233e-35
BB_RS04200	16316.2	-0.313506	0.804684	0.0979926	-3.19928	0.00137769	0.00242523
BB_RS04205	14960.9	-0.919838	0.528568	0.107828	-8.53064	1.4554e-17	7.71303e-17
BB_RS04210	21339.1	0.890606	1.85395	0.0864365	10.3036	6.78783e-25	6.16335e-24
BB_RS04215	19530.9	-0.139807	0.907641	0.0726379	-1.92471	0.054266	0.0762748
BB_RS04220	67264	-0.490761	0.71165	0.0822958	-5.96338	2.47071e-09	7.19041e-09
BB_RS04225	28512.9	0.473858	1.38882	0.0782209	6.05795	1.37868e-09	4.09098e-09
BB_RS04230	1333.48	0.490524	1.40496	0.121052	4.05216	5.07461e-05	0.000102546
BB_RS04235	15378.9	-0.273005	0.827594	0.0890875	-3.06446	0.00218062	0.00374057
BB_RS04240	15627.9	-0.256039	0.837384	0.0773756	-3.30904	0.00093618	0.00167994
BB_RS04245	4040.74	-0.3077	0.807929	0.100966	-3.04756	0.00230709	0.00394261
BB_RS04250	718.77	-0.558675	0.678926	0.161961	-3.44943	0.000561762	0.00102977
BB_RS04255	5571.32	-0.542787	0.686444	0.0824661	-6.58193	4.64366e-11	1.55397e-10
BB_RS04260	24137.5	0.698141	1.62241	0.0797416	8.75504	2.04032e-18	1.1389e-17
BB_RS04265	28112.1	0.358255	1.28187	0.0861562	4.15821	3.20756e-05	6.59924e-05
BB_RS04270	19169.9	-0.390017	0.763121	0.109752	-3.5536	0.000379991	0.0007103
BB_RS04275	54004.9	-0.448488	0.73281	0.0794872	-5.64227	1.67823e-08	4.66479e-08
BB_RS04280	1122.3	-0.747418	0.595669	0.102362	-7.30175	2.84059e-13	1.13791e-12
BB_RS04285	13.0425	-1.33044	0.397648	0.855749	-1.5547	0.120017	0.160731
BB_RS04290	28.2101	-0.616816	0.652109	0.518854	-1.1888	0.234517	0.294389
BB_RS04300	2763.16	0.869282	1.82675	0.0999052	8.70107	3.28773e-18	1.81291e-17
BB_RS04305	239.46	0.494058	1.4084	0.234192	2.10962	0.0348908	0.0509338
BB_RS04310	0.900394	0.331594	1.2584	3.24168	0.102291	0.918526	0.935701
BB_RS04315	52.3201	0.116505	1.08411	0.567434	0.20532	0.837322	0.875236
BB_RS04320	7133.59	1.86853	3.6516	0.146894	12.7203	4.56329e-37	8.63222e-36
BB_RS04325	18.7988	-0.632086	0.645243	0.782527	-0.80775	0.419235	0.489706
BB_RS04330	29.508	0.413234	1.33167	0.499946	0.826557	0.408488	0.479208
BB_RS04335	1537.64	-0.522392	0.696217	0.178426	-2.92778	0.00341386	0.00574345
BB_RS04340	73.5289	-0.675668	0.626042	0.506108	-1.33503	0.181868	0.235909
BB_RS04345	65169.5	-0.530884	0.692131	0.154259	-3.44151	0.000578471	0.00105897
BB_RS04350	7330.36	1.93789	3.83146	0.140984	13.7455	5.41909e-43	1.34196e-41
BB_RS04355	772.362	-0.113988	0.92403	0.204763	-0.556685	0.577743	0.646047
BB_RS04360	4346.9	1.0252	2.03524	0.155893	6.57628	4.82357e-11	1.61022e-10
BB_RS04365	1261.26	0.843269	1.79411	0.166257	5.07209	3.9347e-07	9.81513e-07
BB_RS04370	2588.25	1.01956	2.02729	0.194758	5.235	1.64988e-07	4.28843e-07
BB_RS04375	2264.18	1.59367	3.01817	0.168953	9.43266	3.99831e-21	2.75035e-20
BB_RS04380	2206.84	0.44051	1.35708	0.186774	2.35851	0.0183483	0.0282377
BB_RS04385	787.936	0.449249	1.36533	0.219562	2.04612	0.0407448	0.0582313
BB_RS04390	720.695	0.267715	1.2039	0.210496	1.27183	0.203433	0.26041
BB_RS04395	218.892	-0.978041	0.507669	0.383453	-2.55061	0.0107534	0.01715
BB_RS04400	199.676	-0.326395	0.797527	0.253104	-1.28957	0.197201	0.253384
BB_RS04405	9987.97	0.275097	1.21008	0.0936043	2.93893	0.00329347	0.00555162
BB_RS04410	57.0514	-0.985493	0.505053	0.454967	-2.16608	0.0303053	0.0447677
BB_RS04415	110.082	0.109672	1.07898	0.389188	0.281798	0.778098	0.826654
BB_RS04420	0.549392	0.699944	1.62444	4.1124	0.170203	0.86485	0.895081
BB_RS04430	59.0271	2.12699	4.36806	0.480546	4.4262	9.59088e-06	2.08671e-05
BB_RS04445	53.071	1.40498	2.64814	0.437813	3.20908	0.0013316	0.00234927
BB_RS04470	5.96821	1.78058	3.43564	1.40091	1.27101	0.203723	0.260537
BB_RS04500	5988.48	0.515413	1.4294	0.145691	3.5377	0.000403625	0.000751007
BB_RS04505	1337.67	0.150937	1.11029	0.184371	0.818659	0.412981	0.483646
BB_RS04510	4296.85	0.116609	1.08418	0.200879	0.580496	0.56158	0.633172
BB_RS04515	375.732	-0.206139	0.866854	0.33733	-0.611089	0.541141	0.612663
BB_RS04520	11507.5	1.47052	2.77122	0.134332	10.9469	6.87863e-28	7.37693e-27
BB_RS04525	3572.11	1.26248	2.39908	0.102293	12.3418	5.39632e-35	8.54626e-34
BB_RS04530	4192.4	0.721591	1.649	0.0966907	7.46288	8.46495e-14	3.46224e-13
BB_RS04535	2590.37	0.405265	1.32433	0.131486	3.0822	0.00205477	0.00355604
BB_RS04540	2214.55	-0.601484	0.659076	0.171125	-3.51487	0.000439964	0.00081528
BB_RS04545	53.7676	-0.206789	0.866464	0.371307	-0.556921	0.577582	0.646047
BB_RS04550	837.515	0.696256	1.62029	0.181789	3.83002	0.000128132	0.000249665
BB_RS04555	417.647	-0.353648	0.782603	0.161617	-2.18818	0.0286563	0.0425625
BB_RS04560	159.888	-0.302392	0.810907	0.241123	-1.2541	0.209807	0.267063
BB_RS04565	135.729	-0.364888	0.776529	0.292881	-1.24586	0.212817	0.270136
BB_RS04570	118.34	-0.21581	0.861062	0.278345	-0.775333	0.438143	0.509173
BB_RS04575	508.589	0.0362263	1.02543	0.188278	0.192408	0.847423	0.883083
BB_RS04580	238.113	-0.888431	0.540201	0.251304	-3.53528	0.000407341	0.000756887
BB_RS04585	123.46	-0.131673	0.912772	0.258586	-0.509203	0.61061	0.678345
BB_RS04590	292.233	-0.000442801	0.999693	0.233932	-0.00189287	0.99849	0.999958
BB_RS04595	678.332	0.326689	1.25413	0.211085	1.54766	0.121704	0.16283
BB_RS04600	66.5897	1.34465	2.53969	0.36168	3.7178	0.000200966	0.000382819
BB_RS04605	197.968	1.42205	2.67966	0.304418	4.67136	2.99207e-06	6.79803e-06
BB_RS04610	308.231	0.291709	1.22409	0.243171	1.19961	0.230292	0.28962
BB_RS04615	421.929	-0.265465	0.831931	0.239819	-1.10694	0.26832	0.331927
BB_RS04620	37.3386	-0.463008	0.725472	0.600552	-0.770971	0.440724	0.511736
BB_RS04625	29.4844	0.166826	1.12259	0.550487	0.303051	0.761851	0.811291
BB_RS04630	49.9245	1.17835	2.26318	0.520667	2.26316	0.0236259	0.0356351
BB_RS04635	48.502	1.07197	2.10231	0.48927	2.19097	0.0284543	0.0423086
BB_RS04640	2471.91	0.288908	1.22172	0.151977	1.90099	0.0573032	0.0802952
BB_RS04645	243.137	-0.274619	0.826669	0.287291	-0.95589	0.339128	0.408754
BB_RS04650	262.309	0.441935	1.35843	0.247869	1.78294	0.0745961	0.10273
BB_RS04655	1249.11	-0.81979	0.566524	0.156178	-5.24906	1.52878e-07	3.98125e-07
BB_RS04660	42873.9	0.36316	1.28624	0.0919852	3.94803	7.87979e-05	0.000156904
BB_RS04665	8521.19	-0.683381	0.622704	0.0786346	-8.69058	3.60587e-18	1.97237e-17
BB_RS04690	0.350815	0.127198	1.09217	4.22129	0.0301325	0.975961	0.978836
BB_RS04835	0.782931	1.74592	3.35409	3.68175	0.47421	0.63535	0.698988
BB_RS04920	55.1189	0.19968	1.14844	0.379712	0.525872	0.598977	0.6676
BB_RS04940	12.0996	-0.470377	0.721776	0.966545	-0.486659	0.6265	0.690926
BB_RS04945	4.44068	-0.266317	0.831439	1.39226	-0.191284	0.848303	0.883325
BB_RS04980	2.61836	0.339971	1.26573	2.03227	0.167286	0.867145	0.896774
BB_RS04985	5.1026	1.82766	3.5496	1.35341	1.35041	0.176885	0.230323
BB_RS05000	0.181783	-1.566	0.337743	4.24714	-0.368719	0.712337	0.770488
BB_RS05050	0.253293	0	1	4.24714	0	1	1
BB_RS05055	6.51195	1.42995	2.69437	1.53116	0.933896	0.350358	0.420149
BB_RS05105	0.336233	-0.604212	0.65783	4.24714	-0.142263	0.886872	0.909919
BB_RS05110	16.355	0.953956	1.93718	0.663963	1.43676	0.150786	0.199002
BB_RS05120	344.57	1.18321	2.27082	0.163628	7.2311	4.79084e-13	1.88044e-12
BB_RS05125	34227.7	0.725083	1.653	0.0919886	7.88232	3.21354e-15	1.49892e-14
BB_RS05130	3621.57	0.565765	1.48017	0.102388	5.52571	3.28154e-08	8.99287e-08
BB_RS05135	564.854	-0.497501	0.708332	0.226084	-2.20052	0.0277702	0.0413819
BB_RS05140	396.932	0.396048	1.3159	0.213579	1.85434	0.063691	0.0885174
BB_RS05145	8615.22	0.654214	1.57376	0.103217	6.33822	2.32429e-10	7.32797e-10
BB_RS05150	8501.31	1.28919	2.4439	0.112588	11.4505	2.33726e-30	2.81712e-29
BB_RS05155	3311.14	1.08158	2.11636	0.0974799	11.0955	1.3199e-28	1.47352e-27
BB_RS05160	4591.35	0.56389	1.47825	0.126021	4.47459	7.65576e-06	1.6818e-05
BB_RS05165	302.023	0.0241793	1.0169	0.233077	0.10374	0.917376	0.935229
BB_RS05170	3664.19	0.249213	1.18856	0.110662	2.25201	0.0243216	0.0366034
BB_RS05175	5477.33	0.18076	1.13348	0.103568	1.74533	0.0809281	0.111113
BB_RS05180	823798	0.0255201	1.01785	0.103384	0.246847	0.805027	0.851278
BB_RS05185	954550	-0.0579701	0.960615	0.103111	-0.56221	0.573973	0.642888
BB_RS05190	8338.19	2.08576	4.245	0.0856079	24.3642	4.10328e-131	1.39717e-128
BB_RS05195	13452.7	1.26889	2.40976	0.0757634	16.748	5.85261e-63	2.95232e-61
BB_RS05200	5178.41	0.772512	1.70824	0.114849	6.72636	1.73961e-11	6.02889e-11
BB_RS05205	5195.85	0.0460054	1.0324	0.10185	0.451696	0.651488	0.713966
BB_RS05210	32076.9	0.667676	1.58851	0.0925255	7.21613	5.34873e-13	2.08738e-12
BB_RS05215	6708.53	0.259355	1.19694	0.137045	1.89249	0.0584259	0.0816165
BB_RS05220	2072.31	0.0169602	1.01183	0.177413	0.0955976	0.92384	0.939008
BB_RS05225	2585.18	0.845006	1.79627	0.0952112	8.87507	6.98867e-19	4.08522e-18
BB_RS05230	9213.74	0.662516	1.58284	0.104987	6.31047	2.78192e-10	8.63092e-10
BB_RS05235	6968.33	-0.3558	0.781436	0.115532	-3.07966	0.00207234	0.00357528
BB_RS05240	384.017	-0.780042	0.58235	0.185591	-4.20302	2.63374e-05	5.4599e-05
BB_RS05245	2149.39	1.41331	2.66348	0.134547	10.5042	8.26206e-26	8.0378e-25
BB_RS05250	1118.98	0.583613	1.4986	0.122881	4.74941	2.04009e-06	4.71749e-06
BB_RS05255	1043.21	0.54395	1.45796	0.1569	3.46686	0.000526575	0.000971808
BB_RS05260	54525.1	1.06457	2.09155	0.0982038	10.8404	2.21448e-27	2.30239e-26
BB_RS05265	10681.7	0.674991	1.59659	0.102353	6.59472	4.26049e-11	1.43279e-10
BB_RS05270	14140.5	0.209904	1.15661	0.116764	1.79767	0.0722288	0.0995705
BB_RS05275	19479.4	0.478181	1.39299	0.123565	3.86986	0.0001089	0.000214959
BB_RS05280	2633.86	-0.0437213	0.970149	0.110323	-0.396304	0.691881	0.754477
BB_RS05285	5384.43	-0.00881516	0.993908	0.122074	-0.0722118	0.942433	0.952928
BB_RS05290	1316.18	-0.217	0.860353	0.135862	-1.59721	0.110219	0.148485
BB_RS05295	4035.01	-0.766832	0.587706	0.133832	-5.7298	1.0055e-08	2.82952e-08
BB_RS05300	12931.5	0.0371808	1.02611	0.111992	0.331995	0.739893	0.794117
BB_RS05305	3802.19	0.0812248	1.05792	0.128016	0.634488	0.525763	0.598236
BB_RS05310	4115.89	0.0689243	1.04893	0.118154	0.583344	0.559662	0.631532
BB_RS05315	668.667	0.083147	1.05933	0.156847	0.530116	0.596032	0.664861
BB_RS05320	10062.8	0.161451	1.11841	0.110731	1.45806	0.144825	0.192112
BB_RS05325	3368.95	-0.0161678	0.988856	0.109913	-0.147096	0.883056	0.909087
BB_RS05330	12914.6	0.672102	1.59339	0.105057	6.39749	1.5795e-10	5.03814e-10
BB_RS05335	2328.53	0.297441	1.22896	0.116264	2.55833	0.0105176	0.0167936
BB_RS05340	3223.44	-0.115677	0.922949	0.139209	-0.830963	0.405995	0.476995
BB_RS05345	5113.78	-0.413244	0.750933	0.081602	-5.06414	4.10239e-07	1.02147e-06
BB_RS05350	1528.16	-0.0998911	0.933103	0.100783	-0.99115	0.321613	0.389366
BB_RS05355	3721.73	0.194389	1.14424	0.101708	1.91124	0.0559741	0.0785136
BB_RS05360	153343	-0.147148	0.903034	0.0679187	-2.16653	0.0302705	0.0447648
BB_RS05365	5848.72	0.718203	1.64513	0.0913621	7.86106	3.80899e-15	1.74675e-14
BB_RS05370	48253.1	-0.103715	0.930633	0.103948	-0.997758	0.318397	0.385815
BB_RS05375	554057	-0.276124	0.825806	0.0777055	-3.55347	0.000380182	0.0007103
BB_RS05380	52820.3	0.0567432	1.04012	0.0524817	1.0812	0.279608	0.344639
BB_RS05385	2295.24	-0.35697	0.780803	0.0988988	-3.60945	0.00030685	0.000580457
BB_RS05390	5363.03	-0.258507	0.835953	0.120509	-2.14513	0.0319427	0.0470334
BB_RS05395	41880	1.39559	2.63095	0.106765	13.0716	4.78399e-39	1.00243e-37
BB_RS05400	14607.1	1.69462	3.2369	0.134559	12.5939	2.2816e-36	3.98403e-35
BB_RS05405	281.587	-0.519403	0.697661	0.353309	-1.47011	0.141533	0.188066
BB_RS05410	1343.53	-0.269355	0.82969	0.132257	-2.03661	0.041689	0.0594559
BB_RS05415	564.386	0.145815	1.10636	0.171207	0.851686	0.394388	0.465071
BB_RS05420	2711.48	-0.147131	0.903045	0.117629	-1.2508	0.211006	0.268339
BB_RS05425	255282	0.528709	1.44264	0.121572	4.34896	1.36787e-05	2.94785e-05
BB_RS05430	13010.8	0.855137	1.80893	0.126105	6.78117	1.19209e-11	4.16316e-11
BB_RS05475	116.248	0.499648	1.41387	0.254174	1.96577	0.0493247	0.0697614
BB_RS05480	7485.08	0.188492	1.13957	0.103149	1.82737	0.0676439	0.0937243
BB_RS05485	10981.1	-0.280163	0.823498	0.110299	-2.54003	0.0110842	0.0176158
BB_RS05490	23354.7	-0.360526	0.778881	0.0677376	-5.32239	1.02411e-07	2.70317e-07
BB_RS05495	17748.8	0.436214	1.35305	0.103535	4.21321	2.5177e-05	5.2273e-05
BB_RS05500	3624.4	1.24472	2.36973	0.167019	7.45256	9.15481e-14	3.72204e-13
BB_RS05505	3336.27	0.70028	1.62482	0.139195	5.03092	4.88143e-07	1.20226e-06
BB_RS05510	11929.7	0.332918	1.25956	0.105378	3.15929	0.00158155	0.00276163
BB_RS05515	3861.09	0.0494163	1.03485	0.160578	0.307739	0.758281	0.808754
BB_RS05520	4631.79	-0.420849	0.746985	0.0765637	-5.49672	3.86925e-08	1.05398e-07
BB_RS05525	13028.3	2.21238	4.6344	0.147439	15.0054	6.76466e-51	2.30337e-49
BB_RS05530	226.809	0.11898	1.08597	0.244422	0.486783	0.626412	0.690926
BB_RS05535	6971.2	0.0822101	1.05864	0.0713846	1.15165	0.249464	0.310861
BB_RS05540	2503.05	-0.8136	0.56896	0.362685	-2.24327	0.0248795	0.0373604
BB_RS05545	7323.63	-1.24704	0.421312	0.10034	-12.4282	1.83779e-35	3.09021e-34
BB_RS05550	50003.3	0.34895	1.27363	0.0832124	4.19349	2.74698e-05	5.67736e-05
BB_RS05555	92953.1	-0.0343534	0.976469	0.0946893	-0.362801	0.716754	0.774162
BB_RS05560	249090	-0.294413	0.815404	0.0916645	-3.21186	0.0013188	0.00233273
BB_RS05565	23149	-0.957638	0.514899	0.113576	-8.43171	3.40641e-17	1.76408e-16
BB_RS05570	85252.6	0.0619864	1.0439	0.101106	0.613082	0.539822	0.611679
BB_RS05575	15488.6	-1.14108	0.453421	0.106162	-10.7484	6.02779e-27	6.12675e-26
BB_RS05580	2980.16	-0.810534	0.570171	0.215649	-3.75858	0.000170881	0.000328266
BB_RS05585	2302.93	0.0926439	1.06632	0.102781	0.901375	0.367389	0.437016
BB_RS05590	3705.72	-0.388404	0.763974	0.164043	-2.36769	0.0178996	0.0275783
BB_RS05595	2441.77	-0.40552	0.754964	0.597764	-0.678394	0.497522	0.571353
BB_RS05600	6705.95	0.792826	1.73246	0.14874	5.33027	9.80683e-08	2.59357e-07
BB_RS05605	481306	0.261925	1.19908	0.0781798	3.35029	0.000807274	0.00145823
BB_RS05610	758.552	-0.447734	0.733194	0.222222	-2.0148	0.0439251	0.0623837
BB_RS05615	225.198	0.320116	1.24843	0.312704	1.0237	0.305975	0.374092
BB_RS05620	241.314	-0.701849	0.614784	0.272082	-2.57955	0.00989294	0.0158334
BB_RS05625	5765.6	-0.619858	0.650735	0.119502	-5.18702	2.13691e-07	5.4708e-07
BB_RS05630	162.53	-1.28936	0.409131	0.423735	-3.04286	0.00234344	0.00399471
BB_RS05635	52.4399	-0.387237	0.764592	0.517774	-0.747888	0.454528	0.527314
BB_RS05640	6639.15	0.826283	1.77311	0.148992	5.5458	2.9261e-08	8.05122e-08
BB_RS05645	3456.82	0.183527	1.13566	0.111327	1.64853	0.099243	0.134229
BB_RS05650	6835.54	0.659064	1.57906	0.158667	4.15376	3.27054e-05	6.71867e-05
BB_RS05655	37872.8	-0.0463503	0.968383	0.0938236	-0.494015	0.621295	0.68787
BB_RS05660	46006.4	-0.123892	0.917709	0.130487	-0.949459	0.342387	0.412318
BB_RS05665	1269.94	0.891756	1.85543	0.195975	4.55036	5.3554e-06	1.18796e-05
BB_RS05670	15185.2	1.41462	2.6659	0.122744	11.525	9.86834e-31	1.22188e-29
BB_RS05675	1972.7	0.120713	1.08727	0.167785	0.719452	0.471863	0.545104
BB_RS05680	31229.3	0.989282	1.9852	0.136039	7.27203	3.54127e-13	1.4021e-12
BB_RS05685	4862.99	0.813885	1.75794	0.109931	7.40357	1.32567e-13	5.3737e-13
BB_RS05690	427.663	-1.34717	0.393063	0.23069	-5.83974	5.2283e-09	1.49286e-08
BB_RS05695	391.68	-1.43147	0.370753	0.309156	-4.63025	3.65227e-06	8.22213e-06
BB_RS05700	3880.51	-0.0698506	0.952737	0.138269	-0.505179	0.613433	0.680926
BB_RS05705	41.1376	-0.0971293	0.934891	0.460461	-0.210939	0.832935	0.871989
BB_RS05710	77.6702	-0.885934	0.541137	0.304743	-2.90715	0.00364742	0.00611044
BB_RS05715	195.114	-0.559177	0.678689	0.269781	-2.07271	0.0381994	0.0550557
BB_RS05720	66.7371	-0.280125	0.82352	0.350986	-0.798109	0.424807	0.494942
BB_RS05725	183.906	-1.12767	0.457656	0.285119	-3.95507	7.65136e-05	0.000152579
BB_RS05730	877.746	-1.3069	0.404188	0.265306	-4.92603	8.39175e-07	2.03012e-06
BB_RS05735	52.8791	-1.02793	0.490412	0.415102	-2.47634	0.0132737	0.0208281
BB_RS05740	179.183	-0.388823	0.763753	0.283058	-1.37365	0.169551	0.221728
BB_RS05745	59.8571	-0.453471	0.730284	0.390173	-1.16223	0.245141	0.306314
BB_RS05750	41.9881	-0.100252	0.93287	0.557684	-0.179764	0.857338	0.888146
BB_RS05755	369.428	-0.900439	0.535724	0.217991	-4.13062	3.61792e-05	7.40994e-05
BB_RS05760	9964.82	0.0558461	1.03947	0.124587	0.448251	0.653972	0.716005
BB_RS05765	9257.33	0.191045	1.14159	0.169617	1.12633	0.260026	0.322546
BB_RS05770	1136.65	-1.15431	0.449281	0.165631	-6.96915	3.1886e-12	1.16431e-11
BB_RS05775	2381.11	0.8777	1.83744	0.0939391	9.34329	9.3386e-21	6.32795e-20
BB_RS05780	1623.64	0.669853	1.59091	0.136717	4.89956	9.60502e-07	2.29107e-06
BB_RS05785	720.715	0.896837	1.86198	0.172306	5.20492	1.94084e-07	4.9876e-07
BB_RS05790	3196.18	0.75651	1.6894	0.155	4.88071	1.05707e-06	2.50823e-06
BB_RS05795	5356.14	-0.392646	0.761731	0.130869	-3.00029	0.00269721	0.00456916
BB_RS05800	20.0967	-1.59108	0.331923	0.824512	-1.92972	0.053641	0.0755484
BB_RS05805	78.4471	-1.20624	0.433396	0.354329	-3.4043	0.000663327	0.00120621
BB_RS05810	61.3013	-0.623354	0.64916	0.433854	-1.43678	0.15078	0.199002
BB_RS05815	130.465	-0.424799	0.744942	0.323433	-1.31341	0.189046	0.244057
BB_RS05820	948.249	-1.36883	0.387205	0.260741	-5.24977	1.52288e-07	3.97348e-07
BB_RS05825	2222.58	-1.07196	0.475673	0.241588	-4.43712	9.11687e-06	1.98993e-05
BB_RS05830	3030.86	-0.685344	0.621857	0.328923	-2.0836	0.0371963	0.0537236
BB_RS05835	11053	-0.818021	0.56722	0.338894	-2.4138	0.0157872	0.0245739
BB_RS05840	1761.22	0.751364	1.68338	0.17593	4.27081	1.94766e-05	4.09369e-05
BB_RS05845	24913.6	1.85554	3.61888	0.165725	11.1965	4.24104e-29	4.97956e-28
BB_RS05850	6567.27	2.20478	4.61004	0.163207	13.5091	1.3817e-41	3.13645e-40
BB_RS05855	5140.65	2.17428	4.51359	0.183477	11.8504	2.14106e-32	2.91613e-31
BB_RS05860	4424.37	2.08212	4.2343	0.175671	11.8524	2.09142e-32	2.87729e-31
BB_RS05865	2253.27	1.60491	3.04177	0.186456	8.60748	7.46862e-18	4.00482e-17
BB_RS05870	7666.28	1.90472	3.74435	0.184106	10.3458	4.37383e-25	4.0251e-24
BB_RS05875	3174.57	1.75433	3.3737	0.191974	9.13839	6.33868e-20	3.99689e-19
BB_RS05880	1749.16	1.0328	2.04599	0.164726	6.26976	3.61602e-10	1.11426e-09
BB_RS05885	1372.7	1.52742	2.88271	0.212314	7.19419	6.28344e-13	2.43126e-12
BB_RS05890	1399.53	1.22585	2.33893	0.183174	6.69228	2.19718e-11	7.53792e-11
BB_RS05895	6698.23	0.303514	1.23415	0.147823	2.05322	0.0400508	0.0573599
BB_RS05900	1148.67	0.702393	1.6272	0.193085	3.63774	0.000275037	0.000521727
BB_RS05905	693.941	0.549928	1.46401	0.123258	4.46159	8.1355e-06	1.78144e-05
BB_RS05910	195.715	0.62329	1.54038	0.194154	3.21028	0.00132605	0.00234252
BB_RS05915	4421.82	0.208765	1.1557	0.17309	1.20611	0.227776	0.286986
BB_RS05920	1963.98	0.200031	1.14872	0.132385	1.51098	0.130794	0.174307
BB_RS05925	10050.9	0.6993	1.62372	0.131845	5.30398	1.13307e-07	2.97923e-07
BB_RS05930	1872.71	0.556158	1.47035	0.113924	4.88185	1.05095e-06	2.49808e-06
BB_RS05935	2479.96	1.18257	2.26981	0.129637	9.1222	7.36169e-20	4.55755e-19
BB_RS05940	15993.2	0.897024	1.86222	0.153708	5.83588	5.35082e-09	1.52465e-08
BB_RS05945	8411.09	0.724493	1.65232	0.089501	8.0948	5.73572e-16	2.74107e-15
BB_RS05950	18113.5	0.444202	1.36056	0.141692	3.135	0.00171856	0.0029932
BB_RS05955	4540.54	1.09871	2.14162	0.0881486	12.4642	1.1697e-35	1.99141e-34
BB_RS05960	7980.25	1.00348	2.00484	0.129646	7.74017	9.92801e-15	4.36192e-14
BB_RS05965	3551.67	0.649935	1.5691	0.0931199	6.97955	2.96126e-12	1.0842e-11
BB_RS05970	7570.54	0.601241	1.51702	0.144591	4.15822	3.2073e-05	6.59924e-05
BB_RS05975	2745.59	0.050537	1.03565	0.137285	0.368117	0.712786	0.770488
BB_RS05980	3309.7	0.0103429	1.00719	0.164317	0.0629448	0.94981	0.958964
BB_RS05985	9834.88	1.15705	2.23002	0.163937	7.05793	1.69005e-12	6.32377e-12
BB_RS05990	26173	1.63062	3.09645	0.153891	10.5959	3.11252e-26	3.07192e-25
BB_RS05995	9203.1	1.62256	3.07921	0.0854347	18.9918	1.99307e-80	1.80971e-78
BB_RS06000	4335.46	0.971476	1.96085	0.0972181	9.99274	1.63984e-23	1.3374e-22
BB_RS06005	2352.76	0.611324	1.52766	0.178719	3.42059	0.000624858	0.0011393
BB_RS06010	5573.61	0.44083	1.35738	0.0730025	6.03856	1.55499e-09	4.5842e-09
BB_RS06015	3808.5	-0.109345	0.927009	0.14701	-0.743793	0.457002	0.528833
BB_RS06020	569.526	-0.0783245	0.947157	0.150081	-0.52188	0.601754	0.670067
BB_RS06025	346.655	-0.188113	0.877753	0.175439	-1.07225	0.283609	0.348939
BB_RS06030	2641.48	1.08607	2.12295	0.112814	9.62711	6.14327e-22	4.49846e-21
BB_RS06035	15873.3	1.16576	2.24351	0.0972084	11.9924	3.89548e-33	5.52672e-32
BB_RS06040	3945.35	1.25129	2.38054	0.103228	12.1216	8.11535e-34	1.22812e-32
BB_RS06045	1376.07	0.174976	1.12895	0.129714	1.34894	0.177357	0.230717
BB_RS06050	2755.88	0.236794	1.17837	0.109191	2.16861	0.0301121	0.0446274
BB_RS06055	3075.98	2.2695	4.82156	0.152258	14.9056	3.02867e-50	9.59314e-49
BB_RS06060	534.283	2.10392	4.29877	0.228523	9.2066	3.36612e-20	2.19361e-19
BB_RS06065	340.175	2.32309	5.00401	0.239413	9.70325	2.92051e-22	2.18557e-21
BB_RS06070	1400.97	2.61544	6.12811	0.203699	12.8397	9.82197e-38	1.99664e-36
BB_RS06075	434.759	1.84503	3.59261	0.238042	7.75087	9.12663e-15	4.04901e-14
BB_RS06080	10.8168	1.8853	3.69431	0.936078	2.01405	0.0440048	0.0624318
BB_RS06085	191.987	2.01102	4.03067	0.339213	5.92849	3.05727e-09	8.80337e-09
BB_RS06095	297.316	1.52983	2.88753	0.252221	6.06546	1.31576e-09	3.91282e-09
BB_RS06100	202.801	1.42996	2.69439	0.299444	4.77538	1.79368e-06	4.1832e-06
BB_RS06105	5.49908	-0.237608	0.84815	1.06167	-0.223807	0.822908	0.867493
BB_RS06110	0.511433	-1.97876	0.253708	4.17142	-0.474361	0.635243	0.698988
BB_RS06115	0.364208	-1.46183	0.363033	4.20994	-0.347233	0.728417	0.783652
BB_RS06120	0.211152	-1.566	0.337743	4.24714	-0.368719	0.712337	0.770488
BB_RS06125	943.616	0.159996	1.11728	0.181448	0.881771	0.377901	0.447956
BB_RS06130	607.434	0.290936	1.22343	0.150799	1.9293	0.0536937	0.0755484
BB_RS06135	209.859	-0.0315589	0.978363	0.194325	-0.162402	0.870989	0.899384
BB_RS06140	3.61424	1.31138	2.48179	1.29115	1.01567	0.309788	0.378413
BB_RS06145	1.79413	0.859681	1.81464	2.01434	0.426781	0.669539	0.731285
BB_RS06150	4.55567	0.364624	1.28755	1.16345	0.313399	0.753978	0.806058
BB_RS06155	277.185	0.605796	1.52182	0.239825	2.52599	0.0115372	0.0182717
BB_RS06160	1671.84	0.626504	1.54382	0.153865	4.07178	4.66562e-05	9.48443e-05
BB_RS06165	0.354615	0.888016	1.85063	4.16467	0.213226	0.831151	0.871989
BB_RS06170	0.619631	2.81018	7.01374	4.12401	0.68142	0.495606	0.569633
BB_RS06175	1957.33	0.726698	1.65485	0.148159	4.90484	9.35039e-07	2.23425e-06
BB_RS06180	1078.66	0.311221	1.24076	0.140624	2.21314	0.0268879	0.0401991
BB_RS06185	175.677	-0.270453	0.829059	0.24748	-1.09283	0.27447	0.339227
BB_RS06190	13648.8	0.361841	1.28506	0.0600349	6.02717	1.66853e-09	4.8977e-09
BB_RS06195	8484.4	-0.793018	0.577135	0.134844	-5.88101	4.07762e-09	1.1692e-08
BB_RS06200	1758.1	0.522643	1.43658	0.161815	3.22987	0.00123846	0.00220207
BB_RS06205	40673.9	1.73794	3.33559	0.146817	11.8375	2.49802e-32	3.33559e-31
BB_RS06210	15070.9	1.7169	3.28729	0.116602	14.7245	4.48996e-49	1.35896e-47
BB_RS06215	3276.89	1.39975	2.63856	0.0899946	15.5538	1.50047e-54	6.01069e-53
BB_RS06220	4573.14	1.07587	2.108	0.0872039	12.3375	5.69288e-35	8.9123e-34
BB_RS06225	8567.38	1.25027	2.37886	0.0646081	19.3516	1.97675e-83	2.07102e-81
BB_RS06230	1587.66	0.199491	1.14829	0.154448	1.29164	0.196482	0.252699
BB_RS06235	217.436	-0.100702	0.932579	0.225082	-0.4474	0.654586	0.716101
BB_RS06240	744.388	0.809145	1.75217	0.13187	6.13594	8.46548e-10	2.52851e-09
BB_RS06245	1256.47	0.588649	1.50384	0.112828	5.21724	1.81613e-07	4.68478e-07
BB_RS06250	379.307	0.623986	1.54113	0.185384	3.3659	0.000762935	0.0013818
BB_RS06255	74.0066	0.719607	1.64673	0.323496	2.22447	0.0261168	0.0391321
BB_RS06260	278.189	-0.899746	0.535981	0.21717	-4.14305	3.42725e-05	7.02998e-05
BB_RS06265	1524.69	-0.0285393	0.980412	0.134878	-0.211594	0.832424	0.871989
BB_RS06270	1151.62	1.73307	3.32435	0.180623	9.59496	8.39535e-22	6.08216e-21
BB_RS06275	1006.68	1.92318	3.79258	0.193839	9.92151	3.35629e-23	2.67326e-22
BB_RS06280	927.386	1.22231	2.3332	0.196193	6.23014	4.66011e-10	1.42631e-09
BB_RS06285	1758.06	1.40015	2.6393	0.180951	7.73773	1.01205e-14	4.4322e-14
BB_RS06290	1092.92	0.887085	1.84944	0.186049	4.76803	1.86039e-06	4.32398e-06
BB_RS06295	2025.71	1.125	2.18102	0.181915	6.18424	6.24007e-10	1.89287e-09
BB_RS06300	397.532	1.16272	2.23879	0.2308	5.03778	4.7097e-07	1.16418e-06
BB_RS06305	582.47	0.78195	1.71945	0.175057	4.46683	7.93871e-06	1.74115e-05
BB_RS06315	331.271	0.708894	1.63455	0.235134	3.01486	0.00257102	0.0043717
BB_RS06320	1213.21	0.0390185	1.02741	0.173751	0.224566	0.822317	0.867493
BB_RS06325	171.417	0.373929	1.29588	0.287542	1.30043	0.193453	0.249274
BB_RS06330	79.3604	0.600852	1.51661	0.320126	1.87692	0.0605289	0.0843811
BB_RS06335	174.266	0.232627	1.17497	0.215695	1.0785	0.280809	0.345806
BB_RS06340	980.815	-0.0351429	0.975935	0.223098	-0.157522	0.874833	0.902669
BB_RS06345	698.847	-0.0700116	0.95263	0.175018	-0.400025	0.689138	0.752088
BB_RS06350	4580.38	0.889829	1.85296	0.143775	6.18905	6.05283e-10	1.84017e-09
BB_RS06355	1461.01	0.497343	1.41161	0.126781	3.92284	8.7511e-05	0.00017299
BB_RS06360	3464.96	2.1532	4.44813	0.136379	15.7884	3.74128e-56	1.59238e-54
BB_RS06365	7439.53	1.41128	2.65972	0.130435	10.8198	2.77438e-27	2.86265e-26
BB_RS06370	1323.21	0.703119	1.62802	0.177552	3.96007	7.49286e-05	0.000149637
BB_RS06375	5638.83	0.348862	1.27356	0.150619	2.3162	0.0205476	0.0313742
BB_RS06380	1513.1	1.65622	3.1519	0.106602	15.5365	1.9639e-54	7.64236e-53
BB_RS06385	0.33188	1.34783	2.54529	4.19911	0.32098	0.748226	0.801249
BB_RS06390	1600.87	1.32623	2.50746	0.160546	8.26073	1.44781e-16	7.19679e-16
BB_RS06395	947.503	0.609723	1.52597	0.194858	3.12906	0.00175368	0.00305047
BB_RS06400	25400.3	0.801615	1.74305	0.081034	9.89232	4.49487e-23	3.51839e-22
BB_RS06405	10624.2	0.0139349	1.00971	0.124857	0.111607	0.911135	0.93026
BB_RS06410	4218.89	0.186046	1.13764	0.154629	1.20318	0.228908	0.288145
BB_RS06415	26311.7	1.8063	3.49744	0.125849	14.353	1.02066e-46	2.83701e-45
BB_RS06420	6740.87	1.99208	3.9781	0.0810878	24.567	2.84933e-133	1.94039e-130
BB_RS06425	1848.49	1.35149	2.55176	0.0882125	15.3209	5.54574e-53	2.04143e-51
BB_RS06430	2953.34	1.01096	2.01526	0.112982	8.94799	3.6202e-19	2.1626e-18
BB_RS06435	5061.73	0.967719	1.95575	0.109132	8.86743	7.48514e-19	4.31981e-18
BB_RS06440	1789.8	0.144882	1.10564	0.173368	0.835687	0.403331	0.474724
BB_RS06445	819.954	0.137983	1.10037	0.11355	1.21517	0.2243	0.283129
BB_RS06450	635.438	1.03818	2.05364	0.161264	6.4378	1.21218e-10	3.91231e-10
BB_RS06455	33.5489	0.278942	1.21331	0.572246	0.487452	0.625938	0.690926
BB_RS06460	3608.94	0.488939	1.40341	0.0756934	6.45947	1.05072e-10	3.42363e-10
BB_RS06465	1926.41	0.0720048	1.05118	0.0771135	0.933751	0.350433	0.420149
BB_RS06470	1090.57	0.57464	1.48931	0.0991252	5.79711	6.74677e-09	1.9144e-08
BB_RS06475	1571.07	0.365345	1.28819	0.133561	2.73542	0.00623006	0.0102356
BB_RS06480	1712.79	0.233641	1.1758	0.138045	1.6925	0.0905511	0.123207
BB_RS06485	36.8077	1.22489	2.33737	0.507916	2.41159	0.0158832	0.0246952
BB_RS06490	397.121	2.22472	4.6742	0.219281	10.1455	3.46952e-24	3.02916e-23
BB_RS06495	842.34	1.92546	3.79858	0.207194	9.29302	1.49972e-20	9.96402e-20
BB_RS06500	2467.02	1.26972	2.41115	0.143132	8.87097	7.25109e-19	4.22051e-18
BB_RS06505	940.169	1.15081	2.22039	0.181448	6.34239	2.26229e-10	7.16567e-10
BB_RS06510	2427.32	1.13371	2.19422	0.174988	6.47877	9.24733e-11	3.02761e-10
BB_RS06515	556.277	0.919144	1.89099	0.206154	4.45852	8.25259e-06	1.80418e-05
BB_RS06530	4.41177	2.49806	5.64924	1.4412	1.73332	0.0830391	0.113782
BB_RS06535	121.59	0.327136	1.25452	0.25792	1.26836	0.204668	0.261499
BB_RS06555	3.673	-0.188576	0.877471	1.32507	-0.142314	0.886832	0.909919
BB_RS06560	31.5589	1.02191	2.03061	0.488393	2.09239	0.0364032	0.0526339
BB_RS06565	7.70517	1.01052	2.01464	1.11589	0.905577	0.36516	0.434997
BB_RS06570	46.3721	1.02198	2.03071	0.407742	2.50644	0.0121953	0.0192468
BB_RS06575	650.544	1.36871	2.5824	0.194469	7.03821	1.94719e-12	7.22634e-12
BB_RS06580	7262.54	2.00636	4.01767	0.124371	16.132	1.51958e-58	6.67636e-57
BB_RS06585	654.257	0.0749822	1.05335	0.126328	0.593553	0.552811	0.624319
BB_RS06590	1767.24	0.377481	1.29907	0.179636	2.10136	0.0356093	0.0517609
BB_RS06595	0.357592	0.357576	1.28127	4.24714	0.0841921	0.932904	0.943993
BB_RS06600	352.719	0.771546	1.7071	0.178049	4.33334	1.46863e-05	3.14e-05
BB_RS06605	1.34941	3.47056	11.0852	2.47624	1.40154	0.161052	0.211322
BB_RS06610	70.4609	-0.838495	0.559226	0.316107	-2.65256	0.00798829	0.0129834
BB_RS06615	118.681	-0.218959	0.859185	0.274092	-0.798852	0.424376	0.494863
BB_RS06620	35.4167	-0.168157	0.889979	0.439711	-0.382427	0.702145	0.763835
BB_RS06625	1223.94	1.72835	3.31349	0.167831	10.2982	7.18055e-25	6.47676e-24
BB_RS06630	283.392	1.31369	2.48576	0.28874	4.54972	5.37168e-06	1.18963e-05
BB_RS06635	1147.94	2.28441	4.87166	0.128954	17.7149	3.21659e-70	2.1905e-68
BB_RS06640	34.5524	2.00611	4.01697	0.477956	4.19726	2.70163e-05	5.59213e-05
BB_RS06645	96.8921	1.13276	2.19277	0.28752	3.93975	8.15649e-05	0.000161941
BB_RS06650	701.668	1.44454	2.72177	0.131362	10.9967	3.96526e-28	4.28626e-27
BB_RS06655	387.173	0.414779	1.33309	0.197899	2.09592	0.0360897	0.0522917
BB_RS06660	248.941	0.510359	1.4244	0.209248	2.43902	0.0147273	0.023003
BB_RS06665	6.09079	-0.109101	0.927166	1.02039	-0.106921	0.914852	0.933355
BB_RS06680	97.6751	0.564781	1.47916	0.275136	2.05273	0.0400985	0.0573677
BB_RS06685	144.301	0.299368	1.2306	0.283958	1.05427	0.291761	0.358321
BB_RS06690	693.378	3.02294	8.12822	0.204975	14.7479	3.17611e-49	9.83152e-48
BB_RS06695	11.2226	1.20643	2.30766	0.965731	1.24924	0.211577	0.268813
BB_RS06700	0.426454	0.357576	1.28127	4.24714	0.0841921	0.932904	0.943993
BB_RS06705	4.05167	2.15533	4.4547	1.48239	1.45396	0.145958	0.19338
BB_RS06710	1.54447	1.7271	3.31062	2.16982	0.795967	0.426051	0.495967
BB_RS06715	17.9702	2.04239	4.11929	0.747484	2.73236	0.00628828	0.0103188
BB_RS06720	1.07682	2.31989	4.99295	2.69421	0.861066	0.389202	0.459352
BB_RS06735	0.326273	0.357576	1.28127	4.24714	0.0841921	0.932904	0.943993
BB_RS06740	1.12175	0.448516	1.36464	2.24965	0.199372	0.841972	0.878075
BB_RS06745	1.16383	1.81466	3.51777	2.92843	0.619671	0.535474	0.607763
BB_RS06780	154.371	1.26048	2.39576	0.27454	4.59126	4.40574e-06	9.83708e-06
BB_RS06785	3.12438	-0.836015	0.560189	1.33063	-0.628284	0.529818	0.601845
BB_RS06790	2.48731	0.53315	1.44709	1.5163	0.351611	0.72513	0.781969
BB_RS06795	5.44349	-0.362874	0.777614	1.14636	-0.316545	0.751589	0.804135
BB_RS06805	323.518	0.960228	1.94562	0.199458	4.81419	1.47799e-06	3.45286e-06
BB_RS06810	1.07133	1.3286	2.51159	2.35826	0.563383	0.573174	0.642888
BB_RS06815	71.1964	-0.222019	0.857365	0.307242	-0.72262	0.469913	0.543312
BB_RS06820	3490.59	0.763616	1.69774	0.120165	6.35473	2.08796e-10	6.64438e-10
BB_RS06825	6204.51	-0.881695	0.542729	0.180456	-4.88593	1.02943e-06	2.45119e-06
BB_RS06830	246.126	0.615202	1.53177	0.301012	2.04378	0.0409752	0.0584992
BB_RS06835	20656.9	1.67031	3.18282	0.110296	15.1438	8.32105e-52	2.90597e-50
BB_RS06840	2271.04	1.67161	3.1857	0.0856128	19.5252	6.70191e-85	7.60667e-83
BB_RS06845	10127	0.699225	1.62363	0.0864279	8.09027	5.95336e-16	2.83513e-15
BB_RS06850	4633	1.24946	2.37752	0.0707445	17.6616	8.29212e-70	5.13358e-68
BB_RS06855	2875.92	1.15624	2.22876	0.120525	9.59337	8.52538e-22	6.14369e-21
BB_RS06860	174.518	0.744261	1.67512	0.269266	2.76403	0.00570914	0.00939113
BB_RS06865	91.5056	-0.0649985	0.955946	0.282646	-0.229965	0.818119	0.863782
BB_RS06870	0.338105	-0.604212	0.65783	4.24714	-0.142263	0.886872	0.909919
BB_RS06875	0.371097	-0.604212	0.65783	4.24714	-0.142263	0.886872	0.909919
BB_RS06880	2467.18	1.22609	2.33932	0.1246	9.84019	7.55707e-23	5.8151e-22
BB_RS06885	0.402576	0.773922	1.70991	4.1715	0.185526	0.852817	0.886669
BB_RS06890	61.8992	0.788374	1.72713	0.331771	2.37626	0.0174891	0.027007
BB_RS06895	272.609	0.132982	1.09656	0.186074	0.714675	0.47481	0.548043
BB_RS06900	66.5463	2.78495	6.89212	0.463656	6.0065	1.89576e-09	5.54084e-09
BB_RS06905	1.20295	2.43562	5.40997	2.68542	0.906978	0.364418	0.434621
BB_RS06910	1.32582	1.50593	2.84008	3.03554	0.496099	0.619824	0.686901
BB_RS06915	7.37153	1.64573	3.12906	1.13905	1.44482	0.148507	0.196376
BB_RS06920	1.73889	1.19036	2.2821	1.86281	0.639013	0.522815	0.595379
BB_RS06930	0.26805	0	1	4.24714	0	1	1
BB_RS06945	0.493632	1.81527	3.51926	4.16668	0.435664	0.66308	0.724812
BB_RS06950	0.180988	0.357576	1.28127	4.24714	0.0841921	0.932904	0.943993
BB_RS06970	0.230702	1.88363	3.69003	4.16274	0.452498	0.65091	0.713966
BB_RS06975	0.245864	1.29981	2.46196	4.20306	0.309252	0.75713	0.808159
BB_RS06980	0.354335	1.13762	2.20018	4.21737	0.269746	0.787356	0.833887
BB_RS06990	4925.76	1.26007	2.39508	0.175448	7.18203	6.86823e-13	2.64252e-12
BB_RS06995	6927.91	1.12875	2.18669	0.162767	6.93473	4.06987e-12	1.47033e-11
BB_RS07000	0.642401	-1.12676	0.457944	3.71209	-0.303537	0.761481	0.811291
BB_RS07005	0.456221	1.55016	2.92849	4.13393	0.374984	0.707672	0.76862
BB_RS07015	164.759	0.636564	1.55462	0.286223	2.22401	0.0261476	0.0391353
BB_RS07020	592.384	-0.495508	0.709312	0.222576	-2.22624	0.0259981	0.0389971
BB_RS07025	81.2099	-0.138267	0.90861	0.286172	-0.483161	0.628982	0.693101
BB_RS07030	5260.73	0.926743	1.90098	0.0746366	12.4167	2.12038e-35	3.5219e-34
BB_RS07035	54.2682	-0.223553	0.856454	0.39695	-0.563176	0.573315	0.642888
BB_RS07040	129.161	2.55802	5.889	0.324105	7.89257	2.96022e-15	1.3855e-14
BB_RS07045	1241.64	1.29841	2.45958	0.184992	7.01876	2.23844e-12	8.28465e-12
BB_RS07050	1889.35	2.22378	4.67115	0.0906353	24.5354	6.18556e-133	2.80824e-130
BB_RS07060	2.51098	1.55099	2.93018	1.65616	0.936498	0.349017	0.419225
BB_RS07065	44.787	1.839	3.57761	0.424105	4.33618	1.44981e-05	3.10477e-05
BB_RS07070	33.0254	0.446067	1.36232	0.502383	0.887903	0.374593	0.444809
BB_RS07075	0.240434	1.34783	2.54529	4.19912	0.32098	0.748225	0.801249
BB_RS07080	128.085	-0.264381	0.832556	0.262528	-1.00706	0.313906	0.382163
BB_RS07085	6.91892	0.758625	1.69188	1.01645	0.746346	0.455459	0.527496
BB_RS07090	28.9074	1.72102	3.29669	0.516592	3.33148	0.000863855	0.0015522
BB_RS07095	328.147	1.27384	2.41804	0.180555	7.05512	1.72456e-12	6.4352e-12
BB_RS07100	10.6457	0.985293	1.97972	0.871445	1.13064	0.258206	0.320872
BB_RS07105	270.82	-0.0245865	0.983102	0.192628	-0.127637	0.898436	0.920161
BB_RS07110	6156.64	1.35595	2.55966	0.178906	7.5791	3.47954e-14	1.47178e-13
BB_RS07115	2878.54	2.26687	4.81278	0.188064	12.0537	1.85382e-33	2.77461e-32
BB_RS07120	998.705	1.5077	2.84356	0.193528	7.79059	6.66978e-15	2.98824e-14
BB_RS07125	2158.39	1.60992	3.05235	0.195509	8.23451	1.80294e-16	8.865e-16
BB_RS07130	1651.29	1.08603	2.12289	0.180187	6.02726	1.66763e-09	4.8977e-09
BB_RS07135	861.359	0.839257	1.78913	0.205898	4.07609	4.57994e-05	9.33814e-05
BB_RS07140	451.96	0.647577	1.56654	0.211139	3.06707	0.00216171	0.00371749
BB_RS07145	81.6343	0.672424	1.59375	0.367701	1.82872	0.0674413	0.0935388
BB_RS07150	243.713	0.619872	1.53674	0.270168	2.29439	0.0217679	0.0330522
BB_RS07155	143.777	0.277847	1.21238	0.275942	1.00691	0.31398	0.382163
BB_RS07160	902.409	0.101745	1.07307	0.175523	0.579669	0.562138	0.633277
BB_RS07165	110.308	-0.0111177	0.992323	0.330101	-0.0336797	0.973133	0.976718
BB_RS07170	121.87	-0.0296892	0.979631	0.262952	-0.112907	0.910104	0.929904
BB_RS07180	735.555	-0.196019	0.872956	0.196161	-0.999278	0.31766	0.385608
BB_RS07185	3.68192	-0.998563	0.500498	1.45592	-0.685866	0.492798	0.566884
BB_RS07190	447.96	-0.00272262	0.998115	0.179636	-0.0151563	0.987907	0.990088
BB_RS07195	1494.4	0.622989	1.54006	0.179544	3.46983	0.000520784	0.000962426
BB_RS07200	670.579	0.352495	1.27677	0.153443	2.29724	0.0216049	0.032878
BB_RS07205	1832.07	0.543047	1.45705	0.1684	3.22474	0.00126086	0.00223896
BB_RS07210	6561.34	0.292485	1.22475	0.172537	1.6952	0.0900368	0.12263
BB_RS07215	1819.54	-0.37846	0.769259	0.148706	-2.54502	0.0109272	0.0174069
BB_RS07220	4645.27	-1.23154	0.425863	0.194686	-6.32576	2.51997e-10	7.92656e-10
BB_RS07225	941.265	0.79454	1.73452	0.114321	6.95007	3.65105e-12	1.32606e-11
BB_RS07230	0.424371	0.357576	1.28127	4.24714	0.0841921	0.932904	0.943993
BB_RS07235	248.754	-0.671988	0.627641	0.227619	-2.95224	0.00315476	0.005331
BB_RS07240	832.345	-0.791541	0.577727	0.143067	-5.53265	3.15423e-08	8.66141e-08
BB_RS07245	21676.1	0.600754	1.51651	0.0769728	7.80475	5.96178e-15	2.67985e-14
BB_RS07250	11301.3	-0.389446	0.763423	0.137452	-2.83333	0.00460665	0.00763292
BB_RS07255	1910.17	-0.547211	0.684342	0.166851	-3.27965	0.00103937	0.00185778
BB_RS07260	26790.9	1.09432	2.13512	0.142608	7.67357	1.6728e-14	7.23288e-14
BB_RS07265	3861.57	0.963215	1.94965	0.0701195	13.7368	6.1144e-43	1.48711e-41
BB_RS07270	3052.52	0.984643	1.97882	0.0994178	9.90409	3.99598e-23	3.16426e-22
BB_RS07275	2433.34	0.568827	1.48332	0.148267	3.83651	0.000124795	0.000245269
BB_RS07280	2865.13	0.790053	1.72914	0.15748	5.01686	5.25231e-07	1.28663e-06
BB_RS07285	823.22	0.30153	1.23245	0.183683	1.64158	0.100677	0.135899
BB_RS07290	321.118	0.176326	1.13	0.175612	1.00407	0.315347	0.383484
BB_RS07295	786.742	0.0652456	1.04626	0.115965	0.562631	0.573686	0.642888
BB_RS07300	1362.83	0.748839	1.68044	0.116563	6.4243	1.32478e-10	4.2656e-10
BB_RS07305	4024.84	0.780822	1.71811	0.101805	7.66978	1.72297e-14	7.40281e-14
BB_RS07310	1822.51	0.129528	1.09394	0.0740478	1.74925	0.0802476	0.11029
BB_RS07315	1055.39	0.0846739	1.06045	0.125975	0.672149	0.501489	0.573973
BB_RS07320	1177.92	-0.136005	0.910035	0.121589	-1.11856	0.263326	0.326342
BB_RS07330	0.786521	-2.01851	0.246812	3.10879	-0.649293	0.516149	0.588773
BB_RS07390	0.183006	-1.566	0.337743	4.24714	-0.368719	0.712337	0.770488
BB_RS07410	42.9699	0.273888	1.20906	0.525419	0.521276	0.602175	0.670067
BB_RS07415	997.839	0.504981	1.4191	0.233054	2.1668	0.0302503	0.0447648
BB_RS07420	12150.4	0.272961	1.20829	0.111583	2.44627	0.0144343	0.0225712
BB_RS07425	1493.75	1.08312	2.11861	0.143342	7.55617	4.15109e-14	1.74499e-13
BB_RS07430	22619.4	0.306245	1.23648	0.0736299	4.15924	3.19305e-05	6.58929e-05
BB_RS07435	10020.5	-0.252192	0.83962	0.130221	-1.93665	0.0527884	0.0745055
BB_RS07440	80.1103	1.07565	2.10767	0.415814	2.58686	0.00968558	0.015538
BB_RS07445	178.303	1.13968	2.20332	0.279897	4.07178	4.6656e-05	9.48443e-05
BB_RS07450	6.40264	-0.0481495	0.967176	1.17596	-0.040945	0.96734	0.973774
BB_RS07455	14.1562	1.0818	2.11668	0.856208	1.26348	0.206418	0.263487
BB_RS07460	24.8509	0.859292	1.81415	0.609983	1.40871	0.15892	0.208927
BB_RS07465	4.60224	1.0902	2.12903	1.33656	0.815672	0.414688	0.485228
BB_RS07470	60.5874	0.32124	1.2494	0.384638	0.835174	0.40362	0.474724
BB_RS07475	19.3713	-0.0662065	0.955146	0.584451	-0.11328	0.909809	0.929904
BB_RS07480	68.0031	1.01954	2.02727	0.359057	2.83949	0.00451861	0.00749616
BB_RS07485	336.364	0.779634	1.7167	0.214737	3.63064	0.000282716	0.000535549
BB_RS07490	3072.17	0.988795	1.98453	0.119575	8.26925	1.34809e-16	6.72564e-16
BB_RS07495	249.75	0.330981	1.25787	0.255063	1.29764	0.19441	0.250271
BB_RS07500	80.5844	0.664519	1.58504	0.313002	2.12305	0.03375	0.0494274
BB_RS07510	536.167	0.22626	1.1698	0.249963	0.905177	0.365372	0.434997
BB_RS07515	443.686	0.836352	1.78553	0.189249	4.41932	9.90132e-06	2.15081e-05
BB_RS07520	1405.71	1.1063	2.15292	0.124747	8.8683	7.42739e-19	4.30472e-18
BB_RS07525	215.688	0.835174	1.78407	0.18328	4.55683	5.19322e-06	1.15386e-05
BB_RS07530	2257.08	2.95207	7.7386	0.180846	16.3236	6.70115e-60	3.14723e-58
BB_RS07535	1741.82	2.32149	4.99847	0.138861	16.718	9.6901e-63	4.71354e-61
BB_RS07540	377.652	1.43502	2.70386	0.185308	7.74398	9.63546e-15	4.24709e-14
BB_RS07545	2772.99	1.51797	2.86387	0.152774	9.93602	2.90179e-23	2.32484e-22
BB_RS07550	1.6108	0.95015	1.93207	2.0351	0.466881	0.640585	0.704178
BB_RS07555	1012.38	2.17558	4.51768	0.149736	14.5295	7.88037e-48	2.33327e-46
BB_RS07560	0.628692	-1.566	0.337743	4.24714	-0.368719	0.712337	0.770488
BB_RS07565	2032.67	0.599469	1.51516	0.128994	4.64727	3.36351e-06	7.60981e-06
BB_RS07570	9313.53	1.02837	2.03972	0.0896452	11.4715	1.83373e-30	2.22995e-29
BB_RS07575	4894.61	0.0565243	1.03996	0.0987556	0.572365	0.567075	0.63831
BB_RS07580	993.671	2.15409	4.45089	0.158354	13.603	3.84223e-42	9.18092e-41
BB_RS07585	52194.9	2.6486	6.2706	0.116644	22.7068	3.8376e-114	7.46687e-112
BB_RS07590	3866.18	2.29061	4.89261	0.119793	19.1214	1.67546e-81	1.62998e-79
BB_RS07595	10177	1.74242	3.34595	0.0700424	24.8766	1.3331e-136	1.81569e-133
BB_RS07600	3112.85	1.58176	2.99334	0.145541	10.8681	1.63491e-27	1.71289e-26
BB_RS07605	1668.44	1.20106	2.29909	0.183839	6.53325	6.43591e-11	2.12245e-10
BB_RS07610	291.08	0.52927	1.4432	0.200835	2.63534	0.00840521	0.0136447
BB_RS07615	174.385	0.304655	1.23512	0.221828	1.37338	0.169634	0.221728
BB_RS07620	1082.7	0.898111	1.86362	0.114419	7.84929	4.18385e-15	1.90115e-14
BB_RS07625	1128.62	0.25029	1.18945	0.208993	1.1976	0.231072	0.290332
BB_RS07630	1206.96	2.01137	4.03164	0.200216	10.046	9.56934e-24	7.96876e-23
BB_RS07635	1068.65	0.277313	1.21194	0.162969	1.70163	0.0888241	0.121099
BB_RS07640	753.828	0.16869	1.12404	0.148423	1.13655	0.255728	0.318083
BB_RS07645	4107.08	2.58733	6.00986	0.182699	14.1617	1.58103e-45	4.14109e-44
BB_RS07650	557.822	1.04954	2.06987	0.222281	4.72167	2.33912e-06	5.35443e-06
BB_RS07655	396.492	0.0633286	1.04487	0.228554	0.277083	0.781716	0.82985
BB_RS07660	654.32	0.500189	1.4144	0.135261	3.69794	0.000217357	0.000412887
BB_RS07665	1615.68	0.438819	1.35549	0.253148	1.73345	0.0830152	0.113782
BB_RS07670	295.042	-0.812835	0.569262	0.254077	-3.19917	0.00137822	0.00242523
BB_RS07675	232.891	-1.2478	0.421091	0.230919	-5.40361	6.53115e-08	1.74763e-07
BB_RS07680	312.431	-1.33786	0.395607	0.165392	-8.08904	6.01374e-16	2.85391e-15
BB_RS07685	65.202	-0.471561	0.721184	0.352456	-1.33793	0.180919	0.234902
BB_RS07690	1973.97	0.97605	1.96707	0.141845	6.8811	5.93931e-12	2.11763e-11
BB_RS07695	5.06554	-0.744714	0.596786	1.31405	-0.566733	0.570896	0.641551
BB_RS07700	402.905	-0.161871	0.893865	0.160288	-1.00988	0.312555	0.38111
BB_RS07705	599.613	0.555653	1.46983	0.195103	2.848	0.00439945	0.00730737
BB_RS07710	24.8727	-0.116371	0.922505	0.582783	-0.199681	0.84173	0.878075
BB_RS07715	101.703	-0.192839	0.874882	0.347924	-0.554256	0.579404	0.647373
BB_RS07720	4.30783	-0.064966	0.955968	1.19921	-0.0541739	0.956797	0.963873
BB_RS07725	41.6831	0.377918	1.29947	0.437251	0.864304	0.387421	0.457647
BB_RS07730	31.6673	0.0285495	1.01999	0.501615	0.0569153	0.954613	0.963098
BB_RS07735	3161.16	-0.235875	0.84917	0.114624	-2.05782	0.0396071	0.0568439
BB_RS07740	5650.89	-0.459253	0.727363	0.113556	-4.04428	5.24839e-05	0.000105901
BB_RS07745	21.6932	-0.0577762	0.960744	0.579345	-0.0997267	0.920561	0.936374
BB_RS07750	2.8189	-0.948637	0.518122	1.39993	-0.67763	0.498006	0.571427
BB_RS07755	30764.2	0.62404	1.54118	0.0821177	7.59933	2.97669e-14	1.26696e-13
