# Supplementary material for: Pleomorphic Variants of Borreliella (syn. Borrelia) burgdorferi Express Evolutionary Distinct Transcriptomes
Source: Int J Mol Sci. 2023 Mar 15;24(6):5594. doi: 10.3390/ijms24065594 (PMC10057712; doi:10.3390/ijms24065594)
Supplement: Supplementary file 1 [file ijms-24-05594-s001.zip › Supplementary_table_S5.xlsx]

## Sheet: up-permissive
Supplementary table S5. The functional enrichment analysis of upregulated genes in three B. burgdorferi morphotypes based on the permissive criteria.
P values were adjusted for multiple comparisons using the Benjamini and Hochberg procedure (pFDR).
q = the number of annotations in morphotype upregulated genes with a particular COG term
s = the total number of annotations in morphotype upregulated genes for all COG terms
h = the number of annotations in B. burgdorferi genome with a particular COG term
t = the total number of annotations in B. burgdorferi genome for all COG terms.
The abbrevation -inf marks it was not possible to calculate the log-odds.
COG_annotation	COG_annotation_description	regulation	criteria	morphotype	q	s	h	t	p	pFDR	log-odds
C	Energy production and conversion	up	permissive	RB	2	46	26	1584	0.345999	0.996389	1.05341
D	Cell cycle control, cell division, chromosome partitioning	up	permissive	RB	0	46	42	1584	0.570546	1	-inf
E	Amino acid transport and metabolism	up	permissive	RB	2	46	27	1584	0.367091	0.996389	1.01193
F	Nucleotide transport and metabolism	up	permissive	RB	0	46	48	1584	0.475602	1	-inf
G	Carbohydrate transport and metabolism	up	permissive	RB	0	46	47	1584	0.490275	1	-inf
H	Coenzyme transport and metabolism	up	permissive	RB	0	46	24	1584	0.98078	1	-inf
I	Lipid transport and metabolism	up	permissive	RB	1	46	18	1584	0.82676	1	0.687247
J	Translation, ribosomal structure and biogenesis	up	permissive	RB	22	46	121	1584	1.41308e-13	2.68486e-12	2.58957
K	Transcription	up	permissive	RB	4	46	21	1584	0.00519326	0.0528907	2.14253
L	Replication, recombination and repair	up	permissive	RB	4	46	64	1584	0.222818	0.846708	0.852725
M	Cell wall/membrane/envelope biogenesis	up	permissive	RB	1	46	53	1584	1.07855	1	-0.454063
N	Cell motility	up	permissive	RB	1	46	53	1584	1.07855	1	-0.454063
O	Post-translational modification, protein turnover, and chaperones	up	permissive	RB	0	46	28	1584	0.870013	1	-inf
P	Inorganic ion transport and metabolism	up	permissive	RB	0	46	35	1584	0.704885	1	-inf
Q	Secondary metabolites biosynthesis, transport, and catabolism	up	permissive	RB	0	46	5	1584	1.72565	1	-inf
S	Function unknown	up	permissive	RB	5	46	909	1584	6.66596e-11	6.33267e-10	-2.45891
T	Signal transduction mechanisms	up	permissive	RB	1	46	35	1584	1.29512	1	-0.0171395
U	Intracellular trafficking, secretion, and vesicular transport	up	permissive	RB	3	46	20	1584	0.0369746	0.175629	1.83132
V	Defense mechanisms	up	permissive	RB	0	46	8	1584	1.5791	1	-inf
COG_annotation	COG_annotation_description	regulation	criteria	morphotype	q	s	h	t	p	pFDR	log-odds
C	Energy production and conversion	up	permissive	BL	4	534	26	1584	0.0634766	0.201009	-1.04225
D	Cell cycle control, cell division, chromosome partitioning	up	permissive	BL	22	534	42	1584	0.017695	0.0840512	0.7943
E	Amino acid transport and metabolism	up	permissive	BL	9	534	27	1584	1.14606	1	-0.0172915
F	Nucleotide transport and metabolism	up	permissive	BL	19	534	48	1584	0.467826	0.745987	0.261514
G	Carbohydrate transport and metabolism	up	permissive	BL	12	534	47	1584	0.293815	0.558248	-0.405465
H	Coenzyme transport and metabolism	up	permissive	BL	7	534	24	1584	0.814818	1	-0.214281
I	Lipid transport and metabolism	up	permissive	BL	3	534	18	1584	0.189266	0.449508	-0.942043
J	Translation, ribosomal structure and biogenesis	up	permissive	BL	37	534	121	1584	0.513637	0.7507	-0.155325
K	Transcription	up	permissive	BL	5	534	21	1584	0.47115	0.745987	-0.492949
L	Replication, recombination and repair	up	permissive	BL	15	534	64	1584	0.0951887	0.258369	-0.526919
M	Cell wall/membrane/envelope biogenesis	up	permissive	BL	9	534	53	1584	0.00973936	0.0616826	-0.936626
N	Cell motility	up	permissive	BL	3	534	53	1584	1.73515e-06	1.64839e-05	-2.18042
O	Post-translational modification, protein turnover, and chaperones	up	permissive	BL	6	534	28	1584	0.231339	0.488383	-0.633009
P	Inorganic ion transport and metabolism	up	permissive	BL	12	534	35	1584	1.07099	1	0.0261421
Q	Secondary metabolites biosynthesis, transport, and catabolism	up	permissive	BL	1	534	5	1584	0.906456	1	-0.712087
S	Function unknown	up	permissive	BL	356	534	909	1584	1.10555e-07	2.10055e-06	0.586379
T	Signal transduction mechanisms	up	permissive	BL	6	534	35	1584	0.0467615	0.177694	-0.916095
U	Intracellular trafficking, secretion, and vesicular transport	up	permissive	BL	6	534	20	1584	0.928818	1	-0.173272
V	Defense mechanisms	up	permissive	BL	2	534	8	1584	0.917318	1	-0.424441
COG_annotation	COG_annotation_description	regulation	criteria	morphotype	q	s	h	t	p	pFDR	log-odds
C	Energy production and conversion	up	permissive	BF	6	476	26	1584	0.585476	0.927003	-0.364609
D	Cell cycle control, cell division, chromosome partitioning	up	permissive	BF	17	476	42	1584	0.190046	0.722175	0.472778
E	Amino acid transport and metabolism	up	permissive	BF	10	476	27	1584	0.545862	0.927003	0.320036
F	Nucleotide transport and metabolism	up	permissive	BF	16	476	48	1584	0.718001	1	0.156632
G	Carbohydrate transport and metabolism	up	permissive	BF	15	476	47	1584	0.887554	1	0.089922
H	Coenzyme transport and metabolism	up	permissive	BF	6	476	24	1584	0.77065	1	-0.257412
I	Lipid transport and metabolism	up	permissive	BF	2	476	18	1584	0.116813	0.722175	-1.24488
J	Translation, ribosomal structure and biogenesis	up	permissive	BF	47	476	121	1584	0.0394931	0.722175	0.425816
K	Transcription	up	permissive	BF	6	476	21	1584	1.09695	1	-0.0723419
L	Replication, recombination and repair	up	permissive	BF	13	476	64	1584	0.103491	0.722175	-0.541413
M	Cell wall/membrane/envelope biogenesis	up	permissive	BF	11	476	53	1584	0.17122	0.722175	-0.510143
N	Cell motility	up	permissive	BF	13	476	53	1584	0.4652	0.883879	-0.288114
O	Post-translational modification, protein turnover, and chaperones	up	permissive	BF	11	476	28	1584	0.382014	0.883879	0.417495
P	Inorganic ion transport and metabolism	up	permissive	BF	13	476	35	1584	0.453609	0.883879	0.326436
Q	Secondary metabolites biosynthesis, transport, and catabolism	up	permissive	BF	1	476	5	1584	1.0541	1	-0.542914
S	Function unknown	up	permissive	BF	271	476	909	1584	0.853308	1	-0.0264967
T	Signal transduction mechanisms	up	permissive	BF	8	476	35	1584	0.458779	0.883879	-0.379222
U	Intracellular trafficking, secretion, and vesicular transport	up	permissive	BF	6	476	20	1584	1.17285	1	-0.00243457
V	Defense mechanisms	up	permissive	BF	4	476	8	1584	0.389011	0.883879	0.849716

## Sheet: up-stringent
Supplementary table S5. The functional enrichment analysis of upregulated genes in three B. burgdorferi morphotypes based on the stringent criteria.
P values were adjusted for multiple comparisons using the Benjamini and Hochberg procedure (pFDR).
q = the number of annotations in morphotype upregulated genes with a particular COG term
s = the total number of annotations in morphotype upregulated genes for all COG terms
h = the number of annotations in B. burgdorferi genome with a particular COG term
t = the total number of annotations in B. burgdorferi genome for all COG terms.
The abbrevation -inf marks it was not possible to calculate the log-odds.
COG_annotation	COG_annotation_description	regulation	criteria	morphotype	q	s	h	t	p	pFDR	log-odds
C	Energy production and conversion	up	stringent	BL	0	275	26	1584	0.0134549	0.0374015	-inf
D	Cell cycle control, cell division, chromosome partitioning	up	stringent	BL	9	275	42	1584	0.59581	0.675761	0.268706
E	Amino acid transport and metabolism	up	stringent	BL	2	275	27	1584	0.253087	0.437151	-0.977465
F	Nucleotide transport and metabolism	up	stringent	BL	11	275	48	1584	0.394749	0.535731	0.359374
G	Carbohydrate transport and metabolism	up	stringent	BL	2	275	47	1584	0.0137795	0.0374015	-1.58095
H	Coenzyme transport and metabolism	up	stringent	BL	2	275	24	1584	0.370823	0.535731	-0.847298
I	Lipid transport and metabolism	up	stringent	BL	1	275	18	1584	0.305863	0.484283	-1.28239
J	Translation, ribosomal structure and biogenesis	up	stringent	BL	2	275	121	1584	2.85652e-08	2.71369e-07	-2.61374
K	Transcription	up	stringent	BL	0	275	21	1584	0.0354561	0.0842083	-inf
L	Replication, recombination and repair	up	stringent	BL	9	275	64	1584	0.604628	0.675761	-0.259511
M	Cell wall/membrane/envelope biogenesis	up	stringent	BL	1	275	53	1584	0.000852396	0.00404888	-2.42789
N	Cell motility	up	stringent	BL	0	275	53	1584	6.7677e-05	0.000428621	-inf
O	Post-translational modification, protein turnover, and chaperones	up	stringent	BL	4	275	28	1584	0.898122	0.948018	-0.235364
P	Inorganic ion transport and metabolism	up	stringent	BL	2	275	35	1584	0.084186	0.159953	-1.26135
Q	Secondary metabolites biosynthesis, transport, and catabolism	up	stringent	BL	1	275	5	1584	1.2302	1	0.174536
S	Function unknown	up	stringent	BL	229	275	909	1584	2.47077e-23	4.69446e-22	1.52712
T	Signal transduction mechanisms	up	stringent	BL	0	275	35	1584	0.0023316	0.00886009	-inf
U	Intracellular trafficking, secretion, and vesicular transport	up	stringent	BL	0	275	20	1584	0.0430205	0.090821	-inf
V	Defense mechanisms	up	stringent	BL	0	275	8	1584	0.433398	0.548971	-inf
COG_annotation	COG_annotation_description	regulation	criteria	morphotype	q	s	h	t	p	pFDR	log-odds
C	Energy production and conversion	up	stringent	BF	0	156	26	1584	0.131972	0.278608	-inf
D	Cell cycle control, cell division, chromosome partitioning	up	stringent	BF	6	156	42	1584	0.453593	0.695021	0.436102
E	Amino acid transport and metabolism	up	stringent	BF	1	156	27	1584	0.475541	0.695021	-1.05587
F	Nucleotide transport and metabolism	up	stringent	BF	11	156	48	1584	0.0106409	0.0505443	1.04802
G	Carbohydrate transport and metabolism	up	stringent	BF	1	156	47	1584	0.0894148	0.21236	-1.64078
H	Coenzyme transport and metabolism	up	stringent	BF	0	156	24	1584	0.16294	0.309587	-inf
I	Lipid transport and metabolism	up	stringent	BF	1	156	18	1584	0.915395	0.966385	-0.624585
J	Translation, ribosomal structure and biogenesis	up	stringent	BF	5	156	121	1584	0.028138	0.106924	-0.982124
K	Transcription	up	stringent	BF	0	156	21	1584	0.223417	0.385902	-inf
L	Replication, recombination and repair	up	stringent	BF	2	156	64	1584	0.0784242	0.21236	-1.2513
M	Cell wall/membrane/envelope biogenesis	up	stringent	BF	0	156	53	1584	0.00745314	0.0472032	-inf
N	Cell motility	up	stringent	BF	0	156	53	1584	0.00745314	0.0472032	-inf
O	Post-translational modification, protein turnover, and chaperones	up	stringent	BF	4	156	28	1584	0.589696	0.800301	0.431441
P	Inorganic ion transport and metabolism	up	stringent	BF	4	156	35	1584	0.915522	0.966385	0.170509
Q	Secondary metabolites biosynthesis, transport, and catabolism	up	stringent	BF	0	156	5	1584	1.19013	1	-inf
S	Function unknown	up	stringent	BF	120	156	909	1584	1.37207e-07	2.60693e-06	0.993111
T	Signal transduction mechanisms	up	stringent	BF	0	156	35	1584	0.0509316	0.161283	-inf
U	Intracellular trafficking, secretion, and vesicular transport	up	stringent	BF	1	156	20	1584	0.797703	0.966385	-0.737229
V	Defense mechanisms	up	stringent	BF	0	156	8	1584	0.870909	0.966385	-inf

## Sheet: down-permissive
Supplementary table S5. The functional enrichment analysis of downregulated genes in three B. burgdorferi morphotypes based on the permissive criteria.
P values were adjusted for multiple comparisons using the Benjamini and Hochberg procedure (pFDR).
q = the number of annotations in morphotype downregulated genes with a particular COG term
s = the total number of annotations in morphotype downregulated genes for all COG terms
h = the number of annotations in B. burgdorferi genome with a particular COG term
t = the total number of annotations in B. burgdorferi genome for all COG terms.
The abbrevation -inf marks it was not possible to calculate the log-odds.
COG_annotation	COG_annotation_description	regulation	criteria	morphotype	q	s	h	t	p	pFDR	log-odds
C	Energy production and conversion	down	permissive	RB	0	23	26	1584	1.36315	1	-inf
D	Cell cycle control, cell division, chromosome partitioning	down	permissive	RB	1	23	42	1584	0.926767	1	0.521851
E	Amino acid transport and metabolism	down	permissive	RB	1	23	27	1584	0.656974	1	0.987147
F	Nucleotide transport and metabolism	down	permissive	RB	0	23	48	1584	0.980551	1	-inf
G	Carbohydrate transport and metabolism	down	permissive	RB	2	23	47	1584	0.294271	1	1.16579
H	Coenzyme transport and metabolism	down	permissive	RB	0	23	24	1584	1.40427	1	-inf
I	Lipid transport and metabolism	down	permissive	RB	0	23	18	1584	1.53485	1	-inf
J	Translation, ribosomal structure and biogenesis	down	permissive	RB	1	23	121	1584	0.930135	1	-0.605442
K	Transcription	down	permissive	RB	0	23	21	1584	1.46817	1	-inf
L	Replication, recombination and repair	down	permissive	RB	0	23	64	1584	0.769333	1	-inf
M	Cell wall/membrane/envelope biogenesis	down	permissive	RB	0	23	53	1584	0.909213	1	-inf
N	Cell motility	down	permissive	RB	0	23	53	1584	0.909213	1	-inf
O	Post-translational modification, protein turnover, and chaperones	down	permissive	RB	0	23	28	1584	1.32319	1	-inf
P	Inorganic ion transport and metabolism	down	permissive	RB	1	23	35	1584	0.808042	1	0.713657
Q	Secondary metabolites biosynthesis, transport, and catabolism	down	permissive	RB	1	23	5	1584	0.141219	1	2.87318
S	Function unknown	down	permissive	RB	16	23	909	1584	0.328772	1	0.53638
T	Signal transduction mechanisms	down	permissive	RB	0	23	35	1584	1.19196	1	-inf
U	Intracellular trafficking, secretion, and vesicular transport	down	permissive	RB	0	23	20	1584	1.49008	1	-inf
V	Defense mechanisms	down	permissive	RB	0	23	8	1584	1.77868	1	-inf
COG_annotation	COG_annotation_description	regulation	criteria	morphotype	q	s	h	t	p	pFDR	log-odds
C	Energy production and conversion	down	permissive	BL	16	546	26	1584	0.00813727	0.0247876	1.1325
D	Cell cycle control, cell division, chromosome partitioning	down	permissive	BL	8	546	42	1584	0.0421434	0.0727931	-0.82303
E	Amino acid transport and metabolism	down	permissive	BL	14	546	27	1584	0.0919469	0.124785	0.729912
F	Nucleotide transport and metabolism	down	permissive	BL	19	546	48	1584	0.540659	0.604266	0.226658
G	Carbohydrate transport and metabolism	down	permissive	BL	23	546	47	1584	0.0535013	0.0787337	0.619517
H	Coenzyme transport and metabolism	down	permissive	BL	10	546	24	1584	0.58527	0.617785	0.310865
I	Lipid transport and metabolism	down	permissive	BL	11	546	18	1584	0.0365534	0.0694514	1.108
J	Translation, ribosomal structure and biogenesis	down	permissive	BL	54	546	121	1584	0.0205922	0.0464108	0.464139
K	Transcription	down	permissive	BL	12	546	21	1584	0.0538704	0.0787337	0.943629
L	Replication, recombination and repair	down	permissive	BL	35	546	64	1584	0.00112814	0.00535866	0.868398
M	Cell wall/membrane/envelope biogenesis	down	permissive	BL	39	546	53	1584	7.81784e-09	7.42695e-08	1.72747
N	Cell motility	down	permissive	BL	36	546	53	1584	9.12363e-07	5.7783e-06	1.44443
O	Post-translational modification, protein turnover, and chaperones	down	permissive	BL	16	546	28	1584	0.021984	0.0464108	0.948228
P	Inorganic ion transport and metabolism	down	permissive	BL	20	546	35	1584	0.00913229	0.0247876	0.952876
Q	Secondary metabolites biosynthesis, transport, and catabolism	down	permissive	BL	0	546	5	1584	0.240877	0.286041	-inf
S	Function unknown	down	permissive	BL	200	546	909	1584	1.35888e-33	2.58186e-32	-1.31592
T	Signal transduction mechanisms	down	permissive	BL	21	546	35	1584	0.00317217	0.0120543	1.07354
U	Intracellular trafficking, secretion, and vesicular transport	down	permissive	BL	10	546	20	1584	0.220454	0.279241	0.651236
V	Defense mechanisms	down	permissive	BL	2	546	8	1584	0.880453	0.880453	-0.458308
COG_annotation	COG_annotation_description	regulation	criteria	morphotype	q	s	h	t	p	pFDR	log-odds
C	Energy production and conversion	down	permissive	BF	18	486	26	1584	0.000102039	0.000387749	1.65639
D	Cell cycle control, cell division, chromosome partitioning	down	permissive	BF	4	486	42	1584	0.00201225	0.00637212	-1.46321
E	Amino acid transport and metabolism	down	permissive	BF	12	486	27	1584	0.181067	0.264636	0.603139
F	Nucleotide transport and metabolism	down	permissive	BF	18	486	48	1584	0.37582	0.446286	0.314249
G	Carbohydrate transport and metabolism	down	permissive	BF	18	486	47	1584	0.322284	0.437386	0.349087
H	Coenzyme transport and metabolism	down	permissive	BF	13	486	24	1584	0.0268121	0.0566032	0.999136
I	Lipid transport and metabolism	down	permissive	BF	14	486	18	1584	9.44394e-05	0.000387749	2.09338
J	Translation, ribosomal structure and biogenesis	down	permissive	BF	42	486	121	1584	0.368338	0.446286	0.198974
K	Transcription	down	permissive	BF	10	486	21	1584	0.152048	0.240743	0.730449
L	Replication, recombination and repair	down	permissive	BF	39	486	64	1584	6.33352e-07	4.01123e-06	1.32034
M	Cell wall/membrane/envelope biogenesis	down	permissive	BF	35	486	53	1584	1.45605e-07	1.38325e-06	1.53823
N	Cell motility	down	permissive	BF	25	486	53	1584	0.0152428	0.0362017	0.728687
O	Post-translational modification, protein turnover, and chaperones	down	permissive	BF	14	486	28	1584	0.048385	0.0835741	0.831434
P	Inorganic ion transport and metabolism	down	permissive	BF	13	486	35	1584	0.505837	0.565347	0.295817
Q	Secondary metabolites biosynthesis, transport, and catabolism	down	permissive	BF	1	486	5	1584	1.02818	1	-0.572847
S	Function unknown	down	permissive	BF	178	486	909	1584	2.02881e-28	3.85475e-27	-1.23737
T	Signal transduction mechanisms	down	permissive	BF	17	486	35	1584	0.0377512	0.0717274	0.776955
U	Intracellular trafficking, secretion, and vesicular transport	down	permissive	BF	12	486	20	1584	0.0119801	0.0325174	1.23819
V	Defense mechanisms	down	permissive	BF	3	486	8	1584	0.931277	0.983015	0.305839

## Sheet: down-stringent
Supplementary table S5. The functional enrichment analysis of downregulated genes in three B. burgdorferi morphotypes based on the stringent criteria.
P values were adjusted for multiple comparisons using the Benjamini and Hochberg procedure (pFDR).
q = the number of annotations in morphotype downregulated genes with a particular COG term
s = the total number of annotations in morphotype downregulated genes for all COG terms
h = the number of annotations in B. burgdorferi genome with a particular COG term
t = the total number of annotations in B. burgdorferi genome for all COG terms.
The abbrevation -inf marks it was not possible to calculate the log-odds.
COG_annotation	COG_annotation_description	regulation	criteria	morphotype	q	s	h	t	p	pFDR	log-odds
C	Energy production and conversion	down	stringent	BL	5	147	26	1584	0.171656	0.580837	0.86468
D	Cell cycle control, cell division, chromosome partitioning	down	stringent	BL	1	147	42	1584	0.171438	0.580837	-1.45581
E	Amino acid transport and metabolism	down	stringent	BL	2	147	27	1584	1.07024	1	-0.2497
F	Nucleotide transport and metabolism	down	stringent	BL	7	147	48	1584	0.300403	0.713457	0.532062
G	Carbohydrate transport and metabolism	down	stringent	BL	5	147	47	1584	0.891224	1	0.156591
H	Coenzyme transport and metabolism	down	stringent	BL	1	147	24	1584	0.662978	0.968968	-0.864923
I	Lipid transport and metabolism	down	stringent	BL	2	147	18	1584	1.01777	1	0.202941
J	Translation, ribosomal structure and biogenesis	down	stringent	BL	9	147	121	1584	0.591254	0.936152	-0.25936
K	Transcription	down	stringent	BL	2	147	21	1584	1.18895	1	0.0289772
L	Replication, recombination and repair	down	stringent	BL	10	147	64	1584	0.131673	0.580837	0.62563
M	Cell wall/membrane/envelope biogenesis	down	stringent	BL	11	147	53	1584	0.0149115	0.14166	0.98822
N	Cell motility	down	stringent	BL	7	147	53	1584	0.430334	0.833425	0.413405
O	Post-translational modification, protein turnover, and chaperones	down	stringent	BL	4	147	28	1584	0.516214	0.891642	0.498866
P	Inorganic ion transport and metabolism	down	stringent	BL	6	147	35	1584	0.196884	0.580837	0.725629
Q	Secondary metabolites biosynthesis, transport, and catabolism	down	stringent	BL	0	147	5	1584	1.22817	1	-inf
S	Function unknown	down	stringent	BL	66	147	909	1584	0.00187475	0.0356202	-0.554882
T	Signal transduction mechanisms	down	stringent	BL	5	147	35	1584	0.438645	0.833425	0.501629
U	Intracellular trafficking, secretion, and vesicular transport	down	stringent	BL	4	147	20	1584	0.213993	0.580837	0.909977
V	Defense mechanisms	down	stringent	BL	0	147	8	1584	0.915914	1	-inf
COG_annotation	COG_annotation_description	regulation	criteria	morphotype	q	s	h	t	p	pFDR	log-odds
C	Energy production and conversion	down	stringent	BF	2	63	26	1584	0.553926	1	0.715438
D	Cell cycle control, cell division, chromosome partitioning	down	stringent	BF	0	63	42	1584	0.355454	1	-inf
E	Amino acid transport and metabolism	down	stringent	BF	1	63	27	1584	1.33764	1	-0.0753494
F	Nucleotide transport and metabolism	down	stringent	BF	2	63	48	1584	1.15583	1	0.0500452
G	Carbohydrate transport and metabolism	down	stringent	BF	2	63	47	1584	1.13247	1	0.0727018
H	Coenzyme transport and metabolism	down	stringent	BF	3	63	24	1584	0.133868	0.847828	1.27297
I	Lipid transport and metabolism	down	stringent	BF	0	63	18	1584	0.959427	1	-inf
J	Translation, ribosomal structure and biogenesis	down	stringent	BF	1	63	121	1584	0.0776728	0.737892	-1.66968
K	Transcription	down	stringent	BF	2	63	21	1584	0.404258	1	0.952387
L	Replication, recombination and repair	down	stringent	BF	6	63	64	1584	0.0765562	0.737892	0.97651
M	Cell wall/membrane/envelope biogenesis	down	stringent	BF	4	63	53	1584	0.312614	1	0.711314
N	Cell motility	down	stringent	BF	3	63	53	1584	0.706755	1	0.385942
O	Post-translational modification, protein turnover, and chaperones	down	stringent	BF	3	63	28	1584	0.193875	0.920906	1.09594
P	Inorganic ion transport and metabolism	down	stringent	BF	1	63	35	1584	1.1809	1	-0.348979
Q	Secondary metabolites biosynthesis, transport, and catabolism	down	stringent	BF	0	63	5	1584	1.63225	1	-inf
S	Function unknown	down	stringent	BF	33	63	909	1584	0.488595	1	-0.210806
T	Signal transduction mechanisms	down	stringent	BF	0	63	35	1584	0.475622	1	-inf
U	Intracellular trafficking, secretion, and vesicular transport	down	stringent	BF	0	63	20	1584	0.883761	1	-inf
V	Defense mechanisms	down	stringent	BF	0	63	8	1584	1.44445	1	-inf
