# Supplementary material for: Pleomorphic Variants of Borreliella (syn. Borrelia) burgdorferi Express Evolutionary Distinct Transcriptomes
Source: Int J Mol Sci. 2023 Mar 15;24(6):5594. doi: 10.3390/ijms24065594 (PMC10057712; doi:10.3390/ijms24065594)
Supplement: Supplementary file 1 [file ijms-24-05594-s001.zip › Supplementary_table_S6.xlsx]

## Sheet: ribosomal_protein
Supplementary table S6. The list of all ribosomal proteins in B. burgdorferi.
Genes differentially expressed in round bodies based on Supplementary table S2 are labeled with the note "YES", while genes which are not differentially expressed are labeled with the note "NO".
RefSeq_locus_tag	GeneBank_locus_tag	product_accession	gene_name	differentially_expressed in round bodies
BB_RS00550	BB_0112	WP_002656726.1	50S ribosomal protein L32	NO
BB_RS00555	BB_0113	WP_002556715.1	30S ribosomal protein S18	NO
BB_RS00565	BB_0115	WP_010889686.1	30S ribosomal protein S6	NO
BB_RS00605	BB_0123	WP_002658226.1	30S ribosomal protein S2	NO
BB_RS00625	BB_0127	WP_010889691.1	30S ribosomal protein S1	NO
BB_RS00915	BB_0188	WP_023003280.1	50S ribosomal protein L12	NO
BB_RS00920	BB_0189	WP_002556787.1	50S ribosomal protein L26	NO
BB_RS01155	BB_0233	WP_002556832.1	30S ribosomal protein S20	NO
BB_RS01270	BB_0256	WP_002656880.1	30S ribosomal protein S21	NO
BB_RS01665	BB_0338	WP_002656683.1	30S ribosomal protein S9	NO
BB_RS01670	BB_0339	WP_002556936.1	50S ribosomal protein L4	YES
BB_RS01725	BB_0350	WP_002556947.1	50S ribosomal protein L19	NO
BB_RS01900	BB_0386	WP_002556981.1	30S ribosomal protein S7	NO
BB_RS01905	BB_0387	WP_002656492.1	30S ribosomal protein S12	NO
BB_RS01920	BB_0390	WP_010889742.1	50S ribosomal protein L31	NO
BB_RS01925	BB_0391	WP_002657848.1	50S ribosomal protein L2	YES
BB_RS01930	BB_0392	WP_002656139.1	50S ribosomal protein L1	YES
BB_RS01935	BB_0393	WP_002657853.1	50S ribosomal protein L3	YES
BB_RS01955	BB_0396	WP_002556991.1	50S ribosomal protein L24	YES
BB_RS02200	BB_0440	WP_002557032.1	50S ribosomal protein L25	NO
BB_RS02405	BB_0476	WP_002657015.1	elongation factor Tu	YES
BB_RS02410	BB_0477	WP_002557068.1	30S ribosomal protein S10	NO
BB_RS02415	BB_0478	WP_002557069.1	50S ribosomal protein L21	NO
BB_RS02420	BB_0479	WP_002557070.1	50S ribosomal protein L28	NO
BB_RS02425	BB_0480	WP_002557071.1	50S ribosomal protein L15	YES
BB_RS02430	BB_0481	WP_002557072.1	50S ribosomal protein L11	NO
BB_RS02435	BB_0482	WP_002557073.1	30S ribosomal protein S19	NO
BB_RS02440	BB_0483	WP_002656402.1	50S ribosomal protein L14	YES
BB_RS02445	BB_0484	WP_002656551.1	30S ribosomal protein S3	YES
BB_RS02450	BB_0485	WP_002656214.1	50S ribosomal protein L7	NO
BB_RS02455	BB_0486	WP_002557077.1	50S ribosomal protein L20	NO
BB_RS02460	BB_0487	WP_002557078.1	30S ribosomal protein S17	YES
BB_RS02465	BB_0488	WP_002557079.1	50S ribosomal protein L5	YES
BB_RS02470	BB_0489	WP_002557080.1	50S ribosomal protein L16	YES
BB_RS02475	BB_0490	WP_002557081.1	50S ribosomal protein L29	NO
BB_RS02480	BB_0491	WP_002557082.1	type Z 30S ribosomal protein S14	YES
BB_RS02485	BB_0492	WP_002657008.1	30S ribosomal protein S8	YES
BB_RS02490	BB_0493	WP_002656835.1	50S ribosomal protein L30	NO
BB_RS02495	BB_0494	WP_002657971.1	50S ribosomal protein L9	NO
BB_RS02500	BB_0495	WP_002657973.1	30S ribosomal protein S5	NO
BB_RS02505	BB_0496	WP_002657975.1	50S ribosomal protein L22	YES
BB_RS02510	BB_0497	WP_002656004.1	50S ribosomal protein L6	YES
BB_RS02520	BB_0499	WP_002557090.1	50S ribosomal protein L27	YES
BB_RS02525	BB_0500	WP_002656307.1	30S ribosomal protein S13	YES
BB_RS02530	BB_0501	WP_002557092.1	30S ribosomal protein S11	NO
BB_RS02540	BB_0503	WP_002658786.1	50S ribosomal protein L8	NO
BB_RS02710	BB_0540	WP_002557127.1	elongation factor G	YES
BB_RS03100	BB_0615	WP_002557202.1	30S ribosomal protein S4	NO
BB_RS03520	BB_0695	WP_002557282.1	30S ribosomal protein S16	NO
BB_RS03540	BB_0699	WP_002656814.1	50S ribosomal protein L10	YES
BB_RS03555	BB_0703	WP_002557290.1	50S ribosomal protein L23	YES
BB_RS03945	BB_0778	WP_002557366.1	50S ribosomal protein L13	NO
BB_RS03955	BB_0780	WP_002656482.1	50S ribosomal protein L18	YES
BB_RS03990	BB_0786	WP_010889819.1	50S ribosomal protein L17	NO
BB_RS04080	BB_0804	WP_002557393.1	30S ribosomal protein S15	NO

## Sheet: diff_exp_protein
Supplementary table S6. The list of round body differentially expressed genes.
Those which code for ribosomal proteins are marked.
RefSeq_locus_tag	baseMean	log2fold_change	lfcSE	stat	p	padj	COG_annotation	gene_name	coding_for_ribosomal_proteins
BB_RS03465	19038.4	0.229073	0.0591127	3.8752	0.000106539	0.00428819	C	type 2 isopentenyl-diphosphate Delta-isomerase	NO
BB_RS03960	9057.11	0.327243	0.104569	3.12945	0.00175132	0.0321517	C	Obg family GTPase CgtA	NO
BB_RS04265	28112.1	0.261449	0.0861935	3.03327	0.00241916	0.03831	E	arginine deiminase	NO
BB_RS04270	19169.9	0.343551	0.109711	3.13143	0.00173959	0.0321517	E	ornithine carbamoyltransferase	NO
BB_RS03470	5928.66	0.309819	0.0710513	4.3605	1.29767e-05	0.000899471	I	hydroxymethylglutaryl-CoA reductase, degradative	NO
BB_RS01925	26198.4	0.175104	0.0554962	3.15525	0.00160363	0.0316143	J	50S ribosomal protein L10	YES
BB_RS01930	46223.6	0.202641	0.0603535	3.35757	0.000786307	0.0189893	J	50S ribosomal protein L1	YES
BB_RS02405	222132	0.299268	0.0922171	3.24526	0.00117344	0.026989	J	elongation factor Tu	YES
BB_RS02415	71982.3	0.283398	0.0880852	3.21731	0.00129398	0.0271736	J	50S ribosomal protein L3	YES
BB_RS02420	40059.8	0.347249	0.0858039	4.04701	5.18763e-05	0.00238631	J	50S ribosomal protein L4	YES
BB_RS02425	22359.1	0.280601	0.0683977	4.10249	4.08732e-05	0.0021163	J	50S ribosomal protein L23	YES
BB_RS02430	91521.5	0.321058	0.0849899	3.7776	0.000158348	0.00584943	J	50S ribosomal protein L2	YES
BB_RS02440	18936.5	0.452735	0.0961455	4.70885	2.49112e-06	0.00045714	J	50S ribosomal protein L22	YES
BB_RS02445	28100.9	0.40533	0.0929762	4.3595	1.30358e-05	0.000899471	J	30S ribosomal protein S3	YES
BB_RS02450	10160.3	0.511633	0.109313	4.68042	2.86289e-06	0.00045714	J	50S ribosomal protein L16	YES
BB_RS02460	5161.89	0.499554	0.0858542	5.81863	5.93331e-09	5.73157e-06	J	30S ribosomal protein S17	YES
BB_RS02465	10620	0.455035	0.105217	4.32472	1.52723e-05	0.000983539	J	50S ribosomal protein L14	YES
BB_RS02470	8835.27	0.442706	0.102956	4.29996	1.70832e-05	0.0010314	J	50S ribosomal protein L24	YES
BB_RS02475	31817.1	0.26991	0.0834706	3.2336	0.00122242	0.0271736	J	50S ribosomal protein L5	YES
BB_RS02480	5384.39	0.470915	0.0953721	4.93766	7.90638e-07	0.000218518	J	type Z 30S ribosomal protein S14	YES
BB_RS02485	12639.5	0.250264	0.0775767	3.22602	0.00125524	0.0271736	J	30S ribosomal protein S8	YES
BB_RS02490	17364.3	0.397811	0.0892305	4.45824	8.26342e-06	0.00088694	J	50S ribosomal protein L6	YES
BB_RS02495	8503.58	0.374019	0.0856904	4.36477	1.27256e-05	0.000899471	J	50S ribosomal protein L18	YES
BB_RS02510	13387.2	0.285065	0.0907059	3.14274	0.00167376	0.0321517	J	50S ribosomal protein L15	YES
BB_RS02525	18202	0.29146	0.074617	3.90608	9.38055e-05	0.00393983	J	30S ribosomal protein S13	YES
BB_RS02710	200877	0.218308	0.0698065	3.12733	0.00176402	0.0321517	J	elongation factor G	YES
BB_RS03955	2179.08	0.570337	0.103335	5.51929	3.40373e-08	1.644e-05	J	50S ribosomal protein L27	YES
BB_RS01910	291406	0.297153	0.0934483	3.17987	0.00147342	0.0302835	K	DNA-directed RNA polymerase subunit beta'	NO
BB_RS01915	293863	0.296122	0.0880499	3.36311	0.000770686	0.0189893	K	DNA-directed RNA polymerase subunit beta	NO
BB_RS02535	77677.1	0.248174	0.0829542	2.99169	0.00277434	0.0400002	K	DNA-directed RNA polymerase subunit alpha	NO
BB_RS04060	66337.1	0.259952	0.069278	3.75231	0.000175216	0.00584943	K	transcription termination/antitermination protein NusA	NO
BB_RS02180	132278	0.231273	0.0614947	3.76087	0.000169326	0.00584943	L	DNA topoisomerase (ATP-hydrolyzing) subunit B	NO
BB_RS04235	15378.9	0.289893	0.0890521	3.25532	0.00113264	0.0266861	L	excinuclease ABC subunit B	NO
BB_RS04240	15627.9	0.269866	0.077342	3.48926	0.000484367	0.0126459	L	excinuclease ABC subunit UvrA	NO
BB_RS01475	12217.5	0.292707	0.0977107	2.99565	0.00273858	0.0400002	L; U	DNA-protecting protein DprA	NO
BB_RS02700	6634.73	0.338964	0.110858	3.05764	0.00223085	0.0374671	M	polymer-forming cytoskeletal protein	NO
BB_RS02835	4008.3	0.28883	0.0815189	3.5431	0.000395446	0.0106843	N; T	chemotaxis protein CheW	NO
BB_RS01480	5296.03	0.46986	0.126839	3.70438	0.000211905	0.00660324	S	hypothetical protein	NO
BB_RS02215	15594.8	0.266548	0.0883176	3.01806	0.00254395	0.0383977	S	protein jag	NO
BB_RS03430	26045.9	0.237376	0.0632706	3.75175	0.000175604	0.00584943	S	ABC transporter ATP-binding protein	NO
BB_RS04275	54004.9	0.239464	0.0794683	3.01332	0.00258406	0.0384031	S	YfcC family protein	NO
BB_RS06035	15873.3	0.429122	0.0973576	4.40769	1.04478e-05	0.000899471	S	ErpB	NO
BB_RS01945	7482.53	0.337244	0.0772254	4.36702	1.25955e-05	0.000899471	U	preprotein translocase subunit SecE	NO
BB_RS02515	51361.2	0.267645	0.0770333	3.4744	0.000511993	0.0130154	U	preprotein translocase subunit SecY	NO
