# Supplementary material for: Pleomorphic Variants of Borreliella (syn. Borrelia) burgdorferi Express Evolutionary Distinct Transcriptomes
Source: Int J Mol Sci. 2023 Mar 15;24(6):5594. doi: 10.3390/ijms24065594 (PMC10057712; doi:10.3390/ijms24065594)
Supplement: Supplementary file 1 [file ijms-24-05594-s001.zip › Supplementary_table_S7.xlsx]

## Sheet: GO
Supplementary table S7. Functional enrichment of GO functional annotations in upregulated (up) and downregulated (down) genes across B. burgdorferi B31 morphotypes.
P values were adjusted for multiple comparisons using the Benjamini and Hochberg procedure (pFDR).
q = the number of annotations in morphotype upregulated or downregulated genes with a particular GO term, s = the total number of annotations in morphotype upregulated or downregulated genes for all GO terms, h = the number of annotations in B. burgdorferi genome with a particular GO term, t = the total number of annotations in B. burgdorferi genome for all GO terms.
Functional annotations for GO terms were shown only if they were enriched. If there weren't any functionaly enriched GO terms in a morphotypes, in the table is noted by "no enrichment" mark.
GO_annotation	GO_annotation_description	regulation	criteria	morphotype	q	s	h	t	p	pFDR	log-odds
GO:0005840	ribosome	up	permissive	RB	20	1959	51	16589	0.000950987	0.000896577	1.58053
GO:0043229	intracellular organelle	up	permissive	RB	20	1959	53	16589	0.000981941	0.000896577	1.51787
GO:0043232	intracellular non-membrane-bounded organelle	up	permissive	RB	20	1959	52	16589	0.000916411	0.000896577	1.54871
GO:0044391	ribosomal subunit	up	permissive	RB	19	1959	49	16589	0.000896577	0.000896577	1.56158
GO:1990904	ribonucleoprotein complex	up	permissive	RB	20	1959	54	16589	0.000924911	0.000924911	1.48795
GO:0015934	large ribosomal subunit	up	permissive	RB	14	1959	30	16589	0.00118874	0.00101385	1.88319
GO:0022625	cytosolic large ribosomal subunit	up	permissive	RB	14	1959	30	16589	0.00104015	0.00101385	1.88319
GO:0044446	intracellular organelle part	up	permissive	RB	19	1959	51	16589	0.00101385	0.00101385	1.4969
GO:0022626	cytosolic ribosome	up	permissive	RB	18	1959	47	16589	0.00105321	0.00105321	1.54096
GO:0003735	structural constituent of ribosome	up	permissive	RB	18	1959	48	16589	0.00136369	0.00136369	1.50699
GO:0005198	structural molecule activity	up	permissive	RB	18	1959	49	16589	0.00175897	0.00175897	1.47413
GO:0044445	cytosolic part	up	permissive	RB	18	1959	50	16589	0.00225859	0.00225859	1.44232
GO:0043228	non-membrane-bounded organelle	up	permissive	RB	20	1959	61	16589	0.00339577	0.00339577	1.30026
GO:0032991	protein-containing complex	up	permissive	RB	24	1959	82	16589	0.00401717	0.00401717	1.13661
GO:0044422	organelle part	up	permissive	RB	19	1959	58	16589	0.00493282	0.00493282	1.29859
GO:0043226	organelle	up	permissive	RB	20	1959	64	16589	0.00620131	0.00620131	1.22943
GO_annotation	GO_annotation_description	regulation	criteria	morphotype	q	s	h	t	p	pFDR	log-odds
GO:0000000	unknown funcion	up	permissive	BL	454	4843	1255	16589	3.30868e-08	6.10451e-05	0.346018
GO_annotation	GO_annotation_description	regulation	criteria	morphotype	q	s	h	t	p	pFDR	log-odds
		up	permissive	BF	no enrichment
GO_annotation	GO_annotation_description	regulation	criteria	morphotype	q	s	h	t	p	pFDR	log-odds
GO:0000000	unknown funcion	up	stringent	BL	263	766	1255	16589	1.08004e-108	1.99267e-105	2.05632
GO_annotation	GO_annotation_description	regulation	criteria	morphotype	q	s	h	t	p	pFDR	log-odds
GO:0000000	unknown funcion	up	stringent	BF	145	694	1255	16589	2.17595e-30	4.01462e-27	1.25789
GO_annotation	GO_annotation_description	regulation	criteria	morphotype	q	s	h	t	p	pFDR	log-odds
		down	permissive	RB	no enrichment
GO_annotation	GO_annotation_description	regulation	criteria	morphotype	q	s	h	t	p	pFDR	log-odds
		down	permissive	BL	no enrichment
GO_annotation	GO_annotation_description	regulation	criteria	morphotype	q	s	h	t	p	pFDR	log-odds
GO:0003824	catalytic activity	down	permissive	BF	84	6838	147	16589	0.0001341	0.0154634	0.648435
GO_annotation	GO_annotation_description	regulation	criteria	morphotype	q	s	h	t	p	pFDR	log-odds
		down	stringent	BL	no enrichment
GO_annotation	GO_annotation_description	regulation	criteria	morphotype	q	s	h	t	p	pFDR	log-odds
		down	stringent	BF	no enrichment
