# Supplementary material for: Pleomorphic Variants of Borreliella (syn. Borrelia) burgdorferi Express Evolutionary Distinct Transcriptomes
Source: Int J Mol Sci. 2023 Mar 15;24(6):5594. doi: 10.3390/ijms24065594 (PMC10057712; doi:10.3390/ijms24065594)
Supplement: Supplementary file 1 [file ijms-24-05594-s001.zip › Supplementary_table_S8.xlsx]

## Sheet: up-permissive
Supplementary table S8. The gene localization enrichment analysis of genes upregulated in B. burgdorferi morphotypes based on the permissive criteria.
P values were adjusted for multiple comparisons using the Benjamini and Hochberg procedure (pFDR).
q = the number of location-specific genes in morphotype upregulated genes, s = the total number of location-specific genes in morphotype upregulated genes, h = the number of location-specific genes in B. burgdorferi genome, t = the total number of location-specific in B. burgdorferi genome.
The abbrevation -inf marks it was not possible to calculate the log-odds.
gene_locus	regulation	criteria	morphotype	q	s	h	t	p	pFDR	log-odds
chr	up	stringent	RB	43	44	856	1544	2.46706e-10	5.42754e-09	3.5928
cp26	up	stringent	RB	0	44	26	1544	0.937262	1	-inf
cp32-1	up	stringent	RB	1	44	42	1544	1.32379	1	-0.189266
cp32-3	up	stringent	RB	0	44	43	1544	0.566928	1	-inf
cp32-4	up	stringent	RB	0	44	43	1544	0.566928	1	-inf
cp32-6	up	stringent	RB	0	44	41	1544	0.601651	1	-inf
cp32-7	up	stringent	RB	0	44	42	1544	0.584037	1	-inf
cp32-8	up	stringent	RB	0	44	42	1544	0.584037	1	-inf
cp32-9	up	stringent	RB	0	44	43	1544	0.566928	1	-inf
cp9	up	stringent	RB	0	44	9	1544	1.54073	1	-inf
lp17	up	stringent	RB	0	44	17	1544	1.22025	1	-inf
lp21	up	stringent	RB	0	44	11	1544	1.45364	1	-inf
lp25	up	stringent	RB	0	44	16	1544	1.25642	1	-inf
lp28-1	up	stringent	RB	0	44	30	1544	0.83313	1	-inf
lp28-2	up	stringent	RB	0	44	34	1544	0.740333	1	-inf
lp28-3	up	stringent	RB	0	44	23	1544	1.02361	1	-inf
lp28-4	up	stringent	RB	0	44	25	1544	0.965221	1	-inf
lp36	up	stringent	RB	0	44	33	1544	0.762538	1	-inf
lp38	up	stringent	RB	0	44	33	1544	0.762538	1	-inf
lp5	up	stringent	RB	0	44	6	1544	1.68101	1	-inf
lp54	up	stringent	RB	0	44	64	1544	0.302226	1	-inf
lp56	up	stringent	RB	0	44	65	1544	0.293241	1	-inf
gene_locus	regulation	criteria	morphotype	q	s	h	t	p	pFDR	log-odds
chr	up	stringent	BL	160	529	856	1544	3.12471e-47	6.87436e-46	-1.61578
cp26	up	stringent	BL	10	529	26	1544	0.790172	0.827799	0.184847
cp32-1	up	stringent	BL	33	529	42	1544	6.38247e-09	2.34024e-08	2.00644
cp32-3	up	stringent	BL	27	529	43	1544	0.000200409	0.000473604	1.2114
cp32-4	up	stringent	BL	37	529	43	1544	3.20091e-12	2.34733e-11	2.53739
cp32-6	up	stringent	BL	21	529	41	1544	0.0348508	0.0511145	0.721051
cp32-7	up	stringent	BL	16	529	42	1544	0.704234	0.774657	0.170911
cp32-8	up	stringent	BL	14	529	42	1544	1.04206	1	-0.042644
cp32-9	up	stringent	BL	26	529	43	1544	0.000657566	0.00131513	1.11005
cp9	up	stringent	BL	1	529	9	1544	0.259473	0.300443	-1.43381
lp17	up	stringent	BL	10	529	17	1544	0.0646262	0.0888611	1.02049
lp21	up	stringent	BL	0	529	11	1544	0.0194503	0.0305648	-inf
lp25	up	stringent	BL	2	529	16	1544	0.100307	0.129809	-1.30436
lp28-1	up	stringent	BL	23	529	30	1544	4.02786e-06	1.10766e-05	1.87877
lp28-2	up	stringent	BL	29	529	34	1544	1.56966e-09	6.90652e-09	2.46096
lp28-3	up	stringent	BL	17	529	23	1544	0.000215274	0.000473604	1.71984
lp28-4	up	stringent	BL	1	529	25	1544	0.00072215	0.00132394	-2.54844
lp36	up	stringent	BL	3	529	33	1544	0.0016457	0.00278503	-1.67524
lp38	up	stringent	BL	0	529	33	1544	1.62274e-06	5.10002e-06	-inf
lp5	up	stringent	BL	0	529	6	1544	0.160597	0.196285	-inf
lp54	up	stringent	BL	48	529	64	1544	2.43842e-11	1.34113e-10	1.8295
lp56	up	stringent	BL	51	529	65	1544	2.2008e-13	2.42088e-12	2.03191
gene_locus	regulation	criteria	morphotype	q	s	h	t	p	pFDR	log-odds
chr	up	stringent	BF	219	467	856	1544	1.15509e-05	5.2086e-05	-0.494352
cp26	up	stringent	BF	8	467	26	1544	1.10249	1	0.0250999
cp32-1	up	stringent	BF	33	467	42	1544	1.51358e-10	3.32988e-09	2.19978
cp32-3	up	stringent	BF	23	467	43	1544	0.00212651	0.00584791	1.00713
cp32-4	up	stringent	BF	28	467	43	1544	3.5513e-06	3.90643e-05	1.50756
cp32-6	up	stringent	BF	18	467	41	1544	0.084902	0.14368	0.608202
cp32-7	up	stringent	BF	13	467	42	1544	1.03806	1	0.0341952
cp32-8	up	stringent	BF	11	467	42	1544	0.695712	0.900333	-0.205856
cp32-9	up	stringent	BF	20	467	43	1544	0.0332834	0.0732235	0.718027
cp9	up	stringent	BF	0	467	9	1544	0.077399	0.141898	-inf
lp17	up	stringent	BF	6	467	17	1544	0.823567	0.953604	0.232135
lp21	up	stringent	BF	0	467	11	1544	0.0374574	0.0749147	-inf
lp25	up	stringent	BF	2	467	16	1544	0.189271	0.277597	-1.1191
lp28-1	up	stringent	BF	5	467	30	1544	0.141312	0.222061	-0.786554
lp28-2	up	stringent	BF	11	467	34	1544	0.916059	1	0.100256
lp28-3	up	stringent	BF	8	467	23	1544	0.782906	0.953604	0.21025
lp28-4	up	stringent	BF	0	467	25	1544	0.000225513	0.000762974	-inf
lp36	up	stringent	BF	0	467	33	1544	1.18377e-05	5.2086e-05	-inf
lp38	up	stringent	BF	0	467	33	1544	1.18377e-05	5.2086e-05	-inf
lp5	up	stringent	BF	0	467	6	1544	0.229406	0.315434	-inf
lp54	up	stringent	BF	28	467	64	1544	0.0271046	0.0662558	0.612123
lp56	up	stringent	BF	34	467	65	1544	0.000242764	0.000762974	0.974364

## Sheet: up-stringent
Supplementary table S8. The gene localization enrichment analysis of genes upregulated in B. burgdorferi morphotypes based on the stringent criteria.
P values were adjusted for multiple comparisons using the Benjamini and Hochberg procedure (pFDR).
q = the number of location-specific genes in morphotype upregulated genes, s = the total number of location-specific genes in morphotype upregulated genes, h = the number of location-specific genes in B. burgdorferi genome, t = the total number of location-specific in B. burgdorferi genome.
The abbrevation -inf marks it was not possible to calculate the log-odds.
gene_locus	regulation	criteria	morphotype	q	s	h	t	p	pFDR	log-odds
chr	up	stringent	BL	19	274	856	1544	2.71008e-78	5.96218e-77	-3.25591
cp26	up	stringent	BL	2	274	26	1544	0.266228	0.373847	-0.963015
cp32-1	up	stringent	BL	20	274	42	1544	1.21623e-05	3.34463e-05	1.49665
cp32-3	up	stringent	BL	17	274	43	1544	0.00106204	0.00259609	1.15213
cp32-4	up	stringent	BL	22	274	43	1544	8.24361e-07	3.02266e-06	1.64719
cp32-6	up	stringent	BL	14	274	41	1544	0.0159198	0.0318396	0.907822
cp32-7	up	stringent	BL	10	274	42	1544	0.394556	0.456854	0.382153
cp32-8	up	stringent	BL	8	274	42	1544	0.951037	0.951037	0.0892203
cp32-9	up	stringent	BL	13	274	43	1544	0.0597429	0.109529	0.722098
cp9	up	stringent	BL	0	274	9	1544	0.342961	0.419174	-inf
lp17	up	stringent	BL	5	274	17	1544	0.337771	0.419174	0.667098
lp21	up	stringent	BL	0	274	11	1544	0.231417	0.363656	-inf
lp25	up	stringent	BL	2	274	16	1544	0.879582	0.921467	-0.416025
lp28-1	up	stringent	BL	19	274	30	1544	5.19283e-08	2.28485e-07	2.14335
lp28-2	up	stringent	BL	23	274	34	1544	2.10037e-10	1.15521e-09	2.35022
lp28-3	up	stringent	BL	14	274	23	1544	8.04709e-06	2.52909e-05	2.02081
lp28-4	up	stringent	BL	1	274	25	1544	0.0942478	0.159496	-1.65983
lp36	up	stringent	BL	3	274	33	1544	0.271888	0.373847	-0.781837
lp38	up	stringent	BL	0	274	33	1544	0.002942	0.00647241	-inf
lp5	up	stringent	BL	0	274	6	1544	0.618096	0.679905	-inf
lp54	up	stringent	BL	37	274	64	1544	3.67717e-13	2.69659e-12	1.9723
lp56	up	stringent	BL	45	274	65	1544	1.35677e-20	1.49245e-19	2.50811
gene_locus	regulation	criteria	morphotype	q	s	h	t	p	pFDR	log-odds
chr	up	stringent	BF	26	156	856	1544	1.64288e-25	3.61433e-24	-2.0065
cp26	up	stringent	BF	2	156	26	1544	1.00436	1	-0.303682
cp32-1	up	stringent	BF	19	156	42	1544	4.93754e-09	5.43129e-08	2.10787
cp32-3	up	stringent	BF	13	156	43	1544	0.000345367	0.00126634	1.41468
cp32-4	up	stringent	BF	15	156	43	1544	1.49232e-05	6.56619e-05	1.64233
cp32-6	up	stringent	BF	15	156	41	1544	7.49189e-06	4.12054e-05	1.7179
cp32-7	up	stringent	BF	8	156	42	1544	0.108298	0.216596	0.766687
cp32-8	up	stringent	BF	9	156	42	1544	0.0415769	0.13067	0.921841
cp32-9	up	stringent	BF	6	156	43	1544	0.525426	0.722461	0.378807
cp9	up	stringent	BF	0	156	9	1544	0.764834	0.934797	-inf
lp17	up	stringent	BF	1	156	17	1544	0.949771	1	-0.591989
lp21	up	stringent	BF	0	156	11	1544	0.61723	0.798768	-inf
lp25	up	stringent	BF	2	156	16	1544	0.983723	1	0.242619
lp28-1	up	stringent	BF	0	156	30	1544	0.079315	0.174493	-inf
lp28-2	up	stringent	BF	6	156	34	1544	0.241183	0.379002	0.66416
lp28-3	up	stringent	BF	5	156	23	1544	0.148523	0.251347	0.924352
lp28-4	up	stringent	BF	0	156	25	1544	0.136456	0.250169	-inf
lp36	up	stringent	BF	0	156	33	1544	0.057224	0.139881	-inf
lp38	up	stringent	BF	0	156	33	1544	0.057224	0.139881	-inf
lp5	up	stringent	BF	0	156	6	1544	1.05441	1	-inf
lp54	up	stringent	BF	9	156	64	1544	0.380584	0.558189	0.394646
lp56	up	stringent	BF	20	156	65	1544	3.91735e-06	2.87272e-05	1.47908

## Sheet: down-permissive
Supplementary table S8. The gene localization enrichment analysis of genes downregulated in B. burgdorferi morphotypes based on the permissive criteria.
P values were adjusted for multiple comparisons using the Benjamini and Hochberg procedure (pFDR).
q = the number of location-specific genes in morphotype downregulated genes, s = the total number of location-specific genes in morphotype downregulated genes, h = the number of location-specific genes in B. burgdorferi genome, t = the total number of location-specific in B. burgdorferi genome.
The abbrevation -inf marks it was not possible to calculate the log-odds.
gene_locus	regulation	criteria	morphotype	q	s	h	t	p	pFDR	log-odds
chr	down	permissive	RB	19	23	856	1544	0.0117013	0.257429	1.35628
cp26	down	permissive	RB	0	23	26	1544	1.34947	1	-inf
cp32-1	down	permissive	RB	0	23	42	1544	1.0557	1	-inf
cp32-3	down	permissive	RB	0	23	43	1544	1.03954	1	-inf
cp32-4	down	permissive	RB	0	23	43	1544	1.03954	1	-inf
cp32-6	down	permissive	RB	0	23	41	1544	1.07211	1	-inf
cp32-7	down	permissive	RB	1	23	42	1544	0.944299	1	0.495183
cp32-8	down	permissive	RB	0	23	42	1544	1.0557	1	-inf
cp32-9	down	permissive	RB	0	23	43	1544	1.03954	1	-inf
cp9	down	permissive	RB	0	23	9	1544	1.74668	1	-inf
lp17	down	permissive	RB	0	23	17	1544	1.54753	1	-inf
lp21	down	permissive	RB	0	23	11	1544	1.69471	1	-inf
lp25	down	permissive	RB	0	23	16	1544	1.57118	1	-inf
lp28-1	down	permissive	RB	0	23	30	1544	1.26944	1	-inf
lp28-2	down	permissive	RB	0	23	34	1544	1.19397	1	-inf
lp28-3	down	permissive	RB	0	23	23	1544	1.41263	1	-inf
lp28-4	down	permissive	RB	0	23	25	1544	1.37021	1	-inf
lp36	down	permissive	RB	0	23	33	1544	1.21243	1	-inf
lp38	down	permissive	RB	0	23	33	1544	1.21243	1	-inf
lp5	down	permissive	RB	0	23	6	1544	1.8275	1	-inf
lp54	down	permissive	RB	3	23	64	1544	0.133174	1	1.2782
lp56	down	permissive	RB	0	23	65	1544	0.738331	1	-inf
gene_locus	regulation	criteria	morphotype	q	s	h	t	p	pFDR	log-odds
chr	down	permissive	BL	486	522	856	1544	7.17879e-115	1.57933e-113	3.16923
cp26	down	permissive	BL	10	522	26	1544	0.751941	0.751941	0.205409
cp32-1	down	permissive	BL	1	522	42	1544	1.0387e-06	3.80856e-06	-3.08075
cp32-3	down	permissive	BL	2	522	43	1544	8.10839e-06	1.78385e-05	-2.38568
cp32-4	down	permissive	BL	1	522	43	1544	6.93835e-07	3.80856e-06	-3.10587
cp32-6	down	permissive	BL	1	522	41	1544	1.55362e-06	4.8828e-06	-3.05504
cp32-7	down	permissive	BL	1	522	42	1544	1.0387e-06	3.80856e-06	-3.08075
cp32-8	down	permissive	BL	0	522	42	1544	4.44865e-08	3.26234e-07	-inf
cp32-9	down	permissive	BL	6	522	43	1544	0.0053753	0.00739104	-1.17262
cp9	down	permissive	BL	0	522	9	1544	0.0482022	0.0530224	-inf
lp17	down	permissive	BL	1	522	17	1544	0.0168708	0.0206198	-2.1146
lp21	down	permissive	BL	0	522	11	1544	0.0209857	0.0242992	-inf
lp25	down	permissive	BL	0	522	16	1544	0.00260916	0.00382677	-inf
lp28-1	down	permissive	BL	1	522	30	1544	0.000121946	0.00020637	-2.72232
lp28-2	down	permissive	BL	3	522	34	1544	0.00140017	0.00220027	-1.68856
lp28-3	down	permissive	BL	2	522	23	1544	0.0113545	0.0146941	-1.69645
lp28-4	down	permissive	BL	0	522	25	1544	5.99016e-05	0.00010982	-inf
lp36	down	permissive	BL	1	522	33	1544	3.75964e-05	7.51929e-05	-2.82378
lp38	down	permissive	BL	0	522	33	1544	2.04328e-06	5.61903e-06	-inf
lp5	down	permissive	BL	0	522	6	1544	0.167375	0.175345	-inf
lp54	down	permissive	BL	6	522	64	1544	7.77255e-06	1.78385e-05	-1.6437
lp56	down	permissive	BL	0	522	65	1544	2.20574e-12	2.42631e-11	-inf
gene_locus	regulation	criteria	morphotype	q	s	h	t	p	pFDR	log-odds
chr	down	permissive	BF	406	464	856	1544	6.42818e-68	1.4142e-66	2.28238
cp26	down	permissive	BF	10	464	26	1544	0.459262	0.481132	0.38169
cp32-1	down	permissive	BF	0	464	42	1544	4.73446e-07	2.60395e-06	-inf
cp32-3	down	permissive	BF	2	464	43	1544	6.54697e-05	0.000144033	-2.20998
cp32-4	down	permissive	BF	0	464	43	1544	3.27189e-07	2.60395e-06	-inf
cp32-6	down	permissive	BF	1	464	41	1544	1.32129e-05	3.22982e-05	-2.87963
cp32-7	down	permissive	BF	1	464	42	1544	9.35364e-06	3.22982e-05	-2.90529
cp32-8	down	permissive	BF	1	464	42	1544	9.35364e-06	3.22982e-05	-2.90529
cp32-9	down	permissive	BF	6	464	43	1544	0.0226394	0.0355763	-0.996171
cp9	down	permissive	BF	0	464	9	1544	0.0793685	0.102712	-inf
lp17	down	permissive	BF	4	464	17	1544	0.771964	0.771964	-0.337275
lp21	down	permissive	BF	0	464	11	1544	0.0386267	0.0566525	-inf
lp25	down	permissive	BF	0	464	16	1544	0.00635086	0.0107476	-inf
lp28-1	down	permissive	BF	12	464	30	1544	0.317248	0.348973	0.448762
lp28-2	down	permissive	BF	5	464	34	1544	0.0631011	0.086764	-0.929411
lp28-3	down	permissive	BF	4	464	23	1544	0.265165	0.307033	-0.722404
lp28-4	down	permissive	BF	0	464	25	1544	0.000241944	0.000483888	-inf
lp36	down	permissive	BF	0	464	33	1544	1.29938e-05	3.22982e-05	-inf
lp38	down	permissive	BF	0	464	33	1544	1.29938e-05	3.22982e-05	-inf
lp5	down	permissive	BF	0	464	6	1544	0.233276	0.285116	-inf
lp54	down	permissive	BF	9	464	64	1544	0.0041522	0.00761236	-0.997958
lp56	down	permissive	BF	3	464	65	1544	4.09833e-07	2.60395e-06	-2.23632

## Sheet: down-stringent
Supplementary table S8. The gene localization enrichment analysis of genes downregulated in B. burgdorferi morphotypes based on the stringent criteria.
P values were adjusted for multiple comparisons using the Benjamini and Hochberg procedure (pFDR).
q = the number of location-specific genes in morphotype upregulated genes, s = the total number of location-specific genes in morphotype upregulated genes, h = the number of location-specific genes in B. burgdorferi genome, t = the total number of location-specific genes in B. burgdorferi genome.
The abbrevation -inf marks it was not possible to calculate the log-odds.
gene_locus	regulation	criteria	morphotype	q	s	h	t	p	pFDR	log-odds
chr	down	stringent	BL	134	142	856	1544	6.35251e-27	1.39755e-25	2.75847
cp26	down	stringent	BL	2	142	26	1544	1.13287	1	-0.198161
cp32-1	down	stringent	BL	0	142	42	1544	0.0328291	0.113942	-inf
cp32-3	down	stringent	BL	1	142	43	1544	0.163184	0.277654	-1.47119
cp32-4	down	stringent	BL	0	142	43	1544	0.0297254	0.113942	-inf
cp32-6	down	stringent	BL	0	142	41	1544	0.0362544	0.113942	-inf
cp32-7	down	stringent	BL	1	142	42	1544	0.176689	0.277654	-1.44636
cp32-8	down	stringent	BL	0	142	42	1544	0.0328291	0.113942	-inf
cp32-9	down	stringent	BL	0	142	43	1544	0.0297254	0.113942	-inf
cp9	down	stringent	BL	0	142	9	1544	0.83735	0.921085	-inf
lp17	down	stringent	BL	0	142	17	1544	0.384449	0.528617	-inf
lp21	down	stringent	BL	0	142	11	1544	0.689546	0.833554	-inf
lp25	down	stringent	BL	0	142	16	1544	0.423837	0.548495	-inf
lp28-1	down	stringent	BL	0	142	30	1544	0.10752	0.220074	-inf
lp28-2	down	stringent	BL	0	142	34	1544	0.0724811	0.195554	-inf
lp28-3	down	stringent	BL	1	142	23	1544	0.719887	0.833554	-0.809964
lp28-4	down	stringent	BL	0	142	25	1544	0.175754	0.277654	-inf
lp36	down	stringent	BL	1	142	33	1544	0.353632	0.51866	-1.19193
lp38	down	stringent	BL	0	142	33	1544	0.0799993	0.195554	-inf
lp5	down	stringent	BL	0	142	6	1544	1.11997	1	-inf
lp54	down	stringent	BL	2	142	64	1544	0.110037	0.220074	-1.1752
lp56	down	stringent	BL	0	142	65	1544	0.00328493	0.0361343	-inf
gene_locus	regulation	criteria	morphotype	q	s	h	t	p	pFDR	log-odds
chr	down	stringent	BF	45	60	856	1544	0.00230468	0.0253515	0.91209
cp26	down	stringent	BF	2	60	26	1544	0.535965	0.842231	0.740842
cp32-1	down	stringent	BF	0	60	42	1544	0.369907	0.842231	-inf
cp32-3	down	stringent	BF	0	60	43	1544	0.355131	0.842231	-inf
cp32-4	down	stringent	BF	0	60	43	1544	0.355131	0.842231	-inf
cp32-6	down	stringent	BF	0	60	41	1544	0.385288	0.842231	-inf
cp32-7	down	stringent	BF	0	60	42	1544	0.369907	0.842231	-inf
cp32-8	down	stringent	BF	0	60	42	1544	0.369907	0.842231	-inf
cp32-9	down	stringent	BF	1	60	43	1544	0.990524	1	-0.541421
cp9	down	stringent	BF	0	60	9	1544	1.39862	1	-inf
lp17	down	stringent	BF	2	60	17	1544	0.278256	0.842231	1.21699
lp21	down	stringent	BF	0	60	11	1544	1.29138	1	-inf
lp25	down	stringent	BF	0	60	16	1544	1.05741	1	-inf
lp28-1	down	stringent	BF	8	60	30	1544	1.94155e-05	0.000427141	2.32472
lp28-2	down	stringent	BF	0	60	34	1544	0.512034	0.842231	-inf
lp28-3	down	stringent	BF	0	60	23	1544	0.798391	1	-inf
lp28-4	down	stringent	BF	0	60	25	1544	0.736624	1	-inf
lp36	down	stringent	BF	0	60	33	1544	0.533207	0.842231	-inf
lp38	down	stringent	BF	0	60	33	1544	0.533207	0.842231	-inf
lp5	down	stringent	BF	0	60	6	1544	1.57608	1	-inf
lp54	down	stringent	BF	0	60	64	1544	0.149894	0.842231	-inf
lp56	down	stringent	BF	2	60	65	1544	1.06361	1	-0.251314
